# Supplementary material for: Genomic Insights Into the Genetic Structure and Natural Selection of Mongolians
Source: Front Genet. 2021 Dec 8;12:735786. doi: 10.3389/fgene.2021.735786 (PMC8693022; doi:10.3389/fgene.2021.735786)
Supplement: Supplementary file 1 [file Table2.xlsx]

## Sheet: A.admixture f3(x,y;inner)
Population	Population	Ref1	Ref2.	f	Z
Mongolian_inner	Mongolian_inner	Korean	Japanese	0.002813	7.286
Mongolian_inner	Mongolian_inner	Korean	Han_NChina	0.000808	1.931
Mongolian_inner	Mongolian_inner	Korean	Han_Fujian	0.001965	3.967
Mongolian_inner	Mongolian_inner	Korean	Han_Guangdong	0.001771	3.817
Mongolian_inner	Mongolian_inner	Korean	Han_Henan	0.001353	2.828
Mongolian_inner	Mongolian_inner	Korean	Han_Hubei	0.001216	2.492
Mongolian_inner	Mongolian_inner	Korean	Han_Jiangsu	0.001338	2.975
Mongolian_inner	Mongolian_inner	Korean	Han_Shandong	0.001081	2.637
Mongolian_inner	Mongolian_inner	Korean	Han_Shanxi	0.001262	2.981
Mongolian_inner	Mongolian_inner	Korean	Han_Shanghai	0.001943	2.931
Mongolian_inner	Mongolian_inner	Korean	Han_Sichuan	0.001604	3.6
Mongolian_inner	Mongolian_inner	Korean	Han_Zhejiang	0.001242	2.558
Mongolian_inner	Mongolian_inner	Korean	Han_Chongqing	0.000559	0.994
Mongolian_inner	Mongolian_inner	Korean	Tibetan_Chamdo	-0.000333	-0.81
Mongolian_inner	Mongolian_inner	Korean	Tibetan_Lhasa	-0.000487	-1.03
Mongolian_inner	Mongolian_inner	Korean	Tibetan_Yunnan	0.000457	0.794
Mongolian_inner	Mongolian_inner	Korean	Tibetan_Yajiang	-0.000532	-1.263
Mongolian_inner	Mongolian_inner	Korean	Tibetan_Xinlong	0.000434	1.047
Mongolian_inner	Mongolian_inner	Korean	Tujia	0.001619	3.798
Mongolian_inner	Mongolian_inner	Korean	Yi	0.000155	0.36
Mongolian_inner	Mongolian_inner	Korean	Naxi	0.000374	0.84
Mongolian_inner	Mongolian_inner	Korean	China_Lahu	0.000866	1.762
Mongolian_inner	Mongolian_inner	Korean	Qiang_Daofu	0.000119	0.28
Mongolian_inner	Mongolian_inner	Korean	Qiang_Danba	4.4e-05	0.105
Mongolian_inner	Mongolian_inner	Korean	PhuLa	0.001016	2.28
Mongolian_inner	Mongolian_inner	Korean	Sila	0.000248	0.522
Mongolian_inner	Mongolian_inner	Korean	HaNhi	0.000335	0.742
Mongolian_inner	Mongolian_inner	Korean	Cong	0.000913	2.058
Mongolian_inner	Mongolian_inner	Korean	Tamang	-0.001541	-3.214
Mongolian_inner	Mongolian_inner	Korean	Sherpa	-0.000689	-1.322
Mongolian_inner	Mongolian_inner	Korean	Kusunda	-0.002081	-4.097
Mongolian_inner	Mongolian_inner	Korean	Miao	0.001337	3.024
Mongolian_inner	Mongolian_inner	Korean	She	0.001646	3.6
Mongolian_inner	Mongolian_inner	Korean	Gelao	0.000939	2.058
Mongolian_inner	Mongolian_inner	Korean	Hmong	0.001074	2.247
Mongolian_inner	Mongolian_inner	Korean	PaThen	0.001476	2.988
Mongolian_inner	Mongolian_inner	Korean	Dao	0.00152	3.279
Mongolian_inner	Mongolian_inner	Korean	Ami	0.001989	3.914
Mongolian_inner	Mongolian_inner	Korean	Atayal	0.002153	4.026
Mongolian_inner	Mongolian_inner	Korean	Malay	-0.000119	-0.255
Mongolian_inner	Mongolian_inner	Korean	Tagalog	0.001057	1.962
Mongolian_inner	Mongolian_inner	Korean	Kankanaey	0.002076	3.876
Mongolian_inner	Mongolian_inner	Korean	Visayan	0.000927	1.701
Mongolian_inner	Mongolian_inner	Korean	Kinh_Vietnam	0.001324	3.021
Mongolian_inner	Mongolian_inner	Korean	Vietnamese	0.001374	3.046
Mongolian_inner	Mongolian_inner	Korean	Mang	0.000675	1.248
Mongolian_inner	Mongolian_inner	Korean	Muong	0.001748	3.648
Mongolian_inner	Mongolian_inner	Korean	KhoMu	0.000519	1.113
Mongolian_inner	Mongolian_inner	Korean	Dai	0.001872	3.994
Mongolian_inner	Mongolian_inner	Korean	Maonan	0.001391	3.154
Mongolian_inner	Mongolian_inner	Korean	Zhuang	0.001794	4.34
Mongolian_inner	Mongolian_inner	Korean	Mulam	0.001516	3.503
Mongolian_inner	Mongolian_inner	Korean	Li	0.002203	3.794
Mongolian_inner	Mongolian_inner	Korean	Dong_Hunan	0.001566	3.428
Mongolian_inner	Mongolian_inner	Korean	Dong_Guizhou	0.00178	3.906
Mongolian_inner	Mongolian_inner	Korean	Thai	0.000562	1.368
Mongolian_inner	Mongolian_inner	Korean	LaChi	0.001378	2.647
Mongolian_inner	Mongolian_inner	Korean	Nung	0.001373	2.988
Mongolian_inner	Mongolian_inner	Korean	Mongola	0.000763	1.733
Mongolian_inner	Mongolian_inner	Korean	Daur	-0.000218	-0.538
Mongolian_inner	Mongolian_inner	Korean	Tu	-7.1e-05	-0.173
Mongolian_inner	Mongolian_inner	Korean	Dongxiang	-0.000628	-1.395
Mongolian_inner	Mongolian_inner	Korean	Yugur	0.000446	1.103
Mongolian_inner	Mongolian_inner	Korean	Bonan	0.000262	0.642
Mongolian_inner	Mongolian_inner	Korean	Mongol	-0.001758	-4.789
Mongolian_inner	Mongolian_inner	Korean	Buryat	-0.002344	-6.338
Mongolian_inner	Mongolian_inner	Korean	Kalmyk.DG	-0.001912	-2.486
Mongolian_inner	Mongolian_inner	Korean	Xibo	0.000219	0.491
Mongolian_inner	Mongolian_inner	Korean	Hezhen	-0.00016	-0.361
Mongolian_inner	Mongolian_inner	Korean	Oroqen	-0.000254	-0.592
Mongolian_inner	Mongolian_inner	Korean	Ulchi	-0.000393	-0.949
Mongolian_inner	Mongolian_inner	Korean	Even	-0.003287	-6.858
Mongolian_inner	Mongolian_inner	Korean	Evenk_FarEast	-0.001751	-3.629
Mongolian_inner	Mongolian_inner	Korean	Evenk_Transbaikal	-0.00268	-5.319
Mongolian_inner	Mongolian_inner	Korean	Nanai	-0.000362	-0.851
Mongolian_inner	Mongolian_inner	Korean	Salar	-0.000459	-1.013
Mongolian_inner	Mongolian_inner	Korean	Palestinian	-0.007427	-12.302
Mongolian_inner	Mongolian_inner	Korean	Syrian	-0.008341	-13.08
Mongolian_inner	Mongolian_inner	Korean	Burusho	-0.005613	-10.386
Mongolian_inner	Mongolian_inner	Korean	Balochi	-0.006853	-11.627
Mongolian_inner	Mongolian_inner	Korean	Brahui	-0.006969	-11.551
Mongolian_inner	Mongolian_inner	Korean	Druze	-0.007685	-12.644
Mongolian_inner	Mongolian_inner	Korean	Kalash	-0.006736	-10.681
Mongolian_inner	Mongolian_inner	Korean	Iranian_Bandari	-0.006923	-10.781
Mongolian_inner	Mongolian_inner	Korean	Iranian	-0.007368	-12.558
Mongolian_inner	Mongolian_inner	Korean	Avar	-0.00812	-12.963
Mongolian_inner	Mongolian_inner	Korean	Yakut	-0.002457	-5.747
Mongolian_inner	Mongolian_inner	Korean	Tubalar	-0.004274	-9.407
Mongolian_inner	Mongolian_inner	Korean	Turkish	-0.007504	-13.128
Mongolian_inner	Mongolian_inner	Korean	Khakass	-0.003696	-8.539
Mongolian_inner	Mongolian_inner	Korean	Tatar_Siberian	-0.004762	-10.21
Mongolian_inner	Mongolian_inner	Korean	Chuvash	-0.006579	-12.336
Mongolian_inner	Mongolian_inner	Korean	Tuvinian	-0.002638	-6.33
Mongolian_inner	Mongolian_inner	Korean	Tabasaran	-0.007934	-13.004
Mongolian_inner	Mongolian_inner	Korean	Uzbek	-0.005469	-11.907
Mongolian_inner	Mongolian_inner	Korean	Dungan	-0.000195	-0.473
Mongolian_inner	Mongolian_inner	Korean	Kyrgyz_China	-0.003076	-7.295
Mongolian_inner	Mongolian_inner	Korean	Uyghur	-0.003758	-8.204
Mongolian_inner	Mongolian_inner	Korean	Kazakh_China	-0.002849	-6.295
Mongolian_inner	Mongolian_inner	Korean	Nganasan	-0.002625	-5.072
Mongolian_inner	Mongolian_inner	Korean	Udmurt	-0.006037	-11.009
Mongolian_inner	Mongolian_inner	Korean	Aleut	-0.006323	-10.822
Mongolian_inner	Mongolian_inner	Korean	Selkup	-0.004042	-8.374
Mongolian_inner	Mongolian_inner	Korean	Mansi	-0.004755	-9.023
Mongolian_inner	Mongolian_inner	Korean	Ossetian	-0.007634	-13.012
Mongolian_inner	Mongolian_inner	Korean	Tajik	-0.006457	-11.844
Mongolian_inner	Mongolian_inner	Korean	Ukrainian	-0.007931	-12.558
Mongolian_inner	Mongolian_inner	Korean	Armenian	-0.007806	-12.268
Mongolian_inner	Mongolian_inner	Korean	Basque	-0.008224	-13.244
Mongolian_inner	Mongolian_inner	Korean	English	-0.008385	-13.506
Mongolian_inner	Mongolian_inner	Korean	Russian	-0.007697	-13.137
Mongolian_inner	Mongolian_inner	Korean	French	-0.007963	-13.093
Mongolian_inner	Mongolian_inner	Korean	Spanish	-0.007843	-13.171
Mongolian_inner	Mongolian_inner	Korean	Karitiana	-0.002114	-2.737
Mongolian_inner	Mongolian_inner	Korean	Nepal_Mebrak_2125BP.SG	-0.000866	-0.756
Mongolian_inner	Mongolian_inner	Korean	Nepal_Samdzong_1500BP.SG	-0.000954	-1.42
Mongolian_inner	Mongolian_inner	Korean	Nepal_Chokhopani_2700BP.SG	-0.000724	-0.724
Mongolian_inner	Mongolian_inner	Korean	Mongolia_N_North	-0.001318	-2.007
Mongolian_inner	Mongolian_inner	Korean	Mongolia_N_East	-0.000493	-0.577
Mongolian_inner	Mongolian_inner	Korean	Mongolia_LBA_4_CenterWest	-0.002574	-4.793
Mongolian_inner	Mongolian_inner	Korean	Mongolia_LBA_3_MongunTaiga	-0.005423	-6.744
Mongolian_inner	Mongolian_inner	Korean	Mongolia_LBA_2_Ulaanzukh	-0.002347	-3.256
Mongolian_inner	Mongolian_inner	Korean	Mongolia_Khovsgol_LBA	-0.002625	-4.803
Mongolian_inner	Mongolian_inner	Korean	Mongolia_EIA_1_SlabGrave	-0.001932	-3.691
Mongolian_inner	Mongolian_inner	Korean	Mongolia_EBA_1_Ulgii	-0.00272	-3.385
Mongolian_inner	Mongolian_inner	Korean	Mongolia_EIA_4_Sagly	-0.005536	-9.938
Mongolian_inner	Mongolian_inner	Korean	Mongolia_XiongNu.SG	-0.000927	-1.454
Mongolian_inner	Mongolian_inner	Korean	Mongolia_XiongNu_WE.SG	-0.005963	-6.291
Mongolian_inner	Mongolian_inner	Korean	Mongolia_IA_Xianbei	-0.002909	-2.593
Mongolian_inner	Mongolian_inner	Korean	Mongolia_Medieval	-0.004785	-3.563
Mongolian_inner	Mongolian_inner	Korean	Mongolia_Mongol	-0.002162	-2.442
Mongolian_inner	Mongolian_inner	Korean	Russia_Heshui_Mohe_Early_Medieval	0.001367	0.938
Mongolian_inner	Mongolian_inner	Korean	DevilsCave_N.SG	0.000351	0.466
Mongolian_inner	Mongolian_inner	Korean	Russia_Shamanka_Eneolithic.SG	-0.001209	-2.139
Mongolian_inner	Mongolian_inner	Korean	Russia_Shamanka_EBA.SG	-0.002606	-3.139
Mongolian_inner	Mongolian_inner	Korean	Russia_Andronovo.SG	-0.007628	-9.873
Mongolian_inner	Mongolian_inner	Korean	Russia_Afanasievo	-0.008505	-12.401
Mongolian_inner	Mongolian_inner	Korean	Russia_EBA_Yamnaya_Kalmykia.SG	-0.00845	-10.27
Mongolian_inner	Mongolian_inner	Korean	Russia_Sintashta_MLBA.SG	-0.008206	-8.863
Mongolian_inner	Mongolian_inner	Korean	Russia_Steppe_Maikop	-0.007171	-9.125
Mongolian_inner	Mongolian_inner	Korean	Russia_Steppe_Catacomb	-0.008629	-9.687
Mongolian_inner	Mongolian_inner	Korean	Russia_EBA_Yamnaya_Samara	-0.008932	-12.253
Mongolian_inner	Mongolian_inner	Korean	Russia_BA_Okunevo.SG	-0.005019	-8.25
Mongolian_inner	Mongolian_inner	Korean	Russia_Srubnaya	-0.00755	-10.949
Mongolian_inner	Mongolian_inner	Korean	Russia_Sarmatian.SG	-0.006347	-7.102
Mongolian_inner	Mongolian_inner	Korean	Russia_Tagar.SG	-0.007587	-11.109
Mongolian_inner	Mongolian_inner	Korean	Russia_Alan.SG	-0.007893	-9.721
Mongolian_inner	Mongolian_inner	Korean	Russia_EasternScythian_SouthernUrals.SG	-0.007087	-4.536
Mongolian_inner	Mongolian_inner	Korean	Boisman_MN	0.000488	0.745
Mongolian_inner	Mongolian_inner	Korean	Russia_UstIda_LN.SG	-0.002369	-2.684
Mongolian_inner	Mongolian_inner	Korean	UstBelaya_N.SG	-0.003169	-2.493
Mongolian_inner	Mongolian_inner	Korean	UstBelaya_EBA.SG	-0.002566	-3.468
Mongolian_inner	Mongolian_inner	Korean	Kolyma_M.SG	-0.000864	-0.815
Mongolian_inner	Mongolian_inner	Korean	Ekven_IA.SG	-0.002149	-2.993
Mongolian_inner	Mongolian_inner	Korean	Kazakhstan_Eneolithic_Botai.SG	-0.005815	-7.018
Mongolian_inner	Mongolian_inner	Korean	Kazakhstan_Botai.SG	-0.005282	-5.013
Mongolian_inner	Mongolian_inner	Korean	Kazakhstan_TianShanSaka.SG	-0.004406	-1.26
Mongolian_inner	Mongolian_inner	Korean	Kazakhstan_CentralSteppe_EMBA.SG	-0.00525	-6.356
Mongolian_inner	Mongolian_inner	Korean	Kazakhstan_CentralSaka.SG	-0.005856	-7.811
Mongolian_inner	Mongolian_inner	Korean	Kazakhstan_Kangju.SG	-0.006847	-8.646
Mongolian_inner	Mongolian_inner	Korean	Kazakhstan_Kumsay_EBA	-0.007475	-8.484
Mongolian_inner	Mongolian_inner	Korean	Kazakhstan_Sarmatian.SG	-0.007517	-7.063
Mongolian_inner	Mongolian_inner	Korean	Kazakhstan_Wusun.SG	-0.006091	-6.542
Mongolian_inner	Mongolian_inner	Korean	Kazakhstan_MLBA_Alakul_Maitan	-0.008809	-12.206
Mongolian_inner	Mongolian_inner	Korean	Kazakhstan_MLBA_Aktogai	-0.007217	-9.031
Mongolian_inner	Mongolian_inner	Korean	Kazakhstan_MLBA_KazakhMys	-0.007589	-9.06
Mongolian_inner	Mongolian_inner	Korean	Kazakhstan_MLBA_Kairan	-0.007507	-9.181
Mongolian_inner	Mongolian_inner	Korean	Kazakhstan_MLBA_OyDzhaylau	-0.007316	-8.83
Mongolian_inner	Mongolian_inner	Korean	Kazakhstan_LBA_Zevakinskiy	-0.007039	-9.576
Mongolian_inner	Mongolian_inner	Korean	Kazakhstan_Medieval_Nomad.SG	-0.005242	-5.98
Mongolian_inner	Mongolian_inner	Korean	Kyrgyzstan_TianShanHun.SG	-0.005848	-11.148
Mongolian_inner	Mongolian_inner	Korean	Kyrgyzstan_TianShanSaka.SG	-0.006664	-9.373
Mongolian_inner	Mongolian_inner	Korean	Ukraine_IA_WesternScythian.SG	-0.007283	-6.897
Mongolian_inner	Mongolian_inner	Korean	Turkmenistan_C_Namazga.SG	-0.006215	-4.845
Mongolian_inner	Mongolian_inner	Korean	Turkmenistan_Gonur_BA_1	-0.007893	-9.564
Mongolian_inner	Mongolian_inner	Korean	Pakistan_IA_Loebanr	-0.006996	-11.138
Mongolian_inner	Mongolian_inner	Korean	Pakistan_IA_Katelai	-0.006827	-10.697
Mongolian_inner	Mongolian_inner	Korean	Pakistan_IA_Udegram	-0.006659	-9.434
Mongolian_inner	Mongolian_inner	Korean	Pakistan_H_SaiduSharif	-0.006376	-9.662
Mongolian_inner	Mongolian_inner	Korean	Pakistan_IA_Katelai_published	-0.005927	-6.948
Mongolian_inner	Mongolian_inner	Korean	Pakistan_IA_Barikot	-0.006642	-7.015
Mongolian_inner	Mongolian_inner	Korean	Pakistan_IA_Butkara	-0.006491	-7.735
Mongolian_inner	Mongolian_inner	Korean	Pakistan_H_Aligrama	-0.006468	-7.986
Mongolian_inner	Mongolian_inner	Korean	Pakistan_H_Barikot	-0.006466	-7.44
Mongolian_inner	Mongolian_inner	Korean	Pakistan_H_Butkara	-0.005389	-5.791
Mongolian_inner	Mongolian_inner	Korean	Pakistan_IA_Loebanr_published	-0.006569	-7.581
Mongolian_inner	Mongolian_inner	Korean	China_IA.SG	-0.004607	-4.95
Mongolian_inner	Mongolian_inner	Korean	Anatolia_N	-0.008229	-12.263
Mongolian_inner	Mongolian_inner	Korean	Anatolia_MLBA.SG	-0.00808	-9.319
Mongolian_inner	Mongolian_inner	Korean	Anatolia_EBA.SG	-0.008757	-9.193
Mongolian_inner	Mongolian_inner	Korean	Iran_TepeAbdulHosein_N.SG	-0.00773	-8.899
Mongolian_inner	Mongolian_inner	Korean	Iran_GanjDareh_N	-0.008129	-9.985
Mongolian_inner	Mongolian_inner	Korean	Iran_C_SehGabi	-0.007737	-9.293
Mongolian_inner	Mongolian_inner	Korean	Iran_BA_HajjiFiruz	-0.007731	-6.788
Mongolian_inner	Mongolian_inner	Korean	India_RoopkundC	-0.000356	-0.236
Mongolian_inner	Mongolian_inner	Korean	Germany_EN_LBK_published	-0.008304	-10.63
Mongolian_inner	Mongolian_inner	Korean	Germany_Lech_EBA	-0.008113	-11.83
Mongolian_inner	Mongolian_inner	Korean	Hungary_Langobard	-0.008016	-11.653
Mongolian_inner	Mongolian_inner	Korean	Hungary_EBA_BellBeaker	-0.008203	-11.324
Mongolian_inner	Mongolian_inner	Korean	Taiwan_Gongguan	0.001993	1.697
Mongolian_inner	Mongolian_inner	Korean	Taiwan_Hanben	0.001294	2.517
Mongolian_inner	Mongolian_inner	Korean	Qihe	0.000276	0.173
Mongolian_inner	Mongolian_inner	Korean	Tanshishan	0.002393	1.838
Mongolian_inner	Mongolian_inner	Korean	Xitoucun	0.001814	1.779
Mongolian_inner	Mongolian_inner	Korean	Suogang	0.000325	0.114
Mongolian_inner	Mongolian_inner	Korean	Chuanyun	-0.000301	-0.188
Mongolian_inner	Mongolian_inner	Korean	Liangdao1	0.002055	1.55
Mongolian_inner	Mongolian_inner	Korean	Liangdao2	0.002088	1.86
Mongolian_inner	Mongolian_inner	Korean	Vietnam_LN.SG	-0.000275	-0.193
Mongolian_inner	Mongolian_inner	Korean	Vietnam_BA	0.004079	2.664
Mongolian_inner	Mongolian_inner	Korean	Laos_BA.WGC	0.002732	1.497
Mongolian_inner	Mongolian_inner	Korean	Bianbian	0.001797	1.583
Mongolian_inner	Mongolian_inner	Korean	Boshan	0.001229	1.146
Mongolian_inner	Mongolian_inner	Korean	Xiaogao	0.002034	1.86
Mongolian_inner	Mongolian_inner	Korean	Xiaojingshan	0.002227	2.108
Mongolian_inner	Mongolian_inner	Korean	China_Wuzhuangguoliang_LN.EC	-0.00146	-0.649
Mongolian_inner	Mongolian_inner	Korean	YR_LN	0.001186	2.309
Mongolian_inner	Mongolian_inner	Korean	YR_MN	0.00096	1.38
Mongolian_inner	Mongolian_inner	Korean	YR_LBIA	0.001314	2.16
Mongolian_inner	Mongolian_inner	Korean	Upper_YR_LN	-0.001026	-1.623
Mongolian_inner	Mongolian_inner	Korean	Upper_YR_IA	0.000227	0.298
Mongolian_inner	Mongolian_inner	Korean	Shimao_LN	0.001045	1.274
Mongolian_inner	Mongolian_inner	Korean	Miaozigou_MN	-0.001886	-1.2
Mongolian_inner	Mongolian_inner	Korean	Yumin	-0.001862	-1.738
Mongolian_inner	Mongolian_inner	Korean	AR_Xianbei_IA	-0.002656	-1.799
Mongolian_inner	Mongolian_inner	Korean	AR_EN	-0.001459	-0.967
Mongolian_inner	Mongolian_inner	Korean	AR_IA	-0.00023	-0.065
Mongolian_inner	Mongolian_inner	Korean	HMMH_MN	-0.003026	-2.408
Mongolian_inner	Mongolian_inner	Korean	WLR_MN	0.001377	1.687
Mongolian_inner	Mongolian_inner	Korean	WLR_BA	0.001193	1.123
Mongolian_inner	Mongolian_inner	Korean	WLR_LN	0.001121	1.218
Mongolian_inner	Mongolian_inner	Japanese	Han_NChina	0.000723	2.073
Mongolian_inner	Mongolian_inner	Japanese	Han_Fujian	0.001813	4.293
Mongolian_inner	Mongolian_inner	Japanese	Han_Guangdong	0.001794	4.715
Mongolian_inner	Mongolian_inner	Japanese	Han_Henan	0.001309	3.187
Mongolian_inner	Mongolian_inner	Japanese	Han_Hubei	0.001041	2.501
Mongolian_inner	Mongolian_inner	Japanese	Han_Jiangsu	0.001486	4.007
Mongolian_inner	Mongolian_inner	Japanese	Han_Shandong	0.000947	2.657
Mongolian_inner	Mongolian_inner	Japanese	Han_Shanxi	0.000705	1.862
Mongolian_inner	Mongolian_inner	Japanese	Han_Shanghai	0.000845	1.628
Mongolian_inner	Mongolian_inner	Japanese	Han_Sichuan	0.001598	4.197
Mongolian_inner	Mongolian_inner	Japanese	Han_Zhejiang	0.001004	2.389
Mongolian_inner	Mongolian_inner	Japanese	Han_Chongqing	0.000819	1.714
Mongolian_inner	Mongolian_inner	Japanese	Tibetan_Chamdo	-0.000712	-2.096
Mongolian_inner	Mongolian_inner	Japanese	Tibetan_Lhasa	-0.000717	-1.881
Mongolian_inner	Mongolian_inner	Japanese	Tibetan_Yunnan	1.5e-05	0.03
Mongolian_inner	Mongolian_inner	Japanese	Tibetan_Yajiang	-0.00079	-2.186
Mongolian_inner	Mongolian_inner	Japanese	Tibetan_Xinlong	9.2e-05	0.262
Mongolian_inner	Mongolian_inner	Japanese	Tujia	0.001115	3.087
Mongolian_inner	Mongolian_inner	Japanese	Yi	1.2e-05	0.033
Mongolian_inner	Mongolian_inner	Japanese	Naxi	0.000277	0.739
Mongolian_inner	Mongolian_inner	Japanese	China_Lahu	0.000544	1.365
Mongolian_inner	Mongolian_inner	Japanese	Qiang_Daofu	1.5e-05	0.042
Mongolian_inner	Mongolian_inner	Japanese	Qiang_Danba	-0.000266	-0.739
Mongolian_inner	Mongolian_inner	Japanese	PhuLa	0.001441	3.829
Mongolian_inner	Mongolian_inner	Japanese	Sila	0.000542	1.241
Mongolian_inner	Mongolian_inner	Japanese	HaNhi	0.00086	2.323
Mongolian_inner	Mongolian_inner	Japanese	Cong	0.001033	2.751
Mongolian_inner	Mongolian_inner	Japanese	Tamang	-0.001241	-3.044
Mongolian_inner	Mongolian_inner	Japanese	Sherpa	-0.000531	-1.17
Mongolian_inner	Mongolian_inner	Japanese	Kusunda	-0.001313	-3.125
Mongolian_inner	Mongolian_inner	Japanese	Miao	0.001372	3.72
Mongolian_inner	Mongolian_inner	Japanese	She	0.001713	4.403
Mongolian_inner	Mongolian_inner	Japanese	Gelao	0.001428	3.712
Mongolian_inner	Mongolian_inner	Japanese	Hmong	0.001649	4.029
Mongolian_inner	Mongolian_inner	Japanese	PaThen	0.0021	5.119
Mongolian_inner	Mongolian_inner	Japanese	Dao	0.001733	4.566
Mongolian_inner	Mongolian_inner	Japanese	Ami	0.003206	7.347
Mongolian_inner	Mongolian_inner	Japanese	Atayal	0.002726	5.823
Mongolian_inner	Mongolian_inner	Japanese	Malay	0.00105	2.635
Mongolian_inner	Mongolian_inner	Japanese	Tagalog	0.001577	3.596
Mongolian_inner	Mongolian_inner	Japanese	Kankanaey	0.002717	5.958
Mongolian_inner	Mongolian_inner	Japanese	Visayan	0.001839	3.965
Mongolian_inner	Mongolian_inner	Japanese	Kinh_Vietnam	0.001897	5.25
Mongolian_inner	Mongolian_inner	Japanese	Vietnamese	0.001793	4.885
Mongolian_inner	Mongolian_inner	Japanese	Mang	0.001464	3.422
Mongolian_inner	Mongolian_inner	Japanese	Muong	0.001922	4.876
Mongolian_inner	Mongolian_inner	Japanese	KhoMu	0.00125	3.119
Mongolian_inner	Mongolian_inner	Japanese	Dai	0.0022	5.456
Mongolian_inner	Mongolian_inner	Japanese	Maonan	0.001726	4.611
Mongolian_inner	Mongolian_inner	Japanese	Zhuang	0.001885	5.316
Mongolian_inner	Mongolian_inner	Japanese	Mulam	0.001715	4.772
Mongolian_inner	Mongolian_inner	Japanese	Li	0.002824	6.454
Mongolian_inner	Mongolian_inner	Japanese	Dong_Hunan	0.001881	4.875
Mongolian_inner	Mongolian_inner	Japanese	Dong_Guizhou	0.001707	4.392
Mongolian_inner	Mongolian_inner	Japanese	Thai	0.001185	3.341
Mongolian_inner	Mongolian_inner	Japanese	LaChi	0.001652	3.875
Mongolian_inner	Mongolian_inner	Japanese	Nung	0.002112	5.433
Mongolian_inner	Mongolian_inner	Japanese	Mongola	0.00084	2.233
Mongolian_inner	Mongolian_inner	Japanese	Daur	0.00026	0.78
Mongolian_inner	Mongolian_inner	Japanese	Tu	-0.000412	-1.123
Mongolian_inner	Mongolian_inner	Japanese	Dongxiang	-0.000287	-0.75
Mongolian_inner	Mongolian_inner	Japanese	Yugur	0.00033	0.95
Mongolian_inner	Mongolian_inner	Japanese	Bonan	-0.000187	-0.508
Mongolian_inner	Mongolian_inner	Japanese	Mongol	-0.00107	-3.449
Mongolian_inner	Mongolian_inner	Japanese	Buryat	-0.001556	-4.98
Mongolian_inner	Mongolian_inner	Japanese	Kalmyk.DG	-0.001256	-2.035
Mongolian_inner	Mongolian_inner	Japanese	Xibo	0.000548	1.5
Mongolian_inner	Mongolian_inner	Japanese	Hezhen	0.000369	1.013
Mongolian_inner	Mongolian_inner	Japanese	Oroqen	-6.6e-05	-0.177
Mongolian_inner	Mongolian_inner	Japanese	Ulchi	0.001531	4.465
Mongolian_inner	Mongolian_inner	Japanese	Even	-0.002396	-6.064
Mongolian_inner	Mongolian_inner	Japanese	Evenk_FarEast	-0.00036	-0.897
Mongolian_inner	Mongolian_inner	Japanese	Evenk_Transbaikal	-0.001536	-3.801
Mongolian_inner	Mongolian_inner	Japanese	Nanai	0.000633	1.735
Mongolian_inner	Mongolian_inner	Japanese	Salar	-0.000566	-1.446
Mongolian_inner	Mongolian_inner	Japanese	Palestinian	-0.005728	-11.463
Mongolian_inner	Mongolian_inner	Japanese	Syrian	-0.006005	-11.283
Mongolian_inner	Mongolian_inner	Japanese	Burusho	-0.00395	-8.87
Mongolian_inner	Mongolian_inner	Japanese	Balochi	-0.004832	-10.002
Mongolian_inner	Mongolian_inner	Japanese	Brahui	-0.004946	-10.076
Mongolian_inner	Mongolian_inner	Japanese	Druze	-0.005825	-11.447
Mongolian_inner	Mongolian_inner	Japanese	Kalash	-0.005214	-9.937
Mongolian_inner	Mongolian_inner	Japanese	Iranian_Bandari	-0.004722	-9.117
Mongolian_inner	Mongolian_inner	Japanese	Iranian	-0.00545	-11.232
Mongolian_inner	Mongolian_inner	Japanese	Avar	-0.005967	-10.93
Mongolian_inner	Mongolian_inner	Japanese	Yakut	-0.001859	-5.44
Mongolian_inner	Mongolian_inner	Japanese	Tubalar	-0.003154	-8.172
Mongolian_inner	Mongolian_inner	Japanese	Turkish	-0.00557	-11.692
Mongolian_inner	Mongolian_inner	Japanese	Khakass	-0.002967	-8.349
Mongolian_inner	Mongolian_inner	Japanese	Tatar_Siberian	-0.00344	-8.945
Mongolian_inner	Mongolian_inner	Japanese	Chuvash	-0.004739	-10.974
Mongolian_inner	Mongolian_inner	Japanese	Tuvinian	-0.001938	-5.727
Mongolian_inner	Mongolian_inner	Japanese	Tabasaran	-0.005718	-10.922
Mongolian_inner	Mongolian_inner	Japanese	Uzbek	-0.004063	-10.243
Mongolian_inner	Mongolian_inner	Japanese	Dungan	-0.000123	-0.358
Mongolian_inner	Mongolian_inner	Japanese	Kyrgyz_China	-0.002048	-5.714
Mongolian_inner	Mongolian_inner	Japanese	Uyghur	-0.002778	-7.396
Mongolian_inner	Mongolian_inner	Japanese	Kazakh_China	-0.002174	-5.848
Mongolian_inner	Mongolian_inner	Japanese	Nganasan	-0.001671	-4.152
Mongolian_inner	Mongolian_inner	Japanese	Udmurt	-0.004788	-10.4
Mongolian_inner	Mongolian_inner	Japanese	Aleut	-0.004177	-8.874
Mongolian_inner	Mongolian_inner	Japanese	Selkup	-0.003264	-8.259
Mongolian_inner	Mongolian_inner	Japanese	Mansi	-0.003685	-8.292
Mongolian_inner	Mongolian_inner	Japanese	Ossetian	-0.005653	-11.732
Mongolian_inner	Mongolian_inner	Japanese	Tajik	-0.004656	-10.108
Mongolian_inner	Mongolian_inner	Japanese	Ukrainian	-0.00595	-11.791
Mongolian_inner	Mongolian_inner	Japanese	Armenian	-0.005937	-11.142
Mongolian_inner	Mongolian_inner	Japanese	Basque	-0.006163	-12.191
Mongolian_inner	Mongolian_inner	Japanese	English	-0.006272	-12.28
Mongolian_inner	Mongolian_inner	Japanese	Russian	-0.005883	-12.368
Mongolian_inner	Mongolian_inner	Japanese	French	-0.006012	-12.014
Mongolian_inner	Mongolian_inner	Japanese	Spanish	-0.005917	-12.093
Mongolian_inner	Mongolian_inner	Japanese	Karitiana	-0.000144	-0.244
Mongolian_inner	Mongolian_inner	Japanese	Nepal_Mebrak_2125BP.SG	-0.001919	-2.004
Mongolian_inner	Mongolian_inner	Japanese	Nepal_Samdzong_1500BP.SG	-0.001251	-2.353
Mongolian_inner	Mongolian_inner	Japanese	Nepal_Chokhopani_2700BP.SG	-0.000179	-0.218
Mongolian_inner	Mongolian_inner	Japanese	Mongolia_N_North	-0.00025	-0.47
Mongolian_inner	Mongolian_inner	Japanese	Mongolia_N_East	0.000361	0.545
Mongolian_inner	Mongolian_inner	Japanese	Mongolia_LBA_4_CenterWest	-0.001277	-2.876
Mongolian_inner	Mongolian_inner	Japanese	Mongolia_LBA_3_MongunTaiga	-0.003979	-6.295
Mongolian_inner	Mongolian_inner	Japanese	Mongolia_LBA_2_Ulaanzukh	-0.00065	-1.135
Mongolian_inner	Mongolian_inner	Japanese	Mongolia_Khovsgol_LBA	-0.002096	-4.84
Mongolian_inner	Mongolian_inner	Japanese	Mongolia_EIA_1_SlabGrave	-0.001361	-3.127
Mongolian_inner	Mongolian_inner	Japanese	Mongolia_EBA_1_Ulgii	-0.001973	-3.188
Mongolian_inner	Mongolian_inner	Japanese	Mongolia_EIA_4_Sagly	-0.003772	-8.474
Mongolian_inner	Mongolian_inner	Japanese	Mongolia_XiongNu.SG	-3.6e-05	-0.065
Mongolian_inner	Mongolian_inner	Japanese	Mongolia_XiongNu_WE.SG	-0.004118	-5.49
Mongolian_inner	Mongolian_inner	Japanese	Mongolia_IA_Xianbei	-0.001657	-1.894
Mongolian_inner	Mongolian_inner	Japanese	Mongolia_Medieval	-0.002275	-2.164
Mongolian_inner	Mongolian_inner	Japanese	Mongolia_Mongol	-0.000936	-1.227
Mongolian_inner	Mongolian_inner	Japanese	Russia_Heshui_Mohe_Early_Medieval	0.002246	1.972
Mongolian_inner	Mongolian_inner	Japanese	DevilsCave_N.SG	0.002988	4.779
Mongolian_inner	Mongolian_inner	Japanese	Russia_Shamanka_Eneolithic.SG	-0.00062	-1.386
Mongolian_inner	Mongolian_inner	Japanese	Russia_Shamanka_EBA.SG	-0.000961	-1.462
Mongolian_inner	Mongolian_inner	Japanese	Russia_Andronovo.SG	-0.006053	-9.469
Mongolian_inner	Mongolian_inner	Japanese	Russia_Afanasievo	-0.005888	-10.558
Mongolian_inner	Mongolian_inner	Japanese	Russia_EBA_Yamnaya_Kalmykia.SG	-0.006285	-9.484
Mongolian_inner	Mongolian_inner	Japanese	Russia_Sintashta_MLBA.SG	-0.005462	-7.312
Mongolian_inner	Mongolian_inner	Japanese	Russia_Steppe_Maikop	-0.004626	-6.931
Mongolian_inner	Mongolian_inner	Japanese	Russia_Steppe_Catacomb	-0.005838	-8.056
Mongolian_inner	Mongolian_inner	Japanese	Russia_EBA_Yamnaya_Samara	-0.006112	-10.15
Mongolian_inner	Mongolian_inner	Japanese	Russia_BA_Okunevo.SG	-0.003236	-6.477
Mongolian_inner	Mongolian_inner	Japanese	Russia_Srubnaya	-0.005932	-10.759
Mongolian_inner	Mongolian_inner	Japanese	Russia_Sarmatian.SG	-0.004755	-6.65
Mongolian_inner	Mongolian_inner	Japanese	Russia_Tagar.SG	-0.005547	-9.654
Mongolian_inner	Mongolian_inner	Japanese	Russia_Alan.SG	-0.00585	-8.904
Mongolian_inner	Mongolian_inner	Japanese	Russia_EasternScythian_SouthernUrals.SG	-0.004513	-3.95
Mongolian_inner	Mongolian_inner	Japanese	Boisman_MN	0.003223	5.934
Mongolian_inner	Mongolian_inner	Japanese	Russia_UstIda_LN.SG	-0.000676	-0.966
Mongolian_inner	Mongolian_inner	Japanese	UstBelaya_N.SG	-0.002391	-2.18
Mongolian_inner	Mongolian_inner	Japanese	UstBelaya_EBA.SG	-0.002048	-3.48
Mongolian_inner	Mongolian_inner	Japanese	Kolyma_M.SG	0.001017	1.172
Mongolian_inner	Mongolian_inner	Japanese	Ekven_IA.SG	-0.000326	-0.558
Mongolian_inner	Mongolian_inner	Japanese	Kazakhstan_Eneolithic_Botai.SG	-0.004479	-6.262
Mongolian_inner	Mongolian_inner	Japanese	Kazakhstan_Botai.SG	-0.003969	-4.54
Mongolian_inner	Mongolian_inner	Japanese	Kazakhstan_TianShanSaka.SG	-0.007818	-2.682
Mongolian_inner	Mongolian_inner	Japanese	Kazakhstan_CentralSteppe_EMBA.SG	-0.003763	-5.932
Mongolian_inner	Mongolian_inner	Japanese	Kazakhstan_CentralSaka.SG	-0.004157	-7.029
Mongolian_inner	Mongolian_inner	Japanese	Kazakhstan_Kangju.SG	-0.005213	-8.434
Mongolian_inner	Mongolian_inner	Japanese	Kazakhstan_Kumsay_EBA	-0.005078	-7.45
Mongolian_inner	Mongolian_inner	Japanese	Kazakhstan_Sarmatian.SG	-0.005842	-7.032
Mongolian_inner	Mongolian_inner	Japanese	Kazakhstan_Wusun.SG	-0.004832	-6.903
Mongolian_inner	Mongolian_inner	Japanese	Kazakhstan_MLBA_Alakul_Maitan	-0.006056	-10.233
Mongolian_inner	Mongolian_inner	Japanese	Kazakhstan_MLBA_Aktogai	-0.005473	-8.153
Mongolian_inner	Mongolian_inner	Japanese	Kazakhstan_MLBA_KazakhMys	-0.006131	-9.686
Mongolian_inner	Mongolian_inner	Japanese	Kazakhstan_MLBA_Kairan	-0.005347	-7.729
Mongolian_inner	Mongolian_inner	Japanese	Kazakhstan_MLBA_OyDzhaylau	-0.00494	-7.58
Mongolian_inner	Mongolian_inner	Japanese	Kazakhstan_LBA_Zevakinskiy	-0.005153	-8.7
Mongolian_inner	Mongolian_inner	Japanese	Kazakhstan_Medieval_Nomad.SG	-0.004034	-5.786
Mongolian_inner	Mongolian_inner	Japanese	Kyrgyzstan_TianShanHun.SG	-0.003974	-8.56
Mongolian_inner	Mongolian_inner	Japanese	Kyrgyzstan_TianShanSaka.SG	-0.004937	-8.744
Mongolian_inner	Mongolian_inner	Japanese	Ukraine_IA_WesternScythian.SG	-0.005872	-6.796
Mongolian_inner	Mongolian_inner	Japanese	Turkmenistan_C_Namazga.SG	-0.004789	-4.623
Mongolian_inner	Mongolian_inner	Japanese	Turkmenistan_Gonur_BA_1	-0.005864	-8.509
Mongolian_inner	Mongolian_inner	Japanese	Pakistan_IA_Loebanr	-0.004846	-9.221
Mongolian_inner	Mongolian_inner	Japanese	Pakistan_IA_Katelai	-0.004231	-7.931
Mongolian_inner	Mongolian_inner	Japanese	Pakistan_IA_Udegram	-0.004912	-8.941
Mongolian_inner	Mongolian_inner	Japanese	Pakistan_H_SaiduSharif	-0.004236	-7.938
Mongolian_inner	Mongolian_inner	Japanese	Pakistan_IA_Katelai_published	-0.003831	-5.334
Mongolian_inner	Mongolian_inner	Japanese	Pakistan_IA_Barikot	-0.003321	-4.304
Mongolian_inner	Mongolian_inner	Japanese	Pakistan_IA_Butkara	-0.004572	-6.878
Mongolian_inner	Mongolian_inner	Japanese	Pakistan_H_Aligrama	-0.004367	-6.802
Mongolian_inner	Mongolian_inner	Japanese	Pakistan_H_Barikot	-0.004509	-6.248
Mongolian_inner	Mongolian_inner	Japanese	Pakistan_H_Butkara	-0.003056	-4.292
Mongolian_inner	Mongolian_inner	Japanese	Pakistan_IA_Loebanr_published	-0.004101	-5.703
Mongolian_inner	Mongolian_inner	Japanese	China_IA.SG	-0.003616	-4.96
Mongolian_inner	Mongolian_inner	Japanese	Anatolia_N	-0.006198	-11.259
Mongolian_inner	Mongolian_inner	Japanese	Anatolia_MLBA.SG	-0.006182	-8.784
Mongolian_inner	Mongolian_inner	Japanese	Anatolia_EBA.SG	-0.006497	-8.357
Mongolian_inner	Mongolian_inner	Japanese	Iran_TepeAbdulHosein_N.SG	-0.005023	-6.665
Mongolian_inner	Mongolian_inner	Japanese	Iran_GanjDareh_N	-0.005676	-8.298
Mongolian_inner	Mongolian_inner	Japanese	Iran_C_SehGabi	-0.006313	-9.504
Mongolian_inner	Mongolian_inner	Japanese	Iran_BA_HajjiFiruz	-0.006004	-6.561
Mongolian_inner	Mongolian_inner	Japanese	India_RoopkundC	0.000976	0.826
Mongolian_inner	Mongolian_inner	Japanese	Germany_EN_LBK_published	-0.006436	-10.658
Mongolian_inner	Mongolian_inner	Japanese	Germany_Lech_EBA	-0.005986	-10.874
Mongolian_inner	Mongolian_inner	Japanese	Hungary_Langobard	-0.006079	-11.104
Mongolian_inner	Mongolian_inner	Japanese	Hungary_EBA_BellBeaker	-0.006292	-11.149
Mongolian_inner	Mongolian_inner	Japanese	Taiwan_Gongguan	0.002485	2.682
Mongolian_inner	Mongolian_inner	Japanese	Taiwan_Hanben	0.002483	5.754
Mongolian_inner	Mongolian_inner	Japanese	Qihe	0.002589	2.053
Mongolian_inner	Mongolian_inner	Japanese	Tanshishan	0.002795	2.796
Mongolian_inner	Mongolian_inner	Japanese	Xitoucun	0.001573	1.958
Mongolian_inner	Mongolian_inner	Japanese	Suogang	0.001676	0.715
Mongolian_inner	Mongolian_inner	Japanese	Chuanyun	0.001386	1.07
Mongolian_inner	Mongolian_inner	Japanese	Liangdao1	0.003072	2.926
Mongolian_inner	Mongolian_inner	Japanese	Liangdao2	0.002902	3.124
Mongolian_inner	Mongolian_inner	Japanese	Vietnam_LN.SG	-0.000187	-0.159
Mongolian_inner	Mongolian_inner	Japanese	Vietnam_BA	0.004259	3.309
Mongolian_inner	Mongolian_inner	Japanese	Laos_BA.WGC	0.003542	2.448
Mongolian_inner	Mongolian_inner	Japanese	Bianbian	0.002125	2.215
Mongolian_inner	Mongolian_inner	Japanese	Boshan	0.002273	2.623
Mongolian_inner	Mongolian_inner	Japanese	Xiaogao	0.002832	3.35
Mongolian_inner	Mongolian_inner	Japanese	Xiaojingshan	0.003559	4.45
Mongolian_inner	Mongolian_inner	Japanese	China_Wuzhuangguoliang_LN.EC	-0.002758	-1.581
Mongolian_inner	Mongolian_inner	Japanese	YR_LN	0.000915	2.175
Mongolian_inner	Mongolian_inner	Japanese	YR_MN	0.000626	1.125
Mongolian_inner	Mongolian_inner	Japanese	YR_LBIA	0.00091	1.856
Mongolian_inner	Mongolian_inner	Japanese	Upper_YR_LN	-0.000488	-0.962
Mongolian_inner	Mongolian_inner	Japanese	Upper_YR_IA	0.000643	1.004
Mongolian_inner	Mongolian_inner	Japanese	Shimao_LN	0.000621	0.968
Mongolian_inner	Mongolian_inner	Japanese	Miaozigou_MN	-0.001431	-1.216
Mongolian_inner	Mongolian_inner	Japanese	Yumin	-0.000721	-0.832
Mongolian_inner	Mongolian_inner	Japanese	AR_Xianbei_IA	-0.001955	-1.67
Mongolian_inner	Mongolian_inner	Japanese	AR_EN	0.00025	0.223
Mongolian_inner	Mongolian_inner	Japanese	AR_IA	0.000672	0.251
Mongolian_inner	Mongolian_inner	Japanese	HMMH_MN	-0.000178	-0.176
Mongolian_inner	Mongolian_inner	Japanese	WLR_MN	0.001981	3.009
Mongolian_inner	Mongolian_inner	Japanese	WLR_BA	0.002184	2.45
Mongolian_inner	Mongolian_inner	Japanese	WLR_LN	0.000733	0.968
Mongolian_inner	Mongolian_inner	Han_NChina	Han_Fujian	0.002486	5.386
Mongolian_inner	Mongolian_inner	Han_NChina	Han_Guangdong	0.00201	4.791
Mongolian_inner	Mongolian_inner	Han_NChina	Han_Henan	0.001739	3.898
Mongolian_inner	Mongolian_inner	Han_NChina	Han_Hubei	0.002125	4.602
Mongolian_inner	Mongolian_inner	Han_NChina	Han_Jiangsu	0.001521	3.869
Mongolian_inner	Mongolian_inner	Han_NChina	Han_Shandong	0.001218	3.194
Mongolian_inner	Mongolian_inner	Han_NChina	Han_Shanxi	0.001302	3.209
Mongolian_inner	Mongolian_inner	Han_NChina	Han_Shanghai	0.001294	2.386
Mongolian_inner	Mongolian_inner	Han_NChina	Han_Sichuan	0.002296	5.481
Mongolian_inner	Mongolian_inner	Han_NChina	Han_Zhejiang	0.001864	4.293
Mongolian_inner	Mongolian_inner	Han_NChina	Han_Chongqing	0.001207	2.325
Mongolian_inner	Mongolian_inner	Han_NChina	Tibetan_Chamdo	0.001004	2.628
Mongolian_inner	Mongolian_inner	Han_NChina	Tibetan_Lhasa	0.000881	2.207
Mongolian_inner	Mongolian_inner	Han_NChina	Tibetan_Yunnan	0.001586	3.112
Mongolian_inner	Mongolian_inner	Han_NChina	Tibetan_Yajiang	0.000762	1.887
Mongolian_inner	Mongolian_inner	Han_NChina	Tibetan_Xinlong	0.001088	2.72
Mongolian_inner	Mongolian_inner	Han_NChina	Tujia	0.002105	5.198
Mongolian_inner	Mongolian_inner	Han_NChina	Yi	0.001439	3.651
Mongolian_inner	Mongolian_inner	Han_NChina	Naxi	0.001454	3.502
Mongolian_inner	Mongolian_inner	Han_NChina	China_Lahu	0.001842	4.435
Mongolian_inner	Mongolian_inner	Han_NChina	Qiang_Daofu	0.001136	2.91
Mongolian_inner	Mongolian_inner	Han_NChina	Qiang_Danba	0.001086	2.697
Mongolian_inner	Mongolian_inner	Han_NChina	PhuLa	0.002385	5.767
Mongolian_inner	Mongolian_inner	Han_NChina	Sila	0.00146	3.204
Mongolian_inner	Mongolian_inner	Han_NChina	HaNhi	0.001865	4.721
Mongolian_inner	Mongolian_inner	Han_NChina	Cong	0.002214	5.223
Mongolian_inner	Mongolian_inner	Han_NChina	Tamang	-0.000121	-0.276
Mongolian_inner	Mongolian_inner	Han_NChina	Sherpa	0.000743	1.53
Mongolian_inner	Mongolian_inner	Han_NChina	Kusunda	0.00018	0.399
Mongolian_inner	Mongolian_inner	Han_NChina	Miao	0.002419	5.901
Mongolian_inner	Mongolian_inner	Han_NChina	She	0.002198	5.153
Mongolian_inner	Mongolian_inner	Han_NChina	Gelao	0.002022	4.654
Mongolian_inner	Mongolian_inner	Han_NChina	Hmong	0.002389	5.461
Mongolian_inner	Mongolian_inner	Han_NChina	PaThen	0.002246	5.043
Mongolian_inner	Mongolian_inner	Han_NChina	Dao	0.002335	5.634
Mongolian_inner	Mongolian_inner	Han_NChina	Ami	0.002149	4.718
Mongolian_inner	Mongolian_inner	Han_NChina	Atayal	0.002096	4.152
Mongolian_inner	Mongolian_inner	Han_NChina	Malay	0.001158	2.704
Mongolian_inner	Mongolian_inner	Han_NChina	Tagalog	0.001405	3.033
Mongolian_inner	Mongolian_inner	Han_NChina	Kankanaey	0.001974	3.885
Mongolian_inner	Mongolian_inner	Han_NChina	Visayan	0.001288	2.507
Mongolian_inner	Mongolian_inner	Han_NChina	Kinh_Vietnam	0.00214	5.354
Mongolian_inner	Mongolian_inner	Han_NChina	Vietnamese	0.002225	5.53
Mongolian_inner	Mongolian_inner	Han_NChina	Mang	0.001949	3.952
Mongolian_inner	Mongolian_inner	Han_NChina	Muong	0.002206	5.082
Mongolian_inner	Mongolian_inner	Han_NChina	KhoMu	0.001739	3.946
Mongolian_inner	Mongolian_inner	Han_NChina	Dai	0.002961	6.706
Mongolian_inner	Mongolian_inner	Han_NChina	Maonan	0.002137	5.346
Mongolian_inner	Mongolian_inner	Han_NChina	Zhuang	0.002469	6.45
Mongolian_inner	Mongolian_inner	Han_NChina	Mulam	0.002283	5.723
Mongolian_inner	Mongolian_inner	Han_NChina	Li	0.002984	5.615
Mongolian_inner	Mongolian_inner	Han_NChina	Dong_Hunan	0.002386	5.662
Mongolian_inner	Mongolian_inner	Han_NChina	Dong_Guizhou	0.002348	5.685
Mongolian_inner	Mongolian_inner	Han_NChina	Thai	0.001566	4.118
Mongolian_inner	Mongolian_inner	Han_NChina	LaChi	0.002255	4.76
Mongolian_inner	Mongolian_inner	Han_NChina	Nung	0.002446	5.86
Mongolian_inner	Mongolian_inner	Han_NChina	Mongola	0.000406	0.956
Mongolian_inner	Mongolian_inner	Han_NChina	Daur	-0.001023	-2.656
Mongolian_inner	Mongolian_inner	Han_NChina	Tu	0.00087	2.2
Mongolian_inner	Mongolian_inner	Han_NChina	Dongxiang	0.000356	0.831
Mongolian_inner	Mongolian_inner	Han_NChina	Yugur	0.001023	2.676
Mongolian_inner	Mongolian_inner	Han_NChina	Bonan	0.000754	1.975
Mongolian_inner	Mongolian_inner	Han_NChina	Mongol	-0.001763	-5.231
Mongolian_inner	Mongolian_inner	Han_NChina	Buryat	-0.002794	-8.126
Mongolian_inner	Mongolian_inner	Han_NChina	Kalmyk.DG	-0.002549	-3.649
Mongolian_inner	Mongolian_inner	Han_NChina	Xibo	0.000102	0.245
Mongolian_inner	Mongolian_inner	Han_NChina	Hezhen	-0.001038	-2.621
Mongolian_inner	Mongolian_inner	Han_NChina	Oroqen	-0.001082	-2.732
Mongolian_inner	Mongolian_inner	Han_NChina	Ulchi	-0.002139	-5.699
Mongolian_inner	Mongolian_inner	Han_NChina	Even	-0.003581	-8.134
Mongolian_inner	Mongolian_inner	Han_NChina	Evenk_FarEast	-0.002551	-5.567
Mongolian_inner	Mongolian_inner	Han_NChina	Evenk_Transbaikal	-0.003814	-8.076
Mongolian_inner	Mongolian_inner	Han_NChina	Nanai	-0.002012	-4.88
Mongolian_inner	Mongolian_inner	Han_NChina	Salar	0.000275	0.662
Mongolian_inner	Mongolian_inner	Han_NChina	Palestinian	-0.004331	-7.757
Mongolian_inner	Mongolian_inner	Han_NChina	Syrian	-0.00477	-8.087
Mongolian_inner	Mongolian_inner	Han_NChina	Burusho	-0.003138	-6.087
Mongolian_inner	Mongolian_inner	Han_NChina	Balochi	-0.003853	-6.938
Mongolian_inner	Mongolian_inner	Han_NChina	Brahui	-0.003674	-6.538
Mongolian_inner	Mongolian_inner	Han_NChina	Druze	-0.00451	-8.002
Mongolian_inner	Mongolian_inner	Han_NChina	Kalash	-0.003897	-6.637
Mongolian_inner	Mongolian_inner	Han_NChina	Iranian_Bandari	-0.003493	-5.886
Mongolian_inner	Mongolian_inner	Han_NChina	Iranian	-0.00431	-7.765
Mongolian_inner	Mongolian_inner	Han_NChina	Avar	-0.004954	-8.123
Mongolian_inner	Mongolian_inner	Han_NChina	Yakut	-0.003288	-8.455
Mongolian_inner	Mongolian_inner	Han_NChina	Tubalar	-0.003328	-7.978
Mongolian_inner	Mongolian_inner	Han_NChina	Turkish	-0.004508	-8.261
Mongolian_inner	Mongolian_inner	Han_NChina	Khakass	-0.003174	-8.022
Mongolian_inner	Mongolian_inner	Han_NChina	Tatar_Siberian	-0.003386	-7.816
Mongolian_inner	Mongolian_inner	Han_NChina	Chuvash	-0.004254	-8.276
Mongolian_inner	Mongolian_inner	Han_NChina	Tuvinian	-0.002927	-7.556
Mongolian_inner	Mongolian_inner	Han_NChina	Tabasaran	-0.004408	-7.71
Mongolian_inner	Mongolian_inner	Han_NChina	Uzbek	-0.003674	-8.482
Mongolian_inner	Mongolian_inner	Han_NChina	Dungan	0.000123	0.333
Mongolian_inner	Mongolian_inner	Han_NChina	Kyrgyz_China	-0.002378	-6.202
Mongolian_inner	Mongolian_inner	Han_NChina	Uyghur	-0.002512	-6.057
Mongolian_inner	Mongolian_inner	Han_NChina	Kazakh_China	-0.00237	-5.865
Mongolian_inner	Mongolian_inner	Han_NChina	Nganasan	-0.003603	-7.507
Mongolian_inner	Mongolian_inner	Han_NChina	Udmurt	-0.004474	-8.724
Mongolian_inner	Mongolian_inner	Han_NChina	Aleut	-0.00423	-8.019
Mongolian_inner	Mongolian_inner	Han_NChina	Selkup	-0.00415	-9.347
Mongolian_inner	Mongolian_inner	Han_NChina	Mansi	-0.004583	-9.066
Mongolian_inner	Mongolian_inner	Han_NChina	Ossetian	-0.004616	-8.338
Mongolian_inner	Mongolian_inner	Han_NChina	Tajik	-0.003705	-7.097
Mongolian_inner	Mongolian_inner	Han_NChina	Ukrainian	-0.004615	-7.721
Mongolian_inner	Mongolian_inner	Han_NChina	Armenian	-0.004734	-7.887
Mongolian_inner	Mongolian_inner	Han_NChina	Basque	-0.004887	-8.429
Mongolian_inner	Mongolian_inner	Han_NChina	English	-0.005183	-8.865
Mongolian_inner	Mongolian_inner	Han_NChina	Russian	-0.004785	-8.616
Mongolian_inner	Mongolian_inner	Han_NChina	French	-0.004911	-8.526
Mongolian_inner	Mongolian_inner	Han_NChina	Spanish	-0.004724	-8.397
Mongolian_inner	Mongolian_inner	Han_NChina	Karitiana	-0.001846	-2.717
Mongolian_inner	Mongolian_inner	Han_NChina	Nepal_Mebrak_2125BP.SG	5.6e-05	0.053
Mongolian_inner	Mongolian_inner	Han_NChina	Nepal_Samdzong_1500BP.SG	-0.000352	-0.568
Mongolian_inner	Mongolian_inner	Han_NChina	Nepal_Chokhopani_2700BP.SG	0.000774	0.88
Mongolian_inner	Mongolian_inner	Han_NChina	Mongolia_N_North	-0.002475	-4.329
Mongolian_inner	Mongolian_inner	Han_NChina	Mongolia_N_East	-0.00198	-2.677
Mongolian_inner	Mongolian_inner	Han_NChina	Mongolia_LBA_4_CenterWest	-0.002302	-4.571
Mongolian_inner	Mongolian_inner	Han_NChina	Mongolia_LBA_3_MongunTaiga	-0.003718	-5.375
Mongolian_inner	Mongolian_inner	Han_NChina	Mongolia_LBA_2_Ulaanzukh	-0.001786	-2.822
Mongolian_inner	Mongolian_inner	Han_NChina	Mongolia_Khovsgol_LBA	-0.00266	-5.44
Mongolian_inner	Mongolian_inner	Han_NChina	Mongolia_EIA_1_SlabGrave	-0.001891	-3.906
Mongolian_inner	Mongolian_inner	Han_NChina	Mongolia_EBA_1_Ulgii	-0.002195	-3.195
Mongolian_inner	Mongolian_inner	Han_NChina	Mongolia_EIA_4_Sagly	-0.003486	-7.046
Mongolian_inner	Mongolian_inner	Han_NChina	Mongolia_XiongNu.SG	-0.000206	-0.328
Mongolian_inner	Mongolian_inner	Han_NChina	Mongolia_XiongNu_WE.SG	-0.003175	-3.593
Mongolian_inner	Mongolian_inner	Han_NChina	Mongolia_IA_Xianbei	-0.002904	-2.753
Mongolian_inner	Mongolian_inner	Han_NChina	Mongolia_Medieval	-0.003894	-3.309
Mongolian_inner	Mongolian_inner	Han_NChina	Mongolia_Mongol	-0.002135	-2.622
Mongolian_inner	Mongolian_inner	Han_NChina	Russia_Heshui_Mohe_Early_Medieval	0.000514	0.403
Mongolian_inner	Mongolian_inner	Han_NChina	DevilsCave_N.SG	-0.001825	-2.623
Mongolian_inner	Mongolian_inner	Han_NChina	Russia_Shamanka_Eneolithic.SG	-0.002992	-5.941
Mongolian_inner	Mongolian_inner	Han_NChina	Russia_Shamanka_EBA.SG	-0.002348	-3.351
Mongolian_inner	Mongolian_inner	Han_NChina	Russia_Andronovo.SG	-0.00511	-7.029
Mongolian_inner	Mongolian_inner	Han_NChina	Russia_Afanasievo	-0.004967	-8.017
Mongolian_inner	Mongolian_inner	Han_NChina	Russia_EBA_Yamnaya_Kalmykia.SG	-0.005314	-6.869
Mongolian_inner	Mongolian_inner	Han_NChina	Russia_Sintashta_MLBA.SG	-0.00454	-5.442
Mongolian_inner	Mongolian_inner	Han_NChina	Russia_Steppe_Maikop	-0.004451	-5.89
Mongolian_inner	Mongolian_inner	Han_NChina	Russia_Steppe_Catacomb	-0.004906	-5.866
Mongolian_inner	Mongolian_inner	Han_NChina	Russia_EBA_Yamnaya_Samara	-0.005113	-7.308
Mongolian_inner	Mongolian_inner	Han_NChina	Russia_BA_Okunevo.SG	-0.003455	-5.937
Mongolian_inner	Mongolian_inner	Han_NChina	Russia_Srubnaya	-0.004703	-7.426
Mongolian_inner	Mongolian_inner	Han_NChina	Russia_Sarmatian.SG	-0.00397	-4.916
Mongolian_inner	Mongolian_inner	Han_NChina	Russia_Tagar.SG	-0.004588	-6.94
Mongolian_inner	Mongolian_inner	Han_NChina	Russia_Alan.SG	-0.005085	-6.746
Mongolian_inner	Mongolian_inner	Han_NChina	Russia_EasternScythian_SouthernUrals.SG	-0.005474	-3.968
Mongolian_inner	Mongolian_inner	Han_NChina	Boisman_MN	-0.002163	-3.724
Mongolian_inner	Mongolian_inner	Han_NChina	Russia_UstIda_LN.SG	-0.002552	-3.334
Mongolian_inner	Mongolian_inner	Han_NChina	UstBelaya_N.SG	-0.004417	-3.736
Mongolian_inner	Mongolian_inner	Han_NChina	UstBelaya_EBA.SG	-0.002747	-4.26
Mongolian_inner	Mongolian_inner	Han_NChina	Kolyma_M.SG	-0.001343	-1.437
Mongolian_inner	Mongolian_inner	Han_NChina	Ekven_IA.SG	-0.00233	-3.573
Mongolian_inner	Mongolian_inner	Han_NChina	Kazakhstan_Eneolithic_Botai.SG	-0.003681	-4.762
Mongolian_inner	Mongolian_inner	Han_NChina	Kazakhstan_Botai.SG	-0.004063	-4.111
Mongolian_inner	Mongolian_inner	Han_NChina	Kazakhstan_TianShanSaka.SG	-0.006936	-2.338
Mongolian_inner	Mongolian_inner	Han_NChina	Kazakhstan_CentralSteppe_EMBA.SG	-0.004091	-5.626
Mongolian_inner	Mongolian_inner	Han_NChina	Kazakhstan_CentralSaka.SG	-0.003256	-4.709
Mongolian_inner	Mongolian_inner	Han_NChina	Kazakhstan_Kangju.SG	-0.004648	-6.329
Mongolian_inner	Mongolian_inner	Han_NChina	Kazakhstan_Kumsay_EBA	-0.003927	-4.96
Mongolian_inner	Mongolian_inner	Han_NChina	Kazakhstan_Sarmatian.SG	-0.005089	-5.6
Mongolian_inner	Mongolian_inner	Han_NChina	Kazakhstan_Wusun.SG	-0.003896	-4.638
Mongolian_inner	Mongolian_inner	Han_NChina	Kazakhstan_MLBA_Alakul_Maitan	-0.005379	-7.985
Mongolian_inner	Mongolian_inner	Han_NChina	Kazakhstan_MLBA_Aktogai	-0.004249	-5.602
Mongolian_inner	Mongolian_inner	Han_NChina	Kazakhstan_MLBA_KazakhMys	-0.005203	-6.874
Mongolian_inner	Mongolian_inner	Han_NChina	Kazakhstan_MLBA_Kairan	-0.00463	-5.928
Mongolian_inner	Mongolian_inner	Han_NChina	Kazakhstan_MLBA_OyDzhaylau	-0.004111	-5.626
Mongolian_inner	Mongolian_inner	Han_NChina	Kazakhstan_LBA_Zevakinskiy	-0.004218	-6.369
Mongolian_inner	Mongolian_inner	Han_NChina	Kazakhstan_Medieval_Nomad.SG	-0.003567	-5.004
Mongolian_inner	Mongolian_inner	Han_NChina	Kyrgyzstan_TianShanHun.SG	-0.003937	-7.681
Mongolian_inner	Mongolian_inner	Han_NChina	Kyrgyzstan_TianShanSaka.SG	-0.005058	-7.576
Mongolian_inner	Mongolian_inner	Han_NChina	Ukraine_IA_WesternScythian.SG	-0.004523	-4.803
Mongolian_inner	Mongolian_inner	Han_NChina	Turkmenistan_C_Namazga.SG	-0.003772	-3.695
Mongolian_inner	Mongolian_inner	Han_NChina	Turkmenistan_Gonur_BA_1	-0.004206	-5.652
Mongolian_inner	Mongolian_inner	Han_NChina	Pakistan_IA_Loebanr	-0.004182	-7.182
Mongolian_inner	Mongolian_inner	Han_NChina	Pakistan_IA_Katelai	-0.003464	-5.577
Mongolian_inner	Mongolian_inner	Han_NChina	Pakistan_IA_Udegram	-0.004303	-6.759
Mongolian_inner	Mongolian_inner	Han_NChina	Pakistan_H_SaiduSharif	-0.004049	-6.694
Mongolian_inner	Mongolian_inner	Han_NChina	Pakistan_IA_Katelai_published	-0.003497	-4.488
Mongolian_inner	Mongolian_inner	Han_NChina	Pakistan_IA_Barikot	-0.003922	-4.617
Mongolian_inner	Mongolian_inner	Han_NChina	Pakistan_IA_Butkara	-0.00284	-3.542
Mongolian_inner	Mongolian_inner	Han_NChina	Pakistan_H_Aligrama	-0.003964	-5.298
Mongolian_inner	Mongolian_inner	Han_NChina	Pakistan_H_Barikot	-0.003528	-4.421
Mongolian_inner	Mongolian_inner	Han_NChina	Pakistan_H_Butkara	-0.002094	-2.599
Mongolian_inner	Mongolian_inner	Han_NChina	Pakistan_IA_Loebanr_published	-0.002651	-3.271
Mongolian_inner	Mongolian_inner	Han_NChina	China_IA.SG	-0.003672	-4.497
Mongolian_inner	Mongolian_inner	Han_NChina	Anatolia_N	-0.005225	-7.998
Mongolian_inner	Mongolian_inner	Han_NChina	Anatolia_MLBA.SG	-0.004701	-5.908
Mongolian_inner	Mongolian_inner	Han_NChina	Anatolia_EBA.SG	-0.005407	-6.165
Mongolian_inner	Mongolian_inner	Han_NChina	Iran_TepeAbdulHosein_N.SG	-0.003813	-4.733
Mongolian_inner	Mongolian_inner	Han_NChina	Iran_GanjDareh_N	-0.004168	-5.676
Mongolian_inner	Mongolian_inner	Han_NChina	Iran_C_SehGabi	-0.004583	-6.258
Mongolian_inner	Mongolian_inner	Han_NChina	Iran_BA_HajjiFiruz	-0.005785	-5.727
Mongolian_inner	Mongolian_inner	Han_NChina	India_RoopkundC	0.000383	0.296
Mongolian_inner	Mongolian_inner	Han_NChina	Germany_EN_LBK_published	-0.005773	-8.768
Mongolian_inner	Mongolian_inner	Han_NChina	Germany_Lech_EBA	-0.005049	-7.972
Mongolian_inner	Mongolian_inner	Han_NChina	Hungary_Langobard	-0.00483	-7.761
Mongolian_inner	Mongolian_inner	Han_NChina	Hungary_EBA_BellBeaker	-0.005085	-7.498
Mongolian_inner	Mongolian_inner	Han_NChina	Taiwan_Gongguan	0.001987	1.888
Mongolian_inner	Mongolian_inner	Han_NChina	Taiwan_Hanben	0.001702	3.55
Mongolian_inner	Mongolian_inner	Han_NChina	Qihe	0.001914	1.441
Mongolian_inner	Mongolian_inner	Han_NChina	Tanshishan	0.002632	2.321
Mongolian_inner	Mongolian_inner	Han_NChina	Xitoucun	0.0012	1.311
Mongolian_inner	Mongolian_inner	Han_NChina	Suogang	0.00356	1.36
Mongolian_inner	Mongolian_inner	Han_NChina	Chuanyun	0.001189	0.885
Mongolian_inner	Mongolian_inner	Han_NChina	Liangdao1	0.001023	0.872
Mongolian_inner	Mongolian_inner	Han_NChina	Liangdao2	0.0011	1.11
Mongolian_inner	Mongolian_inner	Han_NChina	Vietnam_LN.SG	0.00179	1.325
Mongolian_inner	Mongolian_inner	Han_NChina	Vietnam_BA	0.004979	3.421
Mongolian_inner	Mongolian_inner	Han_NChina	Laos_BA.WGC	0.000412	0.256
Mongolian_inner	Mongolian_inner	Han_NChina	Bianbian	0.001397	1.285
Mongolian_inner	Mongolian_inner	Han_NChina	Boshan	0.000928	0.986
Mongolian_inner	Mongolian_inner	Han_NChina	Xiaogao	0.001188	1.245
Mongolian_inner	Mongolian_inner	Han_NChina	Xiaojingshan	0.00181	1.946
Mongolian_inner	Mongolian_inner	Han_NChina	China_Wuzhuangguoliang_LN.EC	-0.003682	-1.989
Mongolian_inner	Mongolian_inner	Han_NChina	YR_LN	0.001389	3.05
Mongolian_inner	Mongolian_inner	Han_NChina	YR_MN	0.001919	2.88
Mongolian_inner	Mongolian_inner	Han_NChina	YR_LBIA	0.001644	2.975
Mongolian_inner	Mongolian_inner	Han_NChina	Upper_YR_LN	0.000636	1.129
Mongolian_inner	Mongolian_inner	Han_NChina	Upper_YR_IA	0.001558	2.292
Mongolian_inner	Mongolian_inner	Han_NChina	Shimao_LN	0.001191	1.653
Mongolian_inner	Mongolian_inner	Han_NChina	Miaozigou_MN	0.000612	0.436
Mongolian_inner	Mongolian_inner	Han_NChina	Yumin	-0.004299	-4.35
Mongolian_inner	Mongolian_inner	Han_NChina	AR_Xianbei_IA	-0.003515	-2.761
Mongolian_inner	Mongolian_inner	Han_NChina	AR_EN	-0.001658	-1.289
Mongolian_inner	Mongolian_inner	Han_NChina	AR_IA	0.000339	0.105
Mongolian_inner	Mongolian_inner	Han_NChina	HMMH_MN	-0.002367	-2.297
Mongolian_inner	Mongolian_inner	Han_NChina	WLR_MN	-0.00052	-0.698
Mongolian_inner	Mongolian_inner	Han_NChina	WLR_BA	-0.000263	-0.271
Mongolian_inner	Mongolian_inner	Han_NChina	WLR_LN	0.001164	1.338
Mongolian_inner	Mongolian_inner	Han_Fujian	Han_Guangdong	0.006693	12.15
Mongolian_inner	Mongolian_inner	Han_Fujian	Han_Henan	0.002407	4.497
Mongolian_inner	Mongolian_inner	Han_Fujian	Han_Hubei	0.004887	8.229
Mongolian_inner	Mongolian_inner	Han_Fujian	Han_Jiangsu	0.004405	8.986
Mongolian_inner	Mongolian_inner	Han_Fujian	Han_Shandong	0.00235	5.137
Mongolian_inner	Mongolian_inner	Han_Fujian	Han_Shanxi	0.002474	5.018
Mongolian_inner	Mongolian_inner	Han_Fujian	Han_Shanghai	0.003562	5.024
Mongolian_inner	Mongolian_inner	Han_Fujian	Han_Sichuan	0.00449	8.615
Mongolian_inner	Mongolian_inner	Han_Fujian	Han_Zhejiang	0.003987	7.283
Mongolian_inner	Mongolian_inner	Han_Fujian	Han_Chongqing	0.004586	6.901
Mongolian_inner	Mongolian_inner	Han_Fujian	Tibetan_Chamdo	-0.000771	-1.74
Mongolian_inner	Mongolian_inner	Han_Fujian	Tibetan_Lhasa	-0.000398	-0.823
Mongolian_inner	Mongolian_inner	Han_Fujian	Tibetan_Yunnan	0.001079	1.678
Mongolian_inner	Mongolian_inner	Han_Fujian	Tibetan_Yajiang	5e-05	0.108
Mongolian_inner	Mongolian_inner	Han_Fujian	Tibetan_Xinlong	0.00234	4.956
Mongolian_inner	Mongolian_inner	Han_Fujian	Tujia	0.00488	9.783
Mongolian_inner	Mongolian_inner	Han_Fujian	Yi	0.001973	4.12
Mongolian_inner	Mongolian_inner	Han_Fujian	Naxi	0.001876	3.839
Mongolian_inner	Mongolian_inner	Han_Fujian	China_Lahu	0.004568	8.207
Mongolian_inner	Mongolian_inner	Han_Fujian	Qiang_Daofu	0.001071	2.213
Mongolian_inner	Mongolian_inner	Han_Fujian	Qiang_Danba	0.001418	2.983
Mongolian_inner	Mongolian_inner	Han_Fujian	PhuLa	0.005767	11.129
Mongolian_inner	Mongolian_inner	Han_Fujian	Sila	0.002907	5.259
Mongolian_inner	Mongolian_inner	Han_Fujian	HaNhi	0.003799	7.221
Mongolian_inner	Mongolian_inner	Han_Fujian	Cong	0.004685	9.04
Mongolian_inner	Mongolian_inner	Han_Fujian	Tamang	-0.000715	-1.351
Mongolian_inner	Mongolian_inner	Han_Fujian	Sherpa	-0.000457	-0.76
Mongolian_inner	Mongolian_inner	Han_Fujian	Kusunda	-0.00077	-1.386
Mongolian_inner	Mongolian_inner	Han_Fujian	Miao	0.005208	9.953
Mongolian_inner	Mongolian_inner	Han_Fujian	She	0.006045	11.209
Mongolian_inner	Mongolian_inner	Han_Fujian	Gelao	0.006196	12.146
Mongolian_inner	Mongolian_inner	Han_Fujian	Hmong	0.006449	11.481
Mongolian_inner	Mongolian_inner	Han_Fujian	PaThen	0.006386	11.166
Mongolian_inner	Mongolian_inner	Han_Fujian	Dao	0.00686	12.385
Mongolian_inner	Mongolian_inner	Han_Fujian	Ami	0.008113	13.682
Mongolian_inner	Mongolian_inner	Han_Fujian	Atayal	0.008627	12.932
Mongolian_inner	Mongolian_inner	Han_Fujian	Malay	0.004959	9.609
Mongolian_inner	Mongolian_inner	Han_Fujian	Tagalog	0.006041	10.497
Mongolian_inner	Mongolian_inner	Han_Fujian	Kankanaey	0.008609	13.734
Mongolian_inner	Mongolian_inner	Han_Fujian	Visayan	0.006069	9.592
Mongolian_inner	Mongolian_inner	Han_Fujian	Kinh_Vietnam	0.006524	12.894
Mongolian_inner	Mongolian_inner	Han_Fujian	Vietnamese	0.006287	12.351
Mongolian_inner	Mongolian_inner	Han_Fujian	Mang	0.005152	8.767
Mongolian_inner	Mongolian_inner	Han_Fujian	Muong	0.007986	14.252
Mongolian_inner	Mongolian_inner	Han_Fujian	KhoMu	0.005463	9.678
Mongolian_inner	Mongolian_inner	Han_Fujian	Dai	0.007866	13.548
Mongolian_inner	Mongolian_inner	Han_Fujian	Maonan	0.007559	14.207
Mongolian_inner	Mongolian_inner	Han_Fujian	Zhuang	0.007031	14.254
Mongolian_inner	Mongolian_inner	Han_Fujian	Mulam	0.007328	14.141
Mongolian_inner	Mongolian_inner	Han_Fujian	Li	0.008098	12.601
Mongolian_inner	Mongolian_inner	Han_Fujian	Dong_Hunan	0.006624	12.361
Mongolian_inner	Mongolian_inner	Han_Fujian	Dong_Guizhou	0.006663	12.215
Mongolian_inner	Mongolian_inner	Han_Fujian	Thai	0.005978	12.603
Mongolian_inner	Mongolian_inner	Han_Fujian	LaChi	0.008031	13.235
Mongolian_inner	Mongolian_inner	Han_Fujian	Nung	0.007487	13.975
Mongolian_inner	Mongolian_inner	Han_Fujian	Mongola	0.000665	1.327
Mongolian_inner	Mongolian_inner	Han_Fujian	Daur	-0.001286	-2.842
Mongolian_inner	Mongolian_inner	Han_Fujian	Tu	0.000863	1.84
Mongolian_inner	Mongolian_inner	Han_Fujian	Dongxiang	0.000445	0.89
Mongolian_inner	Mongolian_inner	Han_Fujian	Yugur	0.001516	3.499
Mongolian_inner	Mongolian_inner	Han_Fujian	Bonan	0.000352	0.779
Mongolian_inner	Mongolian_inner	Han_Fujian	Mongol	-0.003192	-8.651
Mongolian_inner	Mongolian_inner	Han_Fujian	Buryat	-0.004298	-11.418
Mongolian_inner	Mongolian_inner	Han_Fujian	Kalmyk.DG	-0.00311	-3.5
Mongolian_inner	Mongolian_inner	Han_Fujian	Xibo	-0.000123	-0.258
Mongolian_inner	Mongolian_inner	Han_Fujian	Hezhen	-0.001385	-2.948
Mongolian_inner	Mongolian_inner	Han_Fujian	Oroqen	-0.002069	-4.254
Mongolian_inner	Mongolian_inner	Han_Fujian	Ulchi	-0.003079	-7.255
Mongolian_inner	Mongolian_inner	Han_Fujian	Even	-0.005367	-11.111
Mongolian_inner	Mongolian_inner	Han_Fujian	Evenk_FarEast	-0.003114	-5.87
Mongolian_inner	Mongolian_inner	Han_Fujian	Evenk_Transbaikal	-0.005762	-11.002
Mongolian_inner	Mongolian_inner	Han_Fujian	Nanai	-0.002774	-5.958
Mongolian_inner	Mongolian_inner	Han_Fujian	Salar	0.000195	0.397
Mongolian_inner	Mongolian_inner	Han_Fujian	Palestinian	-0.006944	-11.101
Mongolian_inner	Mongolian_inner	Han_Fujian	Syrian	-0.007397	-11.227
Mongolian_inner	Mongolian_inner	Han_Fujian	Burusho	-0.005312	-9.546
Mongolian_inner	Mongolian_inner	Han_Fujian	Balochi	-0.006422	-10.333
Mongolian_inner	Mongolian_inner	Han_Fujian	Brahui	-0.006223	-10.2
Mongolian_inner	Mongolian_inner	Han_Fujian	Druze	-0.006892	-10.851
Mongolian_inner	Mongolian_inner	Han_Fujian	Kalash	-0.007085	-10.8
Mongolian_inner	Mongolian_inner	Han_Fujian	Iranian_Bandari	-0.005909	-8.983
Mongolian_inner	Mongolian_inner	Han_Fujian	Iranian	-0.006868	-11.133
Mongolian_inner	Mongolian_inner	Han_Fujian	Avar	-0.008016	-11.655
Mongolian_inner	Mongolian_inner	Han_Fujian	Yakut	-0.005001	-10.945
Mongolian_inner	Mongolian_inner	Han_Fujian	Tubalar	-0.005492	-11.528
Mongolian_inner	Mongolian_inner	Han_Fujian	Turkish	-0.006973	-11.498
Mongolian_inner	Mongolian_inner	Han_Fujian	Khakass	-0.00537	-11.647
Mongolian_inner	Mongolian_inner	Han_Fujian	Tatar_Siberian	-0.005652	-11.355
Mongolian_inner	Mongolian_inner	Han_Fujian	Chuvash	-0.007054	-12.617
Mongolian_inner	Mongolian_inner	Han_Fujian	Tuvinian	-0.004612	-10.626
Mongolian_inner	Mongolian_inner	Han_Fujian	Tabasaran	-0.006784	-10.034
Mongolian_inner	Mongolian_inner	Han_Fujian	Uzbek	-0.005642	-11.731
Mongolian_inner	Mongolian_inner	Han_Fujian	Dungan	0.000808	1.867
Mongolian_inner	Mongolian_inner	Han_Fujian	Kyrgyz_China	-0.003813	-8.905
Mongolian_inner	Mongolian_inner	Han_Fujian	Uyghur	-0.003491	-7.308
Mongolian_inner	Mongolian_inner	Han_Fujian	Kazakh_China	-0.004244	-8.994
Mongolian_inner	Mongolian_inner	Han_Fujian	Nganasan	-0.005343	-10.032
Mongolian_inner	Mongolian_inner	Han_Fujian	Udmurt	-0.007133	-12.25
Mongolian_inner	Mongolian_inner	Han_Fujian	Aleut	-0.006643	-11.021
Mongolian_inner	Mongolian_inner	Han_Fujian	Selkup	-0.006418	-12.885
Mongolian_inner	Mongolian_inner	Han_Fujian	Mansi	-0.006839	-11.86
Mongolian_inner	Mongolian_inner	Han_Fujian	Ossetian	-0.007044	-11.617
Mongolian_inner	Mongolian_inner	Han_Fujian	Tajik	-0.00628	-10.992
Mongolian_inner	Mongolian_inner	Han_Fujian	Ukrainian	-0.007259	-11.179
Mongolian_inner	Mongolian_inner	Han_Fujian	Armenian	-0.007042	-10.899
Mongolian_inner	Mongolian_inner	Han_Fujian	Basque	-0.007999	-12.144
Mongolian_inner	Mongolian_inner	Han_Fujian	English	-0.007386	-11.166
Mongolian_inner	Mongolian_inner	Han_Fujian	Russian	-0.007596	-12.501
Mongolian_inner	Mongolian_inner	Han_Fujian	French	-0.00759	-11.952
Mongolian_inner	Mongolian_inner	Han_Fujian	Spanish	-0.007428	-11.869
Mongolian_inner	Mongolian_inner	Han_Fujian	Karitiana	-0.002574	-3.266
Mongolian_inner	Mongolian_inner	Han_Fujian	Nepal_Mebrak_2125BP.SG	0.000168	0.133
Mongolian_inner	Mongolian_inner	Han_Fujian	Nepal_Samdzong_1500BP.SG	-0.001365	-1.824
Mongolian_inner	Mongolian_inner	Han_Fujian	Nepal_Chokhopani_2700BP.SG	0.000581	0.524
Mongolian_inner	Mongolian_inner	Han_Fujian	Mongolia_N_North	-0.004321	-6.27
Mongolian_inner	Mongolian_inner	Han_Fujian	Mongolia_N_East	-0.004156	-4.782
Mongolian_inner	Mongolian_inner	Han_Fujian	Mongolia_LBA_4_CenterWest	-0.004592	-8.037
Mongolian_inner	Mongolian_inner	Han_Fujian	Mongolia_LBA_3_MongunTaiga	-0.005516	-6.368
Mongolian_inner	Mongolian_inner	Han_Fujian	Mongolia_LBA_2_Ulaanzukh	-0.002696	-3.319
Mongolian_inner	Mongolian_inner	Han_Fujian	Mongolia_Khovsgol_LBA	-0.004521	-8.106
Mongolian_inner	Mongolian_inner	Han_Fujian	Mongolia_EIA_1_SlabGrave	-0.004108	-7.471
Mongolian_inner	Mongolian_inner	Han_Fujian	Mongolia_EBA_1_Ulgii	-0.00514	-6.374
Mongolian_inner	Mongolian_inner	Han_Fujian	Mongolia_EIA_4_Sagly	-0.006497	-11.167
Mongolian_inner	Mongolian_inner	Han_Fujian	Mongolia_XiongNu.SG	0.000566	0.789
Mongolian_inner	Mongolian_inner	Han_Fujian	Mongolia_XiongNu_WE.SG	-0.006135	-6.084
Mongolian_inner	Mongolian_inner	Han_Fujian	Mongolia_IA_Xianbei	-0.005653	-4.614
Mongolian_inner	Mongolian_inner	Han_Fujian	Mongolia_Medieval	-0.00703	-4.962
Mongolian_inner	Mongolian_inner	Han_Fujian	Mongolia_Mongol	-0.004476	-4.435
Mongolian_inner	Mongolian_inner	Han_Fujian	Russia_Heshui_Mohe_Early_Medieval	-6e-06	-0.004
Mongolian_inner	Mongolian_inner	Han_Fujian	DevilsCave_N.SG	-0.003257	-3.867
Mongolian_inner	Mongolian_inner	Han_Fujian	Russia_Shamanka_Eneolithic.SG	-0.004736	-8.024
Mongolian_inner	Mongolian_inner	Han_Fujian	Russia_Shamanka_EBA.SG	-0.005195	-5.663
Mongolian_inner	Mongolian_inner	Han_Fujian	Russia_Andronovo.SG	-0.007347	-8.428
Mongolian_inner	Mongolian_inner	Han_Fujian	Russia_Afanasievo	-0.00753	-10.507
Mongolian_inner	Mongolian_inner	Han_Fujian	Russia_EBA_Yamnaya_Kalmykia.SG	-0.007015	-7.673
Mongolian_inner	Mongolian_inner	Han_Fujian	Russia_Sintashta_MLBA.SG	-0.007054	-7.112
Mongolian_inner	Mongolian_inner	Han_Fujian	Russia_Steppe_Maikop	-0.006878	-7.628
Mongolian_inner	Mongolian_inner	Han_Fujian	Russia_Steppe_Catacomb	-0.007111	-7.134
Mongolian_inner	Mongolian_inner	Han_Fujian	Russia_EBA_Yamnaya_Samara	-0.006919	-9.105
Mongolian_inner	Mongolian_inner	Han_Fujian	Russia_BA_Okunevo.SG	-0.006336	-9.472
Mongolian_inner	Mongolian_inner	Han_Fujian	Russia_Srubnaya	-0.00722	-9.751
Mongolian_inner	Mongolian_inner	Han_Fujian	Russia_Sarmatian.SG	-0.005643	-5.962
Mongolian_inner	Mongolian_inner	Han_Fujian	Russia_Tagar.SG	-0.007775	-10.013
Mongolian_inner	Mongolian_inner	Han_Fujian	Russia_Alan.SG	-0.007377	-8.545
Mongolian_inner	Mongolian_inner	Han_Fujian	Russia_EasternScythian_SouthernUrals.SG	-0.006364	-3.974
Mongolian_inner	Mongolian_inner	Han_Fujian	Boisman_MN	-0.002558	-3.592
Mongolian_inner	Mongolian_inner	Han_Fujian	Russia_UstIda_LN.SG	-0.00574	-6.292
Mongolian_inner	Mongolian_inner	Han_Fujian	UstBelaya_N.SG	-0.005921	-3.869
Mongolian_inner	Mongolian_inner	Han_Fujian	UstBelaya_EBA.SG	-0.004877	-6.001
Mongolian_inner	Mongolian_inner	Han_Fujian	Kolyma_M.SG	-0.002122	-1.789
Mongolian_inner	Mongolian_inner	Han_Fujian	Ekven_IA.SG	-0.004125	-5.631
Mongolian_inner	Mongolian_inner	Han_Fujian	Kazakhstan_Eneolithic_Botai.SG	-0.006659	-7.119
Mongolian_inner	Mongolian_inner	Han_Fujian	Kazakhstan_Botai.SG	-0.005854	-5.082
Mongolian_inner	Mongolian_inner	Han_Fujian	Kazakhstan_TianShanSaka.SG	-0.004776	-1.242
Mongolian_inner	Mongolian_inner	Han_Fujian	Kazakhstan_CentralSteppe_EMBA.SG	-0.00588	-6.545
Mongolian_inner	Mongolian_inner	Han_Fujian	Kazakhstan_CentralSaka.SG	-0.00647	-8.311
Mongolian_inner	Mongolian_inner	Han_Fujian	Kazakhstan_Kangju.SG	-0.006372	-7.475
Mongolian_inner	Mongolian_inner	Han_Fujian	Kazakhstan_Kumsay_EBA	-0.00786	-8.556
Mongolian_inner	Mongolian_inner	Han_Fujian	Kazakhstan_Sarmatian.SG	-0.005908	-5.586
Mongolian_inner	Mongolian_inner	Han_Fujian	Kazakhstan_Wusun.SG	-0.006037	-5.751
Mongolian_inner	Mongolian_inner	Han_Fujian	Kazakhstan_MLBA_Alakul_Maitan	-0.008123	-10.035
Mongolian_inner	Mongolian_inner	Han_Fujian	Kazakhstan_MLBA_Aktogai	-0.008024	-9.147
Mongolian_inner	Mongolian_inner	Han_Fujian	Kazakhstan_MLBA_KazakhMys	-0.00727	-7.901
Mongolian_inner	Mongolian_inner	Han_Fujian	Kazakhstan_MLBA_Kairan	-0.006466	-7.102
Mongolian_inner	Mongolian_inner	Han_Fujian	Kazakhstan_MLBA_OyDzhaylau	-0.008176	-9.192
Mongolian_inner	Mongolian_inner	Han_Fujian	Kazakhstan_LBA_Zevakinskiy	-0.00768	-10.234
Mongolian_inner	Mongolian_inner	Han_Fujian	Kazakhstan_Medieval_Nomad.SG	-0.006567	-7.446
Mongolian_inner	Mongolian_inner	Han_Fujian	Kyrgyzstan_TianShanHun.SG	-0.006088	-10.864
Mongolian_inner	Mongolian_inner	Han_Fujian	Kyrgyzstan_TianShanSaka.SG	-0.006649	-8.671
Mongolian_inner	Mongolian_inner	Han_Fujian	Ukraine_IA_WesternScythian.SG	-0.006856	-6.217
Mongolian_inner	Mongolian_inner	Han_Fujian	Turkmenistan_C_Namazga.SG	-0.00603	-4.459
Mongolian_inner	Mongolian_inner	Han_Fujian	Turkmenistan_Gonur_BA_1	-0.007069	-7.984
Mongolian_inner	Mongolian_inner	Han_Fujian	Pakistan_IA_Loebanr	-0.006043	-9.172
Mongolian_inner	Mongolian_inner	Han_Fujian	Pakistan_IA_Katelai	-0.005142	-7.324
Mongolian_inner	Mongolian_inner	Han_Fujian	Pakistan_IA_Udegram	-0.006071	-7.867
Mongolian_inner	Mongolian_inner	Han_Fujian	Pakistan_H_SaiduSharif	-0.005674	-8.315
Mongolian_inner	Mongolian_inner	Han_Fujian	Pakistan_IA_Katelai_published	-0.005624	-6.439
Mongolian_inner	Mongolian_inner	Han_Fujian	Pakistan_IA_Barikot	-0.004245	-3.995
Mongolian_inner	Mongolian_inner	Han_Fujian	Pakistan_IA_Butkara	-0.004742	-5.314
Mongolian_inner	Mongolian_inner	Han_Fujian	Pakistan_H_Aligrama	-0.005829	-6.902
Mongolian_inner	Mongolian_inner	Han_Fujian	Pakistan_H_Barikot	-0.006466	-6.75
Mongolian_inner	Mongolian_inner	Han_Fujian	Pakistan_H_Butkara	-0.004098	-4.089
Mongolian_inner	Mongolian_inner	Han_Fujian	Pakistan_IA_Loebanr_published	-0.005345	-5.536
Mongolian_inner	Mongolian_inner	Han_Fujian	China_IA.SG	-0.005306	-5.69
Mongolian_inner	Mongolian_inner	Han_Fujian	Anatolia_N	-0.007647	-10.829
Mongolian_inner	Mongolian_inner	Han_Fujian	Anatolia_MLBA.SG	-0.007773	-8.402
Mongolian_inner	Mongolian_inner	Han_Fujian	Anatolia_EBA.SG	-0.007666	-7.726
Mongolian_inner	Mongolian_inner	Han_Fujian	Iran_TepeAbdulHosein_N.SG	-0.007551	-7.748
Mongolian_inner	Mongolian_inner	Han_Fujian	Iran_GanjDareh_N	-0.006657	-7.565
Mongolian_inner	Mongolian_inner	Han_Fujian	Iran_C_SehGabi	-0.007955	-9.416
Mongolian_inner	Mongolian_inner	Han_Fujian	Iran_BA_HajjiFiruz	-0.006707	-5.355
Mongolian_inner	Mongolian_inner	Han_Fujian	India_RoopkundC	0.004621	2.703
Mongolian_inner	Mongolian_inner	Han_Fujian	Germany_EN_LBK_published	-0.007898	-9.813
Mongolian_inner	Mongolian_inner	Han_Fujian	Germany_Lech_EBA	-0.0076	-10.173
Mongolian_inner	Mongolian_inner	Han_Fujian	Hungary_Langobard	-0.007546	-10.798
Mongolian_inner	Mongolian_inner	Han_Fujian	Hungary_EBA_BellBeaker	-0.006804	-8.898
Mongolian_inner	Mongolian_inner	Han_Fujian	Taiwan_Gongguan	0.008599	6.499
Mongolian_inner	Mongolian_inner	Han_Fujian	Taiwan_Hanben	0.007658	12.335
Mongolian_inner	Mongolian_inner	Han_Fujian	Qihe	0.004889	2.899
Mongolian_inner	Mongolian_inner	Han_Fujian	Tanshishan	0.008482	6.006
Mongolian_inner	Mongolian_inner	Han_Fujian	Xitoucun	0.008406	7.563
Mongolian_inner	Mongolian_inner	Han_Fujian	Suogang	0.007582	2.421
Mongolian_inner	Mongolian_inner	Han_Fujian	Chuanyun	0.005597	3.253
Mongolian_inner	Mongolian_inner	Han_Fujian	Liangdao1	0.006926	4.775
Mongolian_inner	Mongolian_inner	Han_Fujian	Liangdao2	0.007064	5.633
Mongolian_inner	Mongolian_inner	Han_Fujian	Vietnam_LN.SG	0.0057	3.443
Mongolian_inner	Mongolian_inner	Han_Fujian	Vietnam_BA	0.00842	4.911
Mongolian_inner	Mongolian_inner	Han_Fujian	Laos_BA.WGC	0.00612	3.115
Mongolian_inner	Mongolian_inner	Han_Fujian	Bianbian	0.00216	1.681
Mongolian_inner	Mongolian_inner	Han_Fujian	Boshan	-2.1e-05	-0.019
Mongolian_inner	Mongolian_inner	Han_Fujian	Xiaogao	0.000747	0.642
Mongolian_inner	Mongolian_inner	Han_Fujian	Xiaojingshan	0.00351	2.949
Mongolian_inner	Mongolian_inner	Han_Fujian	China_Wuzhuangguoliang_LN.EC	-0.00187	-0.819
Mongolian_inner	Mongolian_inner	Han_Fujian	YR_LN	0.002552	4.616
Mongolian_inner	Mongolian_inner	Han_Fujian	YR_MN	0.003131	4.164
Mongolian_inner	Mongolian_inner	Han_Fujian	YR_LBIA	0.002306	3.535
Mongolian_inner	Mongolian_inner	Han_Fujian	Upper_YR_LN	0.000303	0.417
Mongolian_inner	Mongolian_inner	Han_Fujian	Upper_YR_IA	0.000648	0.795
Mongolian_inner	Mongolian_inner	Han_Fujian	Shimao_LN	0.000485	0.545
Mongolian_inner	Mongolian_inner	Han_Fujian	Miaozigou_MN	0.00285	1.77
Mongolian_inner	Mongolian_inner	Han_Fujian	Yumin	-0.005309	-4.526
Mongolian_inner	Mongolian_inner	Han_Fujian	AR_Xianbei_IA	-0.005391	-3.266
Mongolian_inner	Mongolian_inner	Han_Fujian	AR_EN	-0.001332	-0.822
Mongolian_inner	Mongolian_inner	Han_Fujian	AR_IA	-0.003148	-0.824
Mongolian_inner	Mongolian_inner	Han_Fujian	HMMH_MN	-0.003386	-2.589
Mongolian_inner	Mongolian_inner	Han_Fujian	WLR_MN	0.00087	0.95
Mongolian_inner	Mongolian_inner	Han_Fujian	WLR_BA	0.000828	0.653
Mongolian_inner	Mongolian_inner	Han_Fujian	WLR_LN	0.002212	2.171
Mongolian_inner	Mongolian_inner	Han_Guangdong	Han_Henan	0.00171	3.369
Mongolian_inner	Mongolian_inner	Han_Guangdong	Han_Hubei	0.005155	9.866
Mongolian_inner	Mongolian_inner	Han_Guangdong	Han_Jiangsu	0.003765	8.176
Mongolian_inner	Mongolian_inner	Han_Guangdong	Han_Shandong	0.001873	4.539
Mongolian_inner	Mongolian_inner	Han_Guangdong	Han_Shanxi	0.001872	4.293
Mongolian_inner	Mongolian_inner	Han_Guangdong	Han_Shanghai	0.003918	6.257
Mongolian_inner	Mongolian_inner	Han_Guangdong	Han_Sichuan	0.004448	9.427
Mongolian_inner	Mongolian_inner	Han_Guangdong	Han_Zhejiang	0.00457	9.387
Mongolian_inner	Mongolian_inner	Han_Guangdong	Han_Chongqing	0.004939	8.093
Mongolian_inner	Mongolian_inner	Han_Guangdong	Tibetan_Chamdo	-0.000797	-1.901
Mongolian_inner	Mongolian_inner	Han_Guangdong	Tibetan_Lhasa	-0.001104	-2.379
Mongolian_inner	Mongolian_inner	Han_Guangdong	Tibetan_Yunnan	0.001025	1.856
Mongolian_inner	Mongolian_inner	Han_Guangdong	Tibetan_Yajiang	-9.8e-05	-0.238
Mongolian_inner	Mongolian_inner	Han_Guangdong	Tibetan_Xinlong	0.001895	4.516
Mongolian_inner	Mongolian_inner	Han_Guangdong	Tujia	0.005047	11.486
Mongolian_inner	Mongolian_inner	Han_Guangdong	Yi	0.001847	4.177
Mongolian_inner	Mongolian_inner	Han_Guangdong	Naxi	0.002141	4.858
Mongolian_inner	Mongolian_inner	Han_Guangdong	China_Lahu	0.006021	12.289
Mongolian_inner	Mongolian_inner	Han_Guangdong	Qiang_Daofu	0.000887	2.042
Mongolian_inner	Mongolian_inner	Han_Guangdong	Qiang_Danba	0.001177	2.797
Mongolian_inner	Mongolian_inner	Han_Guangdong	PhuLa	0.007357	15.708
Mongolian_inner	Mongolian_inner	Han_Guangdong	Sila	0.004163	8.34
Mongolian_inner	Mongolian_inner	Han_Guangdong	HaNhi	0.005027	10.782
Mongolian_inner	Mongolian_inner	Han_Guangdong	Cong	0.00632	13.618
Mongolian_inner	Mongolian_inner	Han_Guangdong	Tamang	-0.001426	-3.069
Mongolian_inner	Mongolian_inner	Han_Guangdong	Sherpa	-0.001076	-2.006
Mongolian_inner	Mongolian_inner	Han_Guangdong	Kusunda	-0.000911	-1.893
Mongolian_inner	Mongolian_inner	Han_Guangdong	Miao	0.006415	14.375
Mongolian_inner	Mongolian_inner	Han_Guangdong	She	0.006233	13.07
Mongolian_inner	Mongolian_inner	Han_Guangdong	Gelao	0.008336	17.855
Mongolian_inner	Mongolian_inner	Han_Guangdong	Hmong	0.007231	14.617
Mongolian_inner	Mongolian_inner	Han_Guangdong	PaThen	0.007294	13.931
Mongolian_inner	Mongolian_inner	Han_Guangdong	Dao	0.008943	18.69
Mongolian_inner	Mongolian_inner	Han_Guangdong	Ami	0.010366	19.744
Mongolian_inner	Mongolian_inner	Han_Guangdong	Atayal	0.010403	16.988
Mongolian_inner	Mongolian_inner	Han_Guangdong	Malay	0.007091	15.482
Mongolian_inner	Mongolian_inner	Han_Guangdong	Tagalog	0.007263	14.077
Mongolian_inner	Mongolian_inner	Han_Guangdong	Kankanaey	0.009703	17.243
Mongolian_inner	Mongolian_inner	Han_Guangdong	Visayan	0.007894	13.063
Mongolian_inner	Mongolian_inner	Han_Guangdong	Kinh_Vietnam	0.008404	18.255
Mongolian_inner	Mongolian_inner	Han_Guangdong	Vietnamese	0.008611	18.534
Mongolian_inner	Mongolian_inner	Han_Guangdong	Mang	0.00725	13.269
Mongolian_inner	Mongolian_inner	Han_Guangdong	Muong	0.009669	19.568
Mongolian_inner	Mongolian_inner	Han_Guangdong	KhoMu	0.008206	16.738
Mongolian_inner	Mongolian_inner	Han_Guangdong	Dai	0.009666	18.863
Mongolian_inner	Mongolian_inner	Han_Guangdong	Maonan	0.009481	20.197
Mongolian_inner	Mongolian_inner	Han_Guangdong	Zhuang	0.008997	20.619
Mongolian_inner	Mongolian_inner	Han_Guangdong	Mulam	0.008864	19.248
Mongolian_inner	Mongolian_inner	Han_Guangdong	Li	0.010801	18.619
Mongolian_inner	Mongolian_inner	Han_Guangdong	Dong_Hunan	0.008253	16.711
Mongolian_inner	Mongolian_inner	Han_Guangdong	Dong_Guizhou	0.008371	17.127
Mongolian_inner	Mongolian_inner	Han_Guangdong	Thai	0.008097	18.87
Mongolian_inner	Mongolian_inner	Han_Guangdong	LaChi	0.009761	16.892
Mongolian_inner	Mongolian_inner	Han_Guangdong	Nung	0.009382	19.45
Mongolian_inner	Mongolian_inner	Han_Guangdong	Mongola	0.000458	1.04
Mongolian_inner	Mongolian_inner	Han_Guangdong	Daur	-0.00178	-4.452
Mongolian_inner	Mongolian_inner	Han_Guangdong	Tu	0.000681	1.577
Mongolian_inner	Mongolian_inner	Han_Guangdong	Dongxiang	0.000942	2.101
Mongolian_inner	Mongolian_inner	Han_Guangdong	Yugur	0.001478	3.629
Mongolian_inner	Mongolian_inner	Han_Guangdong	Bonan	0.000554	1.329
Mongolian_inner	Mongolian_inner	Han_Guangdong	Mongol	-0.003153	-8.994
Mongolian_inner	Mongolian_inner	Han_Guangdong	Buryat	-0.004429	-12.52
Mongolian_inner	Mongolian_inner	Han_Guangdong	Kalmyk.DG	-0.004237	-5.463
Mongolian_inner	Mongolian_inner	Han_Guangdong	Xibo	-7.8e-05	-0.183
Mongolian_inner	Mongolian_inner	Han_Guangdong	Hezhen	-0.00154	-3.573
Mongolian_inner	Mongolian_inner	Han_Guangdong	Oroqen	-0.002056	-4.781
Mongolian_inner	Mongolian_inner	Han_Guangdong	Ulchi	-0.00345	-8.663
Mongolian_inner	Mongolian_inner	Han_Guangdong	Even	-0.004694	-10.276
Mongolian_inner	Mongolian_inner	Han_Guangdong	Evenk_FarEast	-0.004193	-9.171
Mongolian_inner	Mongolian_inner	Han_Guangdong	Evenk_Transbaikal	-0.005499	-10.626
Mongolian_inner	Mongolian_inner	Han_Guangdong	Nanai	-0.003062	-7.294
Mongolian_inner	Mongolian_inner	Han_Guangdong	Salar	-4.8e-05	-0.109
Mongolian_inner	Mongolian_inner	Han_Guangdong	Palestinian	-0.005329	-8.786
Mongolian_inner	Mongolian_inner	Han_Guangdong	Syrian	-0.005343	-8.143
Mongolian_inner	Mongolian_inner	Han_Guangdong	Burusho	-0.004266	-7.926
Mongolian_inner	Mongolian_inner	Han_Guangdong	Balochi	-0.004831	-8.085
Mongolian_inner	Mongolian_inner	Han_Guangdong	Brahui	-0.004864	-8.322
Mongolian_inner	Mongolian_inner	Han_Guangdong	Druze	-0.005264	-8.456
Mongolian_inner	Mongolian_inner	Han_Guangdong	Kalash	-0.005332	-8.371
Mongolian_inner	Mongolian_inner	Han_Guangdong	Iranian_Bandari	-0.004651	-7.076
Mongolian_inner	Mongolian_inner	Han_Guangdong	Iranian	-0.005207	-8.811
Mongolian_inner	Mongolian_inner	Han_Guangdong	Avar	-0.006074	-9.208
Mongolian_inner	Mongolian_inner	Han_Guangdong	Yakut	-0.004769	-11.54
Mongolian_inner	Mongolian_inner	Han_Guangdong	Tubalar	-0.005027	-11.231
Mongolian_inner	Mongolian_inner	Han_Guangdong	Turkish	-0.005634	-9.799
Mongolian_inner	Mongolian_inner	Han_Guangdong	Khakass	-0.004669	-10.815
Mongolian_inner	Mongolian_inner	Han_Guangdong	Tatar_Siberian	-0.004845	-10.471
Mongolian_inner	Mongolian_inner	Han_Guangdong	Chuvash	-0.006314	-11.63
Mongolian_inner	Mongolian_inner	Han_Guangdong	Tuvinian	-0.004487	-11.04
Mongolian_inner	Mongolian_inner	Han_Guangdong	Tabasaran	-0.00594	-9.333
Mongolian_inner	Mongolian_inner	Han_Guangdong	Uzbek	-0.004838	-10.49
Mongolian_inner	Mongolian_inner	Han_Guangdong	Dungan	0.000608	1.519
Mongolian_inner	Mongolian_inner	Han_Guangdong	Kyrgyz_China	-0.003919	-9.815
Mongolian_inner	Mongolian_inner	Han_Guangdong	Uyghur	-0.003688	-8.285
Mongolian_inner	Mongolian_inner	Han_Guangdong	Kazakh_China	-0.003523	-8.356
Mongolian_inner	Mongolian_inner	Han_Guangdong	Nganasan	-0.00529	-10.554
Mongolian_inner	Mongolian_inner	Han_Guangdong	Udmurt	-0.006115	-11.242
Mongolian_inner	Mongolian_inner	Han_Guangdong	Aleut	-0.005099	-8.831
Mongolian_inner	Mongolian_inner	Han_Guangdong	Selkup	-0.00585	-11.957
Mongolian_inner	Mongolian_inner	Han_Guangdong	Mansi	-0.006274	-12.063
Mongolian_inner	Mongolian_inner	Han_Guangdong	Ossetian	-0.005452	-9.14
Mongolian_inner	Mongolian_inner	Han_Guangdong	Tajik	-0.005024	-9.255
Mongolian_inner	Mongolian_inner	Han_Guangdong	Ukrainian	-0.006066	-9.419
Mongolian_inner	Mongolian_inner	Han_Guangdong	Armenian	-0.005659	-8.942
Mongolian_inner	Mongolian_inner	Han_Guangdong	Basque	-0.006436	-10.063
Mongolian_inner	Mongolian_inner	Han_Guangdong	English	-0.00578	-8.908
Mongolian_inner	Mongolian_inner	Han_Guangdong	Russian	-0.006028	-10.07
Mongolian_inner	Mongolian_inner	Han_Guangdong	French	-0.006142	-9.909
Mongolian_inner	Mongolian_inner	Han_Guangdong	Spanish	-0.005897	-9.615
Mongolian_inner	Mongolian_inner	Han_Guangdong	Karitiana	-0.001695	-2.16
Mongolian_inner	Mongolian_inner	Han_Guangdong	Nepal_Mebrak_2125BP.SG	-0.00157	-1.33
Mongolian_inner	Mongolian_inner	Han_Guangdong	Nepal_Samdzong_1500BP.SG	-0.001535	-2.275
Mongolian_inner	Mongolian_inner	Han_Guangdong	Nepal_Chokhopani_2700BP.SG	-0.002227	-2.289
Mongolian_inner	Mongolian_inner	Han_Guangdong	Mongolia_N_North	-0.004878	-7.76
Mongolian_inner	Mongolian_inner	Han_Guangdong	Mongolia_N_East	-0.004405	-5.215
Mongolian_inner	Mongolian_inner	Han_Guangdong	Mongolia_LBA_4_CenterWest	-0.004665	-8.71
Mongolian_inner	Mongolian_inner	Han_Guangdong	Mongolia_LBA_3_MongunTaiga	-0.003982	-5.059
Mongolian_inner	Mongolian_inner	Han_Guangdong	Mongolia_LBA_2_Ulaanzukh	-0.00349	-5.229
Mongolian_inner	Mongolian_inner	Han_Guangdong	Mongolia_Khovsgol_LBA	-0.004548	-8.695
Mongolian_inner	Mongolian_inner	Han_Guangdong	Mongolia_EIA_1_SlabGrave	-0.004107	-8.243
Mongolian_inner	Mongolian_inner	Han_Guangdong	Mongolia_EBA_1_Ulgii	-0.005239	-6.603
Mongolian_inner	Mongolian_inner	Han_Guangdong	Mongolia_EIA_4_Sagly	-0.005461	-10.093
Mongolian_inner	Mongolian_inner	Han_Guangdong	Mongolia_XiongNu.SG	0.000298	0.444
Mongolian_inner	Mongolian_inner	Han_Guangdong	Mongolia_XiongNu_WE.SG	-0.00573	-6.509
Mongolian_inner	Mongolian_inner	Han_Guangdong	Mongolia_IA_Xianbei	-0.00486	-4.388
Mongolian_inner	Mongolian_inner	Han_Guangdong	Mongolia_Medieval	-0.006168	-4.8
Mongolian_inner	Mongolian_inner	Han_Guangdong	Mongolia_Mongol	-0.002222	-2.41
Mongolian_inner	Mongolian_inner	Han_Guangdong	Russia_Heshui_Mohe_Early_Medieval	0.001485	1
Mongolian_inner	Mongolian_inner	Han_Guangdong	DevilsCave_N.SG	-0.003196	-4.171
Mongolian_inner	Mongolian_inner	Han_Guangdong	Russia_Shamanka_Eneolithic.SG	-0.004935	-8.727
Mongolian_inner	Mongolian_inner	Han_Guangdong	Russia_Shamanka_EBA.SG	-0.004583	-5.844
Mongolian_inner	Mongolian_inner	Han_Guangdong	Russia_Andronovo.SG	-0.006097	-7.489
Mongolian_inner	Mongolian_inner	Han_Guangdong	Russia_Afanasievo	-0.00618	-9.147
Mongolian_inner	Mongolian_inner	Han_Guangdong	Russia_EBA_Yamnaya_Kalmykia.SG	-0.006863	-8.014
Mongolian_inner	Mongolian_inner	Han_Guangdong	Russia_Sintashta_MLBA.SG	-0.005409	-5.84
Mongolian_inner	Mongolian_inner	Han_Guangdong	Russia_Steppe_Maikop	-0.005468	-6.413
Mongolian_inner	Mongolian_inner	Han_Guangdong	Russia_Steppe_Catacomb	-0.005042	-5.676
Mongolian_inner	Mongolian_inner	Han_Guangdong	Russia_EBA_Yamnaya_Samara	-0.006165	-8.181
Mongolian_inner	Mongolian_inner	Han_Guangdong	Russia_BA_Okunevo.SG	-0.006151	-10.001
Mongolian_inner	Mongolian_inner	Han_Guangdong	Russia_Srubnaya	-0.005252	-7.343
Mongolian_inner	Mongolian_inner	Han_Guangdong	Russia_Sarmatian.SG	-0.005383	-6.084
Mongolian_inner	Mongolian_inner	Han_Guangdong	Russia_Tagar.SG	-0.006307	-8.769
Mongolian_inner	Mongolian_inner	Han_Guangdong	Russia_Alan.SG	-0.005345	-6.748
Mongolian_inner	Mongolian_inner	Han_Guangdong	Russia_EasternScythian_SouthernUrals.SG	-0.007109	-4.916
Mongolian_inner	Mongolian_inner	Han_Guangdong	Boisman_MN	-0.003073	-4.839
Mongolian_inner	Mongolian_inner	Han_Guangdong	Russia_UstIda_LN.SG	-0.004656	-5.29
Mongolian_inner	Mongolian_inner	Han_Guangdong	UstBelaya_N.SG	-0.006558	-4.811
Mongolian_inner	Mongolian_inner	Han_Guangdong	UstBelaya_EBA.SG	-0.004965	-7.061
Mongolian_inner	Mongolian_inner	Han_Guangdong	Kolyma_M.SG	-0.003014	-2.826
Mongolian_inner	Mongolian_inner	Han_Guangdong	Ekven_IA.SG	-0.003146	-4.326
Mongolian_inner	Mongolian_inner	Han_Guangdong	Kazakhstan_Eneolithic_Botai.SG	-0.005923	-6.884
Mongolian_inner	Mongolian_inner	Han_Guangdong	Kazakhstan_Botai.SG	-0.005775	-5.389
Mongolian_inner	Mongolian_inner	Han_Guangdong	Kazakhstan_TianShanSaka.SG	-0.009063	-2.587
Mongolian_inner	Mongolian_inner	Han_Guangdong	Kazakhstan_CentralSteppe_EMBA.SG	-0.005576	-6.941
Mongolian_inner	Mongolian_inner	Han_Guangdong	Kazakhstan_CentralSaka.SG	-0.006057	-8.203
Mongolian_inner	Mongolian_inner	Han_Guangdong	Kazakhstan_Kangju.SG	-0.005159	-6.553
Mongolian_inner	Mongolian_inner	Han_Guangdong	Kazakhstan_Kumsay_EBA	-0.006294	-7.176
Mongolian_inner	Mongolian_inner	Han_Guangdong	Kazakhstan_Sarmatian.SG	-0.005829	-5.529
Mongolian_inner	Mongolian_inner	Han_Guangdong	Kazakhstan_Wusun.SG	-0.004985	-5.353
Mongolian_inner	Mongolian_inner	Han_Guangdong	Kazakhstan_MLBA_Alakul_Maitan	-0.006815	-9.317
Mongolian_inner	Mongolian_inner	Han_Guangdong	Kazakhstan_MLBA_Aktogai	-0.006589	-7.952
Mongolian_inner	Mongolian_inner	Han_Guangdong	Kazakhstan_MLBA_KazakhMys	-0.005489	-6.347
Mongolian_inner	Mongolian_inner	Han_Guangdong	Kazakhstan_MLBA_Kairan	-0.006031	-7.251
Mongolian_inner	Mongolian_inner	Han_Guangdong	Kazakhstan_MLBA_OyDzhaylau	-0.00552	-6.543
Mongolian_inner	Mongolian_inner	Han_Guangdong	Kazakhstan_LBA_Zevakinskiy	-0.005746	-7.671
Mongolian_inner	Mongolian_inner	Han_Guangdong	Kazakhstan_Medieval_Nomad.SG	-0.005889	-6.64
Mongolian_inner	Mongolian_inner	Han_Guangdong	Kyrgyzstan_TianShanHun.SG	-0.005098	-9.171
Mongolian_inner	Mongolian_inner	Han_Guangdong	Kyrgyzstan_TianShanSaka.SG	-0.006768	-9.412
Mongolian_inner	Mongolian_inner	Han_Guangdong	Ukraine_IA_WesternScythian.SG	-0.004593	-4.426
Mongolian_inner	Mongolian_inner	Han_Guangdong	Turkmenistan_C_Namazga.SG	-0.004119	-3.294
Mongolian_inner	Mongolian_inner	Han_Guangdong	Turkmenistan_Gonur_BA_1	-0.005607	-6.756
Mongolian_inner	Mongolian_inner	Han_Guangdong	Pakistan_IA_Loebanr	-0.004857	-7.899
Mongolian_inner	Mongolian_inner	Han_Guangdong	Pakistan_IA_Katelai	-0.003824	-5.905
Mongolian_inner	Mongolian_inner	Han_Guangdong	Pakistan_IA_Udegram	-0.00475	-6.86
Mongolian_inner	Mongolian_inner	Han_Guangdong	Pakistan_H_SaiduSharif	-0.004679	-6.979
Mongolian_inner	Mongolian_inner	Han_Guangdong	Pakistan_IA_Katelai_published	-0.004075	-4.479
Mongolian_inner	Mongolian_inner	Han_Guangdong	Pakistan_IA_Barikot	-0.00216	-2.232
Mongolian_inner	Mongolian_inner	Han_Guangdong	Pakistan_IA_Butkara	-0.003652	-4.192
Mongolian_inner	Mongolian_inner	Han_Guangdong	Pakistan_H_Aligrama	-0.004015	-4.996
Mongolian_inner	Mongolian_inner	Han_Guangdong	Pakistan_H_Barikot	-0.004145	-4.628
Mongolian_inner	Mongolian_inner	Han_Guangdong	Pakistan_H_Butkara	-0.002946	-3.167
Mongolian_inner	Mongolian_inner	Han_Guangdong	Pakistan_IA_Loebanr_published	-0.002852	-3.155
Mongolian_inner	Mongolian_inner	Han_Guangdong	China_IA.SG	-0.004598	-5.216
Mongolian_inner	Mongolian_inner	Han_Guangdong	Anatolia_N	-0.005836	-8.435
Mongolian_inner	Mongolian_inner	Han_Guangdong	Anatolia_MLBA.SG	-0.005838	-6.803
Mongolian_inner	Mongolian_inner	Han_Guangdong	Anatolia_EBA.SG	-0.006313	-6.595
Mongolian_inner	Mongolian_inner	Han_Guangdong	Iran_TepeAbdulHosein_N.SG	-0.003769	-3.911
Mongolian_inner	Mongolian_inner	Han_Guangdong	Iran_GanjDareh_N	-0.004685	-5.264
Mongolian_inner	Mongolian_inner	Han_Guangdong	Iran_C_SehGabi	-0.006074	-7.373
Mongolian_inner	Mongolian_inner	Han_Guangdong	Iran_BA_HajjiFiruz	-0.006321	-5.539
Mongolian_inner	Mongolian_inner	Han_Guangdong	India_RoopkundC	0.009432	6.273
Mongolian_inner	Mongolian_inner	Han_Guangdong	Germany_EN_LBK_published	-0.006237	-8.259
Mongolian_inner	Mongolian_inner	Han_Guangdong	Germany_Lech_EBA	-0.006443	-9.048
Mongolian_inner	Mongolian_inner	Han_Guangdong	Hungary_Langobard	-0.006081	-8.851
Mongolian_inner	Mongolian_inner	Han_Guangdong	Hungary_EBA_BellBeaker	-0.006029	-8.237
Mongolian_inner	Mongolian_inner	Han_Guangdong	Taiwan_Gongguan	0.011521	9.533
Mongolian_inner	Mongolian_inner	Han_Guangdong	Taiwan_Hanben	0.009816	16.698
Mongolian_inner	Mongolian_inner	Han_Guangdong	Qihe	0.00489	3.375
Mongolian_inner	Mongolian_inner	Han_Guangdong	Tanshishan	0.009259	7.037
Mongolian_inner	Mongolian_inner	Han_Guangdong	Xitoucun	0.008468	8.104
Mongolian_inner	Mongolian_inner	Han_Guangdong	Suogang	0.007917	2.766
Mongolian_inner	Mongolian_inner	Han_Guangdong	Chuanyun	0.005195	3.4
Mongolian_inner	Mongolian_inner	Han_Guangdong	Liangdao1	0.007037	5.032
Mongolian_inner	Mongolian_inner	Han_Guangdong	Liangdao2	0.009452	8.132
Mongolian_inner	Mongolian_inner	Han_Guangdong	Vietnam_LN.SG	0.008359	5.479
Mongolian_inner	Mongolian_inner	Han_Guangdong	Vietnam_BA	0.009409	5.935
Mongolian_inner	Mongolian_inner	Han_Guangdong	Laos_BA.WGC	0.008268	4.786
Mongolian_inner	Mongolian_inner	Han_Guangdong	Bianbian	0.000384	0.321
Mongolian_inner	Mongolian_inner	Han_Guangdong	Boshan	-0.000434	-0.415
Mongolian_inner	Mongolian_inner	Han_Guangdong	Xiaogao	0.000937	0.846
Mongolian_inner	Mongolian_inner	Han_Guangdong	Xiaojingshan	0.000449	0.437
Mongolian_inner	Mongolian_inner	Han_Guangdong	China_Wuzhuangguoliang_LN.EC	-0.005405	-2.553
Mongolian_inner	Mongolian_inner	Han_Guangdong	YR_LN	0.002199	4.366
Mongolian_inner	Mongolian_inner	Han_Guangdong	YR_MN	0.001653	2.347
Mongolian_inner	Mongolian_inner	Han_Guangdong	YR_LBIA	0.00244	4.273
Mongolian_inner	Mongolian_inner	Han_Guangdong	Upper_YR_LN	-0.001178	-1.83
Mongolian_inner	Mongolian_inner	Han_Guangdong	Upper_YR_IA	0.000792	1.014
Mongolian_inner	Mongolian_inner	Han_Guangdong	Shimao_LN	0.000611	0.747
Mongolian_inner	Mongolian_inner	Han_Guangdong	Miaozigou_MN	-0.001182	-0.72
Mongolian_inner	Mongolian_inner	Han_Guangdong	Yumin	-0.003802	-3.356
Mongolian_inner	Mongolian_inner	Han_Guangdong	AR_Xianbei_IA	-0.004728	-3.222
Mongolian_inner	Mongolian_inner	Han_Guangdong	AR_EN	-0.005432	-3.637
Mongolian_inner	Mongolian_inner	Han_Guangdong	AR_IA	0.001961	0.548
Mongolian_inner	Mongolian_inner	Han_Guangdong	HMMH_MN	-0.005054	-4.135
Mongolian_inner	Mongolian_inner	Han_Guangdong	WLR_MN	-0.000541	-0.634
Mongolian_inner	Mongolian_inner	Han_Guangdong	WLR_BA	0.000964	0.875
Mongolian_inner	Mongolian_inner	Han_Guangdong	WLR_LN	0.000141	0.153
Mongolian_inner	Mongolian_inner	Han_Henan	Han_Hubei	0.002554	4.909
Mongolian_inner	Mongolian_inner	Han_Henan	Han_Jiangsu	0.002212	4.584
Mongolian_inner	Mongolian_inner	Han_Henan	Han_Shandong	0.00134	3.101
Mongolian_inner	Mongolian_inner	Han_Henan	Han_Shanxi	0.001523	3.269
Mongolian_inner	Mongolian_inner	Han_Henan	Han_Shanghai	0.002604	3.89
Mongolian_inner	Mongolian_inner	Han_Henan	Han_Sichuan	0.002908	6.007
Mongolian_inner	Mongolian_inner	Han_Henan	Han_Zhejiang	0.001901	3.685
Mongolian_inner	Mongolian_inner	Han_Henan	Han_Chongqing	0.002283	3.754
Mongolian_inner	Mongolian_inner	Han_Henan	Tibetan_Chamdo	0.001031	2.362
Mongolian_inner	Mongolian_inner	Han_Henan	Tibetan_Lhasa	0.000889	1.857
Mongolian_inner	Mongolian_inner	Han_Henan	Tibetan_Yunnan	0.001584	2.608
Mongolian_inner	Mongolian_inner	Han_Henan	Tibetan_Yajiang	0.000359	0.834
Mongolian_inner	Mongolian_inner	Han_Henan	Tibetan_Xinlong	0.000965	2.12
Mongolian_inner	Mongolian_inner	Han_Henan	Tujia	0.002102	4.601
Mongolian_inner	Mongolian_inner	Han_Henan	Yi	0.001371	2.971
Mongolian_inner	Mongolian_inner	Han_Henan	Naxi	0.002008	4.257
Mongolian_inner	Mongolian_inner	Han_Henan	China_Lahu	0.001281	2.512
Mongolian_inner	Mongolian_inner	Han_Henan	Qiang_Daofu	0.001525	3.452
Mongolian_inner	Mongolian_inner	Han_Henan	Qiang_Danba	0.001343	2.946
Mongolian_inner	Mongolian_inner	Han_Henan	PhuLa	0.001927	4.075
Mongolian_inner	Mongolian_inner	Han_Henan	Sila	0.001323	2.423
Mongolian_inner	Mongolian_inner	Han_Henan	HaNhi	0.001883	3.892
Mongolian_inner	Mongolian_inner	Han_Henan	Cong	0.00192	3.878
Mongolian_inner	Mongolian_inner	Han_Henan	Tamang	0.00035	0.674
Mongolian_inner	Mongolian_inner	Han_Henan	Sherpa	0.000156	0.275
Mongolian_inner	Mongolian_inner	Han_Henan	Kusunda	-0.000797	-1.486
Mongolian_inner	Mongolian_inner	Han_Henan	Miao	0.002314	4.951
Mongolian_inner	Mongolian_inner	Han_Henan	She	0.001746	3.605
Mongolian_inner	Mongolian_inner	Han_Henan	Gelao	0.002108	4.546
Mongolian_inner	Mongolian_inner	Han_Henan	Hmong	0.002216	4.306
Mongolian_inner	Mongolian_inner	Han_Henan	PaThen	0.002565	4.836
Mongolian_inner	Mongolian_inner	Han_Henan	Dao	0.002284	4.716
Mongolian_inner	Mongolian_inner	Han_Henan	Ami	0.002404	4.495
Mongolian_inner	Mongolian_inner	Han_Henan	Atayal	0.002513	4.331
Mongolian_inner	Mongolian_inner	Han_Henan	Malay	0.000687	1.4
Mongolian_inner	Mongolian_inner	Han_Henan	Tagalog	0.001444	2.572
Mongolian_inner	Mongolian_inner	Han_Henan	Kankanaey	0.002529	4.371
Mongolian_inner	Mongolian_inner	Han_Henan	Visayan	0.001107	1.853
Mongolian_inner	Mongolian_inner	Han_Henan	Kinh_Vietnam	0.002024	4.504
Mongolian_inner	Mongolian_inner	Han_Henan	Vietnamese	0.002434	5.115
Mongolian_inner	Mongolian_inner	Han_Henan	Mang	0.001491	2.705
Mongolian_inner	Mongolian_inner	Han_Henan	Muong	0.0026	5.142
Mongolian_inner	Mongolian_inner	Han_Henan	KhoMu	0.001308	2.543
Mongolian_inner	Mongolian_inner	Han_Henan	Dai	0.00315	6.366
Mongolian_inner	Mongolian_inner	Han_Henan	Maonan	0.002131	4.607
Mongolian_inner	Mongolian_inner	Han_Henan	Zhuang	0.002296	5.16
Mongolian_inner	Mongolian_inner	Han_Henan	Mulam	0.00209	4.695
Mongolian_inner	Mongolian_inner	Han_Henan	Li	0.002993	5.261
Mongolian_inner	Mongolian_inner	Han_Henan	Dong_Hunan	0.00217	4.443
Mongolian_inner	Mongolian_inner	Han_Henan	Dong_Guizhou	0.002512	5.389
Mongolian_inner	Mongolian_inner	Han_Henan	Thai	0.001488	3.419
Mongolian_inner	Mongolian_inner	Han_Henan	LaChi	0.002283	4.045
Mongolian_inner	Mongolian_inner	Han_Henan	Nung	0.002482	5.219
Mongolian_inner	Mongolian_inner	Han_Henan	Mongola	0.000963	1.936
Mongolian_inner	Mongolian_inner	Han_Henan	Daur	-0.001015	-2.314
Mongolian_inner	Mongolian_inner	Han_Henan	Tu	0.000273	0.617
Mongolian_inner	Mongolian_inner	Han_Henan	Dongxiang	0.000606	1.307
Mongolian_inner	Mongolian_inner	Han_Henan	Yugur	0.001425	3.31
Mongolian_inner	Mongolian_inner	Han_Henan	Bonan	0.000881	1.943
Mongolian_inner	Mongolian_inner	Han_Henan	Mongol	-0.00205	-5.303
Mongolian_inner	Mongolian_inner	Han_Henan	Buryat	-0.003055	-7.857
Mongolian_inner	Mongolian_inner	Han_Henan	Kalmyk.DG	-0.002837	-3.623
Mongolian_inner	Mongolian_inner	Han_Henan	Xibo	0.000146	0.318
Mongolian_inner	Mongolian_inner	Han_Henan	Hezhen	-0.000807	-1.745
Mongolian_inner	Mongolian_inner	Han_Henan	Oroqen	-0.001222	-2.715
Mongolian_inner	Mongolian_inner	Han_Henan	Ulchi	-0.001666	-3.704
Mongolian_inner	Mongolian_inner	Han_Henan	Even	-0.003963	-7.946
Mongolian_inner	Mongolian_inner	Han_Henan	Evenk_FarEast	-0.002409	-4.793
Mongolian_inner	Mongolian_inner	Han_Henan	Evenk_Transbaikal	-0.003966	-7.182
Mongolian_inner	Mongolian_inner	Han_Henan	Nanai	-0.001903	-4.118
Mongolian_inner	Mongolian_inner	Han_Henan	Salar	4.1e-05	0.087
Mongolian_inner	Mongolian_inner	Han_Henan	Palestinian	-0.006167	-9.264
Mongolian_inner	Mongolian_inner	Han_Henan	Syrian	-0.006662	-9.81
Mongolian_inner	Mongolian_inner	Han_Henan	Burusho	-0.004683	-8.053
Mongolian_inner	Mongolian_inner	Han_Henan	Balochi	-0.00511	-7.939
Mongolian_inner	Mongolian_inner	Han_Henan	Brahui	-0.005014	-7.746
Mongolian_inner	Mongolian_inner	Han_Henan	Druze	-0.005987	-8.808
Mongolian_inner	Mongolian_inner	Han_Henan	Kalash	-0.005861	-8.97
Mongolian_inner	Mongolian_inner	Han_Henan	Iranian_Bandari	-0.005303	-7.744
Mongolian_inner	Mongolian_inner	Han_Henan	Iranian	-0.005788	-9.119
Mongolian_inner	Mongolian_inner	Han_Henan	Avar	-0.006009	-8.495
Mongolian_inner	Mongolian_inner	Han_Henan	Yakut	-0.003564	-8.14
Mongolian_inner	Mongolian_inner	Han_Henan	Tubalar	-0.003838	-8.064
Mongolian_inner	Mongolian_inner	Han_Henan	Turkish	-0.005935	-9.457
Mongolian_inner	Mongolian_inner	Han_Henan	Khakass	-0.003987	-8.681
Mongolian_inner	Mongolian_inner	Han_Henan	Tatar_Siberian	-0.004398	-8.798
Mongolian_inner	Mongolian_inner	Han_Henan	Chuvash	-0.005562	-9.526
Mongolian_inner	Mongolian_inner	Han_Henan	Tuvinian	-0.002985	-6.749
Mongolian_inner	Mongolian_inner	Han_Henan	Tabasaran	-0.005688	-8.25
Mongolian_inner	Mongolian_inner	Han_Henan	Uzbek	-0.004818	-9.689
Mongolian_inner	Mongolian_inner	Han_Henan	Dungan	0.000292	0.718
Mongolian_inner	Mongolian_inner	Han_Henan	Kyrgyz_China	-0.002632	-5.927
Mongolian_inner	Mongolian_inner	Han_Henan	Uyghur	-0.003259	-6.727
Mongolian_inner	Mongolian_inner	Han_Henan	Kazakh_China	-0.002451	-5.154
Mongolian_inner	Mongolian_inner	Han_Henan	Nganasan	-0.003905	-7.058
Mongolian_inner	Mongolian_inner	Han_Henan	Udmurt	-0.005853	-9.711
Mongolian_inner	Mongolian_inner	Han_Henan	Aleut	-0.005191	-8.289
Mongolian_inner	Mongolian_inner	Han_Henan	Selkup	-0.004756	-8.968
Mongolian_inner	Mongolian_inner	Han_Henan	Mansi	-0.005122	-8.646
Mongolian_inner	Mongolian_inner	Han_Henan	Ossetian	-0.005928	-9.252
Mongolian_inner	Mongolian_inner	Han_Henan	Tajik	-0.005011	-8.469
Mongolian_inner	Mongolian_inner	Han_Henan	Ukrainian	-0.006196	-9.055
Mongolian_inner	Mongolian_inner	Han_Henan	Armenian	-0.006319	-9.32
Mongolian_inner	Mongolian_inner	Han_Henan	Basque	-0.00643	-9.41
Mongolian_inner	Mongolian_inner	Han_Henan	English	-0.006885	-10.035
Mongolian_inner	Mongolian_inner	Han_Henan	Russian	-0.00611	-9.47
Mongolian_inner	Mongolian_inner	Han_Henan	French	-0.006237	-9.434
Mongolian_inner	Mongolian_inner	Han_Henan	Spanish	-0.006337	-9.727
Mongolian_inner	Mongolian_inner	Han_Henan	Karitiana	-0.002998	-3.717
Mongolian_inner	Mongolian_inner	Han_Henan	Nepal_Mebrak_2125BP.SG	0.001716	1.443
Mongolian_inner	Mongolian_inner	Han_Henan	Nepal_Samdzong_1500BP.SG	0.000499	0.695
Mongolian_inner	Mongolian_inner	Han_Henan	Nepal_Chokhopani_2700BP.SG	0.001798	1.71
Mongolian_inner	Mongolian_inner	Han_Henan	Mongolia_N_North	-0.002567	-3.874
Mongolian_inner	Mongolian_inner	Han_Henan	Mongolia_N_East	-0.002656	-2.946
Mongolian_inner	Mongolian_inner	Han_Henan	Mongolia_LBA_4_CenterWest	-0.002827	-4.85
Mongolian_inner	Mongolian_inner	Han_Henan	Mongolia_LBA_3_MongunTaiga	-0.004457	-5.201
Mongolian_inner	Mongolian_inner	Han_Henan	Mongolia_LBA_2_Ulaanzukh	-0.001871	-2.473
Mongolian_inner	Mongolian_inner	Han_Henan	Mongolia_Khovsgol_LBA	-0.003121	-5.661
Mongolian_inner	Mongolian_inner	Han_Henan	Mongolia_EIA_1_SlabGrave	-0.002675	-4.924
Mongolian_inner	Mongolian_inner	Han_Henan	Mongolia_EBA_1_Ulgii	-0.002193	-2.682
Mongolian_inner	Mongolian_inner	Han_Henan	Mongolia_EIA_4_Sagly	-0.00442	-7.342
Mongolian_inner	Mongolian_inner	Han_Henan	Mongolia_XiongNu.SG	0.000711	0.94
Mongolian_inner	Mongolian_inner	Han_Henan	Mongolia_XiongNu_WE.SG	-0.002808	-2.75
Mongolian_inner	Mongolian_inner	Han_Henan	Mongolia_IA_Xianbei	-0.002234	-1.812
Mongolian_inner	Mongolian_inner	Han_Henan	Mongolia_Medieval	-0.002083	-1.424
Mongolian_inner	Mongolian_inner	Han_Henan	Mongolia_Mongol	-0.002161	-2.134
Mongolian_inner	Mongolian_inner	Han_Henan	Russia_Heshui_Mohe_Early_Medieval	0.000697	0.446
Mongolian_inner	Mongolian_inner	Han_Henan	DevilsCave_N.SG	-0.00285	-3.303
Mongolian_inner	Mongolian_inner	Han_Henan	Russia_Shamanka_Eneolithic.SG	-0.003802	-6.653
Mongolian_inner	Mongolian_inner	Han_Henan	Russia_Shamanka_EBA.SG	-0.002147	-2.452
Mongolian_inner	Mongolian_inner	Han_Henan	Russia_Andronovo.SG	-0.00667	-7.786
Mongolian_inner	Mongolian_inner	Han_Henan	Russia_Afanasievo	-0.006422	-8.77
Mongolian_inner	Mongolian_inner	Han_Henan	Russia_EBA_Yamnaya_Kalmykia.SG	-0.006779	-7.477
Mongolian_inner	Mongolian_inner	Han_Henan	Russia_Sintashta_MLBA.SG	-0.006067	-5.75
Mongolian_inner	Mongolian_inner	Han_Henan	Russia_Steppe_Maikop	-0.006238	-6.917
Mongolian_inner	Mongolian_inner	Han_Henan	Russia_Steppe_Catacomb	-0.006556	-6.831
Mongolian_inner	Mongolian_inner	Han_Henan	Russia_EBA_Yamnaya_Samara	-0.005709	-7.146
Mongolian_inner	Mongolian_inner	Han_Henan	Russia_BA_Okunevo.SG	-0.004778	-7.447
Mongolian_inner	Mongolian_inner	Han_Henan	Russia_Srubnaya	-0.005979	-8.065
Mongolian_inner	Mongolian_inner	Han_Henan	Russia_Sarmatian.SG	-0.006291	-6.72
Mongolian_inner	Mongolian_inner	Han_Henan	Russia_Tagar.SG	-0.006718	-8.746
Mongolian_inner	Mongolian_inner	Han_Henan	Russia_Alan.SG	-0.005755	-6.588
Mongolian_inner	Mongolian_inner	Han_Henan	Russia_EasternScythian_SouthernUrals.SG	-0.007321	-4.524
Mongolian_inner	Mongolian_inner	Han_Henan	Boisman_MN	-0.001565	-2.226
Mongolian_inner	Mongolian_inner	Han_Henan	Russia_UstIda_LN.SG	-0.002661	-2.833
Mongolian_inner	Mongolian_inner	Han_Henan	UstBelaya_N.SG	-0.00393	-2.664
Mongolian_inner	Mongolian_inner	Han_Henan	UstBelaya_EBA.SG	-0.004554	-6.142
Mongolian_inner	Mongolian_inner	Han_Henan	Kolyma_M.SG	-0.001825	-1.603
Mongolian_inner	Mongolian_inner	Han_Henan	Ekven_IA.SG	-0.002856	-3.712
Mongolian_inner	Mongolian_inner	Han_Henan	Kazakhstan_Eneolithic_Botai.SG	-0.004724	-5.068
Mongolian_inner	Mongolian_inner	Han_Henan	Kazakhstan_Botai.SG	-0.004387	-3.742
Mongolian_inner	Mongolian_inner	Han_Henan	Kazakhstan_TianShanSaka.SG	-0.010671	-2.894
Mongolian_inner	Mongolian_inner	Han_Henan	Kazakhstan_CentralSteppe_EMBA.SG	-0.004554	-5.236
Mongolian_inner	Mongolian_inner	Han_Henan	Kazakhstan_CentralSaka.SG	-0.003162	-4.044
Mongolian_inner	Mongolian_inner	Han_Henan	Kazakhstan_Kangju.SG	-0.005478	-6.537
Mongolian_inner	Mongolian_inner	Han_Henan	Kazakhstan_Kumsay_EBA	-0.005088	-5.333
Mongolian_inner	Mongolian_inner	Han_Henan	Kazakhstan_Sarmatian.SG	-0.006247	-5.487
Mongolian_inner	Mongolian_inner	Han_Henan	Kazakhstan_Wusun.SG	-0.005715	-5.687
Mongolian_inner	Mongolian_inner	Han_Henan	Kazakhstan_MLBA_Alakul_Maitan	-0.006041	-7.674
Mongolian_inner	Mongolian_inner	Han_Henan	Kazakhstan_MLBA_Aktogai	-0.005346	-6.22
Mongolian_inner	Mongolian_inner	Han_Henan	Kazakhstan_MLBA_KazakhMys	-0.006023	-6.636
Mongolian_inner	Mongolian_inner	Han_Henan	Kazakhstan_MLBA_Kairan	-0.0058	-6.105
Mongolian_inner	Mongolian_inner	Han_Henan	Kazakhstan_MLBA_OyDzhaylau	-0.005425	-5.993
Mongolian_inner	Mongolian_inner	Han_Henan	Kazakhstan_LBA_Zevakinskiy	-0.005422	-7.195
Mongolian_inner	Mongolian_inner	Han_Henan	Kazakhstan_Medieval_Nomad.SG	-0.0044	-4.569
Mongolian_inner	Mongolian_inner	Han_Henan	Kyrgyzstan_TianShanHun.SG	-0.004549	-7.348
Mongolian_inner	Mongolian_inner	Han_Henan	Kyrgyzstan_TianShanSaka.SG	-0.005955	-7.802
Mongolian_inner	Mongolian_inner	Han_Henan	Ukraine_IA_WesternScythian.SG	-0.005862	-5.218
Mongolian_inner	Mongolian_inner	Han_Henan	Turkmenistan_C_Namazga.SG	-0.004286	-3.042
Mongolian_inner	Mongolian_inner	Han_Henan	Turkmenistan_Gonur_BA_1	-0.006407	-6.967
Mongolian_inner	Mongolian_inner	Han_Henan	Pakistan_IA_Loebanr	-0.004652	-6.911
Mongolian_inner	Mongolian_inner	Han_Henan	Pakistan_IA_Katelai	-0.004853	-6.952
Mongolian_inner	Mongolian_inner	Han_Henan	Pakistan_IA_Udegram	-0.005137	-7.108
Mongolian_inner	Mongolian_inner	Han_Henan	Pakistan_H_SaiduSharif	-0.005217	-7.371
Mongolian_inner	Mongolian_inner	Han_Henan	Pakistan_IA_Katelai_published	-0.004921	-5.356
Mongolian_inner	Mongolian_inner	Han_Henan	Pakistan_IA_Barikot	-0.004298	-4.064
Mongolian_inner	Mongolian_inner	Han_Henan	Pakistan_IA_Butkara	-0.003933	-4.241
Mongolian_inner	Mongolian_inner	Han_Henan	Pakistan_H_Aligrama	-0.004537	-5.013
Mongolian_inner	Mongolian_inner	Han_Henan	Pakistan_H_Barikot	-0.005752	-5.942
Mongolian_inner	Mongolian_inner	Han_Henan	Pakistan_H_Butkara	-0.00314	-3.304
Mongolian_inner	Mongolian_inner	Han_Henan	Pakistan_IA_Loebanr_published	-0.004035	-4.472
Mongolian_inner	Mongolian_inner	Han_Henan	China_IA.SG	-0.004275	-4.417
Mongolian_inner	Mongolian_inner	Han_Henan	Anatolia_N	-0.006889	-9.535
Mongolian_inner	Mongolian_inner	Han_Henan	Anatolia_MLBA.SG	-0.006847	-7.338
Mongolian_inner	Mongolian_inner	Han_Henan	Anatolia_EBA.SG	-0.008118	-7.711
Mongolian_inner	Mongolian_inner	Han_Henan	Iran_TepeAbdulHosein_N.SG	-0.005295	-5.558
Mongolian_inner	Mongolian_inner	Han_Henan	Iran_GanjDareh_N	-0.005984	-6.632
Mongolian_inner	Mongolian_inner	Han_Henan	Iran_C_SehGabi	-0.006512	-7.452
Mongolian_inner	Mongolian_inner	Han_Henan	Iran_BA_HajjiFiruz	-0.006772	-5.794
Mongolian_inner	Mongolian_inner	Han_Henan	India_RoopkundC	0.001918	1.193
Mongolian_inner	Mongolian_inner	Han_Henan	Germany_EN_LBK_published	-0.007086	-9.067
Mongolian_inner	Mongolian_inner	Han_Henan	Germany_Lech_EBA	-0.006412	-8.661
Mongolian_inner	Mongolian_inner	Han_Henan	Hungary_Langobard	-0.00662	-8.754
Mongolian_inner	Mongolian_inner	Han_Henan	Hungary_EBA_BellBeaker	-0.006234	-7.753
Mongolian_inner	Mongolian_inner	Han_Henan	Taiwan_Gongguan	0.000228	0.179
Mongolian_inner	Mongolian_inner	Han_Henan	Taiwan_Hanben	0.002123	3.897
Mongolian_inner	Mongolian_inner	Han_Henan	Qihe	0.002193	1.343
Mongolian_inner	Mongolian_inner	Han_Henan	Tanshishan	0.003687	2.647
Mongolian_inner	Mongolian_inner	Han_Henan	Xitoucun	0.000286	0.244
Mongolian_inner	Mongolian_inner	Han_Henan	Suogang	0.002292	0.78
Mongolian_inner	Mongolian_inner	Han_Henan	Chuanyun	0.001186	0.727
Mongolian_inner	Mongolian_inner	Han_Henan	Liangdao1	0.000598	0.42
Mongolian_inner	Mongolian_inner	Han_Henan	Liangdao2	0.000431	0.377
Mongolian_inner	Mongolian_inner	Han_Henan	Vietnam_LN.SG	0.000585	0.368
Mongolian_inner	Mongolian_inner	Han_Henan	Vietnam_BA	0.003535	2.096
Mongolian_inner	Mongolian_inner	Han_Henan	Laos_BA.WGC	0.00307	1.609
Mongolian_inner	Mongolian_inner	Han_Henan	Bianbian	0.000296	0.236
Mongolian_inner	Mongolian_inner	Han_Henan	Boshan	0.001065	0.98
Mongolian_inner	Mongolian_inner	Han_Henan	Xiaogao	0.001654	1.533
Mongolian_inner	Mongolian_inner	Han_Henan	Xiaojingshan	0.002293	2.123
Mongolian_inner	Mongolian_inner	Han_Henan	China_Wuzhuangguoliang_LN.EC	-0.00052	-0.228
Mongolian_inner	Mongolian_inner	Han_Henan	YR_LN	0.001545	2.963
Mongolian_inner	Mongolian_inner	Han_Henan	YR_MN	0.002263	2.865
Mongolian_inner	Mongolian_inner	Han_Henan	YR_LBIA	0.001575	2.421
Mongolian_inner	Mongolian_inner	Han_Henan	Upper_YR_LN	0.000161	0.243
Mongolian_inner	Mongolian_inner	Han_Henan	Upper_YR_IA	0.001303	1.615
Mongolian_inner	Mongolian_inner	Han_Henan	Shimao_LN	0.001841	2.177
Mongolian_inner	Mongolian_inner	Han_Henan	Miaozigou_MN	0.000146	0.089
Mongolian_inner	Mongolian_inner	Han_Henan	Yumin	-0.002612	-2.245
Mongolian_inner	Mongolian_inner	Han_Henan	AR_Xianbei_IA	-0.006001	-3.796
Mongolian_inner	Mongolian_inner	Han_Henan	AR_EN	-0.000997	-0.649
Mongolian_inner	Mongolian_inner	Han_Henan	AR_IA	-0.001747	-0.475
Mongolian_inner	Mongolian_inner	Han_Henan	HMMH_MN	-0.002776	-2.083
Mongolian_inner	Mongolian_inner	Han_Henan	WLR_MN	-0.001186	-1.316
Mongolian_inner	Mongolian_inner	Han_Henan	WLR_BA	-0.000879	-0.726
Mongolian_inner	Mongolian_inner	Han_Henan	WLR_LN	0.002434	2.443
Mongolian_inner	Mongolian_inner	Han_Hubei	Han_Jiangsu	0.003083	6.312
Mongolian_inner	Mongolian_inner	Han_Hubei	Han_Shandong	0.002146	4.622
Mongolian_inner	Mongolian_inner	Han_Hubei	Han_Shanxi	0.002033	4.112
Mongolian_inner	Mongolian_inner	Han_Hubei	Han_Shanghai	0.003353	4.847
Mongolian_inner	Mongolian_inner	Han_Hubei	Han_Sichuan	0.003336	6.43
Mongolian_inner	Mongolian_inner	Han_Hubei	Han_Zhejiang	0.003861	7.183
Mongolian_inner	Mongolian_inner	Han_Hubei	Han_Chongqing	0.003037	4.575
Mongolian_inner	Mongolian_inner	Han_Hubei	Tibetan_Chamdo	-6.8e-05	-0.149
Mongolian_inner	Mongolian_inner	Han_Hubei	Tibetan_Lhasa	-0.000598	-1.197
Mongolian_inner	Mongolian_inner	Han_Hubei	Tibetan_Yunnan	0.000769	1.225
Mongolian_inner	Mongolian_inner	Han_Hubei	Tibetan_Yajiang	0.000172	0.36
Mongolian_inner	Mongolian_inner	Han_Hubei	Tibetan_Xinlong	0.001836	3.864
Mongolian_inner	Mongolian_inner	Han_Hubei	Tujia	0.003833	7.898
Mongolian_inner	Mongolian_inner	Han_Hubei	Yi	0.001598	3.205
Mongolian_inner	Mongolian_inner	Han_Hubei	Naxi	0.001771	3.613
Mongolian_inner	Mongolian_inner	Han_Hubei	China_Lahu	0.003431	6.444
Mongolian_inner	Mongolian_inner	Han_Hubei	Qiang_Daofu	0.000811	1.805
Mongolian_inner	Mongolian_inner	Han_Hubei	Qiang_Danba	0.001138	2.46
Mongolian_inner	Mongolian_inner	Han_Hubei	PhuLa	0.004144	7.887
Mongolian_inner	Mongolian_inner	Han_Hubei	Sila	0.002457	4.466
Mongolian_inner	Mongolian_inner	Han_Hubei	HaNhi	0.002441	4.725
Mongolian_inner	Mongolian_inner	Han_Hubei	Cong	0.003635	7.157
Mongolian_inner	Mongolian_inner	Han_Hubei	Tamang	-0.000582	-1.12
Mongolian_inner	Mongolian_inner	Han_Hubei	Sherpa	-2.3e-05	-0.04
Mongolian_inner	Mongolian_inner	Han_Hubei	Kusunda	-0.001732	-3.261
Mongolian_inner	Mongolian_inner	Han_Hubei	Miao	0.004224	8.185
Mongolian_inner	Mongolian_inner	Han_Hubei	She	0.004494	8.464
Mongolian_inner	Mongolian_inner	Han_Hubei	Gelao	0.004833	9.04
Mongolian_inner	Mongolian_inner	Han_Hubei	Hmong	0.005388	9.501
Mongolian_inner	Mongolian_inner	Han_Hubei	PaThen	0.004845	8.771
Mongolian_inner	Mongolian_inner	Han_Hubei	Dao	0.005121	9.555
Mongolian_inner	Mongolian_inner	Han_Hubei	Ami	0.006392	11.025
Mongolian_inner	Mongolian_inner	Han_Hubei	Atayal	0.006433	10.306
Mongolian_inner	Mongolian_inner	Han_Hubei	Malay	0.003447	6.42
Mongolian_inner	Mongolian_inner	Han_Hubei	Tagalog	0.004402	7.793
Mongolian_inner	Mongolian_inner	Han_Hubei	Kankanaey	0.006677	11.096
Mongolian_inner	Mongolian_inner	Han_Hubei	Visayan	0.003844	6.138
Mongolian_inner	Mongolian_inner	Han_Hubei	Kinh_Vietnam	0.005103	10.351
Mongolian_inner	Mongolian_inner	Han_Hubei	Vietnamese	0.005258	10.547
Mongolian_inner	Mongolian_inner	Han_Hubei	Mang	0.004396	7.673
Mongolian_inner	Mongolian_inner	Han_Hubei	Muong	0.005783	10.77
Mongolian_inner	Mongolian_inner	Han_Hubei	KhoMu	0.004257	7.806
Mongolian_inner	Mongolian_inner	Han_Hubei	Dai	0.00637	11.518
Mongolian_inner	Mongolian_inner	Han_Hubei	Maonan	0.005613	11.105
Mongolian_inner	Mongolian_inner	Han_Hubei	Zhuang	0.005417	10.979
Mongolian_inner	Mongolian_inner	Han_Hubei	Mulam	0.005357	10.652
Mongolian_inner	Mongolian_inner	Han_Hubei	Li	0.005861	9.341
Mongolian_inner	Mongolian_inner	Han_Hubei	Dong_Hunan	0.004502	8.654
Mongolian_inner	Mongolian_inner	Han_Hubei	Dong_Guizhou	0.004935	9.693
Mongolian_inner	Mongolian_inner	Han_Hubei	Thai	0.004085	8.576
Mongolian_inner	Mongolian_inner	Han_Hubei	LaChi	0.005159	8.679
Mongolian_inner	Mongolian_inner	Han_Hubei	Nung	0.005258	10.192
Mongolian_inner	Mongolian_inner	Han_Hubei	Mongola	0.000878	1.785
Mongolian_inner	Mongolian_inner	Han_Hubei	Daur	-0.001836	-3.941
Mongolian_inner	Mongolian_inner	Han_Hubei	Tu	0.000782	1.671
Mongolian_inner	Mongolian_inner	Han_Hubei	Dongxiang	0.0003	0.61
Mongolian_inner	Mongolian_inner	Han_Hubei	Yugur	0.001256	2.807
Mongolian_inner	Mongolian_inner	Han_Hubei	Bonan	0.000739	1.586
Mongolian_inner	Mongolian_inner	Han_Hubei	Mongol	-0.003312	-8.281
Mongolian_inner	Mongolian_inner	Han_Hubei	Buryat	-0.004466	-11.163
Mongolian_inner	Mongolian_inner	Han_Hubei	Kalmyk.DG	-0.003923	-4.701
Mongolian_inner	Mongolian_inner	Han_Hubei	Xibo	-0.000164	-0.352
Mongolian_inner	Mongolian_inner	Han_Hubei	Hezhen	-0.00171	-3.851
Mongolian_inner	Mongolian_inner	Han_Hubei	Oroqen	-0.002057	-4.287
Mongolian_inner	Mongolian_inner	Han_Hubei	Ulchi	-0.003002	-6.872
Mongolian_inner	Mongolian_inner	Han_Hubei	Even	-0.005145	-10.38
Mongolian_inner	Mongolian_inner	Han_Hubei	Evenk_FarEast	-0.004249	-8.365
Mongolian_inner	Mongolian_inner	Han_Hubei	Evenk_Transbaikal	-0.004922	-8.881
Mongolian_inner	Mongolian_inner	Han_Hubei	Nanai	-0.002954	-6.247
Mongolian_inner	Mongolian_inner	Han_Hubei	Salar	0.000105	0.216
Mongolian_inner	Mongolian_inner	Han_Hubei	Palestinian	-0.007847	-12.593
Mongolian_inner	Mongolian_inner	Han_Hubei	Syrian	-0.007733	-11.91
Mongolian_inner	Mongolian_inner	Han_Hubei	Burusho	-0.00611	-10.82
Mongolian_inner	Mongolian_inner	Han_Hubei	Balochi	-0.007057	-11.865
Mongolian_inner	Mongolian_inner	Han_Hubei	Brahui	-0.006883	-11.44
Mongolian_inner	Mongolian_inner	Han_Hubei	Druze	-0.007913	-12.769
Mongolian_inner	Mongolian_inner	Han_Hubei	Kalash	-0.007235	-10.769
Mongolian_inner	Mongolian_inner	Han_Hubei	Iranian_Bandari	-0.006963	-10.951
Mongolian_inner	Mongolian_inner	Han_Hubei	Iranian	-0.007649	-12.788
Mongolian_inner	Mongolian_inner	Han_Hubei	Avar	-0.008634	-12.669
Mongolian_inner	Mongolian_inner	Han_Hubei	Yakut	-0.004932	-10.567
Mongolian_inner	Mongolian_inner	Han_Hubei	Tubalar	-0.005636	-11.928
Mongolian_inner	Mongolian_inner	Han_Hubei	Turkish	-0.007713	-13.148
Mongolian_inner	Mongolian_inner	Han_Hubei	Khakass	-0.005114	-11.075
Mongolian_inner	Mongolian_inner	Han_Hubei	Tatar_Siberian	-0.006043	-12.433
Mongolian_inner	Mongolian_inner	Han_Hubei	Chuvash	-0.00769	-13.829
Mongolian_inner	Mongolian_inner	Han_Hubei	Tuvinian	-0.00468	-10.521
Mongolian_inner	Mongolian_inner	Han_Hubei	Tabasaran	-0.008121	-12.359
Mongolian_inner	Mongolian_inner	Han_Hubei	Uzbek	-0.005919	-12.272
Mongolian_inner	Mongolian_inner	Han_Hubei	Dungan	0.000129	0.296
Mongolian_inner	Mongolian_inner	Han_Hubei	Kyrgyz_China	-0.004372	-9.772
Mongolian_inner	Mongolian_inner	Han_Hubei	Uyghur	-0.004192	-8.315
Mongolian_inner	Mongolian_inner	Han_Hubei	Kazakh_China	-0.0042	-9.046
Mongolian_inner	Mongolian_inner	Han_Hubei	Nganasan	-0.005115	-9.398
Mongolian_inner	Mongolian_inner	Han_Hubei	Udmurt	-0.007422	-12.75
Mongolian_inner	Mongolian_inner	Han_Hubei	Aleut	-0.006423	-10.752
Mongolian_inner	Mongolian_inner	Han_Hubei	Selkup	-0.005983	-12.15
Mongolian_inner	Mongolian_inner	Han_Hubei	Mansi	-0.006696	-11.862
Mongolian_inner	Mongolian_inner	Han_Hubei	Ossetian	-0.007917	-12.817
Mongolian_inner	Mongolian_inner	Han_Hubei	Tajik	-0.006738	-11.895
Mongolian_inner	Mongolian_inner	Han_Hubei	Ukrainian	-0.008404	-13.103
Mongolian_inner	Mongolian_inner	Han_Hubei	Armenian	-0.007865	-11.911
Mongolian_inner	Mongolian_inner	Han_Hubei	Basque	-0.008414	-13.015
Mongolian_inner	Mongolian_inner	Han_Hubei	English	-0.00853	-12.948
Mongolian_inner	Mongolian_inner	Han_Hubei	Russian	-0.008236	-13.672
Mongolian_inner	Mongolian_inner	Han_Hubei	French	-0.008379	-13.243
Mongolian_inner	Mongolian_inner	Han_Hubei	Spanish	-0.008251	-13.21
Mongolian_inner	Mongolian_inner	Han_Hubei	Karitiana	-0.002597	-3.279
Mongolian_inner	Mongolian_inner	Han_Hubei	Nepal_Mebrak_2125BP.SG	0.000902	0.712
Mongolian_inner	Mongolian_inner	Han_Hubei	Nepal_Samdzong_1500BP.SG	3.9e-05	0.053
Mongolian_inner	Mongolian_inner	Han_Hubei	Nepal_Chokhopani_2700BP.SG	0.001706	1.66
Mongolian_inner	Mongolian_inner	Han_Hubei	Mongolia_N_North	-0.003892	-5.662
Mongolian_inner	Mongolian_inner	Han_Hubei	Mongolia_N_East	-0.00473	-5.354
Mongolian_inner	Mongolian_inner	Han_Hubei	Mongolia_LBA_4_CenterWest	-0.003912	-6.728
Mongolian_inner	Mongolian_inner	Han_Hubei	Mongolia_LBA_3_MongunTaiga	-0.00668	-8.009
Mongolian_inner	Mongolian_inner	Han_Hubei	Mongolia_LBA_2_Ulaanzukh	-0.003147	-4.165
Mongolian_inner	Mongolian_inner	Han_Hubei	Mongolia_Khovsgol_LBA	-0.004898	-8.864
Mongolian_inner	Mongolian_inner	Han_Hubei	Mongolia_EIA_1_SlabGrave	-0.003804	-7.176
Mongolian_inner	Mongolian_inner	Han_Hubei	Mongolia_EBA_1_Ulgii	-0.004584	-5.707
Mongolian_inner	Mongolian_inner	Han_Hubei	Mongolia_EIA_4_Sagly	-0.006124	-10.355
Mongolian_inner	Mongolian_inner	Han_Hubei	Mongolia_XiongNu.SG	6.9e-05	0.097
Mongolian_inner	Mongolian_inner	Han_Hubei	Mongolia_XiongNu_WE.SG	-0.00699	-6.661
Mongolian_inner	Mongolian_inner	Han_Hubei	Mongolia_IA_Xianbei	-0.004363	-3.655
Mongolian_inner	Mongolian_inner	Han_Hubei	Mongolia_Medieval	-0.003787	-2.514
Mongolian_inner	Mongolian_inner	Han_Hubei	Mongolia_Mongol	-0.003239	-3.372
Mongolian_inner	Mongolian_inner	Han_Hubei	Russia_Heshui_Mohe_Early_Medieval	0.00143	0.951
Mongolian_inner	Mongolian_inner	Han_Hubei	DevilsCave_N.SG	-0.003361	-4.056
Mongolian_inner	Mongolian_inner	Han_Hubei	Russia_Shamanka_Eneolithic.SG	-0.004271	-7.347
Mongolian_inner	Mongolian_inner	Han_Hubei	Russia_Shamanka_EBA.SG	-0.003949	-4.613
Mongolian_inner	Mongolian_inner	Han_Hubei	Russia_Andronovo.SG	-0.008518	-10.821
Mongolian_inner	Mongolian_inner	Han_Hubei	Russia_Afanasievo	-0.008734	-12.504
Mongolian_inner	Mongolian_inner	Han_Hubei	Russia_EBA_Yamnaya_Kalmykia.SG	-0.009334	-10.85
Mongolian_inner	Mongolian_inner	Han_Hubei	Russia_Sintashta_MLBA.SG	-0.008296	-8.474
Mongolian_inner	Mongolian_inner	Han_Hubei	Russia_Steppe_Maikop	-0.007176	-8.328
Mongolian_inner	Mongolian_inner	Han_Hubei	Russia_Steppe_Catacomb	-0.008736	-8.884
Mongolian_inner	Mongolian_inner	Han_Hubei	Russia_EBA_Yamnaya_Samara	-0.008986	-11.059
Mongolian_inner	Mongolian_inner	Han_Hubei	Russia_BA_Okunevo.SG	-0.006212	-9.231
Mongolian_inner	Mongolian_inner	Han_Hubei	Russia_Srubnaya	-0.007992	-11.025
Mongolian_inner	Mongolian_inner	Han_Hubei	Russia_Sarmatian.SG	-0.007387	-7.601
Mongolian_inner	Mongolian_inner	Han_Hubei	Russia_Tagar.SG	-0.008466	-11.259
Mongolian_inner	Mongolian_inner	Han_Hubei	Russia_Alan.SG	-0.007146	-7.975
Mongolian_inner	Mongolian_inner	Han_Hubei	Russia_EasternScythian_SouthernUrals.SG	-0.006534	-4.123
Mongolian_inner	Mongolian_inner	Han_Hubei	Boisman_MN	-0.00312	-4.577
Mongolian_inner	Mongolian_inner	Han_Hubei	Russia_UstIda_LN.SG	-0.004165	-4.522
Mongolian_inner	Mongolian_inner	Han_Hubei	UstBelaya_N.SG	-0.003532	-2.456
Mongolian_inner	Mongolian_inner	Han_Hubei	UstBelaya_EBA.SG	-0.005619	-7.073
Mongolian_inner	Mongolian_inner	Han_Hubei	Kolyma_M.SG	-0.004051	-3.575
Mongolian_inner	Mongolian_inner	Han_Hubei	Ekven_IA.SG	-0.00328	-4.136
Mongolian_inner	Mongolian_inner	Han_Hubei	Kazakhstan_Eneolithic_Botai.SG	-0.006737	-7.334
Mongolian_inner	Mongolian_inner	Han_Hubei	Kazakhstan_Botai.SG	-0.007122	-5.915
Mongolian_inner	Mongolian_inner	Han_Hubei	Kazakhstan_TianShanSaka.SG	-0.009164	-2.413
Mongolian_inner	Mongolian_inner	Han_Hubei	Kazakhstan_CentralSteppe_EMBA.SG	-0.006884	-7.78
Mongolian_inner	Mongolian_inner	Han_Hubei	Kazakhstan_CentralSaka.SG	-0.006358	-8.139
Mongolian_inner	Mongolian_inner	Han_Hubei	Kazakhstan_Kangju.SG	-0.007684	-8.851
Mongolian_inner	Mongolian_inner	Han_Hubei	Kazakhstan_Kumsay_EBA	-0.007238	-7.822
Mongolian_inner	Mongolian_inner	Han_Hubei	Kazakhstan_Sarmatian.SG	-0.009536	-8.725
Mongolian_inner	Mongolian_inner	Han_Hubei	Kazakhstan_Wusun.SG	-0.007836	-7.815
Mongolian_inner	Mongolian_inner	Han_Hubei	Kazakhstan_MLBA_Alakul_Maitan	-0.009135	-12.236
Mongolian_inner	Mongolian_inner	Han_Hubei	Kazakhstan_MLBA_Aktogai	-0.008007	-9.811
Mongolian_inner	Mongolian_inner	Han_Hubei	Kazakhstan_MLBA_KazakhMys	-0.009653	-10.771
Mongolian_inner	Mongolian_inner	Han_Hubei	Kazakhstan_MLBA_Kairan	-0.008507	-9.593
Mongolian_inner	Mongolian_inner	Han_Hubei	Kazakhstan_MLBA_OyDzhaylau	-0.008166	-9.653
Mongolian_inner	Mongolian_inner	Han_Hubei	Kazakhstan_LBA_Zevakinskiy	-0.007127	-9.487
Mongolian_inner	Mongolian_inner	Han_Hubei	Kazakhstan_Medieval_Nomad.SG	-0.006337	-6.948
Mongolian_inner	Mongolian_inner	Han_Hubei	Kyrgyzstan_TianShanHun.SG	-0.006523	-11.257
Mongolian_inner	Mongolian_inner	Han_Hubei	Kyrgyzstan_TianShanSaka.SG	-0.007511	-10.315
Mongolian_inner	Mongolian_inner	Han_Hubei	Ukraine_IA_WesternScythian.SG	-0.007223	-6.628
Mongolian_inner	Mongolian_inner	Han_Hubei	Turkmenistan_C_Namazga.SG	-0.005537	-4.152
Mongolian_inner	Mongolian_inner	Han_Hubei	Turkmenistan_Gonur_BA_1	-0.006987	-7.796
Mongolian_inner	Mongolian_inner	Han_Hubei	Pakistan_IA_Loebanr	-0.006987	-11.181
Mongolian_inner	Mongolian_inner	Han_Hubei	Pakistan_IA_Katelai	-0.006352	-9.645
Mongolian_inner	Mongolian_inner	Han_Hubei	Pakistan_IA_Udegram	-0.007132	-10.546
Mongolian_inner	Mongolian_inner	Han_Hubei	Pakistan_H_SaiduSharif	-0.006927	-10.782
Mongolian_inner	Mongolian_inner	Han_Hubei	Pakistan_IA_Katelai_published	-0.006519	-7.273
Mongolian_inner	Mongolian_inner	Han_Hubei	Pakistan_IA_Barikot	-0.006326	-6.43
Mongolian_inner	Mongolian_inner	Han_Hubei	Pakistan_IA_Butkara	-0.005658	-6.332
Mongolian_inner	Mongolian_inner	Han_Hubei	Pakistan_H_Aligrama	-0.006772	-7.837
Mongolian_inner	Mongolian_inner	Han_Hubei	Pakistan_H_Barikot	-0.00653	-6.862
Mongolian_inner	Mongolian_inner	Han_Hubei	Pakistan_H_Butkara	-0.005175	-5.173
Mongolian_inner	Mongolian_inner	Han_Hubei	Pakistan_IA_Loebanr_published	-0.006406	-6.985
Mongolian_inner	Mongolian_inner	Han_Hubei	China_IA.SG	-0.005962	-6.352
Mongolian_inner	Mongolian_inner	Han_Hubei	Anatolia_N	-0.008558	-12.1
Mongolian_inner	Mongolian_inner	Han_Hubei	Anatolia_MLBA.SG	-0.007526	-8.549
Mongolian_inner	Mongolian_inner	Han_Hubei	Anatolia_EBA.SG	-0.008009	-8.154
Mongolian_inner	Mongolian_inner	Han_Hubei	Iran_TepeAbdulHosein_N.SG	-0.007448	-7.285
Mongolian_inner	Mongolian_inner	Han_Hubei	Iran_GanjDareh_N	-0.00849	-10.27
Mongolian_inner	Mongolian_inner	Han_Hubei	Iran_C_SehGabi	-0.008188	-9.456
Mongolian_inner	Mongolian_inner	Han_Hubei	Iran_BA_HajjiFiruz	-0.008468	-7.527
Mongolian_inner	Mongolian_inner	Han_Hubei	India_RoopkundC	0.005467	3.535
Mongolian_inner	Mongolian_inner	Han_Hubei	Germany_EN_LBK_published	-0.008651	-11.547
Mongolian_inner	Mongolian_inner	Han_Hubei	Germany_Lech_EBA	-0.008091	-11.027
Mongolian_inner	Mongolian_inner	Han_Hubei	Hungary_Langobard	-0.008092	-11.482
Mongolian_inner	Mongolian_inner	Han_Hubei	Hungary_EBA_BellBeaker	-0.008133	-10.553
Mongolian_inner	Mongolian_inner	Han_Hubei	Taiwan_Gongguan	0.007128	5.694
Mongolian_inner	Mongolian_inner	Han_Hubei	Taiwan_Hanben	0.005578	9.892
Mongolian_inner	Mongolian_inner	Han_Hubei	Qihe	0.001218	0.767
Mongolian_inner	Mongolian_inner	Han_Hubei	Tanshishan	0.005612	3.985
Mongolian_inner	Mongolian_inner	Han_Hubei	Xitoucun	0.005823	5.067
Mongolian_inner	Mongolian_inner	Han_Hubei	Suogang	0.009707	3.185
Mongolian_inner	Mongolian_inner	Han_Hubei	Chuanyun	0.00222	1.346
Mongolian_inner	Mongolian_inner	Han_Hubei	Liangdao1	0.003747	2.575
Mongolian_inner	Mongolian_inner	Han_Hubei	Liangdao2	0.003715	3.172
Mongolian_inner	Mongolian_inner	Han_Hubei	Vietnam_LN.SG	0.00422	2.634
Mongolian_inner	Mongolian_inner	Han_Hubei	Vietnam_BA	0.007559	4.501
Mongolian_inner	Mongolian_inner	Han_Hubei	Laos_BA.WGC	0.004336	2.27
Mongolian_inner	Mongolian_inner	Han_Hubei	Bianbian	0.001131	0.943
Mongolian_inner	Mongolian_inner	Han_Hubei	Boshan	0.000846	0.734
Mongolian_inner	Mongolian_inner	Han_Hubei	Xiaogao	0.000443	0.383
Mongolian_inner	Mongolian_inner	Han_Hubei	Xiaojingshan	0.001692	1.459
Mongolian_inner	Mongolian_inner	Han_Hubei	China_Wuzhuangguoliang_LN.EC	-0.002423	-1.013
Mongolian_inner	Mongolian_inner	Han_Hubei	YR_LN	0.001325	2.361
Mongolian_inner	Mongolian_inner	Han_Hubei	YR_MN	0.001788	2.273
Mongolian_inner	Mongolian_inner	Han_Hubei	YR_LBIA	0.002532	4.026
Mongolian_inner	Mongolian_inner	Han_Hubei	Upper_YR_LN	5.6e-05	0.08
Mongolian_inner	Mongolian_inner	Han_Hubei	Upper_YR_IA	0.002397	3.001
Mongolian_inner	Mongolian_inner	Han_Hubei	Shimao_LN	0.000237	0.263
Mongolian_inner	Mongolian_inner	Han_Hubei	Miaozigou_MN	0.000185	0.114
Mongolian_inner	Mongolian_inner	Han_Hubei	Yumin	-0.003508	-2.972
Mongolian_inner	Mongolian_inner	Han_Hubei	AR_Xianbei_IA	-0.004355	-2.713
Mongolian_inner	Mongolian_inner	Han_Hubei	AR_EN	-0.003663	-2.388
Mongolian_inner	Mongolian_inner	Han_Hubei	AR_IA	0.001525	0.432
Mongolian_inner	Mongolian_inner	Han_Hubei	HMMH_MN	-0.00308	-2.408
Mongolian_inner	Mongolian_inner	Han_Hubei	WLR_MN	-0.000784	-0.928
Mongolian_inner	Mongolian_inner	Han_Hubei	WLR_BA	0.001518	1.238
Mongolian_inner	Mongolian_inner	Han_Hubei	WLR_LN	0.001638	1.717
Mongolian_inner	Mongolian_inner	Han_Jiangsu	Han_Shandong	0.002115	5.047
Mongolian_inner	Mongolian_inner	Han_Jiangsu	Han_Shanxi	0.001887	4.392
Mongolian_inner	Mongolian_inner	Han_Jiangsu	Han_Shanghai	0.002717	4.364
Mongolian_inner	Mongolian_inner	Han_Jiangsu	Han_Sichuan	0.002966	6.807
Mongolian_inner	Mongolian_inner	Han_Jiangsu	Han_Zhejiang	0.002973	6.434
Mongolian_inner	Mongolian_inner	Han_Jiangsu	Han_Chongqing	0.002694	4.801
Mongolian_inner	Mongolian_inner	Han_Jiangsu	Tibetan_Chamdo	0.000134	0.334
Mongolian_inner	Mongolian_inner	Han_Jiangsu	Tibetan_Lhasa	3.7e-05	0.085
Mongolian_inner	Mongolian_inner	Han_Jiangsu	Tibetan_Yunnan	0.001266	2.321
Mongolian_inner	Mongolian_inner	Han_Jiangsu	Tibetan_Yajiang	4e-05	0.099
Mongolian_inner	Mongolian_inner	Han_Jiangsu	Tibetan_Xinlong	0.001417	3.516
Mongolian_inner	Mongolian_inner	Han_Jiangsu	Tujia	0.00272	6.562
Mongolian_inner	Mongolian_inner	Han_Jiangsu	Yi	0.001576	3.665
Mongolian_inner	Mongolian_inner	Han_Jiangsu	Naxi	0.001611	3.808
Mongolian_inner	Mongolian_inner	Han_Jiangsu	China_Lahu	0.002426	5.323
Mongolian_inner	Mongolian_inner	Han_Jiangsu	Qiang_Daofu	0.0006	1.48
Mongolian_inner	Mongolian_inner	Han_Jiangsu	Qiang_Danba	0.000933	2.298
Mongolian_inner	Mongolian_inner	Han_Jiangsu	PhuLa	0.003065	7.218
Mongolian_inner	Mongolian_inner	Han_Jiangsu	Sila	0.00173	3.529
Mongolian_inner	Mongolian_inner	Han_Jiangsu	HaNhi	0.002155	4.806
Mongolian_inner	Mongolian_inner	Han_Jiangsu	Cong	0.002513	5.821
Mongolian_inner	Mongolian_inner	Han_Jiangsu	Tamang	-0.000412	-0.904
Mongolian_inner	Mongolian_inner	Han_Jiangsu	Sherpa	-0.000182	-0.351
Mongolian_inner	Mongolian_inner	Han_Jiangsu	Kusunda	-0.001186	-2.419
Mongolian_inner	Mongolian_inner	Han_Jiangsu	Miao	0.002599	5.974
Mongolian_inner	Mongolian_inner	Han_Jiangsu	She	0.003187	7.344
Mongolian_inner	Mongolian_inner	Han_Jiangsu	Gelao	0.003242	7.21
Mongolian_inner	Mongolian_inner	Han_Jiangsu	Hmong	0.003396	7.104
Mongolian_inner	Mongolian_inner	Han_Jiangsu	PaThen	0.003673	7.704
Mongolian_inner	Mongolian_inner	Han_Jiangsu	Dao	0.003739	8.329
Mongolian_inner	Mongolian_inner	Han_Jiangsu	Ami	0.0043	8.449
Mongolian_inner	Mongolian_inner	Han_Jiangsu	Atayal	0.005026	8.98
Mongolian_inner	Mongolian_inner	Han_Jiangsu	Malay	0.001892	4.118
Mongolian_inner	Mongolian_inner	Han_Jiangsu	Tagalog	0.002287	4.689
Mongolian_inner	Mongolian_inner	Han_Jiangsu	Kankanaey	0.004313	7.88
Mongolian_inner	Mongolian_inner	Han_Jiangsu	Visayan	0.00259	4.783
Mongolian_inner	Mongolian_inner	Han_Jiangsu	Kinh_Vietnam	0.00362	8.615
Mongolian_inner	Mongolian_inner	Han_Jiangsu	Vietnamese	0.003616	8.219
Mongolian_inner	Mongolian_inner	Han_Jiangsu	Mang	0.003182	6.124
Mongolian_inner	Mongolian_inner	Han_Jiangsu	Muong	0.0036	8.038
Mongolian_inner	Mongolian_inner	Han_Jiangsu	KhoMu	0.002428	5.352
Mongolian_inner	Mongolian_inner	Han_Jiangsu	Dai	0.004199	9.073
Mongolian_inner	Mongolian_inner	Han_Jiangsu	Maonan	0.004096	9.531
Mongolian_inner	Mongolian_inner	Han_Jiangsu	Zhuang	0.003794	9.23
Mongolian_inner	Mongolian_inner	Han_Jiangsu	Mulam	0.0036	8.547
Mongolian_inner	Mongolian_inner	Han_Jiangsu	Li	0.005116	9.282
Mongolian_inner	Mongolian_inner	Han_Jiangsu	Dong_Hunan	0.003895	8.594
Mongolian_inner	Mongolian_inner	Han_Jiangsu	Dong_Guizhou	0.003858	8.578
Mongolian_inner	Mongolian_inner	Han_Jiangsu	Thai	0.002906	6.991
Mongolian_inner	Mongolian_inner	Han_Jiangsu	LaChi	0.003512	6.764
Mongolian_inner	Mongolian_inner	Han_Jiangsu	Nung	0.004059	9.189
Mongolian_inner	Mongolian_inner	Han_Jiangsu	Mongola	0.000706	1.653
Mongolian_inner	Mongolian_inner	Han_Jiangsu	Daur	-0.001107	-2.755
Mongolian_inner	Mongolian_inner	Han_Jiangsu	Tu	0.000817	1.939
Mongolian_inner	Mongolian_inner	Han_Jiangsu	Dongxiang	0.000503	1.159
Mongolian_inner	Mongolian_inner	Han_Jiangsu	Yugur	0.001075	2.779
Mongolian_inner	Mongolian_inner	Han_Jiangsu	Bonan	0.000622	1.465
Mongolian_inner	Mongolian_inner	Han_Jiangsu	Mongol	-0.002867	-8.172
Mongolian_inner	Mongolian_inner	Han_Jiangsu	Buryat	-0.003713	-10.409
Mongolian_inner	Mongolian_inner	Han_Jiangsu	Kalmyk.DG	-0.003244	-4.512
Mongolian_inner	Mongolian_inner	Han_Jiangsu	Xibo	-0.000318	-0.724
Mongolian_inner	Mongolian_inner	Han_Jiangsu	Hezhen	-0.000822	-1.95
Mongolian_inner	Mongolian_inner	Han_Jiangsu	Oroqen	-0.001819	-4.356
Mongolian_inner	Mongolian_inner	Han_Jiangsu	Ulchi	-0.002502	-6.679
Mongolian_inner	Mongolian_inner	Han_Jiangsu	Even	-0.005064	-11.545
Mongolian_inner	Mongolian_inner	Han_Jiangsu	Evenk_FarEast	-0.002852	-6.488
Mongolian_inner	Mongolian_inner	Han_Jiangsu	Evenk_Transbaikal	-0.004889	-10.424
Mongolian_inner	Mongolian_inner	Han_Jiangsu	Nanai	-0.002589	-6.28
Mongolian_inner	Mongolian_inner	Han_Jiangsu	Salar	-0.000301	-0.723
Mongolian_inner	Mongolian_inner	Han_Jiangsu	Palestinian	-0.007397	-12.622
Mongolian_inner	Mongolian_inner	Han_Jiangsu	Syrian	-0.007855	-12.646
Mongolian_inner	Mongolian_inner	Han_Jiangsu	Burusho	-0.005567	-10.745
Mongolian_inner	Mongolian_inner	Han_Jiangsu	Balochi	-0.00633	-11.074
Mongolian_inner	Mongolian_inner	Han_Jiangsu	Brahui	-0.006626	-11.65
Mongolian_inner	Mongolian_inner	Han_Jiangsu	Druze	-0.007409	-12.199
Mongolian_inner	Mongolian_inner	Han_Jiangsu	Kalash	-0.006792	-11.074
Mongolian_inner	Mongolian_inner	Han_Jiangsu	Iranian_Bandari	-0.006477	-10.345
Mongolian_inner	Mongolian_inner	Han_Jiangsu	Iranian	-0.007064	-12.174
Mongolian_inner	Mongolian_inner	Han_Jiangsu	Avar	-0.007848	-12.279
Mongolian_inner	Mongolian_inner	Han_Jiangsu	Yakut	-0.004507	-11.272
Mongolian_inner	Mongolian_inner	Han_Jiangsu	Tubalar	-0.004857	-10.911
Mongolian_inner	Mongolian_inner	Han_Jiangsu	Turkish	-0.007314	-12.942
Mongolian_inner	Mongolian_inner	Han_Jiangsu	Khakass	-0.004865	-11.813
Mongolian_inner	Mongolian_inner	Han_Jiangsu	Tatar_Siberian	-0.005382	-12.078
Mongolian_inner	Mongolian_inner	Han_Jiangsu	Chuvash	-0.007133	-13.11
Mongolian_inner	Mongolian_inner	Han_Jiangsu	Tuvinian	-0.004016	-10.145
Mongolian_inner	Mongolian_inner	Han_Jiangsu	Tabasaran	-0.007777	-12.59
Mongolian_inner	Mongolian_inner	Han_Jiangsu	Uzbek	-0.005597	-12.215
Mongolian_inner	Mongolian_inner	Han_Jiangsu	Dungan	0.000394	1.014
Mongolian_inner	Mongolian_inner	Han_Jiangsu	Kyrgyz_China	-0.003536	-8.765
Mongolian_inner	Mongolian_inner	Han_Jiangsu	Uyghur	-0.004227	-9.878
Mongolian_inner	Mongolian_inner	Han_Jiangsu	Kazakh_China	-0.00358	-8.179
Mongolian_inner	Mongolian_inner	Han_Jiangsu	Nganasan	-0.004723	-9.55
Mongolian_inner	Mongolian_inner	Han_Jiangsu	Udmurt	-0.006978	-12.7
Mongolian_inner	Mongolian_inner	Han_Jiangsu	Aleut	-0.00635	-11.413
Mongolian_inner	Mongolian_inner	Han_Jiangsu	Selkup	-0.0056	-12.049
Mongolian_inner	Mongolian_inner	Han_Jiangsu	Mansi	-0.006322	-12.195
Mongolian_inner	Mongolian_inner	Han_Jiangsu	Ossetian	-0.007308	-12.627
Mongolian_inner	Mongolian_inner	Han_Jiangsu	Tajik	-0.006419	-11.971
Mongolian_inner	Mongolian_inner	Han_Jiangsu	Ukrainian	-0.007835	-12.683
Mongolian_inner	Mongolian_inner	Han_Jiangsu	Armenian	-0.007973	-12.677
Mongolian_inner	Mongolian_inner	Han_Jiangsu	Basque	-0.008004	-12.986
Mongolian_inner	Mongolian_inner	Han_Jiangsu	English	-0.00813	-12.867
Mongolian_inner	Mongolian_inner	Han_Jiangsu	Russian	-0.007678	-13.304
Mongolian_inner	Mongolian_inner	Han_Jiangsu	French	-0.007742	-12.886
Mongolian_inner	Mongolian_inner	Han_Jiangsu	Spanish	-0.007702	-12.977
Mongolian_inner	Mongolian_inner	Han_Jiangsu	Karitiana	-0.003327	-4.654
Mongolian_inner	Mongolian_inner	Han_Jiangsu	Nepal_Mebrak_2125BP.SG	-0.001051	-0.949
Mongolian_inner	Mongolian_inner	Han_Jiangsu	Nepal_Samdzong_1500BP.SG	0.000217	0.331
Mongolian_inner	Mongolian_inner	Han_Jiangsu	Nepal_Chokhopani_2700BP.SG	4.2e-05	0.042
Mongolian_inner	Mongolian_inner	Han_Jiangsu	Mongolia_N_North	-0.003722	-6.18
Mongolian_inner	Mongolian_inner	Han_Jiangsu	Mongolia_N_East	-0.001853	-2.373
Mongolian_inner	Mongolian_inner	Han_Jiangsu	Mongolia_LBA_4_CenterWest	-0.003738	-6.963
Mongolian_inner	Mongolian_inner	Han_Jiangsu	Mongolia_LBA_3_MongunTaiga	-0.005156	-6.823
Mongolian_inner	Mongolian_inner	Han_Jiangsu	Mongolia_LBA_2_Ulaanzukh	-0.002382	-3.475
Mongolian_inner	Mongolian_inner	Han_Jiangsu	Mongolia_Khovsgol_LBA	-0.004197	-8.044
Mongolian_inner	Mongolian_inner	Han_Jiangsu	Mongolia_EIA_1_SlabGrave	-0.003197	-6.273
Mongolian_inner	Mongolian_inner	Han_Jiangsu	Mongolia_EBA_1_Ulgii	-0.00447	-6.06
Mongolian_inner	Mongolian_inner	Han_Jiangsu	Mongolia_EIA_4_Sagly	-0.006058	-11.701
Mongolian_inner	Mongolian_inner	Han_Jiangsu	Mongolia_XiongNu.SG	0.000606	0.961
Mongolian_inner	Mongolian_inner	Han_Jiangsu	Mongolia_XiongNu_WE.SG	-0.005431	-6.059
Mongolian_inner	Mongolian_inner	Han_Jiangsu	Mongolia_IA_Xianbei	-0.005107	-4.74
Mongolian_inner	Mongolian_inner	Han_Jiangsu	Mongolia_Medieval	-0.005359	-4.082
Mongolian_inner	Mongolian_inner	Han_Jiangsu	Mongolia_Mongol	-0.002895	-3.307
Mongolian_inner	Mongolian_inner	Han_Jiangsu	Russia_Heshui_Mohe_Early_Medieval	0.001594	1.154
Mongolian_inner	Mongolian_inner	Han_Jiangsu	DevilsCave_N.SG	-0.002565	-3.37
Mongolian_inner	Mongolian_inner	Han_Jiangsu	Russia_Shamanka_Eneolithic.SG	-0.003719	-7.161
Mongolian_inner	Mongolian_inner	Han_Jiangsu	Russia_Shamanka_EBA.SG	-0.004135	-5.155
Mongolian_inner	Mongolian_inner	Han_Jiangsu	Russia_Andronovo.SG	-0.008342	-10.806
Mongolian_inner	Mongolian_inner	Han_Jiangsu	Russia_Afanasievo	-0.007952	-11.562
Mongolian_inner	Mongolian_inner	Han_Jiangsu	Russia_EBA_Yamnaya_Kalmykia.SG	-0.007786	-9.735
Mongolian_inner	Mongolian_inner	Han_Jiangsu	Russia_Sintashta_MLBA.SG	-0.006683	-7.441
Mongolian_inner	Mongolian_inner	Han_Jiangsu	Russia_Steppe_Maikop	-0.006753	-8.299
Mongolian_inner	Mongolian_inner	Han_Jiangsu	Russia_Steppe_Catacomb	-0.007884	-9.006
Mongolian_inner	Mongolian_inner	Han_Jiangsu	Russia_EBA_Yamnaya_Samara	-0.007988	-10.873
Mongolian_inner	Mongolian_inner	Han_Jiangsu	Russia_BA_Okunevo.SG	-0.005924	-10.064
Mongolian_inner	Mongolian_inner	Han_Jiangsu	Russia_Srubnaya	-0.007898	-11.654
Mongolian_inner	Mongolian_inner	Han_Jiangsu	Russia_Sarmatian.SG	-0.00735	-8.203
Mongolian_inner	Mongolian_inner	Han_Jiangsu	Russia_Tagar.SG	-0.007259	-10.489
Mongolian_inner	Mongolian_inner	Han_Jiangsu	Russia_Alan.SG	-0.007372	-9.188
Mongolian_inner	Mongolian_inner	Han_Jiangsu	Russia_EasternScythian_SouthernUrals.SG	-0.007085	-4.77
Mongolian_inner	Mongolian_inner	Han_Jiangsu	Boisman_MN	-0.002204	-3.699
Mongolian_inner	Mongolian_inner	Han_Jiangsu	Russia_UstIda_LN.SG	-0.002911	-3.6
Mongolian_inner	Mongolian_inner	Han_Jiangsu	UstBelaya_N.SG	-0.006517	-5.024
Mongolian_inner	Mongolian_inner	Han_Jiangsu	UstBelaya_EBA.SG	-0.005247	-7.482
Mongolian_inner	Mongolian_inner	Han_Jiangsu	Kolyma_M.SG	-0.001849	-1.837
Mongolian_inner	Mongolian_inner	Han_Jiangsu	Ekven_IA.SG	-0.003615	-5.227
Mongolian_inner	Mongolian_inner	Han_Jiangsu	Kazakhstan_Eneolithic_Botai.SG	-0.00564	-6.833
Mongolian_inner	Mongolian_inner	Han_Jiangsu	Kazakhstan_Botai.SG	-0.007734	-7.368
Mongolian_inner	Mongolian_inner	Han_Jiangsu	Kazakhstan_TianShanSaka.SG	-0.004444	-1.377
Mongolian_inner	Mongolian_inner	Han_Jiangsu	Kazakhstan_CentralSteppe_EMBA.SG	-0.00639	-8.158
Mongolian_inner	Mongolian_inner	Han_Jiangsu	Kazakhstan_CentralSaka.SG	-0.005311	-7.317
Mongolian_inner	Mongolian_inner	Han_Jiangsu	Kazakhstan_Kangju.SG	-0.007358	-9.688
Mongolian_inner	Mongolian_inner	Han_Jiangsu	Kazakhstan_Kumsay_EBA	-0.00649	-7.788
Mongolian_inner	Mongolian_inner	Han_Jiangsu	Kazakhstan_Sarmatian.SG	-0.007256	-7.094
Mongolian_inner	Mongolian_inner	Han_Jiangsu	Kazakhstan_Wusun.SG	-0.006704	-7.174
Mongolian_inner	Mongolian_inner	Han_Jiangsu	Kazakhstan_MLBA_Alakul_Maitan	-0.007594	-10.57
Mongolian_inner	Mongolian_inner	Han_Jiangsu	Kazakhstan_MLBA_Aktogai	-0.007258	-9.163
Mongolian_inner	Mongolian_inner	Han_Jiangsu	Kazakhstan_MLBA_KazakhMys	-0.008397	-10.491
Mongolian_inner	Mongolian_inner	Han_Jiangsu	Kazakhstan_MLBA_Kairan	-0.008025	-9.716
Mongolian_inner	Mongolian_inner	Han_Jiangsu	Kazakhstan_MLBA_OyDzhaylau	-0.007914	-9.9
Mongolian_inner	Mongolian_inner	Han_Jiangsu	Kazakhstan_LBA_Zevakinskiy	-0.00648	-9.453
Mongolian_inner	Mongolian_inner	Han_Jiangsu	Kazakhstan_Medieval_Nomad.SG	-0.005992	-7.358
Mongolian_inner	Mongolian_inner	Han_Jiangsu	Kyrgyzstan_TianShanHun.SG	-0.00569	-10.547
Mongolian_inner	Mongolian_inner	Han_Jiangsu	Kyrgyzstan_TianShanSaka.SG	-0.006875	-9.6
Mongolian_inner	Mongolian_inner	Han_Jiangsu	Ukraine_IA_WesternScythian.SG	-0.007218	-7.392
Mongolian_inner	Mongolian_inner	Han_Jiangsu	Turkmenistan_C_Namazga.SG	-0.006434	-5.299
Mongolian_inner	Mongolian_inner	Han_Jiangsu	Turkmenistan_Gonur_BA_1	-0.00704	-8.757
Mongolian_inner	Mongolian_inner	Han_Jiangsu	Pakistan_IA_Loebanr	-0.00631	-10.419
Mongolian_inner	Mongolian_inner	Han_Jiangsu	Pakistan_IA_Katelai	-0.005961	-9.386
Mongolian_inner	Mongolian_inner	Han_Jiangsu	Pakistan_IA_Udegram	-0.006862	-10.13
Mongolian_inner	Mongolian_inner	Han_Jiangsu	Pakistan_H_SaiduSharif	-0.00619	-9.685
Mongolian_inner	Mongolian_inner	Han_Jiangsu	Pakistan_IA_Katelai_published	-0.005677	-6.96
Mongolian_inner	Mongolian_inner	Han_Jiangsu	Pakistan_IA_Barikot	-0.005298	-5.445
Mongolian_inner	Mongolian_inner	Han_Jiangsu	Pakistan_IA_Butkara	-0.005031	-6.164
Mongolian_inner	Mongolian_inner	Han_Jiangsu	Pakistan_H_Aligrama	-0.005589	-7.124
Mongolian_inner	Mongolian_inner	Han_Jiangsu	Pakistan_H_Barikot	-0.006018	-6.973
Mongolian_inner	Mongolian_inner	Han_Jiangsu	Pakistan_H_Butkara	-0.003859	-4.306
Mongolian_inner	Mongolian_inner	Han_Jiangsu	Pakistan_IA_Loebanr_published	-0.005335	-5.906
Mongolian_inner	Mongolian_inner	Han_Jiangsu	China_IA.SG	-0.00501	-5.833
Mongolian_inner	Mongolian_inner	Han_Jiangsu	Anatolia_N	-0.007884	-11.674
Mongolian_inner	Mongolian_inner	Han_Jiangsu	Anatolia_MLBA.SG	-0.007268	-8.439
Mongolian_inner	Mongolian_inner	Han_Jiangsu	Anatolia_EBA.SG	-0.00811	-8.683
Mongolian_inner	Mongolian_inner	Han_Jiangsu	Iran_TepeAbdulHosein_N.SG	-0.006736	-7.634
Mongolian_inner	Mongolian_inner	Han_Jiangsu	Iran_GanjDareh_N	-0.007384	-9.396
Mongolian_inner	Mongolian_inner	Han_Jiangsu	Iran_C_SehGabi	-0.007813	-9.53
Mongolian_inner	Mongolian_inner	Han_Jiangsu	Iran_BA_HajjiFiruz	-0.00659	-6.045
Mongolian_inner	Mongolian_inner	Han_Jiangsu	India_RoopkundC	0.002323	1.699
Mongolian_inner	Mongolian_inner	Han_Jiangsu	Germany_EN_LBK_published	-0.008228	-11.569
Mongolian_inner	Mongolian_inner	Han_Jiangsu	Germany_Lech_EBA	-0.007839	-11.643
Mongolian_inner	Mongolian_inner	Han_Jiangsu	Hungary_Langobard	-0.00752	-10.967
Mongolian_inner	Mongolian_inner	Han_Jiangsu	Hungary_EBA_BellBeaker	-0.008047	-11.214
Mongolian_inner	Mongolian_inner	Han_Jiangsu	Taiwan_Gongguan	0.004503	3.81
Mongolian_inner	Mongolian_inner	Han_Jiangsu	Taiwan_Hanben	0.003886	7.657
Mongolian_inner	Mongolian_inner	Han_Jiangsu	Qihe	0.000639	0.413
Mongolian_inner	Mongolian_inner	Han_Jiangsu	Tanshishan	0.005974	4.936
Mongolian_inner	Mongolian_inner	Han_Jiangsu	Xitoucun	0.004129	4.052
Mongolian_inner	Mongolian_inner	Han_Jiangsu	Suogang	0.004119	1.515
Mongolian_inner	Mongolian_inner	Han_Jiangsu	Chuanyun	0.003059	2.12
Mongolian_inner	Mongolian_inner	Han_Jiangsu	Liangdao1	0.001013	0.794
Mongolian_inner	Mongolian_inner	Han_Jiangsu	Liangdao2	0.002706	2.51
Mongolian_inner	Mongolian_inner	Han_Jiangsu	Vietnam_LN.SG	0.002001	1.337
Mongolian_inner	Mongolian_inner	Han_Jiangsu	Vietnam_BA	0.004711	3.174
Mongolian_inner	Mongolian_inner	Han_Jiangsu	Laos_BA.WGC	0.003	1.768
Mongolian_inner	Mongolian_inner	Han_Jiangsu	Bianbian	0.001844	1.637
Mongolian_inner	Mongolian_inner	Han_Jiangsu	Boshan	0.000289	0.306
Mongolian_inner	Mongolian_inner	Han_Jiangsu	Xiaogao	0.002526	2.525
Mongolian_inner	Mongolian_inner	Han_Jiangsu	Xiaojingshan	0.002313	2.246
Mongolian_inner	Mongolian_inner	Han_Jiangsu	China_Wuzhuangguoliang_LN.EC	-0.001836	-0.843
Mongolian_inner	Mongolian_inner	Han_Jiangsu	YR_LN	0.00223	4.737
Mongolian_inner	Mongolian_inner	Han_Jiangsu	YR_MN	0.002123	3.217
Mongolian_inner	Mongolian_inner	Han_Jiangsu	YR_LBIA	0.002119	3.615
Mongolian_inner	Mongolian_inner	Han_Jiangsu	Upper_YR_LN	0.000401	0.658
Mongolian_inner	Mongolian_inner	Han_Jiangsu	Upper_YR_IA	0.001695	2.322
Mongolian_inner	Mongolian_inner	Han_Jiangsu	Shimao_LN	0.002049	2.706
Mongolian_inner	Mongolian_inner	Han_Jiangsu	Miaozigou_MN	0.002817	1.948
Mongolian_inner	Mongolian_inner	Han_Jiangsu	Yumin	-0.003654	-3.403
Mongolian_inner	Mongolian_inner	Han_Jiangsu	AR_Xianbei_IA	-0.00536	-3.679
Mongolian_inner	Mongolian_inner	Han_Jiangsu	AR_EN	-0.003933	-2.781
Mongolian_inner	Mongolian_inner	Han_Jiangsu	AR_IA	-0.003216	-0.978
Mongolian_inner	Mongolian_inner	Han_Jiangsu	HMMH_MN	-0.0042	-3.471
Mongolian_inner	Mongolian_inner	Han_Jiangsu	WLR_MN	0.000257	0.321
Mongolian_inner	Mongolian_inner	Han_Jiangsu	WLR_BA	0.000275	0.257
Mongolian_inner	Mongolian_inner	Han_Jiangsu	WLR_LN	0.001728	1.927
Mongolian_inner	Mongolian_inner	Han_Shandong	Han_Shanxi	0.001305	3.268
Mongolian_inner	Mongolian_inner	Han_Shandong	Han_Shanghai	0.002349	4.387
Mongolian_inner	Mongolian_inner	Han_Shandong	Han_Sichuan	0.002148	5.208
Mongolian_inner	Mongolian_inner	Han_Shandong	Han_Zhejiang	0.00163	3.9
Mongolian_inner	Mongolian_inner	Han_Shandong	Han_Chongqing	0.001801	3.348
Mongolian_inner	Mongolian_inner	Han_Shandong	Tibetan_Chamdo	-0.000177	-0.469
Mongolian_inner	Mongolian_inner	Han_Shandong	Tibetan_Lhasa	0.000146	0.346
Mongolian_inner	Mongolian_inner	Han_Shandong	Tibetan_Yunnan	0.000934	1.863
Mongolian_inner	Mongolian_inner	Han_Shandong	Tibetan_Yajiang	0.000386	0.988
Mongolian_inner	Mongolian_inner	Han_Shandong	Tibetan_Xinlong	0.001184	3.063
Mongolian_inner	Mongolian_inner	Han_Shandong	Tujia	0.001909	4.951
Mongolian_inner	Mongolian_inner	Han_Shandong	Yi	0.00099	2.501
Mongolian_inner	Mongolian_inner	Han_Shandong	Naxi	0.001398	3.478
Mongolian_inner	Mongolian_inner	Han_Shandong	China_Lahu	0.001199	2.658
Mongolian_inner	Mongolian_inner	Han_Shandong	Qiang_Daofu	0.000468	1.234
Mongolian_inner	Mongolian_inner	Han_Shandong	Qiang_Danba	0.000738	1.852
Mongolian_inner	Mongolian_inner	Han_Shandong	PhuLa	0.001779	4.186
Mongolian_inner	Mongolian_inner	Han_Shandong	Sila	0.000663	1.448
Mongolian_inner	Mongolian_inner	Han_Shandong	HaNhi	0.001307	3.321
Mongolian_inner	Mongolian_inner	Han_Shandong	Cong	0.001109	2.808
Mongolian_inner	Mongolian_inner	Han_Shandong	Tamang	-0.000423	-0.995
Mongolian_inner	Mongolian_inner	Han_Shandong	Sherpa	-5e-05	-0.102
Mongolian_inner	Mongolian_inner	Han_Shandong	Kusunda	-0.000841	-1.891
Mongolian_inner	Mongolian_inner	Han_Shandong	Miao	0.002229	5.431
Mongolian_inner	Mongolian_inner	Han_Shandong	She	0.002181	5.075
Mongolian_inner	Mongolian_inner	Han_Shandong	Gelao	0.001832	4.446
Mongolian_inner	Mongolian_inner	Han_Shandong	Hmong	0.002311	5.159
Mongolian_inner	Mongolian_inner	Han_Shandong	PaThen	0.002292	5.01
Mongolian_inner	Mongolian_inner	Han_Shandong	Dao	0.001818	4.296
Mongolian_inner	Mongolian_inner	Han_Shandong	Ami	0.002614	5.638
Mongolian_inner	Mongolian_inner	Han_Shandong	Atayal	0.002101	4.216
Mongolian_inner	Mongolian_inner	Han_Shandong	Malay	0.000578	1.425
Mongolian_inner	Mongolian_inner	Han_Shandong	Tagalog	0.001283	2.859
Mongolian_inner	Mongolian_inner	Han_Shandong	Kankanaey	0.002039	4.21
Mongolian_inner	Mongolian_inner	Han_Shandong	Visayan	0.000963	1.923
Mongolian_inner	Mongolian_inner	Han_Shandong	Kinh_Vietnam	0.001929	4.886
Mongolian_inner	Mongolian_inner	Han_Shandong	Vietnamese	0.002067	5.22
Mongolian_inner	Mongolian_inner	Han_Shandong	Mang	0.001403	2.896
Mongolian_inner	Mongolian_inner	Han_Shandong	Muong	0.001943	4.677
Mongolian_inner	Mongolian_inner	Han_Shandong	KhoMu	0.001347	3.051
Mongolian_inner	Mongolian_inner	Han_Shandong	Dai	0.002411	5.655
Mongolian_inner	Mongolian_inner	Han_Shandong	Maonan	0.002314	5.809
Mongolian_inner	Mongolian_inner	Han_Shandong	Zhuang	0.00218	5.67
Mongolian_inner	Mongolian_inner	Han_Shandong	Mulam	0.002184	5.434
Mongolian_inner	Mongolian_inner	Han_Shandong	Li	0.002903	5.626
Mongolian_inner	Mongolian_inner	Han_Shandong	Dong_Hunan	0.002145	5.071
Mongolian_inner	Mongolian_inner	Han_Shandong	Dong_Guizhou	0.002117	5.056
Mongolian_inner	Mongolian_inner	Han_Shandong	Thai	0.001362	3.541
Mongolian_inner	Mongolian_inner	Han_Shandong	LaChi	0.002198	4.78
Mongolian_inner	Mongolian_inner	Han_Shandong	Nung	0.002127	5.094
Mongolian_inner	Mongolian_inner	Han_Shandong	Mongola	0.000754	1.77
Mongolian_inner	Mongolian_inner	Han_Shandong	Daur	-0.001337	-3.671
Mongolian_inner	Mongolian_inner	Han_Shandong	Tu	0.000307	0.779
Mongolian_inner	Mongolian_inner	Han_Shandong	Dongxiang	2.3e-05	0.055
Mongolian_inner	Mongolian_inner	Han_Shandong	Yugur	0.000734	1.972
Mongolian_inner	Mongolian_inner	Han_Shandong	Bonan	0.000389	1.01
Mongolian_inner	Mongolian_inner	Han_Shandong	Mongol	-0.002576	-8.027
Mongolian_inner	Mongolian_inner	Han_Shandong	Buryat	-0.00344	-10.428
Mongolian_inner	Mongolian_inner	Han_Shandong	Kalmyk.DG	-0.003306	-4.869
Mongolian_inner	Mongolian_inner	Han_Shandong	Xibo	-0.000433	-1.12
Mongolian_inner	Mongolian_inner	Han_Shandong	Hezhen	-0.00098	-2.525
Mongolian_inner	Mongolian_inner	Han_Shandong	Oroqen	-0.001541	-3.952
Mongolian_inner	Mongolian_inner	Han_Shandong	Ulchi	-0.002509	-6.701
Mongolian_inner	Mongolian_inner	Han_Shandong	Even	-0.004686	-11.424
Mongolian_inner	Mongolian_inner	Han_Shandong	Evenk_FarEast	-0.002894	-6.791
Mongolian_inner	Mongolian_inner	Han_Shandong	Evenk_Transbaikal	-0.004433	-10.098
Mongolian_inner	Mongolian_inner	Han_Shandong	Nanai	-0.002133	-5.546
Mongolian_inner	Mongolian_inner	Han_Shandong	Salar	-9.1e-05	-0.228
Mongolian_inner	Mongolian_inner	Han_Shandong	Palestinian	-0.007024	-12.42
Mongolian_inner	Mongolian_inner	Han_Shandong	Syrian	-0.00716	-12.082
Mongolian_inner	Mongolian_inner	Han_Shandong	Burusho	-0.005191	-10.676
Mongolian_inner	Mongolian_inner	Han_Shandong	Balochi	-0.006151	-11.69
Mongolian_inner	Mongolian_inner	Han_Shandong	Brahui	-0.006221	-11.722
Mongolian_inner	Mongolian_inner	Han_Shandong	Druze	-0.007197	-12.689
Mongolian_inner	Mongolian_inner	Han_Shandong	Kalash	-0.006309	-11.139
Mongolian_inner	Mongolian_inner	Han_Shandong	Iranian_Bandari	-0.006029	-10.446
Mongolian_inner	Mongolian_inner	Han_Shandong	Iranian	-0.006618	-12.252
Mongolian_inner	Mongolian_inner	Han_Shandong	Avar	-0.007347	-12.251
Mongolian_inner	Mongolian_inner	Han_Shandong	Yakut	-0.004104	-11.617
Mongolian_inner	Mongolian_inner	Han_Shandong	Tubalar	-0.004676	-11.978
Mongolian_inner	Mongolian_inner	Han_Shandong	Turkish	-0.00681	-12.571
Mongolian_inner	Mongolian_inner	Han_Shandong	Khakass	-0.004407	-11.681
Mongolian_inner	Mongolian_inner	Han_Shandong	Tatar_Siberian	-0.004822	-11.456
Mongolian_inner	Mongolian_inner	Han_Shandong	Chuvash	-0.006325	-12.759
Mongolian_inner	Mongolian_inner	Han_Shandong	Tuvinian	-0.003776	-10.433
Mongolian_inner	Mongolian_inner	Han_Shandong	Tabasaran	-0.006998	-11.91
Mongolian_inner	Mongolian_inner	Han_Shandong	Uzbek	-0.005326	-12.44
Mongolian_inner	Mongolian_inner	Han_Shandong	Dungan	-1.8e-05	-0.05
Mongolian_inner	Mongolian_inner	Han_Shandong	Kyrgyz_China	-0.003348	-9.135
Mongolian_inner	Mongolian_inner	Han_Shandong	Uyghur	-0.003508	-8.558
Mongolian_inner	Mongolian_inner	Han_Shandong	Kazakh_China	-0.00364	-9.272
Mongolian_inner	Mongolian_inner	Han_Shandong	Nganasan	-0.004549	-10.052
Mongolian_inner	Mongolian_inner	Han_Shandong	Udmurt	-0.006418	-12.955
Mongolian_inner	Mongolian_inner	Han_Shandong	Aleut	-0.006011	-11.729
Mongolian_inner	Mongolian_inner	Han_Shandong	Selkup	-0.00503	-12.079
Mongolian_inner	Mongolian_inner	Han_Shandong	Mansi	-0.005483	-11.412
Mongolian_inner	Mongolian_inner	Han_Shandong	Ossetian	-0.006898	-12.65
Mongolian_inner	Mongolian_inner	Han_Shandong	Tajik	-0.005945	-11.755
Mongolian_inner	Mongolian_inner	Han_Shandong	Ukrainian	-0.007116	-12.268
Mongolian_inner	Mongolian_inner	Han_Shandong	Armenian	-0.006945	-11.782
Mongolian_inner	Mongolian_inner	Han_Shandong	Basque	-0.007294	-12.394
Mongolian_inner	Mongolian_inner	Han_Shandong	English	-0.007768	-13.047
Mongolian_inner	Mongolian_inner	Han_Shandong	Russian	-0.007105	-13.003
Mongolian_inner	Mongolian_inner	Han_Shandong	French	-0.007248	-12.734
Mongolian_inner	Mongolian_inner	Han_Shandong	Spanish	-0.007187	-12.882
Mongolian_inner	Mongolian_inner	Han_Shandong	Karitiana	-0.002507	-4.031
Mongolian_inner	Mongolian_inner	Han_Shandong	Nepal_Mebrak_2125BP.SG	-0.000962	-0.903
Mongolian_inner	Mongolian_inner	Han_Shandong	Nepal_Samdzong_1500BP.SG	-0.000693	-1.165
Mongolian_inner	Mongolian_inner	Han_Shandong	Nepal_Chokhopani_2700BP.SG	-0.000126	-0.14
Mongolian_inner	Mongolian_inner	Han_Shandong	Mongolia_N_North	-0.002883	-5.375
Mongolian_inner	Mongolian_inner	Han_Shandong	Mongolia_N_East	-0.003078	-4.099
Mongolian_inner	Mongolian_inner	Han_Shandong	Mongolia_LBA_4_CenterWest	-0.003362	-7.072
Mongolian_inner	Mongolian_inner	Han_Shandong	Mongolia_LBA_3_MongunTaiga	-0.004646	-6.338
Mongolian_inner	Mongolian_inner	Han_Shandong	Mongolia_LBA_2_Ulaanzukh	-0.00215	-3.451
Mongolian_inner	Mongolian_inner	Han_Shandong	Mongolia_Khovsgol_LBA	-0.00366	-7.899
Mongolian_inner	Mongolian_inner	Han_Shandong	Mongolia_EIA_1_SlabGrave	-0.002891	-6.258
Mongolian_inner	Mongolian_inner	Han_Shandong	Mongolia_EBA_1_Ulgii	-0.003815	-5.725
Mongolian_inner	Mongolian_inner	Han_Shandong	Mongolia_EIA_4_Sagly	-0.00545	-10.975
Mongolian_inner	Mongolian_inner	Han_Shandong	Mongolia_XiongNu.SG	-2.5e-05	-0.043
Mongolian_inner	Mongolian_inner	Han_Shandong	Mongolia_XiongNu_WE.SG	-0.005012	-6.095
Mongolian_inner	Mongolian_inner	Han_Shandong	Mongolia_IA_Xianbei	-0.002781	-2.712
Mongolian_inner	Mongolian_inner	Han_Shandong	Mongolia_Medieval	-0.005641	-4.66
Mongolian_inner	Mongolian_inner	Han_Shandong	Mongolia_Mongol	-0.0022	-2.829
Mongolian_inner	Mongolian_inner	Han_Shandong	Russia_Heshui_Mohe_Early_Medieval	0.000204	0.161
Mongolian_inner	Mongolian_inner	Han_Shandong	DevilsCave_N.SG	-0.002782	-4.186
Mongolian_inner	Mongolian_inner	Han_Shandong	Russia_Shamanka_Eneolithic.SG	-0.003589	-7.562
Mongolian_inner	Mongolian_inner	Han_Shandong	Russia_Shamanka_EBA.SG	-0.003432	-4.58
Mongolian_inner	Mongolian_inner	Han_Shandong	Russia_Andronovo.SG	-0.007786	-10.877
Mongolian_inner	Mongolian_inner	Han_Shandong	Russia_Afanasievo	-0.007108	-11.465
Mongolian_inner	Mongolian_inner	Han_Shandong	Russia_EBA_Yamnaya_Kalmykia.SG	-0.008119	-10.72
Mongolian_inner	Mongolian_inner	Han_Shandong	Russia_Sintashta_MLBA.SG	-0.006977	-8.03
Mongolian_inner	Mongolian_inner	Han_Shandong	Russia_Steppe_Maikop	-0.006787	-9.601
Mongolian_inner	Mongolian_inner	Han_Shandong	Russia_Steppe_Catacomb	-0.007692	-9.136
Mongolian_inner	Mongolian_inner	Han_Shandong	Russia_EBA_Yamnaya_Samara	-0.007189	-10.902
Mongolian_inner	Mongolian_inner	Han_Shandong	Russia_BA_Okunevo.SG	-0.004754	-8.521
Mongolian_inner	Mongolian_inner	Han_Shandong	Russia_Srubnaya	-0.006914	-11.167
Mongolian_inner	Mongolian_inner	Han_Shandong	Russia_Sarmatian.SG	-0.006731	-8.481
Mongolian_inner	Mongolian_inner	Han_Shandong	Russia_Tagar.SG	-0.006886	-10.766
Mongolian_inner	Mongolian_inner	Han_Shandong	Russia_Alan.SG	-0.007305	-10.086
Mongolian_inner	Mongolian_inner	Han_Shandong	Russia_EasternScythian_SouthernUrals.SG	-0.006381	-4.471
Mongolian_inner	Mongolian_inner	Han_Shandong	Boisman_MN	-0.00277	-4.836
Mongolian_inner	Mongolian_inner	Han_Shandong	Russia_UstIda_LN.SG	-0.002971	-3.863
Mongolian_inner	Mongolian_inner	Han_Shandong	UstBelaya_N.SG	-0.003873	-3.244
Mongolian_inner	Mongolian_inner	Han_Shandong	UstBelaya_EBA.SG	-0.00347	-5.304
Mongolian_inner	Mongolian_inner	Han_Shandong	Kolyma_M.SG	-0.000755	-0.813
Mongolian_inner	Mongolian_inner	Han_Shandong	Ekven_IA.SG	-0.002899	-4.621
Mongolian_inner	Mongolian_inner	Han_Shandong	Kazakhstan_Eneolithic_Botai.SG	-0.005107	-6.851
Mongolian_inner	Mongolian_inner	Han_Shandong	Kazakhstan_Botai.SG	-0.006189	-7.193
Mongolian_inner	Mongolian_inner	Han_Shandong	Kazakhstan_TianShanSaka.SG	-0.004052	-1.255
Mongolian_inner	Mongolian_inner	Han_Shandong	Kazakhstan_CentralSteppe_EMBA.SG	-0.005578	-7.849
Mongolian_inner	Mongolian_inner	Han_Shandong	Kazakhstan_CentralSaka.SG	-0.005313	-8.01
Mongolian_inner	Mongolian_inner	Han_Shandong	Kazakhstan_Kangju.SG	-0.006119	-8.445
Mongolian_inner	Mongolian_inner	Han_Shandong	Kazakhstan_Kumsay_EBA	-0.00633	-8.669
Mongolian_inner	Mongolian_inner	Han_Shandong	Kazakhstan_Sarmatian.SG	-0.007558	-8.337
Mongolian_inner	Mongolian_inner	Han_Shandong	Kazakhstan_Wusun.SG	-0.005922	-7.389
Mongolian_inner	Mongolian_inner	Han_Shandong	Kazakhstan_MLBA_Alakul_Maitan	-0.007536	-11.203
Mongolian_inner	Mongolian_inner	Han_Shandong	Kazakhstan_MLBA_Aktogai	-0.006906	-9.575
Mongolian_inner	Mongolian_inner	Han_Shandong	Kazakhstan_MLBA_KazakhMys	-0.006861	-9.369
Mongolian_inner	Mongolian_inner	Han_Shandong	Kazakhstan_MLBA_Kairan	-0.007177	-9.528
Mongolian_inner	Mongolian_inner	Han_Shandong	Kazakhstan_MLBA_OyDzhaylau	-0.006023	-8.231
Mongolian_inner	Mongolian_inner	Han_Shandong	Kazakhstan_LBA_Zevakinskiy	-0.006976	-10.949
Mongolian_inner	Mongolian_inner	Han_Shandong	Kazakhstan_Medieval_Nomad.SG	-0.004818	-6.138
Mongolian_inner	Mongolian_inner	Han_Shandong	Kyrgyzstan_TianShanHun.SG	-0.005192	-10.3
Mongolian_inner	Mongolian_inner	Han_Shandong	Kyrgyzstan_TianShanSaka.SG	-0.006163	-9.392
Mongolian_inner	Mongolian_inner	Han_Shandong	Ukraine_IA_WesternScythian.SG	-0.006529	-6.855
Mongolian_inner	Mongolian_inner	Han_Shandong	Turkmenistan_C_Namazga.SG	-0.006126	-5.354
Mongolian_inner	Mongolian_inner	Han_Shandong	Turkmenistan_Gonur_BA_1	-0.007014	-9.273
Mongolian_inner	Mongolian_inner	Han_Shandong	Pakistan_IA_Loebanr	-0.005939	-10.855
Mongolian_inner	Mongolian_inner	Han_Shandong	Pakistan_IA_Katelai	-0.005306	-8.898
Mongolian_inner	Mongolian_inner	Han_Shandong	Pakistan_IA_Udegram	-0.00588	-9.677
Mongolian_inner	Mongolian_inner	Han_Shandong	Pakistan_H_SaiduSharif	-0.005241	-8.995
Mongolian_inner	Mongolian_inner	Han_Shandong	Pakistan_IA_Katelai_published	-0.00503	-6.864
Mongolian_inner	Mongolian_inner	Han_Shandong	Pakistan_IA_Barikot	-0.003967	-4.711
Mongolian_inner	Mongolian_inner	Han_Shandong	Pakistan_IA_Butkara	-0.005277	-6.996
Mongolian_inner	Mongolian_inner	Han_Shandong	Pakistan_H_Aligrama	-0.006073	-8.631
Mongolian_inner	Mongolian_inner	Han_Shandong	Pakistan_H_Barikot	-0.005828	-7.398
Mongolian_inner	Mongolian_inner	Han_Shandong	Pakistan_H_Butkara	-0.004808	-5.955
Mongolian_inner	Mongolian_inner	Han_Shandong	Pakistan_IA_Loebanr_published	-0.005482	-7.012
Mongolian_inner	Mongolian_inner	Han_Shandong	China_IA.SG	-0.005134	-6.687
[truncated: 24,798 more rows]
[truncated: 1 more columns]

## Sheet: B.admixture f3(x,y;mid)
Population	Ref1	Ref2.	f	Z
Mongolian_mid	Korean	Japanese	0.005752	19.057
Mongolian_mid	Korean	Han_NChina	0.004196	12.215
Mongolian_mid	Korean	Han_Fujian	0.005753	13.442
Mongolian_mid	Korean	Han_Guangdong	0.005705	14.172
Mongolian_mid	Korean	Han_Henan	0.004766	11.912
Mongolian_mid	Korean	Han_Hubei	0.005193	12.452
Mongolian_mid	Korean	Han_Jiangsu	0.005374	14.275
Mongolian_mid	Korean	Han_Shandong	0.004622	13.23
Mongolian_mid	Korean	Han_Shanxi	0.00446	11.86
Mongolian_mid	Korean	Han_Shanghai	0.005971	9.775
Mongolian_mid	Korean	Han_Sichuan	0.005	13.124
Mongolian_mid	Korean	Han_Zhejiang	0.005169	12.943
Mongolian_mid	Korean	Han_Chongqing	0.004753	9.762
Mongolian_mid	Korean	Tibetan_Chamdo	0.002258	6.713
Mongolian_mid	Korean	Tibetan_Lhasa	0.002194	5.679
Mongolian_mid	Korean	Tibetan_Yunnan	0.002566	5.142
Mongolian_mid	Korean	Tibetan_Yajiang	0.002557	7.831
Mongolian_mid	Korean	Tibetan_Xinlong	0.003726	10.894
Mongolian_mid	Korean	Tujia	0.005263	14.857
Mongolian_mid	Korean	Yi	0.003453	10.258
Mongolian_mid	Korean	Naxi	0.003293	8.748
Mongolian_mid	Korean	China_Lahu	0.004474	10.912
Mongolian_mid	Korean	Qiang_Daofu	0.002918	8.948
Mongolian_mid	Korean	Qiang_Danba	0.003212	9.295
Mongolian_mid	Korean	PhuLa	0.004275	11.626
Mongolian_mid	Korean	Sila	0.003626	9.381
Mongolian_mid	Korean	HaNhi	0.003418	8.962
Mongolian_mid	Korean	Cong	0.003983	10.654
Mongolian_mid	Korean	Tamang	0.000648	1.64
Mongolian_mid	Korean	Sherpa	0.002756	6.073
Mongolian_mid	Korean	Kusunda	-0.000179	-0.424
Mongolian_mid	Korean	Miao	0.004843	13.519
Mongolian_mid	Korean	She	0.005198	14.507
Mongolian_mid	Korean	Gelao	0.004602	12.103
Mongolian_mid	Korean	Hmong	0.004413	11.204
Mongolian_mid	Korean	PaThen	0.004608	10.6
Mongolian_mid	Korean	Dao	0.005391	14.206
Mongolian_mid	Korean	Ami	0.005739	14.122
Mongolian_mid	Korean	Atayal	0.005658	13.047
Mongolian_mid	Korean	Malay	0.002884	7.623
Mongolian_mid	Korean	Tagalog	0.004756	10.592
Mongolian_mid	Korean	Kankanaey	0.005674	12.528
Mongolian_mid	Korean	Visayan	0.004136	8.987
Mongolian_mid	Korean	Kinh_Vietnam	0.004781	13.985
Mongolian_mid	Korean	Vietnamese	0.004918	13.761
Mongolian_mid	Korean	Mang	0.003934	9.346
Mongolian_mid	Korean	Muong	0.005268	13.966
Mongolian_mid	Korean	KhoMu	0.003867	9.81
Mongolian_mid	Korean	Dai	0.005139	13.164
Mongolian_mid	Korean	Maonan	0.005249	14.698
Mongolian_mid	Korean	Zhuang	0.005386	15.86
Mongolian_mid	Korean	Mulam	0.005414	15.614
Mongolian_mid	Korean	Li	0.005729	12.242
Mongolian_mid	Korean	Dong_Hunan	0.005142	13.593
Mongolian_mid	Korean	Dong_Guizhou	0.005539	15.04
Mongolian_mid	Korean	Thai	0.003905	12.286
Mongolian_mid	Korean	LaChi	0.00517	10.842
Mongolian_mid	Korean	Nung	0.004902	13.24
Mongolian_mid	Korean	Mongola	0.002808	7.279
Mongolian_mid	Korean	Daur	0.001455	4.167
Mongolian_mid	Korean	Tu	0.002624	8.012
Mongolian_mid	Korean	Dongxiang	0.001758	4.736
Mongolian_mid	Korean	Yugur	0.003361	11.226
Mongolian_mid	Korean	Bonan	0.003067	8.945
Mongolian_mid	Korean	Mongol	-0.001516	-5.856
Mongolian_mid	Korean	Buryat	-0.00239	-8.856
Mongolian_mid	Korean	Kalmyk.DG	-0.002248	-3.365
Mongolian_mid	Korean	Xibo	0.002285	6.495
Mongolian_mid	Korean	Hezhen	0.001221	3.463
Mongolian_mid	Korean	Oroqen	0.000611	1.772
Mongolian_mid	Korean	Ulchi	-0.000165	-0.513
Mongolian_mid	Korean	Even	-0.004709	-12.971
Mongolian_mid	Korean	Evenk_FarEast	-0.002298	-5.848
Mongolian_mid	Korean	Evenk_Transbaikal	-0.003386	-8.391
Mongolian_mid	Korean	Nanai	-7.5e-05	-0.219
Mongolian_mid	Korean	Salar	0.001699	4.914
Mongolian_mid	Korean	Palestinian	-0.009007	-16.981
Mongolian_mid	Korean	Syrian	-0.009495	-16.95
Mongolian_mid	Korean	Burusho	-0.006574	-14.986
Mongolian_mid	Korean	Balochi	-0.008175	-16.996
Mongolian_mid	Korean	Brahui	-0.008246	-16.714
Mongolian_mid	Korean	Druze	-0.009589	-18.552
Mongolian_mid	Korean	Kalash	-0.007679	-15.212
Mongolian_mid	Korean	Iranian_Bandari	-0.008514	-16.171
Mongolian_mid	Korean	Iranian	-0.009	-18.287
Mongolian_mid	Korean	Avar	-0.009925	-19.058
Mongolian_mid	Korean	Yakut	-0.002881	-8.902
Mongolian_mid	Korean	Tubalar	-0.004782	-13.386
Mongolian_mid	Korean	Turkish	-0.009214	-19.026
Mongolian_mid	Korean	Khakass	-0.004233	-13.122
Mongolian_mid	Korean	Tatar_Siberian	-0.006111	-16.504
Mongolian_mid	Korean	Chuvash	-0.008703	-19.058
Mongolian_mid	Korean	Tuvinian	-0.002991	-10.311
Mongolian_mid	Korean	Tabasaran	-0.009972	-19.366
Mongolian_mid	Korean	Uzbek	-0.005953	-16.349
Mongolian_mid	Korean	Dungan	0.002514	7.608
Mongolian_mid	Korean	Kyrgyz_China	-0.003495	-10.81
Mongolian_mid	Korean	Uyghur	-0.003658	-10.173
Mongolian_mid	Korean	Kazakh_China	-0.002654	-7.379
Mongolian_mid	Korean	Nganasan	-0.003783	-9.44
Mongolian_mid	Korean	Udmurt	-0.008051	-17.175
Mongolian_mid	Korean	Aleut	-0.007707	-15.628
Mongolian_mid	Korean	Selkup	-0.005598	-14.658
Mongolian_mid	Korean	Mansi	-0.006169	-13.713
Mongolian_mid	Korean	Ossetian	-0.009329	-18.44
Mongolian_mid	Korean	Tajik	-0.008009	-18.26
Mongolian_mid	Korean	Ukrainian	-0.010267	-18.998
Mongolian_mid	Korean	Armenian	-0.009519	-17.068
Mongolian_mid	Korean	Basque	-0.010363	-19.312
Mongolian_mid	Korean	English	-0.010547	-19.095
Mongolian_mid	Korean	Russian	-0.009876	-19.734
Mongolian_mid	Korean	French	-0.010113	-19.379
Mongolian_mid	Korean	Spanish	-0.010058	-19.447
Mongolian_mid	Korean	Karitiana	-0.002202	-3.497
Mongolian_mid	Korean	Nepal_Mebrak_2125BP.SG	0.00288	2.618
Mongolian_mid	Korean	Nepal_Samdzong_1500BP.SG	0.001971	3.158
Mongolian_mid	Korean	Nepal_Chokhopani_2700BP.SG	0.001493	1.655
Mongolian_mid	Korean	Mongolia_N_North	-0.000919	-1.641
Mongolian_mid	Korean	Mongolia_N_East	7.1e-05	0.093
Mongolian_mid	Korean	Mongolia_LBA_4_CenterWest	-0.002696	-6.074
Mongolian_mid	Korean	Mongolia_LBA_3_MongunTaiga	-0.006449	-9.074
Mongolian_mid	Korean	Mongolia_LBA_2_Ulaanzukh	-0.00148	-2.385
Mongolian_mid	Korean	Mongolia_Khovsgol_LBA	-0.003017	-6.906
Mongolian_mid	Korean	Mongolia_EIA_1_SlabGrave	-0.001765	-4.175
Mongolian_mid	Korean	Mongolia_EBA_1_Ulgii	-0.003279	-4.846
Mongolian_mid	Korean	Mongolia_EIA_4_Sagly	-0.006999	-14.643
Mongolian_mid	Korean	Mongolia_XiongNu.SG	0.003383	5.469
Mongolian_mid	Korean	Mongolia_XiongNu_WE.SG	-0.006435	-7.468
Mongolian_mid	Korean	Mongolia_IA_Xianbei	-0.002186	-2.137
Mongolian_mid	Korean	Mongolia_Medieval	-0.004777	-4.007
Mongolian_mid	Korean	Mongolia_Mongol	-0.002795	-3.274
Mongolian_mid	Korean	Russia_Heshui_Mohe_Early_Medieval	0.00223	1.649
Mongolian_mid	Korean	DevilsCave_N.SG	0.001513	2.326
Mongolian_mid	Korean	Russia_Shamanka_Eneolithic.SG	-0.000933	-2.065
Mongolian_mid	Korean	Russia_Shamanka_EBA.SG	-0.003266	-4.524
Mongolian_mid	Korean	Russia_Andronovo.SG	-0.010076	-14.486
Mongolian_mid	Korean	Russia_Afanasievo	-0.010984	-19.262
Mongolian_mid	Korean	Russia_EBA_Yamnaya_Kalmykia.SG	-0.010769	-14.746
Mongolian_mid	Korean	Russia_Sintashta_MLBA.SG	-0.011434	-14.006
Mongolian_mid	Korean	Russia_Steppe_Maikop	-0.009836	-13.705
Mongolian_mid	Korean	Russia_Steppe_Catacomb	-0.010389	-13.36
Mongolian_mid	Korean	Russia_EBA_Yamnaya_Samara	-0.011429	-18.474
Mongolian_mid	Korean	Russia_BA_Okunevo.SG	-0.006561	-12.569
Mongolian_mid	Korean	Russia_Srubnaya	-0.010227	-16.41
Mongolian_mid	Korean	Russia_Sarmatian.SG	-0.008711	-11.131
Mongolian_mid	Korean	Russia_Tagar.SG	-0.009278	-15.346
Mongolian_mid	Korean	Russia_Alan.SG	-0.009812	-13.844
Mongolian_mid	Korean	Russia_EasternScythian_SouthernUrals.SG	-0.009075	-6.519
Mongolian_mid	Korean	Boisman_MN	0.000894	1.563
Mongolian_mid	Korean	Russia_UstIda_LN.SG	-0.003818	-5.262
Mongolian_mid	Korean	UstBelaya_N.SG	-0.002526	-2.143
Mongolian_mid	Korean	UstBelaya_EBA.SG	-0.001977	-2.864
Mongolian_mid	Korean	Kolyma_M.SG	-0.002843	-3.056
Mongolian_mid	Korean	Ekven_IA.SG	-0.002928	-4.985
Mongolian_mid	Korean	Kazakhstan_Eneolithic_Botai.SG	-0.008237	-10.58
Mongolian_mid	Korean	Kazakhstan_Botai.SG	-0.007493	-7.558
Mongolian_mid	Korean	Kazakhstan_TianShanSaka.SG	-0.006057	-1.901
Mongolian_mid	Korean	Kazakhstan_CentralSteppe_EMBA.SG	-0.006311	-9.144
Mongolian_mid	Korean	Kazakhstan_CentralSaka.SG	-0.007126	-10.91
Mongolian_mid	Korean	Kazakhstan_Kangju.SG	-0.009178	-12.695
Mongolian_mid	Korean	Kazakhstan_Kumsay_EBA	-0.010146	-12.626
Mongolian_mid	Korean	Kazakhstan_Sarmatian.SG	-0.008816	-9.809
Mongolian_mid	Korean	Kazakhstan_Wusun.SG	-0.009047	-10.558
Mongolian_mid	Korean	Kazakhstan_MLBA_Alakul_Maitan	-0.010949	-17.641
Mongolian_mid	Korean	Kazakhstan_MLBA_Aktogai	-0.009816	-13.426
Mongolian_mid	Korean	Kazakhstan_MLBA_KazakhMys	-0.009573	-12.573
Mongolian_mid	Korean	Kazakhstan_MLBA_Kairan	-0.010635	-14.086
Mongolian_mid	Korean	Kazakhstan_MLBA_OyDzhaylau	-0.009568	-12.598
Mongolian_mid	Korean	Kazakhstan_LBA_Zevakinskiy	-0.008902	-13.961
Mongolian_mid	Korean	Kazakhstan_Medieval_Nomad.SG	-0.0053	-6.786
Mongolian_mid	Korean	Kyrgyzstan_TianShanHun.SG	-0.007592	-15.944
Mongolian_mid	Korean	Kyrgyzstan_TianShanSaka.SG	-0.007851	-12.661
Mongolian_mid	Korean	Ukraine_IA_WesternScythian.SG	-0.010316	-11.169
Mongolian_mid	Korean	Turkmenistan_C_Namazga.SG	-0.007451	-6.465
Mongolian_mid	Korean	Turkmenistan_Gonur_BA_1	-0.009335	-12.82
Mongolian_mid	Korean	Pakistan_IA_Loebanr	-0.007345	-14.43
Mongolian_mid	Korean	Pakistan_IA_Katelai	-0.007651	-13.929
Mongolian_mid	Korean	Pakistan_IA_Udegram	-0.007386	-12.936
Mongolian_mid	Korean	Pakistan_H_SaiduSharif	-0.007303	-13.183
Mongolian_mid	Korean	Pakistan_IA_Katelai_published	-0.007296	-9.749
Mongolian_mid	Korean	Pakistan_IA_Barikot	-0.009007	-11.135
Mongolian_mid	Korean	Pakistan_IA_Butkara	-0.007488	-10.062
Mongolian_mid	Korean	Pakistan_H_Aligrama	-0.007505	-10.853
Mongolian_mid	Korean	Pakistan_H_Barikot	-0.007688	-10.197
Mongolian_mid	Korean	Pakistan_H_Butkara	-0.006941	-9.05
Mongolian_mid	Korean	Pakistan_IA_Loebanr_published	-0.007683	-10.189
Mongolian_mid	Korean	China_IA.SG	-0.004368	-5.226
Mongolian_mid	Korean	Anatolia_N	-0.010378	-17.17
Mongolian_mid	Korean	Anatolia_MLBA.SG	-0.010722	-13.468
Mongolian_mid	Korean	Anatolia_EBA.SG	-0.009619	-10.922
Mongolian_mid	Korean	Iran_TepeAbdulHosein_N.SG	-0.008884	-11.126
Mongolian_mid	Korean	Iran_GanjDareh_N	-0.008436	-11.637
Mongolian_mid	Korean	Iran_C_SehGabi	-0.009337	-12.626
Mongolian_mid	Korean	Iran_BA_HajjiFiruz	-0.010508	-10.174
Mongolian_mid	Korean	India_RoopkundC	0.0018	1.318
Mongolian_mid	Korean	Germany_EN_LBK_published	-0.009881	-14.281
Mongolian_mid	Korean	Germany_Lech_EBA	-0.010173	-17.453
Mongolian_mid	Korean	Hungary_Langobard	-0.010039	-16.359
Mongolian_mid	Korean	Hungary_EBA_BellBeaker	-0.010187	-15.895
Mongolian_mid	Korean	Taiwan_Gongguan	0.00651	6.02
Mongolian_mid	Korean	Taiwan_Hanben	0.005234	12.117
Mongolian_mid	Korean	Qihe	0.003072	2.09
Mongolian_mid	Korean	Tanshishan	0.004554	3.702
Mongolian_mid	Korean	Xitoucun	0.006244	6.495
Mongolian_mid	Korean	Suogang	0.003097	1.141
Mongolian_mid	Korean	Chuanyun	0.00502	3.596
Mongolian_mid	Korean	Liangdao1	0.006205	5.171
Mongolian_mid	Korean	Liangdao2	0.00557	5.603
Mongolian_mid	Korean	Vietnam_LN.SG	0.003595	2.592
Mongolian_mid	Korean	Vietnam_BA	0.007294	5.389
Mongolian_mid	Korean	Laos_BA.WGC	0.005949	3.637
Mongolian_mid	Korean	Bianbian	0.004658	4.458
Mongolian_mid	Korean	Boshan	0.003785	3.823
Mongolian_mid	Korean	Xiaogao	0.003508	3.586
Mongolian_mid	Korean	Xiaojingshan	0.004236	4.378
Mongolian_mid	Korean	China_Wuzhuangguoliang_LN.EC	0.005808	2.816
Mongolian_mid	Korean	YR_LN	0.004258	9.043
Mongolian_mid	Korean	YR_MN	0.003995	6.138
Mongolian_mid	Korean	YR_LBIA	0.004793	9.15
Mongolian_mid	Korean	Upper_YR_LN	0.003091	5.436
Mongolian_mid	Korean	Upper_YR_IA	0.004056	5.668
Mongolian_mid	Korean	Shimao_LN	0.004139	5.642
Mongolian_mid	Korean	Miaozigou_MN	0.003065	2.134
Mongolian_mid	Korean	Yumin	6.8e-05	0.073
Mongolian_mid	Korean	AR_Xianbei_IA	-0.003062	-2.372
Mongolian_mid	Korean	AR_EN	-0.002118	-1.616
Mongolian_mid	Korean	AR_IA	0.001143	0.373
Mongolian_mid	Korean	HMMH_MN	-0.001933	-1.81
Mongolian_mid	Korean	WLR_MN	0.003251	4.441
Mongolian_mid	Korean	WLR_BA	0.004112	4.174
Mongolian_mid	Korean	WLR_LN	0.00463	5.495
Mongolian_mid	Japanese	Han_NChina	0.003633	12.53
Mongolian_mid	Japanese	Han_Fujian	0.005131	14.916
Mongolian_mid	Japanese	Han_Guangdong	0.005257	16.715
Mongolian_mid	Japanese	Han_Henan	0.004251	12.694
Mongolian_mid	Japanese	Han_Hubei	0.004548	13.709
Mongolian_mid	Japanese	Han_Jiangsu	0.00505	16.195
Mongolian_mid	Japanese	Han_Shandong	0.004018	14.25
Mongolian_mid	Japanese	Han_Shanxi	0.003435	12.037
Mongolian_mid	Japanese	Han_Shanghai	0.004409	10.025
Mongolian_mid	Japanese	Han_Sichuan	0.004523	14.86
Mongolian_mid	Japanese	Han_Zhejiang	0.004462	13.453
Mongolian_mid	Japanese	Han_Chongqing	0.004541	11.63
Mongolian_mid	Japanese	Tibetan_Chamdo	0.001411	5.269
Mongolian_mid	Japanese	Tibetan_Lhasa	0.001495	5.187
Mongolian_mid	Japanese	Tibetan_Yunnan	0.001656	4.268
Mongolian_mid	Japanese	Tibetan_Yajiang	0.001831	6.492
Mongolian_mid	Japanese	Tibetan_Xinlong	0.002916	10.291
Mongolian_mid	Japanese	Tujia	0.004284	14.801
Mongolian_mid	Japanese	Yi	0.002832	9.993
Mongolian_mid	Japanese	Naxi	0.002717	9.405
Mongolian_mid	Japanese	China_Lahu	0.003675	11.083
Mongolian_mid	Japanese	Qiang_Daofu	0.002344	8.435
Mongolian_mid	Japanese	Qiang_Danba	0.002434	8.293
Mongolian_mid	Japanese	PhuLa	0.004235	13.713
Mongolian_mid	Japanese	Sila	0.003455	10.468
Mongolian_mid	Japanese	HaNhi	0.003475	11.515
Mongolian_mid	Japanese	Cong	0.003639	11.587
Mongolian_mid	Japanese	Tamang	0.000476	1.578
Mongolian_mid	Japanese	Sherpa	0.002443	6.841
Mongolian_mid	Japanese	Kusunda	0.000106	0.312
Mongolian_mid	Japanese	Miao	0.004399	14.713
Mongolian_mid	Japanese	She	0.004786	16.253
Mongolian_mid	Japanese	Gelao	0.004616	14.852
Mongolian_mid	Japanese	Hmong	0.004516	13.863
Mongolian_mid	Japanese	PaThen	0.004764	13.971
Mongolian_mid	Japanese	Dao	0.005138	15.812
Mongolian_mid	Japanese	Ami	0.00647	18.37
Mongolian_mid	Japanese	Atayal	0.005749	14.82
Mongolian_mid	Japanese	Malay	0.003582	10.852
Mongolian_mid	Japanese	Tagalog	0.004809	13.846
Mongolian_mid	Japanese	Kankanaey	0.005847	15.171
Mongolian_mid	Japanese	Visayan	0.004578	11.659
Mongolian_mid	Japanese	Kinh_Vietnam	0.004886	16.747
Mongolian_mid	Japanese	Vietnamese	0.004871	16.807
Mongolian_mid	Japanese	Mang	0.004254	11.473
Mongolian_mid	Japanese	Muong	0.004978	15.572
Mongolian_mid	Japanese	KhoMu	0.004129	12.368
Mongolian_mid	Japanese	Dai	0.004985	14.915
Mongolian_mid	Japanese	Maonan	0.005111	17.443
Mongolian_mid	Japanese	Zhuang	0.005006	17.811
Mongolian_mid	Japanese	Mulam	0.005141	17.342
Mongolian_mid	Japanese	Li	0.005876	15.554
Mongolian_mid	Japanese	Dong_Hunan	0.004985	16.012
Mongolian_mid	Japanese	Dong_Guizhou	0.004996	16.478
Mongolian_mid	Japanese	Thai	0.004045	14.53
Mongolian_mid	Japanese	LaChi	0.004979	13.355
Mongolian_mid	Japanese	Nung	0.005172	16.71
Mongolian_mid	Japanese	Mongola	0.002405	8.092
Mongolian_mid	Japanese	Daur	0.001451	5.236
Mongolian_mid	Japanese	Tu	0.001806	6.591
Mongolian_mid	Japanese	Dongxiang	0.001627	5.677
Mongolian_mid	Japanese	Yugur	0.002775	11.215
Mongolian_mid	Japanese	Bonan	0.00215	7.539
Mongolian_mid	Japanese	Mongol	-0.001288	-6.082
Mongolian_mid	Japanese	Buryat	-0.002063	-9.365
Mongolian_mid	Japanese	Kalmyk.DG	-0.002076	-4.111
Mongolian_mid	Japanese	Xibo	0.002133	7.555
Mongolian_mid	Japanese	Hezhen	0.001268	4.504
Mongolian_mid	Japanese	Oroqen	0.00032	1.115
Mongolian_mid	Japanese	Ulchi	0.001268	4.876
Mongolian_mid	Japanese	Even	-0.004302	-14.599
Mongolian_mid	Japanese	Evenk_FarEast	-0.001371	-4.267
Mongolian_mid	Japanese	Evenk_Transbaikal	-0.002706	-8.324
Mongolian_mid	Japanese	Nanai	0.000459	1.57
Mongolian_mid	Japanese	Salar	0.001122	3.862
Mongolian_mid	Japanese	Palestinian	-0.007798	-18.735
Mongolian_mid	Japanese	Syrian	-0.007653	-17.513
Mongolian_mid	Japanese	Burusho	-0.005401	-15.076
Mongolian_mid	Japanese	Balochi	-0.006646	-17.077
Mongolian_mid	Japanese	Brahui	-0.006714	-16.965
Mongolian_mid	Japanese	Druze	-0.00822	-19.62
Mongolian_mid	Japanese	Kalash	-0.006646	-16.051
Mongolian_mid	Japanese	Iranian_Bandari	-0.00679	-16.866
Mongolian_mid	Japanese	Iranian	-0.007573	-18.964
Mongolian_mid	Japanese	Avar	-0.008241	-18.876
Mongolian_mid	Japanese	Yakut	-0.002767	-10.914
Mongolian_mid	Japanese	Tubalar	-0.004149	-14.918
Mongolian_mid	Japanese	Turkish	-0.00777	-19.708
Mongolian_mid	Japanese	Khakass	-0.003964	-14.641
Mongolian_mid	Japanese	Tatar_Siberian	-0.005252	-17.989
Mongolian_mid	Japanese	Chuvash	-0.007354	-20.323
Mongolian_mid	Japanese	Tuvinian	-0.002775	-11.505
Mongolian_mid	Japanese	Tabasaran	-0.008226	-19.348
Mongolian_mid	Japanese	Uzbek	-0.005035	-16.807
Mongolian_mid	Japanese	Dungan	0.00213	8.006
Mongolian_mid	Japanese	Kyrgyz_China	-0.002944	-10.939
Mongolian_mid	Japanese	Uyghur	-0.003163	-10.499
Mongolian_mid	Japanese	Kazakh_China	-0.002454	-8.129
Mongolian_mid	Japanese	Nganasan	-0.003314	-10.405
Mongolian_mid	Japanese	Udmurt	-0.007266	-19.595
Mongolian_mid	Japanese	Aleut	-0.006053	-15.376
Mongolian_mid	Japanese	Selkup	-0.005303	-17.203
Mongolian_mid	Japanese	Mansi	-0.005585	-16.332
Mongolian_mid	Japanese	Ossetian	-0.00784	-18.947
Mongolian_mid	Japanese	Tajik	-0.006699	-18.827
Mongolian_mid	Japanese	Ukrainian	-0.008777	-20.589
Mongolian_mid	Japanese	Armenian	-0.008142	-18.448
Mongolian_mid	Japanese	Basque	-0.008793	-20.432
Mongolian_mid	Japanese	English	-0.008926	-20.596
Mongolian_mid	Japanese	Russian	-0.008552	-21.198
Mongolian_mid	Japanese	French	-0.008653	-20.756
Mongolian_mid	Japanese	Spanish	-0.008624	-20.748
Mongolian_mid	Japanese	Karitiana	-0.000723	-1.482
Mongolian_mid	Japanese	Nepal_Mebrak_2125BP.SG	0.001481	1.835
Mongolian_mid	Japanese	Nepal_Samdzong_1500BP.SG	0.001198	2.597
Mongolian_mid	Japanese	Nepal_Chokhopani_2700BP.SG	0.001559	2.222
Mongolian_mid	Japanese	Mongolia_N_North	-0.000404	-0.934
Mongolian_mid	Japanese	Mongolia_N_East	0.000339	0.588
Mongolian_mid	Japanese	Mongolia_LBA_4_CenterWest	-0.001924	-5.403
Mongolian_mid	Japanese	Mongolia_LBA_3_MongunTaiga	-0.005475	-10.339
Mongolian_mid	Japanese	Mongolia_LBA_2_Ulaanzukh	-0.000507	-1.071
Mongolian_mid	Japanese	Mongolia_Khovsgol_LBA	-0.00296	-8.826
Mongolian_mid	Japanese	Mongolia_EIA_1_SlabGrave	-0.001707	-5.064
Mongolian_mid	Japanese	Mongolia_EBA_1_Ulgii	-0.003081	-6.414
Mongolian_mid	Japanese	Mongolia_EIA_4_Sagly	-0.005724	-15.027
Mongolian_mid	Japanese	Mongolia_XiongNu.SG	0.003778	8.088
Mongolian_mid	Japanese	Mongolia_XiongNu_WE.SG	-0.005071	-8.064
Mongolian_mid	Japanese	Mongolia_IA_Xianbei	-0.00138	-1.76
Mongolian_mid	Japanese	Mongolia_Medieval	-0.00305	-3.407
Mongolian_mid	Japanese	Mongolia_Mongol	-0.002092	-3.222
Mongolian_mid	Japanese	Russia_Heshui_Mohe_Early_Medieval	0.00262	2.665
Mongolian_mid	Japanese	DevilsCave_N.SG	0.003654	7.221
Mongolian_mid	Japanese	Russia_Shamanka_Eneolithic.SG	-0.000828	-2.299
Mongolian_mid	Japanese	Russia_Shamanka_EBA.SG	-0.002086	-3.556
Mongolian_mid	Japanese	Russia_Andronovo.SG	-0.008978	-16.504
Mongolian_mid	Japanese	Russia_Afanasievo	-0.008878	-19.483
Mongolian_mid	Japanese	Russia_EBA_Yamnaya_Kalmykia.SG	-0.009143	-15.534
Mongolian_mid	Japanese	Russia_Sintashta_MLBA.SG	-0.009178	-14.39
Mongolian_mid	Japanese	Russia_Steppe_Maikop	-0.007879	-14.198
Mongolian_mid	Japanese	Russia_Steppe_Catacomb	-0.008264	-13.19
Mongolian_mid	Japanese	Russia_EBA_Yamnaya_Samara	-0.009125	-18.013
Mongolian_mid	Japanese	Russia_BA_Okunevo.SG	-0.00527	-12.823
Mongolian_mid	Japanese	Russia_Srubnaya	-0.009102	-19.141
Mongolian_mid	Japanese	Russia_Sarmatian.SG	-0.007424	-12.901
Mongolian_mid	Japanese	Russia_Tagar.SG	-0.007728	-15.528
Mongolian_mid	Japanese	Russia_Alan.SG	-0.008242	-14.441
Mongolian_mid	Japanese	Russia_EasternScythian_SouthernUrals.SG	-0.006982	-6.434
Mongolian_mid	Japanese	Boisman_MN	0.003081	6.905
Mongolian_mid	Japanese	Russia_UstIda_LN.SG	-0.002552	-4.443
Mongolian_mid	Japanese	UstBelaya_N.SG	-0.00255	-2.806
Mongolian_mid	Japanese	UstBelaya_EBA.SG	-0.001876	-3.54
Mongolian_mid	Japanese	Kolyma_M.SG	-0.001448	-2.022
Mongolian_mid	Japanese	Ekven_IA.SG	-0.001604	-3.634
Mongolian_mid	Japanese	Kazakhstan_Eneolithic_Botai.SG	-0.007392	-12.41
Mongolian_mid	Japanese	Kazakhstan_Botai.SG	-0.006587	-8.705
Mongolian_mid	Japanese	Kazakhstan_TianShanSaka.SG	-0.008989	-3.765
Mongolian_mid	Japanese	Kazakhstan_CentralSteppe_EMBA.SG	-0.005311	-9.857
Mongolian_mid	Japanese	Kazakhstan_CentralSaka.SG	-0.005903	-12.553
Mongolian_mid	Japanese	Kazakhstan_Kangju.SG	-0.007998	-15.195
Mongolian_mid	Japanese	Kazakhstan_Kumsay_EBA	-0.008208	-13.282
Mongolian_mid	Japanese	Kazakhstan_Sarmatian.SG	-0.007602	-10.773
Mongolian_mid	Japanese	Kazakhstan_Wusun.SG	-0.008273	-13.023
Mongolian_mid	Japanese	Kazakhstan_MLBA_Alakul_Maitan	-0.008694	-16.897
Mongolian_mid	Japanese	Kazakhstan_MLBA_Aktogai	-0.008535	-15.252
Mongolian_mid	Japanese	Kazakhstan_MLBA_KazakhMys	-0.008616	-14.9
Mongolian_mid	Japanese	Kazakhstan_MLBA_Kairan	-0.009066	-15.947
Mongolian_mid	Japanese	Kazakhstan_MLBA_OyDzhaylau	-0.007823	-13.778
Mongolian_mid	Japanese	Kazakhstan_LBA_Zevakinskiy	-0.007623	-14.996
Mongolian_mid	Japanese	Kazakhstan_Medieval_Nomad.SG	-0.004531	-7.838
Mongolian_mid	Japanese	Kyrgyzstan_TianShanHun.SG	-0.00621	-16.498
Mongolian_mid	Japanese	Kyrgyzstan_TianShanSaka.SG	-0.006604	-13.924
Mongolian_mid	Japanese	Ukraine_IA_WesternScythian.SG	-0.00946	-14.309
Mongolian_mid	Japanese	Turkmenistan_C_Namazga.SG	-0.006798	-8.129
Mongolian_mid	Japanese	Turkmenistan_Gonur_BA_1	-0.007853	-13.944
Mongolian_mid	Japanese	Pakistan_IA_Loebanr	-0.005717	-14.415
Mongolian_mid	Japanese	Pakistan_IA_Katelai	-0.005578	-12.555
Mongolian_mid	Japanese	Pakistan_IA_Udegram	-0.006174	-13.639
Mongolian_mid	Japanese	Pakistan_H_SaiduSharif	-0.00566	-12.993
Mongolian_mid	Japanese	Pakistan_IA_Katelai_published	-0.005924	-9.587
Mongolian_mid	Japanese	Pakistan_IA_Barikot	-0.006389	-10.118
Mongolian_mid	Japanese	Pakistan_IA_Butkara	-0.006186	-10.823
Mongolian_mid	Japanese	Pakistan_H_Aligrama	-0.005934	-11.237
Mongolian_mid	Japanese	Pakistan_H_Barikot	-0.006303	-10.361
Mongolian_mid	Japanese	Pakistan_H_Butkara	-0.005267	-8.474
Mongolian_mid	Japanese	Pakistan_IA_Loebanr_published	-0.005826	-9.577
Mongolian_mid	Japanese	China_IA.SG	-0.003957	-6.371
Mongolian_mid	Japanese	Anatolia_N	-0.008836	-18.145
Mongolian_mid	Japanese	Anatolia_MLBA.SG	-0.009308	-15.531
Mongolian_mid	Japanese	Anatolia_EBA.SG	-0.007791	-11.654
Mongolian_mid	Japanese	Iran_TepeAbdulHosein_N.SG	-0.006801	-11.033
Mongolian_mid	Japanese	Iran_GanjDareh_N	-0.006553	-11.171
Mongolian_mid	Japanese	Iran_C_SehGabi	-0.008439	-15.497
Mongolian_mid	Japanese	Iran_BA_HajjiFiruz	-0.009429	-12.986
Mongolian_mid	Japanese	India_RoopkundC	0.002674	2.64
Mongolian_mid	Japanese	Germany_EN_LBK_published	-0.008554	-16.577
Mongolian_mid	Japanese	Germany_Lech_EBA	-0.008552	-17.847
Mongolian_mid	Japanese	Hungary_Langobard	-0.008578	-17.653
Mongolian_mid	Japanese	Hungary_EBA_BellBeaker	-0.00879	-17.23
Mongolian_mid	Japanese	Taiwan_Gongguan	0.006394	8.142
Mongolian_mid	Japanese	Taiwan_Hanben	0.005926	16.642
Mongolian_mid	Japanese	Qihe	0.00446	4.083
Mongolian_mid	Japanese	Tanshishan	0.004196	4.492
Mongolian_mid	Japanese	Xitoucun	0.005149	7.207
Mongolian_mid	Japanese	Suogang	0.001076	0.556
Mongolian_mid	Japanese	Chuanyun	0.006087	5.687
Mongolian_mid	Japanese	Liangdao1	0.006448	7.032
Mongolian_mid	Japanese	Liangdao2	0.005769	7.706
Mongolian_mid	Japanese	Vietnam_LN.SG	0.00274	2.628
Mongolian_mid	Japanese	Vietnam_BA	0.006828	6.044
Mongolian_mid	Japanese	Laos_BA.WGC	0.006132	5.027
Mongolian_mid	Japanese	Bianbian	0.004282	5.398
Mongolian_mid	Japanese	Boshan	0.004304	5.904
Mongolian_mid	Japanese	Xiaogao	0.003776	5.376
Mongolian_mid	Japanese	Xiaojingshan	0.004587	6.157
Mongolian_mid	Japanese	China_Wuzhuangguoliang_LN.EC	0.003096	2.158
Mongolian_mid	Japanese	YR_LN	0.003513	9.228
Mongolian_mid	Japanese	YR_MN	0.003162	6.302
Mongolian_mid	Japanese	YR_LBIA	0.003915	9.742
Mongolian_mid	Japanese	Upper_YR_LN	0.003136	6.732
Mongolian_mid	Japanese	Upper_YR_IA	0.003933	7.545
Mongolian_mid	Japanese	Shimao_LN	0.003263	5.889
Mongolian_mid	Japanese	Miaozigou_MN	0.002601	2.449
Mongolian_mid	Japanese	Yumin	0.000579	0.789
Mongolian_mid	Japanese	AR_Xianbei_IA	-0.002652	-2.561
Mongolian_mid	Japanese	AR_EN	-0.000992	-1.008
Mongolian_mid	Japanese	AR_IA	-0.000445	-0.196
Mongolian_mid	Japanese	HMMH_MN	-9e-06	-0.012
Mongolian_mid	Japanese	WLR_MN	0.003365	5.667
Mongolian_mid	Japanese	WLR_BA	0.004714	6.425
Mongolian_mid	Japanese	WLR_LN	0.003654	5.845
Mongolian_mid	Han_NChina	Han_Fujian	0.006241	16.57
Mongolian_mid	Han_NChina	Han_Guangdong	0.005913	15.814
Mongolian_mid	Han_NChina	Han_Henan	0.00512	13.359
Mongolian_mid	Han_NChina	Han_Hubei	0.006067	15.231
Mongolian_mid	Han_NChina	Han_Jiangsu	0.005527	16.171
Mongolian_mid	Han_NChina	Han_Shandong	0.004729	14.739
Mongolian_mid	Han_NChina	Han_Shanxi	0.00447	13.265
Mongolian_mid	Han_NChina	Han_Shanghai	0.005296	10.579
Mongolian_mid	Han_NChina	Han_Sichuan	0.005658	16.232
Mongolian_mid	Han_NChina	Han_Zhejiang	0.005758	14.732
Mongolian_mid	Han_NChina	Han_Chongqing	0.005368	12.496
Mongolian_mid	Han_NChina	Tibetan_Chamdo	0.003557	11.463
Mongolian_mid	Han_NChina	Tibetan_Lhasa	0.003524	10.285
Mongolian_mid	Han_NChina	Tibetan_Yunnan	0.003659	8.528
Mongolian_mid	Han_NChina	Tibetan_Yajiang	0.003815	11.764
Mongolian_mid	Han_NChina	Tibetan_Xinlong	0.004346	13.874
Mongolian_mid	Han_NChina	Tujia	0.005704	17.129
Mongolian_mid	Han_NChina	Yi	0.004685	14.706
Mongolian_mid	Han_NChina	Naxi	0.004323	12.947
Mongolian_mid	Han_NChina	China_Lahu	0.005401	14.367
Mongolian_mid	Han_NChina	Qiang_Daofu	0.003899	13.008
Mongolian_mid	Han_NChina	Qiang_Danba	0.004218	12.72
Mongolian_mid	Han_NChina	PhuLa	0.005617	15.45
Mongolian_mid	Han_NChina	Sila	0.004812	13.306
Mongolian_mid	Han_NChina	HaNhi	0.004918	14.148
Mongolian_mid	Han_NChina	Cong	0.005257	15.331
Mongolian_mid	Han_NChina	Tamang	0.00203	5.716
Mongolian_mid	Han_NChina	Sherpa	0.00415	10.096
Mongolian_mid	Han_NChina	Kusunda	0.002026	5.09
Mongolian_mid	Han_NChina	Miao	0.005876	17.418
Mongolian_mid	Han_NChina	She	0.005704	16.241
Mongolian_mid	Han_NChina	Gelao	0.005648	15.474
Mongolian_mid	Han_NChina	Hmong	0.005698	15.716
Mongolian_mid	Han_NChina	PaThen	0.005354	13.639
Mongolian_mid	Han_NChina	Dao	0.006182	16.846
Mongolian_mid	Han_NChina	Ami	0.005855	15.308
Mongolian_mid	Han_NChina	Atayal	0.005559	12.976
Mongolian_mid	Han_NChina	Malay	0.004134	11.374
Mongolian_mid	Han_NChina	Tagalog	0.005083	12.335
Mongolian_mid	Han_NChina	Kankanaey	0.005553	13.057
Mongolian_mid	Han_NChina	Visayan	0.004476	10.136
Mongolian_mid	Han_NChina	Kinh_Vietnam	0.005572	16.797
Mongolian_mid	Han_NChina	Vietnamese	0.005745	16.357
Mongolian_mid	Han_NChina	Mang	0.005181	12.555
Mongolian_mid	Han_NChina	Muong	0.005705	16.162
Mongolian_mid	Han_NChina	KhoMu	0.005059	13.872
Mongolian_mid	Han_NChina	Dai	0.006177	16.475
Mongolian_mid	Han_NChina	Maonan	0.005961	17.488
Mongolian_mid	Han_NChina	Zhuang	0.006027	19.41
Mongolian_mid	Han_NChina	Mulam	0.006146	18.446
Mongolian_mid	Han_NChina	Li	0.006476	14.161
Mongolian_mid	Han_NChina	Dong_Hunan	0.005928	16.143
Mongolian_mid	Han_NChina	Dong_Guizhou	0.006075	18.053
Mongolian_mid	Han_NChina	Thai	0.00486	15.354
Mongolian_mid	Han_NChina	LaChi	0.006023	14.548
Mongolian_mid	Han_NChina	Nung	0.005949	16.558
Mongolian_mid	Han_NChina	Mongola	0.00241	7.06
Mongolian_mid	Han_NChina	Daur	0.000614	1.884
Mongolian_mid	Han_NChina	Tu	0.003516	11.364
Mongolian_mid	Han_NChina	Dongxiang	0.002707	8.11
Mongolian_mid	Han_NChina	Yugur	0.003905	13.92
Mongolian_mid	Han_NChina	Bonan	0.003526	11.159
Mongolian_mid	Han_NChina	Mongol	-0.00156	-6.423
Mongolian_mid	Han_NChina	Buryat	-0.002876	-11.565
Mongolian_mid	Han_NChina	Kalmyk.DG	-0.002929	-4.735
Mongolian_mid	Han_NChina	Xibo	0.002126	6.75
Mongolian_mid	Han_NChina	Hezhen	0.000306	0.948
Mongolian_mid	Han_NChina	Oroqen	-0.000254	-0.787
Mongolian_mid	Han_NChina	Ulchi	-0.001942	-6.57
Mongolian_mid	Han_NChina	Even	-0.005043	-15.114
Mongolian_mid	Han_NChina	Evenk_FarEast	-0.003131	-9.032
Mongolian_mid	Han_NChina	Evenk_Transbaikal	-0.004551	-12.101
Mongolian_mid	Han_NChina	Nanai	-0.001752	-5.46
Mongolian_mid	Han_NChina	Salar	0.002398	7.57
Mongolian_mid	Han_NChina	Palestinian	-0.005973	-12.483
Mongolian_mid	Han_NChina	Syrian	-0.005989	-11.95
Mongolian_mid	Han_NChina	Burusho	-0.004158	-10.102
Mongolian_mid	Han_NChina	Balochi	-0.005236	-11.559
Mongolian_mid	Han_NChina	Brahui	-0.005015	-11.053
Mongolian_mid	Han_NChina	Druze	-0.006476	-13.307
Mongolian_mid	Han_NChina	Kalash	-0.004901	-10.458
Mongolian_mid	Han_NChina	Iranian_Bandari	-0.005125	-10.865
Mongolian_mid	Han_NChina	Iranian	-0.006003	-13.123
Mongolian_mid	Han_NChina	Avar	-0.006817	-13.476
Mongolian_mid	Han_NChina	Yakut	-0.00375	-12.594
Mongolian_mid	Han_NChina	Tubalar	-0.003885	-11.9
Mongolian_mid	Han_NChina	Turkish	-0.006279	-13.936
Mongolian_mid	Han_NChina	Khakass	-0.003752	-12.032
Mongolian_mid	Han_NChina	Tatar_Siberian	-0.004781	-14.537
Mongolian_mid	Han_NChina	Chuvash	-0.006436	-15.904
Mongolian_mid	Han_NChina	Tuvinian	-0.003322	-11.518
Mongolian_mid	Han_NChina	Tabasaran	-0.006507	-13.558
Mongolian_mid	Han_NChina	Uzbek	-0.004212	-12.479
Mongolian_mid	Han_NChina	Dungan	0.002792	9.272
Mongolian_mid	Han_NChina	Kyrgyz_China	-0.00283	-9.699
Mongolian_mid	Han_NChina	Uyghur	-0.002462	-7.329
Mongolian_mid	Han_NChina	Kazakh_China	-0.002208	-6.728
Mongolian_mid	Han_NChina	Nganasan	-0.004798	-12.24
Mongolian_mid	Han_NChina	Udmurt	-0.006537	-15.794
Mongolian_mid	Han_NChina	Aleut	-0.005669	-13.792
Mongolian_mid	Han_NChina	Selkup	-0.005748	-16.575
Mongolian_mid	Han_NChina	Mansi	-0.00604	-15.25
Mongolian_mid	Han_NChina	Ossetian	-0.006373	-13.472
Mongolian_mid	Han_NChina	Tajik	-0.005317	-12.772
Mongolian_mid	Han_NChina	Ukrainian	-0.007014	-13.811
Mongolian_mid	Han_NChina	Armenian	-0.00651	-12.938
Mongolian_mid	Han_NChina	Basque	-0.007089	-14.466
Mongolian_mid	Han_NChina	English	-0.007408	-14.576
Mongolian_mid	Han_NChina	Russian	-0.007025	-15.179
Mongolian_mid	Han_NChina	French	-0.007123	-14.883
Mongolian_mid	Han_NChina	Spanish	-0.007002	-14.53
Mongolian_mid	Han_NChina	Karitiana	-0.001978	-3.352
Mongolian_mid	Han_NChina	Nepal_Mebrak_2125BP.SG	0.004039	4.375
Mongolian_mid	Han_NChina	Nepal_Samdzong_1500BP.SG	0.002531	4.522
Mongolian_mid	Han_NChina	Nepal_Chokhopani_2700BP.SG	0.002955	3.65
Mongolian_mid	Han_NChina	Mongolia_N_North	-0.002138	-4.303
Mongolian_mid	Han_NChina	Mongolia_N_East	-0.001423	-2.106
Mongolian_mid	Han_NChina	Mongolia_LBA_4_CenterWest	-0.002498	-5.984
Mongolian_mid	Han_NChina	Mongolia_LBA_3_MongunTaiga	-0.004767	-7.935
Mongolian_mid	Han_NChina	Mongolia_LBA_2_Ulaanzukh	-0.001094	-1.933
Mongolian_mid	Han_NChina	Mongolia_Khovsgol_LBA	-0.003083	-7.996
Mongolian_mid	Han_NChina	Mongolia_EIA_1_SlabGrave	-0.001803	-4.579
Mongolian_mid	Han_NChina	Mongolia_EBA_1_Ulgii	-0.002755	-4.791
Mongolian_mid	Han_NChina	Mongolia_EIA_4_Sagly	-0.005025	-11.668
Mongolian_mid	Han_NChina	Mongolia_XiongNu.SG	0.00404	7.003
Mongolian_mid	Han_NChina	Mongolia_XiongNu_WE.SG	-0.003724	-4.979
Mongolian_mid	Han_NChina	Mongolia_IA_Xianbei	-0.002151	-2.321
Mongolian_mid	Han_NChina	Mongolia_Medieval	-0.004005	-3.836
Mongolian_mid	Han_NChina	Mongolia_Mongol	-0.002775	-3.539
Mongolian_mid	Han_NChina	Russia_Heshui_Mohe_Early_Medieval	0.001161	1.005
Mongolian_mid	Han_NChina	DevilsCave_N.SG	-0.000696	-1.127
Mongolian_mid	Han_NChina	Russia_Shamanka_Eneolithic.SG	-0.002749	-6.793
Mongolian_mid	Han_NChina	Russia_Shamanka_EBA.SG	-0.003107	-4.698
Mongolian_mid	Han_NChina	Russia_Andronovo.SG	-0.007603	-11.917
Mongolian_mid	Han_NChina	Russia_Afanasievo	-0.007536	-14.351
Mongolian_mid	Han_NChina	Russia_EBA_Yamnaya_Kalmykia.SG	-0.007777	-11.472
Mongolian_mid	Han_NChina	Russia_Sintashta_MLBA.SG	-0.00784	-10.771
Mongolian_mid	Han_NChina	Russia_Steppe_Maikop	-0.007223	-10.852
Mongolian_mid	Han_NChina	Russia_Steppe_Catacomb	-0.006909	-9.562
Mongolian_mid	Han_NChina	Russia_EBA_Yamnaya_Samara	-0.007702	-12.714
Mongolian_mid	Han_NChina	Russia_BA_Okunevo.SG	-0.005053	-10.58
Mongolian_mid	Han_NChina	Russia_Srubnaya	-0.007447	-13.54
Mongolian_mid	Han_NChina	Russia_Sarmatian.SG	-0.006261	-9.032
Mongolian_mid	Han_NChina	Russia_Tagar.SG	-0.006331	-11.677
Mongolian_mid	Han_NChina	Russia_Alan.SG	-0.007073	-11.054
Mongolian_mid	Han_NChina	Russia_EasternScythian_SouthernUrals.SG	-0.007592	-6.175
Mongolian_mid	Han_NChina	Boisman_MN	-0.001825	-3.937
Mongolian_mid	Han_NChina	Russia_UstIda_LN.SG	-0.004017	-6.107
Mongolian_mid	Han_NChina	UstBelaya_N.SG	-0.004126	-3.914
Mongolian_mid	Han_NChina	UstBelaya_EBA.SG	-0.002166	-3.578
Mongolian_mid	Han_NChina	Kolyma_M.SG	-0.003357	-3.999
Mongolian_mid	Han_NChina	Ekven_IA.SG	-0.00314	-6.09
Mongolian_mid	Han_NChina	Kazakhstan_Eneolithic_Botai.SG	-0.006163	-9.004
Mongolian_mid	Han_NChina	Kazakhstan_Botai.SG	-0.006271	-7.252
Mongolian_mid	Han_NChina	Kazakhstan_TianShanSaka.SG	-0.007808	-2.885
Mongolian_mid	Han_NChina	Kazakhstan_CentralSteppe_EMBA.SG	-0.005201	-7.968
Mongolian_mid	Han_NChina	Kazakhstan_CentralSaka.SG	-0.004534	-7.921
Mongolian_mid	Han_NChina	Kazakhstan_Kangju.SG	-0.007004	-10.955
Mongolian_mid	Han_NChina	Kazakhstan_Kumsay_EBA	-0.006597	-9.38
Mongolian_mid	Han_NChina	Kazakhstan_Sarmatian.SG	-0.006398	-7.925
Mongolian_mid	Han_NChina	Kazakhstan_Wusun.SG	-0.006787	-8.674
Mongolian_mid	Han_NChina	Kazakhstan_MLBA_Alakul_Maitan	-0.00763	-12.619
Mongolian_mid	Han_NChina	Kazakhstan_MLBA_Aktogai	-0.006894	-10.854
Mongolian_mid	Han_NChina	Kazakhstan_MLBA_KazakhMys	-0.007256	-10.899
Mongolian_mid	Han_NChina	Kazakhstan_MLBA_Kairan	-0.007836	-11.677
Mongolian_mid	Han_NChina	Kazakhstan_MLBA_OyDzhaylau	-0.006555	-9.782
Mongolian_mid	Han_NChina	Kazakhstan_LBA_Zevakinskiy	-0.006177	-10.521
Mongolian_mid	Han_NChina	Kazakhstan_Medieval_Nomad.SG	-0.003622	-5.644
Mongolian_mid	Han_NChina	Kyrgyzstan_TianShanHun.SG	-0.005737	-13.278
Mongolian_mid	Han_NChina	Kyrgyzstan_TianShanSaka.SG	-0.006298	-10.911
Mongolian_mid	Han_NChina	Ukraine_IA_WesternScythian.SG	-0.007541	-9.176
Mongolian_mid	Han_NChina	Turkmenistan_C_Namazga.SG	-0.00571	-5.858
Mongolian_mid	Han_NChina	Turkmenistan_Gonur_BA_1	-0.005729	-8.822
Mongolian_mid	Han_NChina	Pakistan_IA_Loebanr	-0.00459	-9.85
Mongolian_mid	Han_NChina	Pakistan_IA_Katelai	-0.004384	-8.703
Mongolian_mid	Han_NChina	Pakistan_IA_Udegram	-0.005121	-9.307
Mongolian_mid	Han_NChina	Pakistan_H_SaiduSharif	-0.005028	-10.383
Mongolian_mid	Han_NChina	Pakistan_IA_Katelai_published	-0.004947	-7.384
Mongolian_mid	Han_NChina	Pakistan_IA_Barikot	-0.006438	-8.442
Mongolian_mid	Han_NChina	Pakistan_IA_Butkara	-0.003926	-5.814
Mongolian_mid	Han_NChina	Pakistan_H_Aligrama	-0.005078	-8.292
Mongolian_mid	Han_NChina	Pakistan_H_Barikot	-0.004848	-7.181
Mongolian_mid	Han_NChina	Pakistan_H_Butkara	-0.003747	-4.986
Mongolian_mid	Han_NChina	Pakistan_IA_Loebanr_published	-0.003908	-5.303
Mongolian_mid	Han_NChina	China_IA.SG	-0.003457	-4.796
Mongolian_mid	Han_NChina	Anatolia_N	-0.007436	-12.953
Mongolian_mid	Han_NChina	Anatolia_MLBA.SG	-0.007404	-10.492
Mongolian_mid	Han_NChina	Anatolia_EBA.SG	-0.006324	-8.606
Mongolian_mid	Han_NChina	Iran_TepeAbdulHosein_N.SG	-0.005108	-7.33
Mongolian_mid	Han_NChina	Iran_GanjDareh_N	-0.00466	-6.827
Mongolian_mid	Han_NChina	Iran_C_SehGabi	-0.006225	-9.938
Mongolian_mid	Han_NChina	Iran_BA_HajjiFiruz	-0.008743	-9.873
Mongolian_mid	Han_NChina	India_RoopkundC	0.002333	1.922
Mongolian_mid	Han_NChina	Germany_EN_LBK_published	-0.007443	-11.982
Mongolian_mid	Han_NChina	Germany_Lech_EBA	-0.007219	-13.17
Mongolian_mid	Han_NChina	Hungary_Langobard	-0.006912	-12.978
Mongolian_mid	Han_NChina	Hungary_EBA_BellBeaker	-0.007149	-12.177
Mongolian_mid	Han_NChina	Taiwan_Gongguan	0.006653	6.946
Mongolian_mid	Han_NChina	Taiwan_Hanben	0.00559	13.5
Mongolian_mid	Han_NChina	Qihe	0.004546	3.752
Mongolian_mid	Han_NChina	Tanshishan	0.0044	4.218
Mongolian_mid	Han_NChina	Xitoucun	0.005227	6.286
Mongolian_mid	Han_NChina	Suogang	0.003567	1.485
Mongolian_mid	Han_NChina	Chuanyun	0.006279	5.292
Mongolian_mid	Han_NChina	Liangdao1	0.004984	4.51
Mongolian_mid	Han_NChina	Liangdao2	0.004397	5.391
Mongolian_mid	Han_NChina	Vietnam_LN.SG	0.005369	4.44
Mongolian_mid	Han_NChina	Vietnam_BA	0.007617	5.909
Mongolian_mid	Han_NChina	Laos_BA.WGC	0.003988	2.757
Mongolian_mid	Han_NChina	Bianbian	0.004123	4.366
Mongolian_mid	Han_NChina	Boshan	0.003342	3.966
Mongolian_mid	Han_NChina	Xiaogao	0.002592	3.117
Mongolian_mid	Han_NChina	Xiaojingshan	0.00352	4.122
Mongolian_mid	Han_NChina	China_Wuzhuangguoliang_LN.EC	0.003181	1.885
Mongolian_mid	Han_NChina	YR_LN	0.004419	10.623
Mongolian_mid	Han_NChina	YR_MN	0.004899	8.961
Mongolian_mid	Han_NChina	YR_LBIA	0.005101	10.69
Mongolian_mid	Han_NChina	Upper_YR_LN	0.004698	8.845
Mongolian_mid	Han_NChina	Upper_YR_IA	0.005307	8.702
Mongolian_mid	Han_NChina	Shimao_LN	0.004267	6.571
Mongolian_mid	Han_NChina	Miaozigou_MN	0.005255	4.107
Mongolian_mid	Han_NChina	Yumin	-0.002377	-2.702
Mongolian_mid	Han_NChina	AR_Xianbei_IA	-0.003589	-2.982
Mongolian_mid	Han_NChina	AR_EN	-0.002589	-2.37
Mongolian_mid	Han_NChina	AR_IA	-0.000803	-0.302
Mongolian_mid	Han_NChina	HMMH_MN	-0.001416	-1.43
Mongolian_mid	Han_NChina	WLR_MN	0.001305	1.984
Mongolian_mid	Han_NChina	WLR_BA	0.002511	2.907
Mongolian_mid	Han_NChina	WLR_LN	0.004562	6.248
Mongolian_mid	Han_Fujian	Han_Guangdong	0.010978	23.663
Mongolian_mid	Han_Fujian	Han_Henan	0.006196	13.438
Mongolian_mid	Han_Fujian	Han_Hubei	0.009224	18.929
Mongolian_mid	Han_Fujian	Han_Jiangsu	0.008804	20.777
Mongolian_mid	Han_Fujian	Han_Shandong	0.006265	15.897
Mongolian_mid	Han_Fujian	Han_Shanxi	0.006046	14.86
Mongolian_mid	Han_Fujian	Han_Shanghai	0.007962	12.052
Mongolian_mid	Han_Fujian	Han_Sichuan	0.00825	20.209
Mongolian_mid	Han_Fujian	Han_Zhejiang	0.008279	17.153
Mongolian_mid	Han_Fujian	Han_Chongqing	0.009138	16.226
Mongolian_mid	Han_Fujian	Tibetan_Chamdo	0.002205	5.709
Mongolian_mid	Han_Fujian	Tibetan_Lhasa	0.002666	6.517
Mongolian_mid	Han_Fujian	Tibetan_Yunnan	0.003568	6.278
Mongolian_mid	Han_Fujian	Tibetan_Yajiang	0.003518	8.858
Mongolian_mid	Han_Fujian	Tibetan_Xinlong	0.006002	14.659
Mongolian_mid	Han_Fujian	Tujia	0.008879	21.049
Mongolian_mid	Han_Fujian	Yi	0.005641	13.779
Mongolian_mid	Han_Fujian	Naxi	0.005165	12.475
Mongolian_mid	Han_Fujian	China_Lahu	0.008533	18.2
Mongolian_mid	Han_Fujian	Qiang_Daofu	0.004247	10.424
Mongolian_mid	Han_Fujian	Qiang_Danba	0.00496	11.152
Mongolian_mid	Han_Fujian	PhuLa	0.009399	21.857
Mongolian_mid	Han_Fujian	Sila	0.006667	13.617
Mongolian_mid	Han_Fujian	HaNhi	0.007257	16.323
Mongolian_mid	Han_Fujian	Cong	0.008131	18.228
Mongolian_mid	Han_Fujian	Tamang	0.001852	4.171
Mongolian_mid	Han_Fujian	Sherpa	0.00337	6.067
Mongolian_mid	Han_Fujian	Kusunda	0.001502	3.183
Mongolian_mid	Han_Fujian	Miao	0.009059	20.76
Mongolian_mid	Han_Fujian	She	0.009941	22.71
Mongolian_mid	Han_Fujian	Gelao	0.010208	23.407
Mongolian_mid	Han_Fujian	Hmong	0.01015	20.813
Mongolian_mid	Han_Fujian	PaThen	0.009899	20.362
Mongolian_mid	Han_Fujian	Dao	0.011108	22.598
Mongolian_mid	Han_Fujian	Ami	0.012206	24.181
Mongolian_mid	Han_Fujian	Atayal	0.012469	21.592
Mongolian_mid	Han_Fujian	Malay	0.008335	17.873
Mongolian_mid	Han_Fujian	Tagalog	0.010111	19.562
Mongolian_mid	Han_Fujian	Kankanaey	0.012563	23.596
Mongolian_mid	Han_Fujian	Visayan	0.009653	16.892
Mongolian_mid	Han_Fujian	Kinh_Vietnam	0.010357	24.676
Mongolian_mid	Han_Fujian	Vietnamese	0.010207	22.786
Mongolian_mid	Han_Fujian	Mang	0.008788	16.195
Mongolian_mid	Han_Fujian	Muong	0.011876	24.907
Mongolian_mid	Han_Fujian	KhoMu	0.009177	19.208
Mongolian_mid	Han_Fujian	Dai	0.011471	24.561
Mongolian_mid	Han_Fujian	Maonan	0.01176	27.107
Mongolian_mid	Han_Fujian	Zhuang	0.010972	27.594
Mongolian_mid	Han_Fujian	Mulam	0.011572	26.809
Mongolian_mid	Han_Fujian	Li	0.01197	21.672
Mongolian_mid	Han_Fujian	Dong_Hunan	0.010551	24.033
Mongolian_mid	Han_Fujian	Dong_Guizhou	0.010773	24.371
Mongolian_mid	Han_Fujian	Thai	0.009668	24.081
Mongolian_mid	Han_Fujian	LaChi	0.012182	22.581
Mongolian_mid	Han_Fujian	Nung	0.011387	24.398
Mongolian_mid	Han_Fujian	Mongola	0.003074	7.502
Mongolian_mid	Han_Fujian	Daur	0.000769	1.864
Mongolian_mid	Han_Fujian	Tu	0.003928	10.588
Mongolian_mid	Han_Fujian	Dongxiang	0.003207	7.593
Mongolian_mid	Han_Fujian	Yugur	0.004807	14.211
Mongolian_mid	Han_Fujian	Bonan	0.003538	9.197
Mongolian_mid	Han_Fujian	Mongol	-0.002563	-8.987
Mongolian_mid	Han_Fujian	Buryat	-0.003952	-12.948
Mongolian_mid	Han_Fujian	Kalmyk.DG	-0.00307	-4.174
Mongolian_mid	Han_Fujian	Xibo	0.002332	5.894
Mongolian_mid	Han_Fujian	Hezhen	0.000377	0.949
Mongolian_mid	Han_Fujian	Oroqen	-0.000812	-2.163
Mongolian_mid	Han_Fujian	Ulchi	-0.002468	-7.267
Mongolian_mid	Han_Fujian	Even	-0.006402	-15.46
Mongolian_mid	Han_Fujian	Evenk_FarEast	-0.003274	-6.983
Mongolian_mid	Han_Fujian	Evenk_Transbaikal	-0.006063	-13.095
Mongolian_mid	Han_Fujian	Nanai	-0.002092	-5.433
Mongolian_mid	Han_Fujian	Salar	0.002732	6.866
Mongolian_mid	Han_Fujian	Palestinian	-0.008168	-14.073
Mongolian_mid	Han_Fujian	Syrian	-0.008185	-13.119
Mongolian_mid	Han_Fujian	Burusho	-0.005912	-12.018
Mongolian_mid	Han_Fujian	Balochi	-0.007388	-13.226
Mongolian_mid	Han_Fujian	Brahui	-0.007147	-12.41
Mongolian_mid	Han_Fujian	Druze	-0.008439	-14.169
Mongolian_mid	Han_Fujian	Kalash	-0.007665	-12.899
Mongolian_mid	Han_Fujian	Iranian_Bandari	-0.007112	-11.752
Mongolian_mid	Han_Fujian	Iranian	-0.008142	-14.326
Mongolian_mid	Han_Fujian	Avar	-0.009449	-15.672
Mongolian_mid	Han_Fujian	Yakut	-0.005036	-13.389
Mongolian_mid	Han_Fujian	Tubalar	-0.005619	-14.346
Mongolian_mid	Han_Fujian	Turkish	-0.008322	-15.218
Mongolian_mid	Han_Fujian	Khakass	-0.005514	-14.445
Mongolian_mid	Han_Fujian	Tatar_Siberian	-0.006613	-15.678
Mongolian_mid	Han_Fujian	Chuvash	-0.008809	-17.716
Mongolian_mid	Han_Fujian	Tuvinian	-0.004583	-13.724
Mongolian_mid	Han_Fujian	Tabasaran	-0.008453	-13.77
Mongolian_mid	Han_Fujian	Uzbek	-0.005757	-13.685
Mongolian_mid	Han_Fujian	Dungan	0.003885	10.315
Mongolian_mid	Han_Fujian	Kyrgyz_China	-0.003844	-10.757
Mongolian_mid	Han_Fujian	Uyghur	-0.003022	-7.135
Mongolian_mid	Han_Fujian	Kazakh_China	-0.003658	-9.632
Mongolian_mid	Han_Fujian	Nganasan	-0.006105	-13.37
Mongolian_mid	Han_Fujian	Udmurt	-0.008765	-17.192
Mongolian_mid	Han_Fujian	Aleut	-0.007655	-15.061
Mongolian_mid	Han_Fujian	Selkup	-0.007582	-17.538
Mongolian_mid	Han_Fujian	Mansi	-0.007864	-16.094
Mongolian_mid	Han_Fujian	Ossetian	-0.008385	-14.42
Mongolian_mid	Han_Fujian	Tajik	-0.007465	-14.932
Mongolian_mid	Han_Fujian	Ukrainian	-0.009225	-15.872
Mongolian_mid	Han_Fujian	Armenian	-0.008404	-13.955
Mongolian_mid	Han_Fujian	Basque	-0.009777	-16.588
Mongolian_mid	Han_Fujian	English	-0.009198	-14.977
Mongolian_mid	Han_Fujian	Russian	-0.00941	-16.992
Mongolian_mid	Han_Fujian	French	-0.009382	-16.53
Mongolian_mid	Han_Fujian	Spanish	-0.009283	-16.332
Mongolian_mid	Han_Fujian	Karitiana	-0.002294	-3.233
Mongolian_mid	Han_Fujian	Nepal_Mebrak_2125BP.SG	0.004315	3.842
Mongolian_mid	Han_Fujian	Nepal_Samdzong_1500BP.SG	0.001942	2.944
Mongolian_mid	Han_Fujian	Nepal_Chokhopani_2700BP.SG	0.00316	3.013
Mongolian_mid	Han_Fujian	Mongolia_N_North	-0.00369	-5.928
Mongolian_mid	Han_Fujian	Mongolia_N_East	-0.003264	-4.013
Mongolian_mid	Han_Fujian	Mongolia_LBA_4_CenterWest	-0.004364	-8.754
Mongolian_mid	Han_Fujian	Mongolia_LBA_3_MongunTaiga	-0.00628	-7.77
Mongolian_mid	Han_Fujian	Mongolia_LBA_2_Ulaanzukh	-0.001721	-2.511
Mongolian_mid	Han_Fujian	Mongolia_Khovsgol_LBA	-0.00458	-9.477
Mongolian_mid	Han_Fujian	Mongolia_EIA_1_SlabGrave	-0.003587	-7.546
Mongolian_mid	Han_Fujian	Mongolia_EBA_1_Ulgii	-0.005355	-7.398
Mongolian_mid	Han_Fujian	Mongolia_EIA_4_Sagly	-0.007582	-13.931
Mongolian_mid	Han_Fujian	Mongolia_XiongNu.SG	0.005234	7.325
Mongolian_mid	Han_Fujian	Mongolia_XiongNu_WE.SG	-0.006206	-6.986
Mongolian_mid	Han_Fujian	Mongolia_IA_Xianbei	-0.004514	-3.938
Mongolian_mid	Han_Fujian	Mongolia_Medieval	-0.007331	-5.67
Mongolian_mid	Han_Fujian	Mongolia_Mongol	-0.004642	-4.926
Mongolian_mid	Han_Fujian	Russia_Heshui_Mohe_Early_Medieval	0.001151	0.809
Mongolian_mid	Han_Fujian	DevilsCave_N.SG	-0.001701	-2.285
Mongolian_mid	Han_Fujian	Russia_Shamanka_Eneolithic.SG	-0.004077	-8.054
Mongolian_mid	Han_Fujian	Russia_Shamanka_EBA.SG	-0.005403	-6.43
Mongolian_mid	Han_Fujian	Russia_Andronovo.SG	-0.009407	-12.026
Mongolian_mid	Han_Fujian	Russia_Afanasievo	-0.009665	-15.272
Mongolian_mid	Han_Fujian	Russia_EBA_Yamnaya_Kalmykia.SG	-0.009164	-10.902
Mongolian_mid	Han_Fujian	Russia_Sintashta_MLBA.SG	-0.009929	-11.3
Mongolian_mid	Han_Fujian	Russia_Steppe_Maikop	-0.009287	-11.336
Mongolian_mid	Han_Fujian	Russia_Steppe_Catacomb	-0.008752	-9.184
Mongolian_mid	Han_Fujian	Russia_EBA_Yamnaya_Samara	-0.009101	-12.475
Mongolian_mid	Han_Fujian	Russia_BA_Okunevo.SG	-0.007497	-12.706
Mongolian_mid	Han_Fujian	Russia_Srubnaya	-0.009529	-13.757
Mongolian_mid	Han_Fujian	Russia_Sarmatian.SG	-0.007437	-8.794
Mongolian_mid	Han_Fujian	Russia_Tagar.SG	-0.00911	-12.948
Mongolian_mid	Han_Fujian	Russia_Alan.SG	-0.008924	-11.316
Mongolian_mid	Han_Fujian	Russia_EasternScythian_SouthernUrals.SG	-0.007921	-4.878
Mongolian_mid	Han_Fujian	Boisman_MN	-0.001841	-2.92
Mongolian_mid	Han_Fujian	Russia_UstIda_LN.SG	-0.006776	-7.787
Mongolian_mid	Han_Fujian	UstBelaya_N.SG	-0.005343	-3.957
Mongolian_mid	Han_Fujian	UstBelaya_EBA.SG	-0.003857	-5.061
Mongolian_mid	Han_Fujian	Kolyma_M.SG	-0.003742	-3.333
Mongolian_mid	Han_Fujian	Ekven_IA.SG	-0.004519	-7.218
Mongolian_mid	Han_Fujian	Kazakhstan_Eneolithic_Botai.SG	-0.008687	-9.991
Mongolian_mid	Han_Fujian	Kazakhstan_Botai.SG	-0.007597	-7.177
Mongolian_mid	Han_Fujian	Kazakhstan_TianShanSaka.SG	-0.00585	-1.708
Mongolian_mid	Han_Fujian	Kazakhstan_CentralSteppe_EMBA.SG	-0.006557	-7.907
Mongolian_mid	Han_Fujian	Kazakhstan_CentralSaka.SG	-0.007346	-10.544
Mongolian_mid	Han_Fujian	Kazakhstan_Kangju.SG	-0.00838	-10.667
Mongolian_mid	Han_Fujian	Kazakhstan_Kumsay_EBA	-0.010139	-12.105
Mongolian_mid	Han_Fujian	Kazakhstan_Sarmatian.SG	-0.006947	-7.161
Mongolian_mid	Han_Fujian	Kazakhstan_Wusun.SG	-0.008585	-8.803
Mongolian_mid	Han_Fujian	Kazakhstan_MLBA_Alakul_Maitan	-0.009897	-13.181
Mongolian_mid	Han_Fujian	Kazakhstan_MLBA_Aktogai	-0.010213	-12.981
Mongolian_mid	Han_Fujian	Kazakhstan_MLBA_KazakhMys	-0.008986	-10.673
Mongolian_mid	Han_Fujian	Kazakhstan_MLBA_Kairan	-0.009388	-11.622
Mongolian_mid	Han_Fujian	Kazakhstan_MLBA_OyDzhaylau	-0.010206	-12.238
Mongolian_mid	Han_Fujian	Kazakhstan_LBA_Zevakinskiy	-0.009204	-13.037
Mongolian_mid	Han_Fujian	Kazakhstan_Medieval_Nomad.SG	-0.006164	-7.52
Mongolian_mid	Han_Fujian	Kyrgyzstan_TianShanHun.SG	-0.007475	-14.761
Mongolian_mid	Han_Fujian	Kyrgyzstan_TianShanSaka.SG	-0.007464	-10.482
Mongolian_mid	Han_Fujian	Ukraine_IA_WesternScythian.SG	-0.009463	-9.274
Mongolian_mid	Han_Fujian	Turkmenistan_C_Namazga.SG	-0.007081	-5.586
Mongolian_mid	Han_Fujian	Turkmenistan_Gonur_BA_1	-0.008241	-10.242
Mongolian_mid	Han_Fujian	Pakistan_IA_Loebanr	-0.00604	-10.052
Mongolian_mid	Han_Fujian	Pakistan_IA_Katelai	-0.005667	-8.853
Mongolian_mid	Han_Fujian	Pakistan_IA_Udegram	-0.006522	-9.237
Mongolian_mid	Han_Fujian	Pakistan_H_SaiduSharif	-0.006253	-10.029
Mongolian_mid	Han_Fujian	Pakistan_IA_Katelai_published	-0.006828	-8.015
Mongolian_mid	Han_Fujian	Pakistan_IA_Barikot	-0.006583	-6.902
Mongolian_mid	Han_Fujian	Pakistan_IA_Butkara	-0.005497	-6.646
Mongolian_mid	Han_Fujian	Pakistan_H_Aligrama	-0.006612	-8.601
Mongolian_mid	Han_Fujian	Pakistan_H_Barikot	-0.007442	-8.51
Mongolian_mid	Han_Fujian	Pakistan_H_Butkara	-0.005455	-5.631
Mongolian_mid	Han_Fujian	Pakistan_IA_Loebanr_published	-0.006271	-7.156
Mongolian_mid	Han_Fujian	China_IA.SG	-0.004822	-5.4
Mongolian_mid	Han_Fujian	Anatolia_N	-0.009445	-14.292
Mongolian_mid	Han_Fujian	Anatolia_MLBA.SG	-0.009952	-11.765
Mongolian_mid	Han_Fujian	Anatolia_EBA.SG	-0.00822	-8.732
Mongolian_mid	Han_Fujian	Iran_TepeAbdulHosein_N.SG	-0.008464	-9.127
Mongolian_mid	Han_Fujian	Iran_GanjDareh_N	-0.006652	-7.836
Mongolian_mid	Han_Fujian	Iran_C_SehGabi	-0.009215	-11.414
Mongolian_mid	Han_Fujian	Iran_BA_HajjiFiruz	-0.009343	-7.99
Mongolian_mid	Han_Fujian	India_RoopkundC	0.0068	4.399
Mongolian_mid	Han_Fujian	Germany_EN_LBK_published	-0.009156	-12.467
Mongolian_mid	Han_Fujian	Germany_Lech_EBA	-0.009317	-13.756
Mongolian_mid	Han_Fujian	Hungary_Langobard	-0.009244	-13.945
Mongolian_mid	Han_Fujian	Hungary_EBA_BellBeaker	-0.008518	-12.127
Mongolian_mid	Han_Fujian	Taiwan_Gongguan	0.013376	11.001
Mongolian_mid	Han_Fujian	Taiwan_Hanben	0.011929	23.013
Mongolian_mid	Han_Fujian	Qihe	0.007229	4.357
Mongolian_mid	Han_Fujian	Tanshishan	0.010414	7.83
Mongolian_mid	Han_Fujian	Xitoucun	0.012768	12.236
Mongolian_mid	Han_Fujian	Suogang	0.007828	2.649
Mongolian_mid	Han_Fujian	Chuanyun	0.010982	6.872
Mongolian_mid	Han_Fujian	Liangdao1	0.011148	8.282
Mongolian_mid	Han_Fujian	Liangdao2	0.010641	9.456
Mongolian_mid	Han_Fujian	Vietnam_LN.SG	0.009433	5.943
Mongolian_mid	Han_Fujian	Vietnam_BA	0.01167	7.111
Mongolian_mid	Han_Fujian	Laos_BA.WGC	0.009854	5.457
Mongolian_mid	Han_Fujian	Bianbian	0.005105	4.167
Mongolian_mid	Han_Fujian	Boshan	0.002818	2.579
Mongolian_mid	Han_Fujian	Xiaogao	0.002559	2.414
Mongolian_mid	Han_Fujian	Xiaojingshan	0.005501	5.18
Mongolian_mid	Han_Fujian	China_Wuzhuangguoliang_LN.EC	0.005424	2.47
Mongolian_mid	Han_Fujian	YR_LN	0.005991	12.122
Mongolian_mid	Han_Fujian	YR_MN	0.006507	9.044
Mongolian_mid	Han_Fujian	YR_LBIA	0.006157	10.089
Mongolian_mid	Han_Fujian	Upper_YR_LN	0.00477	6.922
Mongolian_mid	Han_Fujian	Upper_YR_IA	0.004787	6.235
Mongolian_mid	Han_Fujian	Shimao_LN	0.004007	5.026
Mongolian_mid	Han_Fujian	Miaozigou_MN	0.007786	4.983
Mongolian_mid	Han_Fujian	Yumin	-0.003086	-2.849
Mongolian_mid	Han_Fujian	AR_Xianbei_IA	-0.00563	-3.713
Mongolian_mid	Han_Fujian	AR_EN	-0.001609	-1.072
Mongolian_mid	Han_Fujian	AR_IA	-0.004197	-1.162
Mongolian_mid	Han_Fujian	HMMH_MN	-0.002385	-2.047
Mongolian_mid	Han_Fujian	WLR_MN	0.003092	3.618
Mongolian_mid	Han_Fujian	WLR_BA	0.004207	3.674
Mongolian_mid	Han_Fujian	WLR_LN	0.006069	6.79
Mongolian_mid	Han_Guangdong	Han_Henan	0.005648	12.72
Mongolian_mid	Han_Guangdong	Han_Hubei	0.009635	21.841
Mongolian_mid	Han_Guangdong	Han_Jiangsu	0.008313	20.813
Mongolian_mid	Han_Guangdong	Han_Shandong	0.005936	16.905
Mongolian_mid	Han_Guangdong	Han_Shanxi	0.005593	14.8
Mongolian_mid	Han_Guangdong	Han_Shanghai	0.008461	14.261
Mongolian_mid	Han_Guangdong	Han_Sichuan	0.008354	20.848
Mongolian_mid	Han_Guangdong	Han_Zhejiang	0.009004	20.616
Mongolian_mid	Han_Guangdong	Han_Chongqing	0.009633	18.561
Mongolian_mid	Han_Guangdong	Tibetan_Chamdo	0.002324	6.406
Mongolian_mid	Han_Guangdong	Tibetan_Lhasa	0.002109	5.417
Mongolian_mid	Han_Guangdong	Tibetan_Yunnan	0.003659	7.406
Mongolian_mid	Han_Guangdong	Tibetan_Yajiang	0.003516	10.004
Mongolian_mid	Han_Guangdong	Tibetan_Xinlong	0.005705	15.645
Mongolian_mid	Han_Guangdong	Tujia	0.00919	23.042
Mongolian_mid	Han_Guangdong	Yi	0.005661	15.008
Mongolian_mid	Han_Guangdong	Naxi	0.005574	14.788
Mongolian_mid	Han_Guangdong	China_Lahu	0.010122	23.181
Mongolian_mid	Han_Guangdong	Qiang_Daofu	0.004209	11.66
Mongolian_mid	Han_Guangdong	Qiang_Danba	0.004865	13.143
Mongolian_mid	Han_Guangdong	PhuLa	0.011132	27.576
Mongolian_mid	Han_Guangdong	Sila	0.008069	18.12
Mongolian_mid	Han_Guangdong	HaNhi	0.00863	22.074
Mongolian_mid	Han_Guangdong	Cong	0.00991	24.836
Mongolian_mid	Han_Guangdong	Tamang	0.001291	3.186
Mongolian_mid	Han_Guangdong	Sherpa	0.002899	6.07
Mongolian_mid	Han_Guangdong	Kusunda	0.001507	3.667
Mongolian_mid	Han_Guangdong	Miao	0.010403	25.942
Mongolian_mid	Han_Guangdong	She	0.010272	26.245
Mongolian_mid	Han_Guangdong	Gelao	0.012479	30.598
Mongolian_mid	Han_Guangdong	Hmong	0.011065	25.418
Mongolian_mid	Han_Guangdong	PaThen	0.010955	23.21
Mongolian_mid	Han_Guangdong	Dao	0.013331	31.291
Mongolian_mid	Han_Guangdong	Ami	0.014589	30.916
Mongolian_mid	Han_Guangdong	Atayal	0.014378	27.319
Mongolian_mid	Han_Guangdong	Malay	0.010608	24.64
Mongolian_mid	Han_Guangdong	Tagalog	0.011478	24.357
Mongolian_mid	Han_Guangdong	Kankanaey	0.013804	27.231
Mongolian_mid	Han_Guangdong	Visayan	0.011619	22.85
Mongolian_mid	Han_Guangdong	Kinh_Vietnam	0.012379	31.696
Mongolian_mid	Han_Guangdong	Vietnamese	0.012671	30.016
Mongolian_mid	Han_Guangdong	Mang	0.011026	23.074
Mongolian_mid	Han_Guangdong	Muong	0.013702	31.577
Mongolian_mid	Han_Guangdong	KhoMu	0.012055	28.051
Mongolian_mid	Han_Guangdong	Dai	0.013404	30.666
Mongolian_mid	Han_Guangdong	Maonan	0.013815	34.156
Mongolian_mid	Han_Guangdong	Zhuang	0.01307	33.63
Mongolian_mid	Han_Guangdong	Mulam	0.013242	33.016
Mongolian_mid	Han_Guangdong	Li	0.0148	28.458
Mongolian_mid	Han_Guangdong	Dong_Hunan	0.012314	29.352
Mongolian_mid	Han_Guangdong	Dong_Guizhou	0.012616	30.049
Mongolian_mid	Han_Guangdong	Thai	0.011918	31.29
Mongolian_mid	Han_Guangdong	LaChi	0.014055	27.151
Mongolian_mid	Han_Guangdong	Nung	0.013423	32.442
Mongolian_mid	Han_Guangdong	Mongola	0.003013	7.77
Mongolian_mid	Han_Guangdong	Daur	0.000423	1.182
Mongolian_mid	Han_Guangdong	Tu	0.003893	10.626
Mongolian_mid	Han_Guangdong	Dongxiang	0.003846	10.136
Mongolian_mid	Han_Guangdong	Yugur	0.004914	14.717
Mongolian_mid	Han_Guangdong	Bonan	0.003884	10.998
Mongolian_mid	Han_Guangdong	Mongol	-0.002372	-8.968
Mongolian_mid	Han_Guangdong	Buryat	-0.003929	-14.592
Mongolian_mid	Han_Guangdong	Kalmyk.DG	-0.004045	-6.023
Mongolian_mid	Han_Guangdong	Xibo	0.002521	7.204
Mongolian_mid	Han_Guangdong	Hezhen	0.000368	0.994
Mongolian_mid	Han_Guangdong	Oroqen	-0.000654	-1.929
Mongolian_mid	Han_Guangdong	Ulchi	-0.002692	-8.287
Mongolian_mid	Han_Guangdong	Even	-0.005589	-15.304
Mongolian_mid	Han_Guangdong	Evenk_FarEast	-0.004192	-10.526
Mongolian_mid	Han_Guangdong	Evenk_Transbaikal	-0.005649	-13.549
Mongolian_mid	Han_Guangdong	Nanai	-0.002225	-6.355
Mongolian_mid	Han_Guangdong	Salar	0.002634	7.264
Mongolian_mid	Han_Guangdong	Palestinian	-0.006418	-12.161
Mongolian_mid	Han_Guangdong	Syrian	-0.005999	-10.434
Mongolian_mid	Han_Guangdong	Burusho	-0.004728	-10.42
Mongolian_mid	Han_Guangdong	Balochi	-0.005662	-11.116
Mongolian_mid	Han_Guangdong	Brahui	-0.005652	-11.135
Mongolian_mid	Han_Guangdong	Druze	-0.006676	-12.171
Mongolian_mid	Han_Guangdong	Kalash	-0.005779	-10.756
Mongolian_mid	Han_Guangdong	Iranian_Bandari	-0.005708	-10.361
Mongolian_mid	Han_Guangdong	Iranian	-0.006347	-12.507
Mongolian_mid	Han_Guangdong	Avar	-0.007366	-13.145
Mongolian_mid	Han_Guangdong	Yakut	-0.004661	-14.614
Mongolian_mid	Han_Guangdong	Tubalar	-0.005012	-14.015
Mongolian_mid	Han_Guangdong	Turkish	-0.006847	-13.541
Mongolian_mid	Han_Guangdong	Khakass	-0.004665	-13.699
Mongolian_mid	Han_Guangdong	Tatar_Siberian	-0.005658	-14.84
Mongolian_mid	Han_Guangdong	Chuvash	-0.007929	-16.842
Mongolian_mid	Han_Guangdong	Tuvinian	-0.004315	-13.704
Mongolian_mid	Han_Guangdong	Tabasaran	-0.007461	-13.726
Mongolian_mid	Han_Guangdong	Uzbek	-0.004814	-12.623
Mongolian_mid	Han_Guangdong	Dungan	0.003839	11.456
Mongolian_mid	Han_Guangdong	Kyrgyz_China	-0.003804	-11.385
Mongolian_mid	Han_Guangdong	Uyghur	-0.003073	-8.232
Mongolian_mid	Han_Guangdong	Kazakh_China	-0.002797	-7.725
Mongolian_mid	Han_Guangdong	Nganasan	-0.005908	-14.538
Mongolian_mid	Han_Guangdong	Udmurt	-0.0076	-16.051
Mongolian_mid	Han_Guangdong	Aleut	-0.005976	-12.596
Mongolian_mid	Han_Guangdong	Selkup	-0.006873	-17.185
Mongolian_mid	Han_Guangdong	Mansi	-0.007157	-16.384
Mongolian_mid	Han_Guangdong	Ossetian	-0.006659	-12.989
Mongolian_mid	Han_Guangdong	Tajik	-0.006072	-13.31
Mongolian_mid	Han_Guangdong	Ukrainian	-0.007895	-14.115
Mongolian_mid	Han_Guangdong	Armenian	-0.006885	-12.041
Mongolian_mid	Han_Guangdong	Basque	-0.008078	-14.651
Mongolian_mid	Han_Guangdong	English	-0.007456	-13.013
Mongolian_mid	Han_Guangdong	Russian	-0.007706	-14.863
Mongolian_mid	Han_Guangdong	French	-0.007798	-14.706
Mongolian_mid	Han_Guangdong	Spanish	-0.007617	-14.21
Mongolian_mid	Han_Guangdong	Karitiana	-0.001275	-1.876
Mongolian_mid	Han_Guangdong	Nepal_Mebrak_2125BP.SG	0.002677	2.578
Mongolian_mid	Han_Guangdong	Nepal_Samdzong_1500BP.SG	0.00192	3.18
Mongolian_mid	Han_Guangdong	Nepal_Chokhopani_2700BP.SG	0.000515	0.549
Mongolian_mid	Han_Guangdong	Mongolia_N_North	-0.003993	-7.082
Mongolian_mid	Han_Guangdong	Mongolia_N_East	-0.003395	-4.582
Mongolian_mid	Han_Guangdong	Mongolia_LBA_4_CenterWest	-0.004283	-9.251
Mongolian_mid	Han_Guangdong	Mongolia_LBA_3_MongunTaiga	-0.004453	-6.429
Mongolian_mid	Han_Guangdong	Mongolia_LBA_2_Ulaanzukh	-0.002347	-3.801
Mongolian_mid	Han_Guangdong	Mongolia_Khovsgol_LBA	-0.004397	-9.606
Mongolian_mid	Han_Guangdong	Mongolia_EIA_1_SlabGrave	-0.00341	-7.668
Mongolian_mid	Han_Guangdong	Mongolia_EBA_1_Ulgii	-0.0053	-7.797
Mongolian_mid	Han_Guangdong	Mongolia_EIA_4_Sagly	-0.00642	-13.259
Mongolian_mid	Han_Guangdong	Mongolia_XiongNu.SG	0.005117	7.856
Mongolian_mid	Han_Guangdong	Mongolia_XiongNu_WE.SG	-0.005621	-6.951
Mongolian_mid	Han_Guangdong	Mongolia_IA_Xianbei	-0.003687	-3.534
Mongolian_mid	Han_Guangdong	Mongolia_Medieval	-0.005912	-5.177
Mongolian_mid	Han_Guangdong	Mongolia_Mongol	-0.002433	-2.859
Mongolian_mid	Han_Guangdong	Russia_Heshui_Mohe_Early_Medieval	0.002805	2.112
Mongolian_mid	Han_Guangdong	DevilsCave_N.SG	-0.001498	-2.245
Mongolian_mid	Han_Guangdong	Russia_Shamanka_Eneolithic.SG	-0.004129	-9.179
Mongolian_mid	Han_Guangdong	Russia_Shamanka_EBA.SG	-0.004725	-6.539
Mongolian_mid	Han_Guangdong	Russia_Andronovo.SG	-0.008022	-11.252
Mongolian_mid	Han_Guangdong	Russia_Afanasievo	-0.008186	-13.941
Mongolian_mid	Han_Guangdong	Russia_EBA_Yamnaya_Kalmykia.SG	-0.008783	-11.554
Mongolian_mid	Han_Guangdong	Russia_Sintashta_MLBA.SG	-0.008164	-9.546
Mongolian_mid	Han_Guangdong	Russia_Steppe_Maikop	-0.007647	-9.779
Mongolian_mid	Han_Guangdong	Russia_Steppe_Catacomb	-0.006431	-7.486
Mongolian_mid	Han_Guangdong	Russia_EBA_Yamnaya_Samara	-0.008175	-11.947
Mongolian_mid	Han_Guangdong	Russia_BA_Okunevo.SG	-0.007168	-12.593
Mongolian_mid	Han_Guangdong	Russia_Srubnaya	-0.007423	-11.292
Mongolian_mid	Han_Guangdong	Russia_Sarmatian.SG	-0.007128	-9.003
Mongolian_mid	Han_Guangdong	Russia_Tagar.SG	-0.007499	-12.28
Mongolian_mid	Han_Guangdong	Russia_Alan.SG	-0.006757	-9.182
Mongolian_mid	Han_Guangdong	Russia_EasternScythian_SouthernUrals.SG	-0.008668	-5.818
Mongolian_mid	Han_Guangdong	Boisman_MN	-0.002202	-4.001
Mongolian_mid	Han_Guangdong	Russia_UstIda_LN.SG	-0.00545	-7.08
Mongolian_mid	Han_Guangdong	UstBelaya_N.SG	-0.005708	-4.692
Mongolian_mid	Han_Guangdong	UstBelaya_EBA.SG	-0.003798	-5.606
Mongolian_mid	Han_Guangdong	Kolyma_M.SG	-0.004487	-4.864
Mongolian_mid	Han_Guangdong	Ekven_IA.SG	-0.003404	-5.465
Mongolian_mid	Han_Guangdong	Kazakhstan_Eneolithic_Botai.SG	-0.007808	-10.14
Mongolian_mid	Han_Guangdong	Kazakhstan_Botai.SG	-0.007364	-7.257
Mongolian_mid	Han_Guangdong	Kazakhstan_TianShanSaka.SG	-0.008929	-2.745
Mongolian_mid	Han_Guangdong	Kazakhstan_CentralSteppe_EMBA.SG	-0.006109	-8.437
Mongolian_mid	Han_Guangdong	Kazakhstan_CentralSaka.SG	-0.006753	-10.41
Mongolian_mid	Han_Guangdong	Kazakhstan_Kangju.SG	-0.007018	-9.416
Mongolian_mid	Han_Guangdong	Kazakhstan_Kumsay_EBA	-0.008473	-10.802
Mongolian_mid	Han_Guangdong	Kazakhstan_Sarmatian.SG	-0.006665	-7.021
Mongolian_mid	Han_Guangdong	Kazakhstan_Wusun.SG	-0.007353	-8.303
Mongolian_mid	Han_Guangdong	Kazakhstan_MLBA_Alakul_Maitan	-0.008478	-13.262
Mongolian_mid	Han_Guangdong	Kazakhstan_MLBA_Aktogai	-0.008663	-11.989
Mongolian_mid	Han_Guangdong	Kazakhstan_MLBA_KazakhMys	-0.007013	-9.122
Mongolian_mid	Han_Guangdong	Kazakhstan_MLBA_Kairan	-0.008658	-11.715
Mongolian_mid	Han_Guangdong	Kazakhstan_MLBA_OyDzhaylau	-0.0075	-9.97
Mongolian_mid	Han_Guangdong	Kazakhstan_LBA_Zevakinskiy	-0.007181	-10.929
Mongolian_mid	Han_Guangdong	Kazakhstan_Medieval_Nomad.SG	-0.00532	-6.927
Mongolian_mid	Han_Guangdong	Kyrgyzstan_TianShanHun.SG	-0.006346	-13.087
Mongolian_mid	Han_Guangdong	Kyrgyzstan_TianShanSaka.SG	-0.007446	-11.281
Mongolian_mid	Han_Guangdong	Ukraine_IA_WesternScythian.SG	-0.007175	-7.875
Mongolian_mid	Han_Guangdong	Turkmenistan_C_Namazga.SG	-0.005216	-4.734
Mongolian_mid	Han_Guangdong	Turkmenistan_Gonur_BA_1	-0.006566	-8.969
Mongolian_mid	Han_Guangdong	Pakistan_IA_Loebanr	-0.004689	-8.931
Mongolian_mid	Han_Guangdong	Pakistan_IA_Katelai	-0.004234	-7.375
Mongolian_mid	Han_Guangdong	Pakistan_IA_Udegram	-0.004976	-7.9
Mongolian_mid	Han_Guangdong	Pakistan_H_SaiduSharif	-0.005105	-8.966
Mongolian_mid	Han_Guangdong	Pakistan_IA_Katelai_published	-0.005144	-6.295
Mongolian_mid	Han_Guangdong	Pakistan_IA_Barikot	-0.004184	-4.824
Mongolian_mid	Han_Guangdong	Pakistan_IA_Butkara	-0.004212	-5.481
Mongolian_mid	Han_Guangdong	Pakistan_H_Aligrama	-0.004642	-6.597
Mongolian_mid	Han_Guangdong	Pakistan_H_Barikot	-0.005015	-6.426
Mongolian_mid	Han_Guangdong	Pakistan_H_Butkara	-0.004017	-4.861
Mongolian_mid	Han_Guangdong	Pakistan_IA_Loebanr_published	-0.003627	-4.343
Mongolian_mid	Han_Guangdong	China_IA.SG	-0.00381	-4.708
Mongolian_mid	Han_Guangdong	Anatolia_N	-0.007496	-12.131
Mongolian_mid	Han_Guangdong	Anatolia_MLBA.SG	-0.007942	-10.325
Mongolian_mid	Han_Guangdong	Anatolia_EBA.SG	-0.006692	-7.992
Mongolian_mid	Han_Guangdong	Iran_TepeAbdulHosein_N.SG	-0.004468	-5.119
Mongolian_mid	Han_Guangdong	Iran_GanjDareh_N	-0.004538	-5.645
Mongolian_mid	Han_Guangdong	Iran_C_SehGabi	-0.00716	-9.589
Mongolian_mid	Han_Guangdong	Iran_BA_HajjiFiruz	-0.008674	-8.755
Mongolian_mid	Han_Guangdong	India_RoopkundC	0.011876	8.79
Mongolian_mid	Han_Guangdong	Germany_EN_LBK_published	-0.007372	-11.088
Mongolian_mid	Han_Guangdong	Germany_Lech_EBA	-0.008048	-12.826
Mongolian_mid	Han_Guangdong	Hungary_Langobard	-0.007614	-11.925
Mongolian_mid	Han_Guangdong	Hungary_EBA_BellBeaker	-0.00758	-11.497
Mongolian_mid	Han_Guangdong	Taiwan_Gongguan	0.016439	14.224
Mongolian_mid	Han_Guangdong	Taiwan_Hanben	0.01423	28.065
Mongolian_mid	Han_Guangdong	Qihe	0.008465	6.386
Mongolian_mid	Han_Guangdong	Tanshishan	0.011547	9.73
Mongolian_mid	Han_Guangdong	Xitoucun	0.013086	13.437
Mongolian_mid	Han_Guangdong	Suogang	0.010062	3.786
Mongolian_mid	Han_Guangdong	Chuanyun	0.01065	7.543
Mongolian_mid	Han_Guangdong	Liangdao1	0.011721	9.348
Mongolian_mid	Han_Guangdong	Liangdao2	0.013182	12.715
Mongolian_mid	Han_Guangdong	Vietnam_LN.SG	0.011996	8.714
Mongolian_mid	Han_Guangdong	Vietnam_BA	0.013057	8.68
Mongolian_mid	Han_Guangdong	Laos_BA.WGC	0.012357	7.621
Mongolian_mid	Han_Guangdong	Bianbian	0.003552	3.189
Mongolian_mid	Han_Guangdong	Boshan	0.002626	2.585
Mongolian_mid	Han_Guangdong	Xiaogao	0.002877	3.101
Mongolian_mid	Han_Guangdong	Xiaojingshan	0.002671	2.806
Mongolian_mid	Han_Guangdong	China_Wuzhuangguoliang_LN.EC	0.00205	0.995
Mongolian_mid	Han_Guangdong	YR_LN	0.005787	12.469
Mongolian_mid	Han_Guangdong	YR_MN	0.005188	7.411
Mongolian_mid	Han_Guangdong	YR_LBIA	0.006417	11.493
Mongolian_mid	Han_Guangdong	Upper_YR_LN	0.003459	5.578
Mongolian_mid	Han_Guangdong	Upper_YR_IA	0.005026	7.109
Mongolian_mid	Han_Guangdong	Shimao_LN	0.004208	5.956
Mongolian_mid	Han_Guangdong	Miaozigou_MN	0.003797	2.578
Mongolian_mid	Han_Guangdong	Yumin	-0.001358	-1.368
Mongolian_mid	Han_Guangdong	AR_Xianbei_IA	-0.004739	-3.347
Mongolian_mid	Han_Guangdong	AR_EN	-0.005898	-4.401
Mongolian_mid	Han_Guangdong	AR_IA	0.002717	0.818
Mongolian_mid	Han_Guangdong	HMMH_MN	-0.00356	-3.277
Mongolian_mid	Han_Guangdong	WLR_MN	0.001844	2.526
Mongolian_mid	Han_Guangdong	WLR_BA	0.004158	4.087
Mongolian_mid	Han_Guangdong	WLR_LN	0.004169	4.95
Mongolian_mid	Han_Henan	Han_Hubei	0.006526	14.723
Mongolian_mid	Han_Henan	Han_Jiangsu	0.006246	15.171
Mongolian_mid	Han_Henan	Han_Shandong	0.004883	12.594
Mongolian_mid	Han_Henan	Han_Shanxi	0.004723	11.989
Mongolian_mid	Han_Henan	Han_Shanghai	0.006632	11.161
Mongolian_mid	Han_Henan	Han_Sichuan	0.0063	15.404
Mongolian_mid	Han_Henan	Han_Zhejiang	0.005827	12.502
Mongolian_mid	Han_Henan	Han_Chongqing	0.006471	12.667
Mongolian_mid	Han_Henan	Tibetan_Chamdo	0.003616	9.535
Mongolian_mid	Han_Henan	Tibetan_Lhasa	0.003565	8.598
Mongolian_mid	Han_Henan	Tibetan_Yunnan	0.00369	6.716
Mongolian_mid	Han_Henan	Tibetan_Yajiang	0.003447	8.991
Mongolian_mid	Han_Henan	Tibetan_Xinlong	0.004257	11.366
Mongolian_mid	Han_Henan	Tujia	0.00574	14.872
Mongolian_mid	Han_Henan	Yi	0.004665	12.329
Mongolian_mid	Han_Henan	Naxi	0.004917	12.67
Mongolian_mid	Han_Henan	China_Lahu	0.004888	11.139
Mongolian_mid	Han_Henan	Qiang_Daofu	0.004319	12.223
Mongolian_mid	Han_Henan	Qiang_Danba	0.004506	11.854
Mongolian_mid	Han_Henan	PhuLa	0.005169	12.323
Mongolian_mid	Han_Henan	Sila	0.004679	10.826
Mongolian_mid	Han_Henan	HaNhi	0.004938	12.464
Mongolian_mid	Han_Henan	Cong	0.00497	12
Mongolian_mid	Han_Henan	Tamang	0.002531	6.209
Mongolian_mid	Han_Henan	Sherpa	0.0036	7.071
Mongolian_mid	Han_Henan	Kusunda	0.001096	2.454
Mongolian_mid	Han_Henan	Miao	0.005804	14.923
Mongolian_mid	Han_Henan	She	0.00529	13.331
Mongolian_mid	Han_Henan	Gelao	0.005767	14.047
Mongolian_mid	Han_Henan	Hmong	0.00556	12.44
Mongolian_mid	Han_Henan	PaThen	0.005687	12.594
Mongolian_mid	Han_Henan	Dao	0.006146	14.274
Mongolian_mid	Han_Henan	Ami	0.006154	13.214
Mongolian_mid	Han_Henan	Atayal	0.006014	11.76
Mongolian_mid	Han_Henan	Malay	0.003675	9.243
Mongolian_mid	Han_Henan	Tagalog	0.005127	10.409
Mongolian_mid	Han_Henan	Kankanaey	0.006106	12.364
Mongolian_mid	Han_Henan	Visayan	0.004307	8.145
Mongolian_mid	Han_Henan	Kinh_Vietnam	0.00547	13.773
Mongolian_mid	Han_Henan	Vietnamese	0.005963	14.612
Mongolian_mid	Han_Henan	Mang	0.004735	10.213
Mongolian_mid	Han_Henan	Muong	0.006109	15.03
Mongolian_mid	Han_Henan	KhoMu	0.004632	10.505
Mongolian_mid	Han_Henan	Dai	0.006405	14.865
Mongolian_mid	Han_Henan	Maonan	0.005989	15.051
Mongolian_mid	Han_Henan	Zhuang	0.005889	15.456
Mongolian_mid	Han_Henan	Mulam	0.005987	15.283
Mongolian_mid	Han_Henan	Li	0.006518	13.005
Mongolian_mid	Han_Henan	Dong_Hunan	0.005746	14.546
Mongolian_mid	Han_Henan	Dong_Guizhou	0.00627	15.493
Mongolian_mid	Han_Henan	Thai	0.004827	13.143
Mongolian_mid	Han_Henan	LaChi	0.006055	12.285
Mongolian_mid	Han_Henan	Nung	0.005999	14.339
Mongolian_mid	Han_Henan	Mongola	0.002991	7.099
Mongolian_mid	Han_Henan	Daur	0.000659	1.742
Mongolian_mid	Han_Henan	Tu	0.002963	8.444
Mongolian_mid	Han_Henan	Dongxiang	0.002988	7.788
Mongolian_mid	Han_Henan	Yugur	0.004338	13.011
Mongolian_mid	Han_Henan	Bonan	0.003686	10.291
Mongolian_mid	Han_Henan	Mongol	-0.001811	-6.564
Mongolian_mid	Han_Henan	Buryat	-0.0031	-11.215
Mongolian_mid	Han_Henan	Kalmyk.DG	-0.003178	-4.39
Mongolian_mid	Han_Henan	Xibo	0.00222	6.167
Mongolian_mid	Han_Henan	Hezhen	0.000573	1.512
Mongolian_mid	Han_Henan	Oroqen	-0.000349	-0.965
Mongolian_mid	Han_Henan	Ulchi	-0.001443	-4.229
Mongolian_mid	Han_Henan	Even	-0.005386	-13.704
Mongolian_mid	Han_Henan	Evenk_FarEast	-0.002956	-6.666
Mongolian_mid	Han_Henan	Evenk_Transbaikal	-0.004661	-10.856
Mongolian_mid	Han_Henan	Nanai	-0.00161	-4.098
Mongolian_mid	Han_Henan	Salar	0.002199	5.725
Mongolian_mid	Han_Henan	Palestinian	-0.007774	-13.587
Mongolian_mid	Han_Henan	Syrian	-0.007834	-13.227
Mongolian_mid	Han_Henan	Burusho	-0.005665	-11.848
Mongolian_mid	Han_Henan	Balochi	-0.006463	-12.183
Mongolian_mid	Han_Henan	Brahui	-0.006325	-11.626
Mongolian_mid	Han_Henan	Druze	-0.007918	-13.652
Mongolian_mid	Han_Henan	Kalash	-0.006828	-12.509
Mongolian_mid	Han_Henan	Iranian_Bandari	-0.006924	-11.968
Mongolian_mid	Han_Henan	Iranian	-0.007448	-13.797
Mongolian_mid	Han_Henan	Avar	-0.007837	-13.497
Mongolian_mid	Han_Henan	Yakut	-0.003987	-11.41
Mongolian_mid	Han_Henan	Tubalar	-0.004355	-11.349
Mongolian_mid	Han_Henan	Turkish	-0.00767	-14.48
Mongolian_mid	Han_Henan	Khakass	-0.004523	-12.533
Mongolian_mid	Han_Henan	Tatar_Siberian	-0.00575	-14.468
Mongolian_mid	Han_Henan	Chuvash	-0.007705	-15.805
Mongolian_mid	Han_Henan	Tuvinian	-0.003346	-10.304
Mongolian_mid	Han_Henan	Tabasaran	-0.007747	-13.256
Mongolian_mid	Han_Henan	Uzbek	-0.005318	-13.233
Mongolian_mid	Han_Henan	Dungan	0.00299	8.706
Mongolian_mid	Han_Henan	Kyrgyz_China	-0.00305	-9.061
Mongolian_mid	Han_Henan	Uyghur	-0.003171	-7.626
Mongolian_mid	Han_Henan	Kazakh_China	-0.002255	-6.081
Mongolian_mid	Han_Henan	Nganasan	-0.005055	-11.914
Mongolian_mid	Han_Henan	Udmurt	-0.007876	-15.479
Mongolian_mid	Han_Henan	Aleut	-0.006592	-12.873
Mongolian_mid	Han_Henan	Selkup	-0.00631	-15.326
Mongolian_mid	Han_Henan	Mansi	-0.006537	-13.913
Mongolian_mid	Han_Henan	Ossetian	-0.007655	-13.829
Mongolian_mid	Han_Henan	Tajik	-0.006583	-13.429
Mongolian_mid	Han_Henan	Ukrainian	-0.008547	-14.709
Mongolian_mid	Han_Henan	Armenian	-0.008064	-13.602
Mongolian_mid	Han_Henan	Basque	-0.008597	-14.583
Mongolian_mid	Han_Henan	English	-0.009079	-14.586
Mongolian_mid	Han_Henan	Russian	-0.008312	-15.239
Mongolian_mid	Han_Henan	French	-0.008417	-14.969
Mongolian_mid	Han_Henan	Spanish	-0.008578	-15.212
Mongolian_mid	Han_Henan	Karitiana	-0.003094	-4.452
Mongolian_mid	Han_Henan	Nepal_Mebrak_2125BP.SG	0.005706	5.257
Mongolian_mid	Han_Henan	Nepal_Samdzong_1500BP.SG	0.003415	5.47
Mongolian_mid	Han_Henan	Nepal_Chokhopani_2700BP.SG	0.003972	4.149
Mongolian_mid	Han_Henan	Mongolia_N_North	-0.002277	-3.954
Mongolian_mid	Han_Henan	Mongolia_N_East	-0.002213	-2.746
Mongolian_mid	Han_Henan	Mongolia_LBA_4_CenterWest	-0.002995	-6.178
Mongolian_mid	Han_Henan	Mongolia_LBA_3_MongunTaiga	-0.005483	-7.294
Mongolian_mid	Han_Henan	Mongolia_LBA_2_Ulaanzukh	-0.001207	-1.759
Mongolian_mid	Han_Henan	Mongolia_Khovsgol_LBA	-0.003522	-8.014
Mongolian_mid	Han_Henan	Mongolia_EIA_1_SlabGrave	-0.002564	-5.458
Mongolian_mid	Han_Henan	Mongolia_EBA_1_Ulgii	-0.002791	-4.307
Mongolian_mid	Han_Henan	Mongolia_EIA_4_Sagly	-0.005897	-11.534
Mongolian_mid	Han_Henan	Mongolia_XiongNu.SG	0.005002	7.213
Mongolian_mid	Han_Henan	Mongolia_XiongNu_WE.SG	-0.003148	-3.611
Mongolian_mid	Han_Henan	Mongolia_IA_Xianbei	-0.001562	-1.415
Mongolian_mid	Han_Henan	Mongolia_Medieval	-0.002443	-1.921
Mongolian_mid	Han_Henan	Mongolia_Mongol	-0.002794	-3.019
Mongolian_mid	Han_Henan	Russia_Heshui_Mohe_Early_Medieval	0.001483	1.065
Mongolian_mid	Han_Henan	DevilsCave_N.SG	-0.001681	-2.298
Mongolian_mid	Han_Henan	Russia_Shamanka_Eneolithic.SG	-0.003529	-7.57
Mongolian_mid	Han_Henan	Russia_Shamanka_EBA.SG	-0.002946	-3.707
Mongolian_mid	Han_Henan	Russia_Andronovo.SG	-0.009118	-11.72
Mongolian_mid	Han_Henan	Russia_Afanasievo	-0.008933	-14.213
Mongolian_mid	Han_Henan	Russia_EBA_Yamnaya_Kalmykia.SG	-0.00921	-11.024
Mongolian_mid	Han_Henan	Russia_Sintashta_MLBA.SG	-0.009391	-10.398
Mongolian_mid	Han_Henan	Russia_Steppe_Maikop	-0.009013	-11.25
Mongolian_mid	Han_Henan	Russia_Steppe_Catacomb	-0.008615	-10.23
Mongolian_mid	Han_Henan	Russia_EBA_Yamnaya_Samara	-0.008285	-12.083
Mongolian_mid	Han_Henan	Russia_BA_Okunevo.SG	-0.006329	-11.668
Mongolian_mid	Han_Henan	Russia_Srubnaya	-0.008669	-13.538
Mongolian_mid	Han_Henan	Russia_Sarmatian.SG	-0.008561	-10.368
Mongolian_mid	Han_Henan	Russia_Tagar.SG	-0.008436	-12.556
Mongolian_mid	Han_Henan	Russia_Alan.SG	-0.007691	-9.77
Mongolian_mid	Han_Henan	Russia_EasternScythian_SouthernUrals.SG	-0.009166	-6.038
Mongolian_mid	Han_Henan	Boisman_MN	-0.001255	-2.112
Mongolian_mid	Han_Henan	Russia_UstIda_LN.SG	-0.004075	-5.001
Mongolian_mid	Han_Henan	UstBelaya_N.SG	-0.003352	-2.485
Mongolian_mid	Han_Henan	UstBelaya_EBA.SG	-0.003862	-5.574
Mongolian_mid	Han_Henan	Kolyma_M.SG	-0.003827	-3.658
Mongolian_mid	Han_Henan	Ekven_IA.SG	-0.003657	-5.836
Mongolian_mid	Han_Henan	Kazakhstan_Eneolithic_Botai.SG	-0.007142	-8.56
Mongolian_mid	Han_Henan	Kazakhstan_Botai.SG	-0.006555	-5.896
Mongolian_mid	Han_Henan	Kazakhstan_TianShanSaka.SG	-0.011	-3.043
Mongolian_mid	Han_Henan	Kazakhstan_CentralSteppe_EMBA.SG	-0.005619	-7.255
Mongolian_mid	Han_Henan	Kazakhstan_CentralSaka.SG	-0.004412	-6.462
Mongolian_mid	Han_Henan	Kazakhstan_Kangju.SG	-0.007773	-10.209
Mongolian_mid	Han_Henan	Kazakhstan_Kumsay_EBA	-0.007931	-9.33
Mongolian_mid	Han_Henan	Kazakhstan_Sarmatian.SG	-0.007662	-7.613
Mongolian_mid	Han_Henan	Kazakhstan_Wusun.SG	-0.008648	-9.51
Mongolian_mid	Han_Henan	Kazakhstan_MLBA_Alakul_Maitan	-0.008273	-11.584
Mongolian_mid	Han_Henan	Kazakhstan_MLBA_Aktogai	-0.008012	-10.804
Mongolian_mid	Han_Henan	Kazakhstan_MLBA_KazakhMys	-0.008109	-9.588
Mongolian_mid	Han_Henan	Kazakhstan_MLBA_Kairan	-0.008981	-11.394
Mongolian_mid	Han_Henan	Kazakhstan_MLBA_OyDzhaylau	-0.007799	-9.464
Mongolian_mid	Han_Henan	Kazakhstan_LBA_Zevakinskiy	-0.007326	-10.528
Mongolian_mid	Han_Henan	Kazakhstan_Medieval_Nomad.SG	-0.00437	-5.263
Mongolian_mid	Han_Henan	Kyrgyzstan_TianShanHun.SG	-0.006326	-12.618
Mongolian_mid	Han_Henan	Kyrgyzstan_TianShanSaka.SG	-0.007161	-10.778
Mongolian_mid	Han_Henan	Ukraine_IA_WesternScythian.SG	-0.008864	-9.055
Mongolian_mid	Han_Henan	Turkmenistan_C_Namazga.SG	-0.006028	-4.87
Mongolian_mid	Han_Henan	Turkmenistan_Gonur_BA_1	-0.008067	-10.3
Mongolian_mid	Han_Henan	Pakistan_IA_Loebanr	-0.005055	-8.894
Mongolian_mid	Han_Henan	Pakistan_IA_Katelai	-0.005673	-9.18
Mongolian_mid	Han_Henan	Pakistan_IA_Udegram	-0.00589	-8.966
Mongolian_mid	Han_Henan	Pakistan_H_SaiduSharif	-0.006183	-10.456
Mongolian_mid	Han_Henan	Pakistan_IA_Katelai_published	-0.006465	-8.135
Mongolian_mid	Han_Henan	Pakistan_IA_Barikot	-0.006786	-7.424
Mongolian_mid	Han_Henan	Pakistan_IA_Butkara	-0.005054	-6.157
Mongolian_mid	Han_Henan	Pakistan_H_Aligrama	-0.00564	-7.329
Mongolian_mid	Han_Henan	Pakistan_H_Barikot	-0.007001	-8.096
Mongolian_mid	Han_Henan	Pakistan_H_Butkara	-0.00487	-5.698
Mongolian_mid	Han_Henan	Pakistan_IA_Loebanr_published	-0.005341	-6.375
Mongolian_mid	Han_Henan	China_IA.SG	-0.004127	-4.835
Mongolian_mid	Han_Henan	Anatolia_N	-0.009075	-13.917
Mongolian_mid	Han_Henan	Anatolia_MLBA.SG	-0.009429	-11.332
Mongolian_mid	Han_Henan	Anatolia_EBA.SG	-0.009203	-10.121
Mongolian_mid	Han_Henan	Iran_TepeAbdulHosein_N.SG	-0.006597	-7.613
Mongolian_mid	Han_Henan	Iran_GanjDareh_N	-0.006366	-7.725
Mongolian_mid	Han_Henan	Iran_C_SehGabi	-0.008121	-10.737
Mongolian_mid	Han_Henan	Iran_BA_HajjiFiruz	-0.009711	-8.903
Mongolian_mid	Han_Henan	India_RoopkundC	0.003836	2.624
Mongolian_mid	Han_Henan	Germany_EN_LBK_published	-0.008775	-11.949
Mongolian_mid	Han_Henan	Germany_Lech_EBA	-0.008495	-13.184
Mongolian_mid	Han_Henan	Hungary_Langobard	-0.008653	-12.958
Mongolian_mid	Han_Henan	Hungary_EBA_BellBeaker	-0.008318	-11.774
Mongolian_mid	Han_Henan	Taiwan_Gongguan	0.004732	4.027
Mongolian_mid	Han_Henan	Taiwan_Hanben	0.006049	13.244
Mongolian_mid	Han_Henan	Qihe	0.00475	3.123
Mongolian_mid	Han_Henan	Tanshishan	0.005435	4.101
Mongolian_mid	Han_Henan	Xitoucun	0.004581	4.367
Mongolian_mid	Han_Henan	Suogang	0.002984	1.093
Mongolian_mid	Han_Henan	Chuanyun	0.006543	4.427
Mongolian_mid	Han_Henan	Liangdao1	0.004274	3.252
Mongolian_mid	Han_Henan	Liangdao2	0.003734	3.633
Mongolian_mid	Han_Henan	Vietnam_LN.SG	0.004355	2.851
Mongolian_mid	Han_Henan	Vietnam_BA	0.006731	4.34
Mongolian_mid	Han_Henan	Laos_BA.WGC	0.005797	3.149
Mongolian_mid	Han_Henan	Bianbian	0.003016	2.662
Mongolian_mid	Han_Henan	Boshan	0.00363	3.669
Mongolian_mid	Han_Henan	Xiaogao	0.00317	3.094
Mongolian_mid	Han_Henan	Xiaojingshan	0.003826	3.884
Mongolian_mid	Han_Henan	China_Wuzhuangguoliang_LN.EC	0.006145	2.813
Mongolian_mid	Han_Henan	YR_LN	0.00461	9.85
Mongolian_mid	Han_Henan	YR_MN	0.005265	7.74
Mongolian_mid	Han_Henan	YR_LBIA	0.005078	8.9
Mongolian_mid	Han_Henan	Upper_YR_LN	0.004257	7.106
Mongolian_mid	Han_Henan	Upper_YR_IA	0.005076	7.219
Mongolian_mid	Han_Henan	Shimao_LN	0.004963	6.378
Mongolian_mid	Han_Henan	Miaozigou_MN	0.004321	2.966
Mongolian_mid	Han_Henan	Yumin	-0.000648	-0.65
Mongolian_mid	Han_Henan	AR_Xianbei_IA	-0.006239	-4.228
Mongolian_mid	Han_Henan	AR_EN	-0.00165	-1.172
Mongolian_mid	Han_Henan	AR_IA	-0.002421	-0.721
Mongolian_mid	Han_Henan	HMMH_MN	-0.001944	-1.588
Mongolian_mid	Han_Henan	WLR_MN	0.00066	0.817
Mongolian_mid	Han_Henan	WLR_BA	0.002114	1.829
Mongolian_mid	Han_Henan	WLR_LN	0.005852	6.749
Mongolian_mid	Han_Hubei	Han_Jiangsu	0.007675	17.84
Mongolian_mid	Han_Hubei	Han_Shandong	0.006248	15.784
Mongolian_mid	Han_Hubei	Han_Shanxi	0.005793	14.539
Mongolian_mid	Han_Hubei	Han_Shanghai	0.007939	12.175
Mongolian_mid	Han_Hubei	Han_Sichuan	0.007289	17.08
Mongolian_mid	Han_Hubei	Han_Zhejiang	0.008339	17.324
Mongolian_mid	Han_Hubei	Han_Chongqing	0.007783	13.569
Mongolian_mid	Han_Hubei	Tibetan_Chamdo	0.003089	7.997
Mongolian_mid	Han_Hubei	Tibetan_Lhasa	0.002652	6.286
Mongolian_mid	Han_Hubei	Tibetan_Yunnan	0.003444	6.243
Mongolian_mid	Han_Hubei	Tibetan_Yajiang	0.003825	9.517
Mongolian_mid	Han_Hubei	Tibetan_Xinlong	0.005686	14.469
Mongolian_mid	Han_Hubei	Tujia	0.008024	19.319
Mongolian_mid	Han_Hubei	Yi	0.005453	14.148
Mongolian_mid	Han_Hubei	Naxi	0.005246	13.08
Mongolian_mid	Han_Hubei	China_Lahu	0.007588	15.842
Mongolian_mid	Han_Hubei	Qiang_Daofu	0.004173	10.537
Mongolian_mid	Han_Hubei	Qiang_Danba	0.004867	11.492
Mongolian_mid	Han_Hubei	PhuLa	0.007965	17.996
Mongolian_mid	Han_Hubei	Sila	0.0064	13.613
Mongolian_mid	Han_Hubei	HaNhi	0.006086	14.016
Mongolian_mid	Han_Hubei	Cong	0.007267	16.393
Mongolian_mid	Han_Hubei	Tamang	0.002169	5.027
Mongolian_mid	Han_Hubei	Sherpa	0.003985	7.658
Mongolian_mid	Han_Hubei	Kusunda	0.000731	1.659
Mongolian_mid	Han_Hubei	Miao	0.008266	19.582
Mongolian_mid	Han_Hubei	She	0.008584	19.835
Mongolian_mid	Han_Hubei	Gelao	0.009038	19.84
Mongolian_mid	Han_Hubei	Hmong	0.00927	19.234
Mongolian_mid	Han_Hubei	PaThen	0.008547	17.897
Mongolian_mid	Han_Hubei	Dao	0.009559	20.666
Mongolian_mid	Han_Hubei	Ami	0.010681	21.925
Mongolian_mid	Han_Hubei	Atayal	0.010473	18.915
Mongolian_mid	Han_Hubei	Malay	0.007011	14.655
Mongolian_mid	Han_Hubei	Tagalog	0.00866	18.148
Mongolian_mid	Han_Hubei	Kankanaey	0.010822	20.549
Mongolian_mid	Han_Hubei	Visayan	0.00762	14.38
Mongolian_mid	Han_Hubei	Kinh_Vietnam	0.009124	22.107
Mongolian_mid	Han_Hubei	Vietnamese	0.009364	22.14
Mongolian_mid	Han_Hubei	Mang	0.008215	15.394
Mongolian_mid	Han_Hubei	Muong	0.009866	21.684
Mongolian_mid	Han_Hubei	KhoMu	0.008156	16.807
Mongolian_mid	Han_Hubei	Dai	0.010169	21.799
Mongolian_mid	Han_Hubei	Maonan	0.010011	23.153
Mongolian_mid	Han_Hubei	Zhuang	0.009554	23.178
Mongolian_mid	Han_Hubei	Mulam	0.009798	22.792
Mongolian_mid	Han_Hubei	Li	0.009932	18.005
Mongolian_mid	Han_Hubei	Dong_Hunan	0.008627	18.965
Mongolian_mid	Han_Hubei	Dong_Guizhou	0.009242	21.247
Mongolian_mid	Han_Hubei	Thai	0.007971	19.666
Mongolian_mid	Han_Hubei	LaChi	0.009507	17.891
Mongolian_mid	Han_Hubei	Nung	0.00935	20.503
Mongolian_mid	Han_Hubei	Mongola	0.00347	8.444
Mongolian_mid	Han_Hubei	Daur	0.000408	1.071
Mongolian_mid	Han_Hubei	Tu	0.004032	10.636
Mongolian_mid	Han_Hubei	Dongxiang	0.003248	7.857
Mongolian_mid	Han_Hubei	Yugur	0.004733	13.532
Mongolian_mid	Han_Hubei	Bonan	0.004108	10.869
Mongolian_mid	Han_Hubei	Mongol	-0.002501	-8.828
Mongolian_mid	Han_Hubei	Buryat	-0.003938	-13.932
Mongolian_mid	Han_Hubei	Kalmyk.DG	-0.003691	-4.998
Mongolian_mid	Han_Hubei	Xibo	0.002476	6.508
Mongolian_mid	Han_Hubei	Hezhen	0.00024	0.665
Mongolian_mid	Han_Hubei	Oroqen	-0.000616	-1.579
Mongolian_mid	Han_Hubei	Ulchi	-0.002207	-6.299
Mongolian_mid	Han_Hubei	Even	-0.005996	-15.861
Mongolian_mid	Han_Hubei	Evenk_FarEast	-0.004221	-10.101
Mongolian_mid	Han_Hubei	Evenk_Transbaikal	-0.005048	-11.509
Mongolian_mid	Han_Hubei	Nanai	-0.00209	-5.491
Mongolian_mid	Han_Hubei	Salar	0.002827	7.219
Mongolian_mid	Han_Hubei	Palestinian	-0.00888	-16.183
Mongolian_mid	Han_Hubei	Syrian	-0.008334	-13.855
Mongolian_mid	Han_Hubei	Burusho	-0.006519	-13.87
Mongolian_mid	Han_Hubei	Balochi	-0.007834	-14.892
Mongolian_mid	Han_Hubei	Brahui	-0.007618	-14.508
Mongolian_mid	Han_Hubei	Druze	-0.009268	-17.089
Mongolian_mid	Han_Hubei	Kalash	-0.007629	-13.598
Mongolian_mid	Han_Hubei	Iranian_Bandari	-0.00798	-13.859
Mongolian_mid	Han_Hubei	Iranian	-0.008734	-16.623
Mongolian_mid	Han_Hubei	Avar	-0.009882	-17.568
Mongolian_mid	Han_Hubei	Yakut	-0.004783	-14.201
Mongolian_mid	Han_Hubei	Tubalar	-0.005578	-14.314
Mongolian_mid	Han_Hubei	Turkish	-0.008873	-17.213
Mongolian_mid	Han_Hubei	Khakass	-0.005079	-13.763
Mongolian_mid	Han_Hubei	Tatar_Siberian	-0.006822	-17.334
Mongolian_mid	Han_Hubei	Chuvash	-0.009256	-19.454
Mongolian_mid	Han_Hubei	Tuvinian	-0.004467	-14.009
Mongolian_mid	Han_Hubei	Tabasaran	-0.009601	-17.146
Mongolian_mid	Han_Hubei	Uzbek	-0.005848	-15.148
Mongolian_mid	Han_Hubei	Dungan	0.003391	9.605
Mongolian_mid	Han_Hubei	Kyrgyz_China	-0.004215	-11.795
Mongolian_mid	Han_Hubei	Uyghur	-0.003534	-8.576
Mongolian_mid	Han_Hubei	Kazakh_China	-0.003429	-9.158
Mongolian_mid	Han_Hubei	Nganasan	-0.005694	-12.805
Mongolian_mid	Han_Hubei	Udmurt	-0.008871	-17.852
Mongolian_mid	Han_Hubei	Aleut	-0.007252	-13.738
Mongolian_mid	Han_Hubei	Selkup	-0.006965	-17.735
Mongolian_mid	Han_Hubei	Mansi	-0.007536	-16.288
Mongolian_mid	Han_Hubei	Ossetian	-0.009067	-16.735
Mongolian_mid	Han_Hubei	Tajik	-0.007735	-16.595
Mongolian_mid	Han_Hubei	Ukrainian	-0.010177	-17.724
Mongolian_mid	Han_Hubei	Armenian	-0.009037	-15.578
Mongolian_mid	Han_Hubei	Basque	-0.010004	-17.12
Mongolian_mid	Han_Hubei	English	-0.010149	-17.534
Mongolian_mid	Han_Hubei	Russian	-0.00986	-18.553
Mongolian_mid	Han_Hubei	French	-0.009982	-17.917
Mongolian_mid	Han_Hubei	Spanish	-0.009916	-17.944
Mongolian_mid	Han_Hubei	Karitiana	-0.002132	-3.01
Mongolian_mid	Han_Hubei	Nepal_Mebrak_2125BP.SG	0.00521	4.8
Mongolian_mid	Han_Hubei	Nepal_Samdzong_1500BP.SG	0.003512	5.153
Mongolian_mid	Han_Hubei	Nepal_Chokhopani_2700BP.SG	0.004453	4.503
Mongolian_mid	Han_Hubei	Mongolia_N_North	-0.002978	-4.91
Mongolian_mid	Han_Hubei	Mongolia_N_East	-0.003556	-4.317
Mongolian_mid	Han_Hubei	Mongolia_LBA_4_CenterWest	-0.003522	-7.184
Mongolian_mid	Han_Hubei	Mongolia_LBA_3_MongunTaiga	-0.007114	-9.219
Mongolian_mid	Han_Hubei	Mongolia_LBA_2_Ulaanzukh	-0.001893	-2.748
Mongolian_mid	Han_Hubei	Mongolia_Khovsgol_LBA	-0.004721	-9.902
Mongolian_mid	Han_Hubei	Mongolia_EIA_1_SlabGrave	-0.003086	-6.883
Mongolian_mid	Han_Hubei	Mongolia_EBA_1_Ulgii	-0.004591	-6.654
Mongolian_mid	Han_Hubei	Mongolia_EIA_4_Sagly	-0.007025	-13.672
Mongolian_mid	Han_Hubei	Mongolia_XiongNu.SG	0.004927	7.024
Mongolian_mid	Han_Hubei	Mongolia_XiongNu_WE.SG	-0.006929	-7.362
Mongolian_mid	Han_Hubei	Mongolia_IA_Xianbei	-0.003074	-2.803
Mongolian_mid	Han_Hubei	Mongolia_Medieval	-0.003572	-2.606
Mongolian_mid	Han_Hubei	Mongolia_Mongol	-0.003267	-3.739
Mongolian_mid	Han_Hubei	Russia_Heshui_Mohe_Early_Medieval	0.002333	1.689
Mongolian_mid	Han_Hubei	DevilsCave_N.SG	-0.001621	-2.216
Mongolian_mid	Han_Hubei	Russia_Shamanka_Eneolithic.SG	-0.00343	-6.913
Mongolian_mid	Han_Hubei	Russia_Shamanka_EBA.SG	-0.004123	-5.117
Mongolian_mid	Han_Hubei	Russia_Andronovo.SG	-0.010386	-13.428
Mongolian_mid	Han_Hubei	Russia_Afanasievo	-0.010678	-17.395
Mongolian_mid	Han_Hubei	Russia_EBA_Yamnaya_Kalmykia.SG	-0.01109	-14.184
Mongolian_mid	Han_Hubei	Russia_Sintashta_MLBA.SG	-0.011018	-12.254
Mongolian_mid	Han_Hubei	Russia_Steppe_Maikop	-0.00936	-12.144
Mongolian_mid	Han_Hubei	Russia_Steppe_Catacomb	-0.010174	-11.27
Mongolian_mid	Han_Hubei	Russia_EBA_Yamnaya_Samara	-0.010948	-15.55
Mongolian_mid	Han_Hubei	Russia_BA_Okunevo.SG	-0.007187	-12.169
Mongolian_mid	Han_Hubei	Russia_Srubnaya	-0.010124	-15.679
Mongolian_mid	Han_Hubei	Russia_Sarmatian.SG	-0.009033	-10.75
Mongolian_mid	Han_Hubei	Russia_Tagar.SG	-0.009607	-14.238
Mongolian_mid	Han_Hubei	Russia_Alan.SG	-0.008513	-10.784
Mongolian_mid	Han_Hubei	Russia_EasternScythian_SouthernUrals.SG	-0.008006	-5.261
Mongolian_mid	Han_Hubei	Boisman_MN	-0.002163	-3.63
Mongolian_mid	Han_Hubei	Russia_UstIda_LN.SG	-0.005128	-6.461
Mongolian_mid	Han_Hubei	UstBelaya_N.SG	-0.00265	-2.011
Mongolian_mid	Han_Hubei	UstBelaya_EBA.SG	-0.00439	-6.068
Mongolian_mid	Han_Hubei	Kolyma_M.SG	-0.005478	-5.384
Mongolian_mid	Han_Hubei	Ekven_IA.SG	-0.003499	-5.393
Mongolian_mid	Han_Hubei	Kazakhstan_Eneolithic_Botai.SG	-0.008577	-10.306
Mongolian_mid	Han_Hubei	Kazakhstan_Botai.SG	-0.008707	-8.075
Mongolian_mid	Han_Hubei	Kazakhstan_TianShanSaka.SG	-0.009589	-2.866
Mongolian_mid	Han_Hubei	Kazakhstan_CentralSteppe_EMBA.SG	-0.007364	-9.227
Mongolian_mid	Han_Hubei	Kazakhstan_CentralSaka.SG	-0.007018	-10.719
Mongolian_mid	Han_Hubei	Kazakhstan_Kangju.SG	-0.009498	-12.399
Mongolian_mid	Han_Hubei	Kazakhstan_Kumsay_EBA	-0.009271	-11.08
Mongolian_mid	Han_Hubei	Kazakhstan_Sarmatian.SG	-0.010484	-10.32
Mongolian_mid	Han_Hubei	Kazakhstan_Wusun.SG	-0.010218	-11.235
Mongolian_mid	Han_Hubei	Kazakhstan_MLBA_Alakul_Maitan	-0.010734	-15.079
Mongolian_mid	Han_Hubei	Kazakhstan_MLBA_Aktogai	-0.009973	-13.149
Mongolian_mid	Han_Hubei	Kazakhstan_MLBA_KazakhMys	-0.011129	-13.498
Mongolian_mid	Han_Hubei	Kazakhstan_MLBA_Kairan	-0.011085	-13.535
Mongolian_mid	Han_Hubei	Kazakhstan_MLBA_OyDzhaylau	-0.00996	-12.795
Mongolian_mid	Han_Hubei	Kazakhstan_LBA_Zevakinskiy	-0.008501	-12.72
Mongolian_mid	Han_Hubei	Kazakhstan_Medieval_Nomad.SG	-0.005853	-7.344
Mongolian_mid	Han_Hubei	Kyrgyzstan_TianShanHun.SG	-0.007724	-15.967
Mongolian_mid	Han_Hubei	Kyrgyzstan_TianShanSaka.SG	-0.008144	-12.35
Mongolian_mid	Han_Hubei	Ukraine_IA_WesternScythian.SG	-0.009993	-10.152
Mongolian_mid	Han_Hubei	Turkmenistan_C_Namazga.SG	-0.006658	-5.443
Mongolian_mid	Han_Hubei	Turkmenistan_Gonur_BA_1	-0.007864	-9.996
Mongolian_mid	Han_Hubei	Pakistan_IA_Loebanr	-0.006805	-12.157
Mongolian_mid	Han_Hubei	Pakistan_IA_Katelai	-0.006684	-11.168
Mongolian_mid	Han_Hubei	Pakistan_IA_Udegram	-0.007327	-11.803
Mongolian_mid	Han_Hubei	Pakistan_H_SaiduSharif	-0.007303	-12.828
Mongolian_mid	Han_Hubei	Pakistan_IA_Katelai_published	-0.007491	-8.783
Mongolian_mid	Han_Hubei	Pakistan_IA_Barikot	-0.00846	-9.504
Mongolian_mid	Han_Hubei	Pakistan_IA_Butkara	-0.006171	-7.632
Mongolian_mid	Han_Hubei	Pakistan_H_Aligrama	-0.007222	-9.607
Mongolian_mid	Han_Hubei	Pakistan_H_Barikot	-0.007281	-8.727
Mongolian_mid	Han_Hubei	Pakistan_H_Butkara	-0.006294	-7.053
Mongolian_mid	Han_Hubei	Pakistan_IA_Loebanr_published	-0.007003	-7.847
Mongolian_mid	Han_Hubei	China_IA.SG	-0.005216	-6.08
Mongolian_mid	Han_Hubei	Anatolia_N	-0.010164	-15.874
Mongolian_mid	Han_Hubei	Anatolia_MLBA.SG	-0.0096	-11.911
Mongolian_mid	Han_Hubei	Anatolia_EBA.SG	-0.0083	-9.203
Mongolian_mid	Han_Hubei	Iran_TepeAbdulHosein_N.SG	-0.008126	-9.15
Mongolian_mid	Han_Hubei	Iran_GanjDareh_N	-0.008341	-10.237
Mongolian_mid	Han_Hubei	Iran_C_SehGabi	-0.009246	-11.867
Mongolian_mid	Han_Hubei	Iran_BA_HajjiFiruz	-0.010935	-10.352
Mongolian_mid	Han_Hubei	India_RoopkundC	0.007931	5.505
Mongolian_mid	Han_Hubei	Germany_EN_LBK_published	-0.009738	-13.286
Mongolian_mid	Han_Hubei	Germany_Lech_EBA	-0.009615	-14.838
Mongolian_mid	Han_Hubei	Hungary_Langobard	-0.009576	-14.646
Mongolian_mid	Han_Hubei	Hungary_EBA_BellBeaker	-0.009557	-13.61
Mongolian_mid	Han_Hubei	Taiwan_Gongguan	0.012193	10.466
Mongolian_mid	Han_Hubei	Taiwan_Hanben	0.010055	19.931
Mongolian_mid	Han_Hubei	Qihe	0.004306	2.867
Mongolian_mid	Han_Hubei	Tanshishan	0.007913	6.35
Mongolian_mid	Han_Hubei	Xitoucun	0.010539	10.326
Mongolian_mid	Han_Hubei	Suogang	0.010872	3.83
Mongolian_mid	Han_Hubei	Chuanyun	0.007836	5.074
Mongolian_mid	Han_Hubei	Liangdao1	0.008241	5.929
Mongolian_mid	Han_Hubei	Liangdao2	0.007611	6.968
Mongolian_mid	Han_Hubei	Vietnam_LN.SG	0.007621	4.878
Mongolian_mid	Han_Hubei	Vietnam_BA	0.011411	7.432
Mongolian_mid	Han_Hubei	Laos_BA.WGC	0.007855	4.565
Mongolian_mid	Han_Hubei	Bianbian	0.004389	3.776
Mongolian_mid	Han_Hubei	Boshan	0.003874	3.568
Mongolian_mid	Han_Hubei	Xiaogao	0.002461	2.372
Mongolian_mid	Han_Hubei	Xiaojingshan	0.003779	3.451
Mongolian_mid	Han_Hubei	China_Wuzhuangguoliang_LN.EC	0.004978	2.296
Mongolian_mid	Han_Hubei	YR_LN	0.004961	10.093
Mongolian_mid	Han_Hubei	YR_MN	0.005362	7.35
Mongolian_mid	Han_Hubei	YR_LBIA	0.00657	11.847
Mongolian_mid	Han_Hubei	Upper_YR_LN	0.004712	7.096
Mongolian_mid	Han_Hubei	Upper_YR_IA	0.006757	9.12
Mongolian_mid	Han_Hubei	Shimao_LN	0.003885	4.798
Mongolian_mid	Han_Hubei	Miaozigou_MN	0.005577	3.715
Mongolian_mid	Han_Hubei	Yumin	-0.000917	-0.834
Mongolian_mid	Han_Hubei	AR_Xianbei_IA	-0.004037	-2.778
Mongolian_mid	Han_Hubei	AR_EN	-0.003765	-2.675
Mongolian_mid	Han_Hubei	AR_IA	0.002644	0.752
Mongolian_mid	Han_Hubei	HMMH_MN	-0.002023	-1.744
Mongolian_mid	Han_Hubei	WLR_MN	0.001624	1.924
Mongolian_mid	Han_Hubei	WLR_BA	0.004889	4.383
Mongolian_mid	Han_Hubei	WLR_LN	0.005643	6.222
Mongolian_mid	Han_Jiangsu	Han_Shandong	0.006276	18.43
Mongolian_mid	Han_Jiangsu	Han_Shanxi	0.005707	15.803
Mongolian_mid	Han_Jiangsu	Han_Shanghai	0.007367	13.426
Mongolian_mid	Han_Jiangsu	Han_Sichuan	0.006981	17.768
Mongolian_mid	Han_Jiangsu	Han_Zhejiang	0.007516	17.322
Mongolian_mid	Han_Jiangsu	Han_Chongqing	0.007502	15.326
Mongolian_mid	Han_Jiangsu	Tibetan_Chamdo	0.003348	9.662
Mongolian_mid	Han_Jiangsu	Tibetan_Lhasa	0.003341	8.784
Mongolian_mid	Han_Jiangsu	Tibetan_Yunnan	0.003997	8.329
Mongolian_mid	Han_Jiangsu	Tibetan_Yajiang	0.003753	10.989
Mongolian_mid	Han_Jiangsu	Tibetan_Xinlong	0.00533	14.964
Mongolian_mid	Han_Jiangsu	Tujia	0.006977	20.007
Mongolian_mid	Han_Jiangsu	Yi	0.005492	15.309
Mongolian_mid	Han_Jiangsu	Naxi	0.005146	14.358
Mongolian_mid	Han_Jiangsu	China_Lahu	0.00665	15.462
Mongolian_mid	Han_Jiangsu	Qiang_Daofu	0.004022	12.052
Mongolian_mid	Han_Jiangsu	Qiang_Danba	0.004722	13.366
Mongolian_mid	Han_Jiangsu	PhuLa	0.006975	17.243
Mongolian_mid	Han_Jiangsu	Sila	0.00576	13.24
Mongolian_mid	Han_Jiangsu	HaNhi	0.005884	15.356
Mongolian_mid	Han_Jiangsu	Cong	0.006235	16.187
Mongolian_mid	Han_Jiangsu	Tamang	0.002398	6.366
Mongolian_mid	Han_Jiangsu	Sherpa	0.003887	8.275
Mongolian_mid	Han_Jiangsu	Kusunda	0.001333	3.129
Mongolian_mid	Han_Jiangsu	Miao	0.006711	17.369
Mongolian_mid	Han_Jiangsu	She	0.007345	19.114
Mongolian_mid	Han_Jiangsu	Gelao	0.007516	18.976
Mongolian_mid	Han_Jiangsu	Hmong	0.00737	16.818
Mongolian_mid	Han_Jiangsu	PaThen	0.007465	17.369
Mongolian_mid	Han_Jiangsu	Dao	0.008268	20.682
Mongolian_mid	Han_Jiangsu	Ami	0.008661	19.971
Mongolian_mid	Han_Jiangsu	Atayal	0.009135	17.719
Mongolian_mid	Han_Jiangsu	Malay	0.005549	13.422
Mongolian_mid	Han_Jiangsu	Tagalog	0.006642	14.857
Mongolian_mid	Han_Jiangsu	Kankanaey	0.008555	17.689
Mongolian_mid	Han_Jiangsu	Visayan	0.006457	13.844
Mongolian_mid	Han_Jiangsu	Kinh_Vietnam	0.007733	21.012
Mongolian_mid	Han_Jiangsu	Vietnamese	0.007815	20.612
Mongolian_mid	Han_Jiangsu	Mang	0.007091	15.224
Mongolian_mid	Han_Jiangsu	Muong	0.00778	20.053
Mongolian_mid	Han_Jiangsu	KhoMu	0.006422	16.091
Mongolian_mid	Han_Jiangsu	Dai	0.008071	20.017
Mongolian_mid	Han_Jiangsu	Maonan	0.008563	21.765
Mongolian_mid	Han_Jiangsu	Zhuang	0.007999	22.511
Mongolian_mid	Han_Jiangsu	Mulam	0.008111	21.211
Mongolian_mid	Han_Jiangsu	Li	0.00925	18.937
Mongolian_mid	Han_Jiangsu	Dong_Hunan	0.008083	21.81
Mongolian_mid	Han_Jiangsu	Dong_Guizhou	0.00823	20.718
Mongolian_mid	Han_Jiangsu	Thai	0.00686	19.607
Mongolian_mid	Han_Jiangsu	LaChi	0.007954	16.306
Mongolian_mid	Han_Jiangsu	Nung	0.008242	21.344
Mongolian_mid	Han_Jiangsu	Mongola	0.003359	9.447
Mongolian_mid	Han_Jiangsu	Daur	0.001192	3.439
Mongolian_mid	Han_Jiangsu	Tu	0.004126	12.301
Mongolian_mid	Han_Jiangsu	Dongxiang	0.003509	9.898
Mongolian_mid	Han_Jiangsu	Yugur	0.004613	14.559
Mongolian_mid	Han_Jiangsu	Bonan	0.004052	11.764
Mongolian_mid	Han_Jiangsu	Mongol	-0.00198	-7.533
Mongolian_mid	Han_Jiangsu	Buryat	-0.00311	-11.33
Mongolian_mid	Han_Jiangsu	Kalmyk.DG	-0.00296	-4.427
Mongolian_mid	Han_Jiangsu	Xibo	0.002383	6.682
Mongolian_mid	Han_Jiangsu	Hezhen	0.001181	3.339
Mongolian_mid	Han_Jiangsu	Oroqen	-0.000319	-0.881
Mongolian_mid	Han_Jiangsu	Ulchi	-0.001651	-5.019
Mongolian_mid	Han_Jiangsu	Even	-0.005857	-16.887
Mongolian_mid	Han_Jiangsu	Evenk_FarEast	-0.002753	-7.058
Mongolian_mid	Han_Jiangsu	Evenk_Transbaikal	-0.004935	-11.811
Mongolian_mid	Han_Jiangsu	Nanai	-0.001648	-4.612
Mongolian_mid	Han_Jiangsu	Salar	0.002483	7.24
Mongolian_mid	Han_Jiangsu	Palestinian	-0.008374	-16.005
Mongolian_mid	Han_Jiangsu	Syrian	-0.008396	-14.978
Mongolian_mid	Han_Jiangsu	Burusho	-0.005921	-13.908
Mongolian_mid	Han_Jiangsu	Balochi	-0.007052	-14.385
Mongolian_mid	Han_Jiangsu	Brahui	-0.007304	-14.924
Mongolian_mid	Han_Jiangsu	Druze	-0.008709	-16.23
Mongolian_mid	Han_Jiangsu	Kalash	-0.00713	-14.01
Mongolian_mid	Han_Jiangsu	Iranian_Bandari	-0.007415	-13.938
Mongolian_mid	Han_Jiangsu	Iranian	-0.008094	-16.333
Mongolian_mid	Han_Jiangsu	Avar	-0.009021	-16.694
Mongolian_mid	Han_Jiangsu	Yakut	-0.004302	-13.105
Mongolian_mid	Han_Jiangsu	Tubalar	-0.004744	-13.472
Mongolian_mid	Han_Jiangsu	Turkish	-0.008417	-17.2
Mongolian_mid	Han_Jiangsu	Khakass	-0.004752	-14.237
Mongolian_mid	Han_Jiangsu	Tatar_Siberian	-0.006085	-16.478
Mongolian_mid	Han_Jiangsu	Chuvash	-0.008644	-18.937
Mongolian_mid	Han_Jiangsu	Tuvinian	-0.003748	-12.136
Mongolian_mid	Han_Jiangsu	Tabasaran	-0.00918	-17.174
Mongolian_mid	Han_Jiangsu	Uzbek	-0.005469	-14.688
Mongolian_mid	Han_Jiangsu	Dungan	0.003734	11.206
Mongolian_mid	Han_Jiangsu	Kyrgyz_China	-0.003325	-10.395
Mongolian_mid	Han_Jiangsu	Uyghur	-0.00351	-9.789
Mongolian_mid	Han_Jiangsu	Kazakh_China	-0.002754	-7.287
Mongolian_mid	Han_Jiangsu	Nganasan	-0.005245	-12.421
Mongolian_mid	Han_Jiangsu	Udmurt	-0.008351	-18.086
Mongolian_mid	Han_Jiangsu	Aleut	-0.00712	-15.018
Mongolian_mid	Han_Jiangsu	Selkup	-0.006525	-17.622
Mongolian_mid	Han_Jiangsu	Mansi	-0.007106	-16.925
Mongolian_mid	Han_Jiangsu	Ossetian	-0.008404	-16.523
Mongolian_mid	Han_Jiangsu	Tajik	-0.007359	-16.421
Mongolian_mid	Han_Jiangsu	Ukrainian	-0.009553	-17.694
Mongolian_mid	Han_Jiangsu	Armenian	-0.009085	-16.477
Mongolian_mid	Han_Jiangsu	Basque	-0.009537	-17.542
Mongolian_mid	Han_Jiangsu	English	-0.009692	-17.281
Mongolian_mid	Han_Jiangsu	Russian	-0.009247	-18.218
Mongolian_mid	Han_Jiangsu	French	-0.009289	-17.853
Mongolian_mid	Han_Jiangsu	Spanish	-0.009311	-17.721
Mongolian_mid	Han_Jiangsu	Karitiana	-0.002798	-4.463
Mongolian_mid	Han_Jiangsu	Nepal_Mebrak_2125BP.SG	0.003604	3.615
Mongolian_mid	Han_Jiangsu	Nepal_Samdzong_1500BP.SG	0.00375	6.099
Mongolian_mid	Han_Jiangsu	Nepal_Chokhopani_2700BP.SG	0.002857	3.156
Mongolian_mid	Han_Jiangsu	Mongolia_N_North	-0.002797	-5.374
Mongolian_mid	Han_Jiangsu	Mongolia_N_East	-0.000678	-0.918
Mongolian_mid	Han_Jiangsu	Mongolia_LBA_4_CenterWest	-0.003296	-7.406
Mongolian_mid	Han_Jiangsu	Mongolia_LBA_3_MongunTaiga	-0.005523	-8.296
Mongolian_mid	Han_Jiangsu	Mongolia_LBA_2_Ulaanzukh	-0.001088	-1.725
Mongolian_mid	Han_Jiangsu	Mongolia_Khovsgol_LBA	-0.003958	-9.576
Mongolian_mid	Han_Jiangsu	Mongolia_EIA_1_SlabGrave	-0.002459	-5.695
Mongolian_mid	Han_Jiangsu	Mongolia_EBA_1_Ulgii	-0.004372	-6.871
Mongolian_mid	Han_Jiangsu	Mongolia_EIA_4_Sagly	-0.006891	-14.296
Mongolian_mid	Han_Jiangsu	Mongolia_XiongNu.SG	0.005516	8.621
Mongolian_mid	Han_Jiangsu	Mongolia_XiongNu_WE.SG	-0.00521	-6.28
Mongolian_mid	Han_Jiangsu	Mongolia_IA_Xianbei	-0.003655	-3.636
Mongolian_mid	Han_Jiangsu	Mongolia_Medieval	-0.004744	-3.906
Mongolian_mid	Han_Jiangsu	Mongolia_Mongol	-0.00291	-3.529
Mongolian_mid	Han_Jiangsu	Russia_Heshui_Mohe_Early_Medieval	0.002936	2.213
Mongolian_mid	Han_Jiangsu	DevilsCave_N.SG	-0.00077	-1.071
Mongolian_mid	Han_Jiangsu	Russia_Shamanka_Eneolithic.SG	-0.002824	-6.33
Mongolian_mid	Han_Jiangsu	Russia_Shamanka_EBA.SG	-0.004267	-6.014
Mongolian_mid	Han_Jiangsu	Russia_Andronovo.SG	-0.010151	-14.338
Mongolian_mid	Han_Jiangsu	Russia_Afanasievo	-0.009844	-17.144
Mongolian_mid	Han_Jiangsu	Russia_EBA_Yamnaya_Kalmykia.SG	-0.009564	-13.1
Mongolian_mid	Han_Jiangsu	Russia_Sintashta_MLBA.SG	-0.009294	-11.422
Mongolian_mid	Han_Jiangsu	Russia_Steppe_Maikop	-0.008888	-12.19
Mongolian_mid	Han_Jiangsu	Russia_Steppe_Catacomb	-0.009117	-11.135
Mongolian_mid	Han_Jiangsu	Russia_EBA_Yamnaya_Samara	-0.009893	-15.264
Mongolian_mid	Han_Jiangsu	Russia_BA_Okunevo.SG	-0.006844	-13.538
Mongolian_mid	Han_Jiangsu	Russia_Srubnaya	-0.009968	-17.039
Mongolian_mid	Han_Jiangsu	Russia_Sarmatian.SG	-0.008924	-11.46
Mongolian_mid	Han_Jiangsu	Russia_Tagar.SG	-0.008355	-13.668
Mongolian_mid	Han_Jiangsu	Russia_Alan.SG	-0.008689	-12.232
Mongolian_mid	Han_Jiangsu	Russia_EasternScythian_SouthernUrals.SG	-0.008175	-5.925
Mongolian_mid	Han_Jiangsu	Boisman_MN	-0.001193	-2.192
Mongolian_mid	Han_Jiangsu	Russia_UstIda_LN.SG	-0.003727	-5.055
Mongolian_mid	Han_Jiangsu	UstBelaya_N.SG	-0.005262	-4.324
Mongolian_mid	Han_Jiangsu	UstBelaya_EBA.SG	-0.003975	-6.095
Mongolian_mid	Han_Jiangsu	Kolyma_M.SG	-0.003226	-3.365
Mongolian_mid	Han_Jiangsu	Ekven_IA.SG	-0.00379	-6.458
Mongolian_mid	Han_Jiangsu	Kazakhstan_Eneolithic_Botai.SG	-0.007431	-9.96
Mongolian_mid	Han_Jiangsu	Kazakhstan_Botai.SG	-0.009249	-9.255
Mongolian_mid	Han_Jiangsu	Kazakhstan_TianShanSaka.SG	-0.003987	-1.311
Mongolian_mid	Han_Jiangsu	Kazakhstan_CentralSteppe_EMBA.SG	-0.00682	-9.835
Mongolian_mid	Han_Jiangsu	Kazakhstan_CentralSaka.SG	-0.005972	-9.39
Mongolian_mid	Han_Jiangsu	Kazakhstan_Kangju.SG	-0.009088	-13.213
Mongolian_mid	Han_Jiangsu	Kazakhstan_Kumsay_EBA	-0.00862	-11.103
Mongolian_mid	Han_Jiangsu	Kazakhstan_Sarmatian.SG	-0.00813	-9.059
Mongolian_mid	Han_Jiangsu	Kazakhstan_Wusun.SG	-0.009009	-10.388
Mongolian_mid	Han_Jiangsu	Kazakhstan_MLBA_Alakul_Maitan	-0.009189	-14.401
Mongolian_mid	Han_Jiangsu	Kazakhstan_MLBA_Aktogai	-0.009289	-13.4
Mongolian_mid	Han_Jiangsu	Kazakhstan_MLBA_KazakhMys	-0.009781	-13.233
Mongolian_mid	Han_Jiangsu	Kazakhstan_MLBA_Kairan	-0.010501	-14.858
Mongolian_mid	Han_Jiangsu	Kazakhstan_MLBA_OyDzhaylau	-0.009626	-13.588
Mongolian_mid	Han_Jiangsu	Kazakhstan_LBA_Zevakinskiy	-0.007843	-12.086
Mongolian_mid	Han_Jiangsu	Kazakhstan_Medieval_Nomad.SG	-0.00539	-7.403
Mongolian_mid	Han_Jiangsu	Kyrgyzstan_TianShanHun.SG	-0.006837	-14.754
Mongolian_mid	Han_Jiangsu	Kyrgyzstan_TianShanSaka.SG	-0.007468	-12.021
Mongolian_mid	Han_Jiangsu	Ukraine_IA_WesternScythian.SG	-0.00964	-11.056
Mongolian_mid	Han_Jiangsu	Turkmenistan_C_Namazga.SG	-0.007586	-6.819
Mongolian_mid	Han_Jiangsu	Turkmenistan_Gonur_BA_1	-0.007837	-11.06
Mongolian_mid	Han_Jiangsu	Pakistan_IA_Loebanr	-0.006078	-11.882
Mongolian_mid	Han_Jiangsu	Pakistan_IA_Katelai	-0.006182	-11.822
Mongolian_mid	Han_Jiangsu	Pakistan_IA_Udegram	-0.007025	-11.668
Mongolian_mid	Han_Jiangsu	Pakistan_H_SaiduSharif	-0.006533	-12.047
Mongolian_mid	Han_Jiangsu	Pakistan_IA_Katelai_published	-0.006508	-8.642
Mongolian_mid	Han_Jiangsu	Pakistan_IA_Barikot	-0.007041	-8.264
Mongolian_mid	Han_Jiangsu	Pakistan_IA_Butkara	-0.005503	-7.649
Mongolian_mid	Han_Jiangsu	Pakistan_H_Aligrama	-0.00614	-9.119
Mongolian_mid	Han_Jiangsu	Pakistan_H_Barikot	-0.006708	-8.617
Mongolian_mid	Han_Jiangsu	Pakistan_H_Butkara	-0.004834	-6.13
Mongolian_mid	Han_Jiangsu	Pakistan_IA_Loebanr_published	-0.005962	-7.673
Mongolian_mid	Han_Jiangsu	China_IA.SG	-0.004185	-5.378
Mongolian_mid	Han_Jiangsu	Anatolia_N	-0.009437	-14.902
Mongolian_mid	Han_Jiangsu	Anatolia_MLBA.SG	-0.009221	-12.053
Mongolian_mid	Han_Jiangsu	Anatolia_EBA.SG	-0.008356	-9.929
Mongolian_mid	Han_Jiangsu	Iran_TepeAbdulHosein_N.SG	-0.007354	-9.257
Mongolian_mid	Han_Jiangsu	Iran_GanjDareh_N	-0.007119	-9.817
Mongolian_mid	Han_Jiangsu	Iran_C_SehGabi	-0.008832	-11.499
Mongolian_mid	Han_Jiangsu	Iran_BA_HajjiFiruz	-0.008982	-8.879
Mongolian_mid	Han_Jiangsu	India_RoopkundC	0.005076	3.79
Mongolian_mid	Han_Jiangsu	Germany_EN_LBK_published	-0.009255	-13.859
Mongolian_mid	Han_Jiangsu	Germany_Lech_EBA	-0.009321	-15.457
Mongolian_mid	Han_Jiangsu	Hungary_Langobard	-0.00892	-14.32
Mongolian_mid	Han_Jiangsu	Hungary_EBA_BellBeaker	-0.009526	-14.706
Mongolian_mid	Han_Jiangsu	Taiwan_Gongguan	0.00984	9.005
Mongolian_mid	Han_Jiangsu	Taiwan_Hanben	0.008418	18.824
Mongolian_mid	Han_Jiangsu	Qihe	0.003691	2.598
Mongolian_mid	Han_Jiangsu	Tanshishan	0.008478	7.596
Mongolian_mid	Han_Jiangsu	Xitoucun	0.008824	9.452
Mongolian_mid	Han_Jiangsu	Suogang	0.005589	2.177
Mongolian_mid	Han_Jiangsu	Chuanyun	0.008501	6.541
Mongolian_mid	Han_Jiangsu	Liangdao1	0.005819	4.884
Mongolian_mid	Han_Jiangsu	Liangdao2	0.006642	6.9
Mongolian_mid	Han_Jiangsu	Vietnam_LN.SG	0.006028	4.241
Mongolian_mid	Han_Jiangsu	Vietnam_BA	0.008422	6.114
Mongolian_mid	Han_Jiangsu	Laos_BA.WGC	0.007075	4.606
Mongolian_mid	Han_Jiangsu	Bianbian	0.005047	4.906
Mongolian_mid	Han_Jiangsu	Boshan	0.003494	3.778
Mongolian_mid	Han_Jiangsu	Xiaogao	0.004524	5.115
Mongolian_mid	Han_Jiangsu	Xiaojingshan	0.004532	4.751
Mongolian_mid	Han_Jiangsu	China_Wuzhuangguoliang_LN.EC	0.004365	2.252
Mongolian_mid	Han_Jiangsu	YR_LN	0.005915	13.004
Mongolian_mid	Han_Jiangsu	YR_MN	0.005762	9.032
Mongolian_mid	Han_Jiangsu	YR_LBIA	0.006198	11.238
Mongolian_mid	Han_Jiangsu	Upper_YR_LN	0.005115	9.031
Mongolian_mid	Han_Jiangsu	Upper_YR_IA	0.006051	9.019
Mongolian_mid	Han_Jiangsu	Shimao_LN	0.005761	8.088
Mongolian_mid	Han_Jiangsu	Miaozigou_MN	0.00743	5.44
Mongolian_mid	Han_Jiangsu	Yumin	-0.001096	-1.211
Mongolian_mid	Han_Jiangsu	AR_Xianbei_IA	-0.004775	-3.495
Mongolian_mid	Han_Jiangsu	AR_EN	-0.003695	-2.855
Mongolian_mid	Han_Jiangsu	AR_IA	-0.004051	-1.315
Mongolian_mid	Han_Jiangsu	HMMH_MN	-0.002796	-2.61
Mongolian_mid	Han_Jiangsu	WLR_MN	0.002698	3.505
Mongolian_mid	Han_Jiangsu	WLR_BA	0.003944	3.881
Mongolian_mid	Han_Jiangsu	WLR_LN	0.005846	7.596
Mongolian_mid	Han_Shandong	Han_Shanxi	0.004632	14.09
Mongolian_mid	Han_Shandong	Han_Shanghai	0.006504	12.519
Mongolian_mid	Han_Shandong	Han_Sichuan	0.005671	17.023
Mongolian_mid	Han_Shandong	Han_Zhejiang	0.005685	15.143
Mongolian_mid	Han_Shandong	Han_Chongqing	0.006117	13.954
Mongolian_mid	Han_Shandong	Tibetan_Chamdo	0.002543	7.954
Mongolian_mid	Han_Shandong	Tibetan_Lhasa	0.002953	8.499
Mongolian_mid	Han_Shandong	Tibetan_Yunnan	0.003171	7.311
Mongolian_mid	Han_Shandong	Tibetan_Yajiang	0.0036	11.063
Mongolian_mid	Han_Shandong	Tibetan_Xinlong	0.004601	14.705
Mongolian_mid	Han_Shandong	Tujia	0.005674	17.447
Mongolian_mid	Han_Shandong	Yi	0.004412	14.304
Mongolian_mid	Han_Shandong	Naxi	0.004437	13.869
Mongolian_mid	Han_Shandong	China_Lahu	0.004934	12.906
Mongolian_mid	Han_Shandong	Qiang_Daofu	0.003395	11.272
Mongolian_mid	Han_Shandong	Qiang_Danba	0.004031	12.109
Mongolian_mid	Han_Shandong	PhuLa	0.005183	14.639
Mongolian_mid	Han_Shandong	Sila	0.004184	11.082
Mongolian_mid	Han_Shandong	HaNhi	0.004528	13.321
Mongolian_mid	Han_Shandong	Cong	0.004325	12.5
Mongolian_mid	Han_Shandong	Tamang	0.00189	5.272
Mongolian_mid	Han_Shandong	Sherpa	0.003521	8.435
Mongolian_mid	Han_Shandong	Kusunda	0.001179	3.011
Mongolian_mid	Han_Shandong	Miao	0.005846	16.903
Mongolian_mid	Han_Shandong	She	0.005849	17.176
Mongolian_mid	Han_Shandong	Gelao	0.005619	16.027
Mongolian_mid	Han_Shandong	Hmong	0.005777	15.265
Mongolian_mid	Han_Shandong	PaThen	0.005578	14.489
Mongolian_mid	Han_Shandong	Dao	0.005845	16.189
Mongolian_mid	Han_Shandong	Ami	0.006489	16.471
Mongolian_mid	Han_Shandong	Atayal	0.005732	13.413
Mongolian_mid	Han_Shandong	Malay	0.003729	10.356
Mongolian_mid	Han_Shandong	Tagalog	0.00513	13.259
Mongolian_mid	Han_Shandong	Kankanaey	0.005781	13.685
Mongolian_mid	Han_Shandong	Visayan	0.004325	9.983
Mongolian_mid	Han_Shandong	Kinh_Vietnam	0.005538	17.138
Mongolian_mid	Han_Shandong	Vietnamese	0.005761	17.038
Mongolian_mid	Han_Shandong	Mang	0.004809	11.928
Mongolian_mid	Han_Shandong	Muong	0.005619	15.633
Mongolian_mid	Han_Shandong	KhoMu	0.004833	12.98
Mongolian_mid	Han_Shandong	Dai	0.005797	15.788
Mongolian_mid	Han_Shandong	Maonan	0.006296	18.505
Mongolian_mid	Han_Shandong	Zhuang	0.005899	18.589
Mongolian_mid	Han_Shandong	Mulam	0.006208	18.354
Mongolian_mid	Han_Shandong	Li	0.006555	15.128
Mongolian_mid	Han_Shandong	Dong_Hunan	0.005848	16.848
Mongolian_mid	Han_Shandong	Dong_Guizhou	0.006004	17.476
Mongolian_mid	Han_Shandong	Thai	0.004829	15.459
Mongolian_mid	Han_Shandong	LaChi	0.006132	15.042
Mongolian_mid	Han_Shandong	Nung	0.005807	16.981
Mongolian_mid	Han_Shandong	Mongola	0.002909	8.493
Mongolian_mid	Han_Shandong	Daur	0.000466	1.464
Mongolian_mid	Han_Shandong	Tu	0.003123	10.077
Mongolian_mid	Han_Shandong	Dongxiang	0.002535	7.447
Mongolian_mid	Han_Shandong	Yugur	0.003778	13.921
Mongolian_mid	Han_Shandong	Bonan	0.003322	10.434
Mongolian_mid	Han_Shandong	Mongol	-0.002188	-8.982
Mongolian_mid	Han_Shandong	Buryat	-0.003337	-13.831
Mongolian_mid	Han_Shandong	Kalmyk.DG	-0.003517	-5.968
Mongolian_mid	Han_Shandong	Xibo	0.001771	5.733
Mongolian_mid	Han_Shandong	Hezhen	0.000527	1.726
Mongolian_mid	Han_Shandong	Oroqen	-0.00054	-1.759
Mongolian_mid	Han_Shandong	Ulchi	-0.002154	-7.243
Mongolian_mid	Han_Shandong	Even	-0.005978	-18.528
Mongolian_mid	Han_Shandong	Evenk_FarEast	-0.003292	-9.046
Mongolian_mid	Han_Shandong	Evenk_Transbaikal	-0.004979	-12.766
Mongolian_mid	Han_Shandong	Nanai	-0.001692	-5.245
Mongolian_mid	Han_Shandong	Salar	0.002194	6.677
Mongolian_mid	Han_Shandong	Palestinian	-0.0085	-17.609
Mongolian_mid	Han_Shandong	Syrian	-0.008202	-15.925
Mongolian_mid	Han_Shandong	Burusho	-0.006044	-14.937
Mongolian_mid	Han_Shandong	Balochi	-0.007371	-16.166
Mongolian_mid	Han_Shandong	Brahui	-0.007398	-15.592
Mongolian_mid	Han_Shandong	Druze	-0.008994	-18.525
Mongolian_mid	Han_Shandong	Kalash	-0.007146	-15.058
Mongolian_mid	Han_Shandong	Iranian_Bandari	-0.007484	-15.951
Mongolian_mid	Han_Shandong	Iranian	-0.008147	-17.585
Mongolian_mid	Han_Shandong	Avar	-0.009021	-17.863
Mongolian_mid	Han_Shandong	Yakut	-0.004398	-15.32
Mongolian_mid	Han_Shandong	Tubalar	-0.005061	-15.044
Mongolian_mid	Han_Shandong	Turkish	-0.008413	-18.833
Mongolian_mid	Han_Shandong	Khakass	-0.004795	-15.549
Mongolian_mid	Han_Shandong	Tatar_Siberian	-0.006026	-18.198
Mongolian_mid	Han_Shandong	Chuvash	-0.008337	-20.062
Mongolian_mid	Han_Shandong	Tuvinian	-0.004006	-14.375
Mongolian_mid	Han_Shandong	Tabasaran	-0.008902	-18.066
Mongolian_mid	Han_Shandong	Uzbek	-0.005696	-16.472
Mongolian_mid	Han_Shandong	Dungan	0.002827	9.615
Mongolian_mid	Han_Shandong	Kyrgyz_China	-0.003634	-12.483
Mongolian_mid	Han_Shandong	Uyghur	-0.003292	-10.042
Mongolian_mid	Han_Shandong	Kazakh_China	-0.00331	-10.698
Mongolian_mid	Han_Shandong	Nganasan	-0.005569	-14.893
Mongolian_mid	Han_Shandong	Udmurt	-0.008291	-19.27
Mongolian_mid	Han_Shandong	Aleut	-0.00728	-16.557
Mongolian_mid	Han_Shandong	Selkup	-0.006456	-18.089
Mongolian_mid	Han_Shandong	Mansi	-0.006769	-16.87
Mongolian_mid	Han_Shandong	Ossetian	-0.008492	-18.018
Mongolian_mid	Han_Shandong	Tajik	-0.007385	-17.728
Mongolian_mid	Han_Shandong	Ukrainian	-0.009335	-18.567
Mongolian_mid	Han_Shandong	Armenian	-0.00856	-17.242
Mongolian_mid	Han_Shandong	Basque	-0.009328	-18.724
Mongolian_mid	Han_Shandong	English	-0.009829	-19.311
Mongolian_mid	Han_Shandong	Russian	-0.009174	-19.67
Mongolian_mid	Han_Shandong	French	-0.009295	-19.054
Mongolian_mid	Han_Shandong	Spanish	-0.009295	-19.26
Mongolian_mid	Han_Shandong	Karitiana	-0.00248	-4.397
Mongolian_mid	Han_Shandong	Nepal_Mebrak_2125BP.SG	0.002906	3.235
Mongolian_mid	Han_Shandong	Nepal_Samdzong_1500BP.SG	0.002357	4.473
Mongolian_mid	Han_Shandong	Nepal_Chokhopani_2700BP.SG	0.002201	2.755
Mongolian_mid	Han_Shandong	Mongolia_N_North	-0.00246	-5.115
Mongolian_mid	Han_Shandong	Mongolia_N_East	-0.002379	-3.703
Mongolian_mid	Han_Shandong	Mongolia_LBA_4_CenterWest	-0.003363	-8.336
Mongolian_mid	Han_Shandong	Mongolia_LBA_3_MongunTaiga	-0.005534	-9.18
Mongolian_mid	Han_Shandong	Mongolia_LBA_2_Ulaanzukh	-0.001394	-2.555
Mongolian_mid	Han_Shandong	Mongolia_Khovsgol_LBA	-0.003943	-10.606
Mongolian_mid	Han_Shandong	Mongolia_EIA_1_SlabGrave	-0.002639	-6.993
Mongolian_mid	Han_Shandong	Mongolia_EBA_1_Ulgii	-0.004272	-7.769
Mongolian_mid	Han_Shandong	Mongolia_EIA_4_Sagly	-0.00679	-15.551
Mongolian_mid	Han_Shandong	Mongolia_XiongNu.SG	0.004399	8.245
Mongolian_mid	Han_Shandong	Mongolia_XiongNu_WE.SG	-0.005352	-7.404
Mongolian_mid	Han_Shandong	Mongolia_IA_Xianbei	-0.001957	-2.21
Mongolian_mid	Han_Shandong	Mongolia_Medieval	-0.005787	-5.458
Mongolian_mid	Han_Shandong	Mongolia_Mongol	-0.002831	-3.823
Mongolian_mid	Han_Shandong	Russia_Heshui_Mohe_Early_Medieval	0.000957	0.834
Mongolian_mid	Han_Shandong	DevilsCave_N.SG	-0.001484	-2.523
Mongolian_mid	Han_Shandong	Russia_Shamanka_Eneolithic.SG	-0.003191	-7.932
Mongolian_mid	Han_Shandong	Russia_Shamanka_EBA.SG	-0.003999	-6.503
Mongolian_mid	Han_Shandong	Russia_Andronovo.SG	-0.010097	-15.455
Mongolian_mid	Han_Shandong	Russia_Afanasievo	-0.009501	-17.262
Mongolian_mid	Han_Shandong	Russia_EBA_Yamnaya_Kalmykia.SG	-0.010392	-14.869
Mongolian_mid	Han_Shandong	Russia_Sintashta_MLBA.SG	-0.010213	-13.748
Mongolian_mid	Han_Shandong	Russia_Steppe_Maikop	-0.009437	-14.546
Mongolian_mid	Han_Shandong	Russia_Steppe_Catacomb	-0.009418	-12.417
Mongolian_mid	Han_Shandong	Russia_EBA_Yamnaya_Samara	-0.009587	-15.969
Mongolian_mid	Han_Shandong	Russia_BA_Okunevo.SG	-0.006178	-12.243
Mongolian_mid	Han_Shandong	Russia_Srubnaya	-0.009474	-16.645
Mongolian_mid	Han_Shandong	Russia_Sarmatian.SG	-0.008868	-13.113
Mongolian_mid	Han_Shandong	Russia_Tagar.SG	-0.008464	-14.976
Mongolian_mid	Han_Shandong	Russia_Alan.SG	-0.009091	-14.287
Mongolian_mid	Han_Shandong	Russia_EasternScythian_SouthernUrals.SG	-0.008179	-6.59
Mongolian_mid	Han_Shandong	Boisman_MN	-0.002258	-4.677
Mongolian_mid	Han_Shandong	Russia_UstIda_LN.SG	-0.004294	-6.482
Mongolian_mid	Han_Shandong	UstBelaya_N.SG	-0.003545	-3.266
Mongolian_mid	Han_Shandong	UstBelaya_EBA.SG	-0.002688	-4.546
Mongolian_mid	Han_Shandong	Kolyma_M.SG	-0.002637	-3.191
Mongolian_mid	Han_Shandong	Ekven_IA.SG	-0.003566	-6.701
Mongolian_mid	Han_Shandong	Kazakhstan_Eneolithic_Botai.SG	-0.007396	-10.914
Mongolian_mid	Han_Shandong	Kazakhstan_Botai.SG	-0.008218	-9.938
Mongolian_mid	Han_Shandong	Kazakhstan_TianShanSaka.SG	-0.005437	-1.957
Mongolian_mid	Han_Shandong	Kazakhstan_CentralSteppe_EMBA.SG	-0.006509	-10.21
Mongolian_mid	Han_Shandong	Kazakhstan_CentralSaka.SG	-0.006438	-11.356
Mongolian_mid	Han_Shandong	Kazakhstan_Kangju.SG	-0.00833	-13.311
Mongolian_mid	Han_Shandong	Kazakhstan_Kumsay_EBA	-0.008851	-12.589
Mongolian_mid	Han_Shandong	Kazakhstan_Sarmatian.SG	-0.008774	-10.973
Mongolian_mid	Han_Shandong	Kazakhstan_Wusun.SG	-0.008685	-11.471
Mongolian_mid	Han_Shandong	Kazakhstan_MLBA_Alakul_Maitan	-0.009574	-16.529
Mongolian_mid	Han_Shandong	Kazakhstan_MLBA_Aktogai	-0.00945	-14.492
Mongolian_mid	Han_Shandong	Kazakhstan_MLBA_KazakhMys	-0.008802	-13.175
Mongolian_mid	Han_Shandong	Kazakhstan_MLBA_Kairan	-0.010251	-15.202
Mongolian_mid	Han_Shandong	Kazakhstan_MLBA_OyDzhaylau	-0.008354	-12.188
Mongolian_mid	Han_Shandong	Kazakhstan_LBA_Zevakinskiy	-0.00879	-15.28
Mongolian_mid	Han_Shandong	Kazakhstan_Medieval_Nomad.SG	-0.004681	-6.928
Mongolian_mid	Han_Shandong	Kyrgyzstan_TianShanHun.SG	-0.006839	-16.095
Mongolian_mid	Han_Shandong	Kyrgyzstan_TianShanSaka.SG	-0.007259	-12.62
Mongolian_mid	Han_Shandong	Ukraine_IA_WesternScythian.SG	-0.009473	-12.207
Mongolian_mid	Han_Shandong	Turkmenistan_C_Namazga.SG	-0.007517	-7.534
Mongolian_mid	Han_Shandong	Turkmenistan_Gonur_BA_1	-0.00842	-13.058
Mongolian_mid	Han_Shandong	Pakistan_IA_Loebanr	-0.00619	-13.054
Mongolian_mid	Han_Shandong	Pakistan_IA_Katelai	-0.006067	-11.622
Mongolian_mid	Han_Shandong	Pakistan_IA_Udegram	-0.00656	-12.327
Mongolian_mid	Han_Shandong	Pakistan_H_SaiduSharif	-0.006064	-12.053
Mongolian_mid	Han_Shandong	Pakistan_IA_Katelai_published	-0.006479	-10.035
Mongolian_mid	Han_Shandong	Pakistan_IA_Barikot	-0.0064	-8.499
Mongolian_mid	Han_Shandong	Pakistan_IA_Butkara	-0.006292	-9.361
Mongolian_mid	Han_Shandong	Pakistan_H_Aligrama	-0.007085	-11.479
Mongolian_mid	Han_Shandong	Pakistan_H_Barikot	-0.006989	-9.955
Mongolian_mid	Han_Shandong	Pakistan_H_Butkara	-0.006406	-8.531
Mongolian_mid	Han_Shandong	Pakistan_IA_Loebanr_published	-0.006559	-9.753
Mongolian_mid	Han_Shandong	China_IA.SG	-0.004909	-7.361
[truncated: 24,798 more rows]
[truncated: 2 more columns]

## Sheet: C.admixture f3(x,y;outer)
Population	Ref1	Ref2.	f	Z
Mongolian_outer	Korean	Japanese	0.009158	22.748
Mongolian_outer	Korean	Han_NChina	0.008063	18.38
Mongolian_outer	Korean	Han_Fujian	0.010027	19.599
Mongolian_outer	Korean	Han_Guangdong	0.009812	20.681
Mongolian_outer	Korean	Han_Henan	0.008833	17.907
Mongolian_outer	Korean	Han_Hubei	0.00963	18.372
Mongolian_outer	Korean	Han_Jiangsu	0.009241	19.128
Mongolian_outer	Korean	Han_Shandong	0.008793	19.225
Mongolian_outer	Korean	Han_Shanxi	0.008425	18.639
Mongolian_outer	Korean	Han_Shanghai	0.009315	14.691
Mongolian_outer	Korean	Han_Sichuan	0.009039	18.526
Mongolian_outer	Korean	Han_Zhejiang	0.009194	18.15
Mongolian_outer	Korean	Han_Chongqing	0.008978	15.727
Mongolian_outer	Korean	Tibetan_Chamdo	0.005528	13.83
Mongolian_outer	Korean	Tibetan_Lhasa	0.004987	10.336
Mongolian_outer	Korean	Tibetan_Yunnan	0.006356	10.921
Mongolian_outer	Korean	Tibetan_Yajiang	0.005864	13.696
Mongolian_outer	Korean	Tibetan_Xinlong	0.007447	17.577
Mongolian_outer	Korean	Tujia	0.009316	21.037
Mongolian_outer	Korean	Yi	0.007167	16.489
Mongolian_outer	Korean	Naxi	0.007065	15.295
Mongolian_outer	Korean	China_Lahu	0.008542	16.029
Mongolian_outer	Korean	Qiang_Daofu	0.006393	14.749
Mongolian_outer	Korean	Qiang_Danba	0.007148	15.741
Mongolian_outer	Korean	PhuLa	0.008382	17.464
Mongolian_outer	Korean	Sila	0.007614	15.732
Mongolian_outer	Korean	HaNhi	0.007267	15.458
Mongolian_outer	Korean	Cong	0.008206	17.299
Mongolian_outer	Korean	Tamang	0.003999	8.428
Mongolian_outer	Korean	Sherpa	0.005223	9.92
Mongolian_outer	Korean	Kusunda	0.002754	5.66
Mongolian_outer	Korean	Miao	0.008616	18.375
Mongolian_outer	Korean	She	0.00921	19.754
Mongolian_outer	Korean	Gelao	0.008697	18.412
Mongolian_outer	Korean	Hmong	0.008719	17.855
Mongolian_outer	Korean	PaThen	0.009119	17.737
Mongolian_outer	Korean	Dao	0.00923	19.516
Mongolian_outer	Korean	Ami	0.009952	19.631
Mongolian_outer	Korean	Atayal	0.010081	17.89
Mongolian_outer	Korean	Malay	0.006377	13.678
Mongolian_outer	Korean	Tagalog	0.008508	15.811
Mongolian_outer	Korean	Kankanaey	0.010231	18.267
Mongolian_outer	Korean	Visayan	0.008502	14.681
Mongolian_outer	Korean	Kinh_Vietnam	0.008928	18.961
Mongolian_outer	Korean	Vietnamese	0.009108	18.985
Mongolian_outer	Korean	Mang	0.007574	13.817
Mongolian_outer	Korean	Muong	0.009236	18.553
Mongolian_outer	Korean	KhoMu	0.007694	15.81
Mongolian_outer	Korean	Dai	0.009141	18.976
Mongolian_outer	Korean	Maonan	0.009349	20.487
Mongolian_outer	Korean	Zhuang	0.009451	21.365
Mongolian_outer	Korean	Mulam	0.009576	21.399
Mongolian_outer	Korean	Li	0.009545	16.864
Mongolian_outer	Korean	Dong_Hunan	0.009609	20.548
Mongolian_outer	Korean	Dong_Guizhou	0.009472	21.219
Mongolian_outer	Korean	Thai	0.007693	18.097
Mongolian_outer	Korean	LaChi	0.00894	16.839
Mongolian_outer	Korean	Nung	0.009093	19.557
Mongolian_outer	Korean	Mongola	0.006026	13.496
Mongolian_outer	Korean	Daur	0.003569	8.896
Mongolian_outer	Korean	Tu	0.006048	14.928
Mongolian_outer	Korean	Dongxiang	0.004876	10.567
Mongolian_outer	Korean	Yugur	0.006605	17.005
Mongolian_outer	Korean	Bonan	0.006338	14.906
Mongolian_outer	Korean	Mongol	-6.8e-05	-0.226
Mongolian_outer	Korean	Buryat	-0.001611	-5.365
Mongolian_outer	Korean	Kalmyk.DG	-0.001411	-1.843
Mongolian_outer	Korean	Xibo	0.005183	12.511
Mongolian_outer	Korean	Hezhen	0.003931	9.523
Mongolian_outer	Korean	Oroqen	0.002324	5.803
Mongolian_outer	Korean	Ulchi	0.000921	2.51
Mongolian_outer	Korean	Even	-0.004426	-10.988
Mongolian_outer	Korean	Evenk_FarEast	-0.001227	-2.722
Mongolian_outer	Korean	Evenk_Transbaikal	-0.003392	-7.681
Mongolian_outer	Korean	Nanai	0.001379	3.496
Mongolian_outer	Korean	Salar	0.004637	11.012
Mongolian_outer	Korean	Palestinian	-0.008734	-15.559
Mongolian_outer	Korean	Syrian	-0.009309	-16.019
Mongolian_outer	Korean	Burusho	-0.006082	-12.563
Mongolian_outer	Korean	Balochi	-0.008273	-15.657
Mongolian_outer	Korean	Brahui	-0.008158	-15.251
Mongolian_outer	Korean	Druze	-0.009492	-16.715
Mongolian_outer	Korean	Kalash	-0.007889	-14.444
Mongolian_outer	Korean	Iranian_Bandari	-0.008479	-15.208
Mongolian_outer	Korean	Iranian	-0.0092	-17.198
Mongolian_outer	Korean	Avar	-0.010323	-18.556
Mongolian_outer	Korean	Yakut	-0.002243	-6.057
Mongolian_outer	Korean	Tubalar	-0.00435	-10.999
Mongolian_outer	Korean	Turkish	-0.00916	-17.714
Mongolian_outer	Korean	Khakass	-0.003714	-10.215
Mongolian_outer	Korean	Tatar_Siberian	-0.005587	-14.124
Mongolian_outer	Korean	Chuvash	-0.008502	-17.131
Mongolian_outer	Korean	Tuvinian	-0.001989	-5.843
Mongolian_outer	Korean	Tabasaran	-0.010245	-18.696
Mongolian_outer	Korean	Uzbek	-0.005586	-14.056
Mongolian_outer	Korean	Dungan	0.005568	14.015
Mongolian_outer	Korean	Kyrgyz_China	-0.002228	-6.087
Mongolian_outer	Korean	Uyghur	-0.002512	-6.274
Mongolian_outer	Korean	Kazakh_China	-0.001332	-3.197
Mongolian_outer	Korean	Nganasan	-0.003671	-8.135
Mongolian_outer	Korean	Udmurt	-0.008052	-16.06
Mongolian_outer	Korean	Aleut	-0.007544	-14.501
Mongolian_outer	Korean	Selkup	-0.005485	-12.964
Mongolian_outer	Korean	Mansi	-0.006281	-12.949
Mongolian_outer	Korean	Ossetian	-0.009362	-17.231
Mongolian_outer	Korean	Tajik	-0.007869	-15.968
Mongolian_outer	Korean	Ukrainian	-0.010364	-18.102
Mongolian_outer	Korean	Armenian	-0.009408	-15.871
Mongolian_outer	Korean	Basque	-0.010316	-18.295
Mongolian_outer	Korean	English	-0.010658	-18.152
Mongolian_outer	Korean	Russian	-0.01012	-18.984
Mongolian_outer	Korean	French	-0.010277	-18.392
Mongolian_outer	Korean	Spanish	-0.010097	-18.339
Mongolian_outer	Korean	Karitiana	-0.002474	-3.405
Mongolian_outer	Korean	Nepal_Mebrak_2125BP.SG	0.005191	4.494
Mongolian_outer	Korean	Nepal_Samdzong_1500BP.SG	0.005241	7.406
Mongolian_outer	Korean	Nepal_Chokhopani_2700BP.SG	0.00448	4.524
Mongolian_outer	Korean	Mongolia_N_North	0.00016	0.259
Mongolian_outer	Korean	Mongolia_N_East	0.001401	1.71
Mongolian_outer	Korean	Mongolia_LBA_4_CenterWest	-0.001948	-4.042
Mongolian_outer	Korean	Mongolia_LBA_3_MongunTaiga	-0.005469	-6.706
Mongolian_outer	Korean	Mongolia_LBA_2_Ulaanzukh	-0.000234	-0.345
Mongolian_outer	Korean	Mongolia_Khovsgol_LBA	-0.001809	-3.732
Mongolian_outer	Korean	Mongolia_EIA_1_SlabGrave	-0.000223	-0.474
Mongolian_outer	Korean	Mongolia_EBA_1_Ulgii	-0.002247	-3.113
Mongolian_outer	Korean	Mongolia_EIA_4_Sagly	-0.006425	-12.455
Mongolian_outer	Korean	Mongolia_XiongNu.SG	0.006547	10.041
Mongolian_outer	Korean	Mongolia_XiongNu_WE.SG	-0.00573	-6.29
Mongolian_outer	Korean	Mongolia_IA_Xianbei	-0.000905	-0.806
Mongolian_outer	Korean	Mongolia_Medieval	-0.003508	-2.913
Mongolian_outer	Korean	Mongolia_Mongol	-0.001304	-1.443
Mongolian_outer	Korean	Russia_Heshui_Mohe_Early_Medieval	0.005213	3.906
Mongolian_outer	Korean	DevilsCave_N.SG	0.003519	4.915
Mongolian_outer	Korean	Russia_Shamanka_Eneolithic.SG	-4e-06	-0.008
Mongolian_outer	Korean	Russia_Shamanka_EBA.SG	-0.003213	-4.073
Mongolian_outer	Korean	Russia_Andronovo.SG	-0.009611	-12.428
Mongolian_outer	Korean	Russia_Afanasievo	-0.011254	-18.223
Mongolian_outer	Korean	Russia_EBA_Yamnaya_Kalmykia.SG	-0.011156	-13.904
Mongolian_outer	Korean	Russia_Sintashta_MLBA.SG	-0.010665	-12.173
Mongolian_outer	Korean	Russia_Steppe_Maikop	-0.01014	-13.181
Mongolian_outer	Korean	Russia_Steppe_Catacomb	-0.010981	-12.318
Mongolian_outer	Korean	Russia_EBA_Yamnaya_Samara	-0.012002	-18.107
Mongolian_outer	Korean	Russia_BA_Okunevo.SG	-0.00608	-10.6
Mongolian_outer	Korean	Russia_Srubnaya	-0.010156	-14.95
Mongolian_outer	Korean	Russia_Sarmatian.SG	-0.008843	-10.715
Mongolian_outer	Korean	Russia_Tagar.SG	-0.00956	-14.791
Mongolian_outer	Korean	Russia_Alan.SG	-0.009545	-12.956
Mongolian_outer	Korean	Russia_EasternScythian_SouthernUrals.SG	-0.008813	-6.206
Mongolian_outer	Korean	Boisman_MN	0.001826	3.008
Mongolian_outer	Korean	Russia_UstIda_LN.SG	-0.001977	-2.405
Mongolian_outer	Korean	UstBelaya_N.SG	-0.000961	-0.775
Mongolian_outer	Korean	UstBelaya_EBA.SG	-0.001429	-2.026
Mongolian_outer	Korean	Kolyma_M.SG	-0.000946	-0.972
Mongolian_outer	Korean	Ekven_IA.SG	-0.001983	-2.933
Mongolian_outer	Korean	Kazakhstan_Eneolithic_Botai.SG	-0.008536	-10.158
Mongolian_outer	Korean	Kazakhstan_Botai.SG	-0.00779	-7.526
Mongolian_outer	Korean	Kazakhstan_TianShanSaka.SG	-0.006713	-1.961
Mongolian_outer	Korean	Kazakhstan_CentralSteppe_EMBA.SG	-0.006668	-8.128
Mongolian_outer	Korean	Kazakhstan_CentralSaka.SG	-0.00667	-9.415
Mongolian_outer	Korean	Kazakhstan_Kangju.SG	-0.008267	-10.641
Mongolian_outer	Korean	Kazakhstan_Kumsay_EBA	-0.010586	-12.479
Mongolian_outer	Korean	Kazakhstan_Sarmatian.SG	-0.008164	-8.192
Mongolian_outer	Korean	Kazakhstan_Wusun.SG	-0.00877	-9.98
Mongolian_outer	Korean	Kazakhstan_MLBA_Alakul_Maitan	-0.011285	-16.797
Mongolian_outer	Korean	Kazakhstan_MLBA_Aktogai	-0.009681	-12.787
Mongolian_outer	Korean	Kazakhstan_MLBA_KazakhMys	-0.00966	-11.644
Mongolian_outer	Korean	Kazakhstan_MLBA_Kairan	-0.011227	-14.131
Mongolian_outer	Korean	Kazakhstan_MLBA_OyDzhaylau	-0.010564	-12.769
Mongolian_outer	Korean	Kazakhstan_LBA_Zevakinskiy	-0.009146	-13.349
Mongolian_outer	Korean	Kazakhstan_Medieval_Nomad.SG	-0.004829	-6.238
Mongolian_outer	Korean	Kyrgyzstan_TianShanHun.SG	-0.007409	-14.381
Mongolian_outer	Korean	Kyrgyzstan_TianShanSaka.SG	-0.007744	-11.179
Mongolian_outer	Korean	Ukraine_IA_WesternScythian.SG	-0.009582	-9.573
Mongolian_outer	Korean	Turkmenistan_C_Namazga.SG	-0.0087	-7.216
Mongolian_outer	Korean	Turkmenistan_Gonur_BA_1	-0.009453	-12.273
Mongolian_outer	Korean	Pakistan_IA_Loebanr	-0.007407	-13.172
Mongolian_outer	Korean	Pakistan_IA_Katelai	-0.00756	-12.453
Mongolian_outer	Korean	Pakistan_IA_Udegram	-0.006885	-10.828
Mongolian_outer	Korean	Pakistan_H_SaiduSharif	-0.006859	-11.441
Mongolian_outer	Korean	Pakistan_IA_Katelai_published	-0.006453	-7.839
Mongolian_outer	Korean	Pakistan_IA_Barikot	-0.008719	-9.518
Mongolian_outer	Korean	Pakistan_IA_Butkara	-0.007428	-9.223
Mongolian_outer	Korean	Pakistan_H_Aligrama	-0.006473	-8.742
Mongolian_outer	Korean	Pakistan_H_Barikot	-0.007597	-9.659
Mongolian_outer	Korean	Pakistan_H_Butkara	-0.006401	-7.519
Mongolian_outer	Korean	Pakistan_IA_Loebanr_published	-0.007128	-8.797
Mongolian_outer	Korean	China_IA.SG	-0.003953	-4.694
Mongolian_outer	Korean	Anatolia_N	-0.010001	-15.932
Mongolian_outer	Korean	Anatolia_MLBA.SG	-0.010091	-11.777
Mongolian_outer	Korean	Anatolia_EBA.SG	-0.009837	-10.547
Mongolian_outer	Korean	Iran_TepeAbdulHosein_N.SG	-0.008536	-9.839
Mongolian_outer	Korean	Iran_GanjDareh_N	-0.009681	-12.63
Mongolian_outer	Korean	Iran_C_SehGabi	-0.008848	-11.263
Mongolian_outer	Korean	Iran_BA_HajjiFiruz	-0.009573	-8.294
Mongolian_outer	Korean	India_RoopkundC	0.003535	2.456
Mongolian_outer	Korean	Germany_EN_LBK_published	-0.009984	-14.016
Mongolian_outer	Korean	Germany_Lech_EBA	-0.010409	-16.24
Mongolian_outer	Korean	Hungary_Langobard	-0.010523	-16.73
Mongolian_outer	Korean	Hungary_EBA_BellBeaker	-0.010542	-15.544
Mongolian_outer	Korean	Taiwan_Gongguan	0.010795	9.328
Mongolian_outer	Korean	Taiwan_Hanben	0.009765	18.255
Mongolian_outer	Korean	Qihe	0.006258	4.098
Mongolian_outer	Korean	Tanshishan	0.008062	6.425
Mongolian_outer	Korean	Xitoucun	0.009334	8.808
Mongolian_outer	Korean	Suogang	0.004556	1.679
Mongolian_outer	Korean	Chuanyun	0.007973	5.196
Mongolian_outer	Korean	Liangdao1	0.008666	6.752
Mongolian_outer	Korean	Liangdao2	0.0085	7.936
Mongolian_outer	Korean	Vietnam_LN.SG	0.006281	4.158
Mongolian_outer	Korean	Vietnam_BA	0.010509	7.022
Mongolian_outer	Korean	Laos_BA.WGC	0.008529	5.029
Mongolian_outer	Korean	Bianbian	0.007288	6.774
Mongolian_outer	Korean	Boshan	0.007746	7.333
Mongolian_outer	Korean	Xiaogao	0.00789	7.538
Mongolian_outer	Korean	Xiaojingshan	0.008043	7.746
Mongolian_outer	Korean	China_Wuzhuangguoliang_LN.EC	0.009591	4.522
Mongolian_outer	Korean	YR_LN	0.008413	15.822
Mongolian_outer	Korean	YR_MN	0.007912	11.541
Mongolian_outer	Korean	YR_LBIA	0.00839	14.39
Mongolian_outer	Korean	Upper_YR_LN	0.006477	10.295
Mongolian_outer	Korean	Upper_YR_IA	0.007821	10.29
Mongolian_outer	Korean	Shimao_LN	0.008093	9.836
Mongolian_outer	Korean	Miaozigou_MN	0.005912	3.883
Mongolian_outer	Korean	Yumin	0.003119	3.124
Mongolian_outer	Korean	AR_Xianbei_IA	-0.001721	-1.246
Mongolian_outer	Korean	AR_EN	0.000794	0.561
Mongolian_outer	Korean	AR_IA	0.001709	0.507
Mongolian_outer	Korean	HMMH_MN	-2.6e-05	-0.022
Mongolian_outer	Korean	WLR_MN	0.005887	6.941
Mongolian_outer	Korean	WLR_BA	0.007133	6.457
Mongolian_outer	Korean	WLR_LN	0.008988	10.014
Mongolian_outer	Japanese	Han_NChina	0.007503	20.284
Mongolian_outer	Japanese	Han_Fujian	0.009401	22.058
Mongolian_outer	Japanese	Han_Guangdong	0.00936	23.252
Mongolian_outer	Japanese	Han_Henan	0.008314	20.956
Mongolian_outer	Japanese	Han_Hubei	0.008981	20.591
Mongolian_outer	Japanese	Han_Jiangsu	0.008913	21.778
Mongolian_outer	Japanese	Han_Shandong	0.008186	21.754
Mongolian_outer	Japanese	Han_Shanxi	0.007397	20.066
Mongolian_outer	Japanese	Han_Shanghai	0.007751	14.925
Mongolian_outer	Japanese	Han_Sichuan	0.008558	21.887
Mongolian_outer	Japanese	Han_Zhejiang	0.008482	20.675
Mongolian_outer	Japanese	Han_Chongqing	0.008761	19.011
Mongolian_outer	Japanese	Tibetan_Chamdo	0.004677	14.263
Mongolian_outer	Japanese	Tibetan_Lhasa	0.004284	12.169
Mongolian_outer	Japanese	Tibetan_Yunnan	0.005442	12.084
Mongolian_outer	Japanese	Tibetan_Yajiang	0.005133	14.78
Mongolian_outer	Japanese	Tibetan_Xinlong	0.006634	18.914
Mongolian_outer	Japanese	Tujia	0.00834	22.982
Mongolian_outer	Japanese	Yi	0.006549	17.876
Mongolian_outer	Japanese	Naxi	0.006493	17.819
Mongolian_outer	Japanese	China_Lahu	0.007746	17.995
Mongolian_outer	Japanese	Qiang_Daofu	0.005814	16.629
Mongolian_outer	Japanese	Qiang_Danba	0.006365	16.909
Mongolian_outer	Japanese	PhuLa	0.008336	20.814
Mongolian_outer	Japanese	Sila	0.007439	18.136
Mongolian_outer	Japanese	HaNhi	0.00732	19.331
Mongolian_outer	Japanese	Cong	0.007857	19.49
Mongolian_outer	Japanese	Tamang	0.003822	10.027
Mongolian_outer	Japanese	Sherpa	0.004905	11.452
Mongolian_outer	Japanese	Kusunda	0.003041	7.815
Mongolian_outer	Japanese	Miao	0.008174	20.688
Mongolian_outer	Japanese	She	0.008801	22.473
Mongolian_outer	Japanese	Gelao	0.008707	22.414
Mongolian_outer	Japanese	Hmong	0.008819	21.898
Mongolian_outer	Japanese	PaThen	0.00927	22.038
Mongolian_outer	Japanese	Dao	0.008973	22.409
Mongolian_outer	Japanese	Ami	0.010685	24.78
Mongolian_outer	Japanese	Atayal	0.010174	21.423
Mongolian_outer	Japanese	Malay	0.00707	18.406
Mongolian_outer	Japanese	Tagalog	0.008557	20.218
Mongolian_outer	Japanese	Kankanaey	0.0104	22.196
Mongolian_outer	Japanese	Visayan	0.008939	18.54
Mongolian_outer	Japanese	Kinh_Vietnam	0.009029	23.404
Mongolian_outer	Japanese	Vietnamese	0.009056	23.114
Mongolian_outer	Japanese	Mang	0.00789	17.71
Mongolian_outer	Japanese	Muong	0.008941	22.223
Mongolian_outer	Japanese	KhoMu	0.007952	20.026
Mongolian_outer	Japanese	Dai	0.00899	22.168
Mongolian_outer	Japanese	Maonan	0.009207	24.474
Mongolian_outer	Japanese	Zhuang	0.009067	24.918
Mongolian_outer	Japanese	Mulam	0.009299	24.866
Mongolian_outer	Japanese	Li	0.009687	21.182
Mongolian_outer	Japanese	Dong_Hunan	0.009447	24.235
Mongolian_outer	Japanese	Dong_Guizhou	0.008925	24.006
Mongolian_outer	Japanese	Thai	0.007836	22.108
Mongolian_outer	Japanese	LaChi	0.008744	19.797
Mongolian_outer	Japanese	Nung	0.009359	24.071
Mongolian_outer	Japanese	Mongola	0.005626	15.175
Mongolian_outer	Japanese	Daur	0.003567	10.835
Mongolian_outer	Japanese	Tu	0.005234	14.812
Mongolian_outer	Japanese	Dongxiang	0.004739	12.974
Mongolian_outer	Japanese	Yugur	0.006015	18.995
Mongolian_outer	Japanese	Bonan	0.005417	15.049
Mongolian_outer	Japanese	Mongol	0.000166	0.648
Mongolian_outer	Japanese	Buryat	-0.001278	-5.003
Mongolian_outer	Japanese	Kalmyk.DG	-0.001231	-2.138
Mongolian_outer	Japanese	Xibo	0.005034	14.898
Mongolian_outer	Japanese	Hezhen	0.00398	11.535
Mongolian_outer	Japanese	Oroqen	0.002035	6.366
Mongolian_outer	Japanese	Ulchi	0.002355	7.715
Mongolian_outer	Japanese	Even	-0.004017	-12.416
Mongolian_outer	Japanese	Evenk_FarEast	-0.000294	-0.824
Mongolian_outer	Japanese	Evenk_Transbaikal	-0.002706	-7.648
Mongolian_outer	Japanese	Nanai	0.001918	5.678
Mongolian_outer	Japanese	Salar	0.004055	10.855
Mongolian_outer	Japanese	Palestinian	-0.007524	-17.176
Mongolian_outer	Japanese	Syrian	-0.007466	-16.163
Mongolian_outer	Japanese	Burusho	-0.004908	-12.805
Mongolian_outer	Japanese	Balochi	-0.006743	-15.974
Mongolian_outer	Japanese	Brahui	-0.006625	-15.526
Mongolian_outer	Japanese	Druze	-0.008122	-18.241
Mongolian_outer	Japanese	Kalash	-0.006854	-15.138
Mongolian_outer	Japanese	Iranian_Bandari	-0.006761	-15.272
Mongolian_outer	Japanese	Iranian	-0.007772	-18.035
Mongolian_outer	Japanese	Avar	-0.008635	-19.119
Mongolian_outer	Japanese	Yakut	-0.002126	-7.198
Mongolian_outer	Japanese	Tubalar	-0.003715	-11.244
Mongolian_outer	Japanese	Turkish	-0.007716	-18.696
Mongolian_outer	Japanese	Khakass	-0.003439	-11.216
Mongolian_outer	Japanese	Tatar_Siberian	-0.004723	-15.128
Mongolian_outer	Japanese	Chuvash	-0.007152	-18.246
Mongolian_outer	Japanese	Tuvinian	-0.001771	-6.285
Mongolian_outer	Japanese	Tabasaran	-0.008495	-18.772
Mongolian_outer	Japanese	Uzbek	-0.004665	-14.534
Mongolian_outer	Japanese	Dungan	0.00519	16.547
Mongolian_outer	Japanese	Kyrgyz_China	-0.001682	-5.6
Mongolian_outer	Japanese	Uyghur	-0.002015	-5.897
Mongolian_outer	Japanese	Kazakh_China	-0.001137	-3.292
Mongolian_outer	Japanese	Nganasan	-0.003199	-8.956
Mongolian_outer	Japanese	Udmurt	-0.007261	-18.277
Mongolian_outer	Japanese	Aleut	-0.005889	-14.117
Mongolian_outer	Japanese	Selkup	-0.005188	-15.684
Mongolian_outer	Japanese	Mansi	-0.005694	-14.755
Mongolian_outer	Japanese	Ossetian	-0.007872	-18.001
Mongolian_outer	Japanese	Tajik	-0.006557	-16.741
Mongolian_outer	Japanese	Ukrainian	-0.008873	-19.503
Mongolian_outer	Japanese	Armenian	-0.00803	-17.115
Mongolian_outer	Japanese	Basque	-0.008746	-19.314
Mongolian_outer	Japanese	English	-0.009037	-19.848
Mongolian_outer	Japanese	Russian	-0.008794	-20.966
Mongolian_outer	Japanese	French	-0.008816	-19.928
Mongolian_outer	Japanese	Spanish	-0.008661	-19.897
Mongolian_outer	Japanese	Karitiana	-0.000994	-1.785
Mongolian_outer	Japanese	Nepal_Mebrak_2125BP.SG	0.003852	4.359
Mongolian_outer	Japanese	Nepal_Samdzong_1500BP.SG	0.00447	8.487
Mongolian_outer	Japanese	Nepal_Chokhopani_2700BP.SG	0.004552	5.557
Mongolian_outer	Japanese	Mongolia_N_North	0.000698	1.426
Mongolian_outer	Japanese	Mongolia_N_East	0.001716	2.691
Mongolian_outer	Japanese	Mongolia_LBA_4_CenterWest	-0.001165	-2.793
Mongolian_outer	Japanese	Mongolia_LBA_3_MongunTaiga	-0.004439	-7.251
Mongolian_outer	Japanese	Mongolia_LBA_2_Ulaanzukh	0.000816	1.474
Mongolian_outer	Japanese	Mongolia_Khovsgol_LBA	-0.001772	-4.604
Mongolian_outer	Japanese	Mongolia_EIA_1_SlabGrave	-0.00016	-0.42
Mongolian_outer	Japanese	Mongolia_EBA_1_Ulgii	-0.001996	-3.413
Mongolian_outer	Japanese	Mongolia_EIA_4_Sagly	-0.005139	-12.265
Mongolian_outer	Japanese	Mongolia_XiongNu.SG	0.006952	12.587
Mongolian_outer	Japanese	Mongolia_XiongNu_WE.SG	-0.004424	-6.655
Mongolian_outer	Japanese	Mongolia_IA_Xianbei	-0.000132	-0.147
Mongolian_outer	Japanese	Mongolia_Medieval	-0.001714	-1.771
Mongolian_outer	Japanese	Mongolia_Mongol	-0.000551	-0.758
Mongolian_outer	Japanese	Russia_Heshui_Mohe_Early_Medieval	0.005621	5.358
Mongolian_outer	Japanese	DevilsCave_N.SG	0.005665	9.995
Mongolian_outer	Japanese	Russia_Shamanka_Eneolithic.SG	0.000104	0.264
Mongolian_outer	Japanese	Russia_Shamanka_EBA.SG	-0.002038	-3.265
Mongolian_outer	Japanese	Russia_Andronovo.SG	-0.008522	-13.606
Mongolian_outer	Japanese	Russia_Afanasievo	-0.009158	-18.705
Mongolian_outer	Japanese	Russia_EBA_Yamnaya_Kalmykia.SG	-0.009543	-15.372
Mongolian_outer	Japanese	Russia_Sintashta_MLBA.SG	-0.008348	-12.522
Mongolian_outer	Japanese	Russia_Steppe_Maikop	-0.008124	-13.079
Mongolian_outer	Japanese	Russia_Steppe_Catacomb	-0.008826	-12.363
Mongolian_outer	Japanese	Russia_EBA_Yamnaya_Samara	-0.009691	-18.072
Mongolian_outer	Japanese	Russia_BA_Okunevo.SG	-0.004783	-10.611
Mongolian_outer	Japanese	Russia_Srubnaya	-0.009037	-16.812
Mongolian_outer	Japanese	Russia_Sarmatian.SG	-0.007553	-12.316
Mongolian_outer	Japanese	Russia_Tagar.SG	-0.008012	-14.763
Mongolian_outer	Japanese	Russia_Alan.SG	-0.007968	-13.545
Mongolian_outer	Japanese	Russia_EasternScythian_SouthernUrals.SG	-0.006945	-6.227
Mongolian_outer	Japanese	Boisman_MN	0.004013	8.115
Mongolian_outer	Japanese	Russia_UstIda_LN.SG	-0.000735	-1.135
Mongolian_outer	Japanese	UstBelaya_N.SG	-0.001143	-1.117
Mongolian_outer	Japanese	UstBelaya_EBA.SG	-0.001324	-2.324
Mongolian_outer	Japanese	Kolyma_M.SG	0.000449	0.588
Mongolian_outer	Japanese	Ekven_IA.SG	-0.000651	-1.27
Mongolian_outer	Japanese	Kazakhstan_Eneolithic_Botai.SG	-0.007691	-11.804
Mongolian_outer	Japanese	Kazakhstan_Botai.SG	-0.006965	-8.958
Mongolian_outer	Japanese	Kazakhstan_TianShanSaka.SG	-0.009917	-3.701
Mongolian_outer	Japanese	Kazakhstan_CentralSteppe_EMBA.SG	-0.005665	-9.158
Mongolian_outer	Japanese	Kazakhstan_CentralSaka.SG	-0.005411	-9.539
Mongolian_outer	Japanese	Kazakhstan_Kangju.SG	-0.00709	-12.276
Mongolian_outer	Japanese	Kazakhstan_Kumsay_EBA	-0.008665	-12.867
Mongolian_outer	Japanese	Kazakhstan_Sarmatian.SG	-0.006938	-9.449
Mongolian_outer	Japanese	Kazakhstan_Wusun.SG	-0.007854	-11.351
Mongolian_outer	Japanese	Kazakhstan_MLBA_Alakul_Maitan	-0.009011	-16.108
Mongolian_outer	Japanese	Kazakhstan_MLBA_Aktogai	-0.008482	-13.706
Mongolian_outer	Japanese	Kazakhstan_MLBA_KazakhMys	-0.008726	-13.462
Mongolian_outer	Japanese	Kazakhstan_MLBA_Kairan	-0.00961	-15.214
Mongolian_outer	Japanese	Kazakhstan_MLBA_OyDzhaylau	-0.008815	-14.169
Mongolian_outer	Japanese	Kazakhstan_LBA_Zevakinskiy	-0.007801	-14.572
Mongolian_outer	Japanese	Kazakhstan_Medieval_Nomad.SG	-0.004099	-6.536
Mongolian_outer	Japanese	Kyrgyzstan_TianShanHun.SG	-0.006025	-14.647
Mongolian_outer	Japanese	Kyrgyzstan_TianShanSaka.SG	-0.006502	-12.047
Mongolian_outer	Japanese	Ukraine_IA_WesternScythian.SG	-0.008783	-11.669
Mongolian_outer	Japanese	Turkmenistan_C_Namazga.SG	-0.008005	-8.883
Mongolian_outer	Japanese	Turkmenistan_Gonur_BA_1	-0.007973	-12.919
Mongolian_outer	Japanese	Pakistan_IA_Loebanr	-0.005772	-12.951
Mongolian_outer	Japanese	Pakistan_IA_Katelai	-0.005475	-11.328
Mongolian_outer	Japanese	Pakistan_IA_Udegram	-0.005622	-10.91
Mongolian_outer	Japanese	Pakistan_H_SaiduSharif	-0.005242	-11.288
Mongolian_outer	Japanese	Pakistan_IA_Katelai_published	-0.005057	-7.348
Mongolian_outer	Japanese	Pakistan_IA_Barikot	-0.006067	-8.073
Mongolian_outer	Japanese	Pakistan_IA_Butkara	-0.005981	-9.351
Mongolian_outer	Japanese	Pakistan_H_Aligrama	-0.004901	-8.494
Mongolian_outer	Japanese	Pakistan_H_Barikot	-0.006183	-9.86
Mongolian_outer	Japanese	Pakistan_H_Butkara	-0.004551	-6.651
Mongolian_outer	Japanese	Pakistan_IA_Loebanr_published	-0.005237	-7.772
Mongolian_outer	Japanese	China_IA.SG	-0.003456	-5.232
Mongolian_outer	Japanese	Anatolia_N	-0.008455	-16.698
Mongolian_outer	Japanese	Anatolia_MLBA.SG	-0.008729	-13.266
Mongolian_outer	Japanese	Anatolia_EBA.SG	-0.008012	-11.048
Mongolian_outer	Japanese	Iran_TepeAbdulHosein_N.SG	-0.006418	-9.108
Mongolian_outer	Japanese	Iran_GanjDareh_N	-0.007751	-12.718
Mongolian_outer	Japanese	Iran_C_SehGabi	-0.007911	-12.579
Mongolian_outer	Japanese	Iran_BA_HajjiFiruz	-0.008519	-9.549
Mongolian_outer	Japanese	India_RoopkundC	0.004417	3.898
Mongolian_outer	Japanese	Germany_EN_LBK_published	-0.008601	-16.039
Mongolian_outer	Japanese	Germany_Lech_EBA	-0.008767	-16.935
Mongolian_outer	Japanese	Hungary_Langobard	-0.009046	-17.991
Mongolian_outer	Japanese	Hungary_EBA_BellBeaker	-0.009141	-16.642
Mongolian_outer	Japanese	Taiwan_Gongguan	0.010737	11.438
Mongolian_outer	Japanese	Taiwan_Hanben	0.010461	23.097
Mongolian_outer	Japanese	Qihe	0.007999	6.741
Mongolian_outer	Japanese	Tanshishan	0.007944	8.105
Mongolian_outer	Japanese	Xitoucun	0.008325	10.296
Mongolian_outer	Japanese	Suogang	0.003916	1.852
Mongolian_outer	Japanese	Chuanyun	0.009134	7.373
Mongolian_outer	Japanese	Liangdao1	0.009147	9.048
Mongolian_outer	Japanese	Liangdao2	0.008763	10.04
Mongolian_outer	Japanese	Vietnam_LN.SG	0.005739	4.817
Mongolian_outer	Japanese	Vietnam_BA	0.01033	8.294
Mongolian_outer	Japanese	Laos_BA.WGC	0.008327	6.247
Mongolian_outer	Japanese	Bianbian	0.007043	8.32
Mongolian_outer	Japanese	Boshan	0.008296	10.427
Mongolian_outer	Japanese	Xiaogao	0.008193	10.04
Mongolian_outer	Japanese	Xiaojingshan	0.008619	10.833
Mongolian_outer	Japanese	China_Wuzhuangguoliang_LN.EC	0.00761	4.511
Mongolian_outer	Japanese	YR_LN	0.007669	17.517
Mongolian_outer	Japanese	YR_MN	0.007093	12.682
Mongolian_outer	Japanese	YR_LBIA	0.00752	15.991
Mongolian_outer	Japanese	Upper_YR_LN	0.006511	13.315
Mongolian_outer	Japanese	Upper_YR_IA	0.007714	13.021
Mongolian_outer	Japanese	Shimao_LN	0.007208	11.165
Mongolian_outer	Japanese	Miaozigou_MN	0.00576	5.134
Mongolian_outer	Japanese	Yumin	0.003652	4.256
Mongolian_outer	Japanese	AR_Xianbei_IA	-0.001447	-1.272
Mongolian_outer	Japanese	AR_EN	0.00168	1.508
Mongolian_outer	Japanese	AR_IA	0.001319	0.505
Mongolian_outer	Japanese	HMMH_MN	0.002244	2.432
Mongolian_outer	Japanese	WLR_MN	0.005993	8.695
Mongolian_outer	Japanese	WLR_BA	0.007702	8.965
Mongolian_outer	Japanese	WLR_LN	0.008038	11.522
Mongolian_outer	Han_NChina	Han_Fujian	0.010968	23.387
Mongolian_outer	Han_NChina	Han_Guangdong	0.010473	23.487
Mongolian_outer	Han_NChina	Han_Henan	0.00964	20.654
Mongolian_outer	Han_NChina	Han_Hubei	0.010956	22.041
Mongolian_outer	Han_NChina	Han_Jiangsu	0.009847	22.581
Mongolian_outer	Han_NChina	Han_Shandong	0.009354	22.577
Mongolian_outer	Han_NChina	Han_Shanxi	0.008889	20.965
Mongolian_outer	Han_NChina	Han_Shanghai	0.009095	16.111
Mongolian_outer	Han_NChina	Han_Sichuan	0.01015	23.006
Mongolian_outer	Han_NChina	Han_Zhejiang	0.010235	22.324
Mongolian_outer	Han_NChina	Han_Chongqing	0.010045	19.355
Mongolian_outer	Han_NChina	Tibetan_Chamdo	0.00728	18.665
Mongolian_outer	Han_NChina	Tibetan_Lhasa	0.006769	17.37
Mongolian_outer	Han_NChina	Tibetan_Yunnan	0.007901	16.522
Mongolian_outer	Han_NChina	Tibetan_Yajiang	0.007573	19.104
Mongolian_outer	Han_NChina	Tibetan_Xinlong	0.008521	21.747
Mongolian_outer	Han_NChina	Tujia	0.010218	24.823
Mongolian_outer	Han_NChina	Yi	0.00886	22.029
Mongolian_outer	Han_NChina	Naxi	0.008556	21.071
Mongolian_outer	Han_NChina	China_Lahu	0.00993	20.867
Mongolian_outer	Han_NChina	Qiang_Daofu	0.007826	19.953
Mongolian_outer	Han_NChina	Qiang_Danba	0.008606	21.154
Mongolian_outer	Han_NChina	PhuLa	0.010163	22.62
Mongolian_outer	Han_NChina	Sila	0.00924	20.623
Mongolian_outer	Han_NChina	HaNhi	0.009208	21.688
Mongolian_outer	Han_NChina	Cong	0.00992	22.321
Mongolian_outer	Han_NChina	Tamang	0.005833	13.471
Mongolian_outer	Han_NChina	Sherpa	0.007068	14.917
Mongolian_outer	Han_NChina	Kusunda	0.005419	11.794
Mongolian_outer	Han_NChina	Miao	0.01011	23.416
Mongolian_outer	Han_NChina	She	0.010177	23.696
Mongolian_outer	Han_NChina	Gelao	0.010196	22.813
Mongolian_outer	Han_NChina	Hmong	0.010455	22.764
Mongolian_outer	Han_NChina	PaThen	0.010306	21.885
Mongolian_outer	Han_NChina	Dao	0.010461	23.725
Mongolian_outer	Han_NChina	Ami	0.01053	23.146
Mongolian_outer	Han_NChina	Atayal	0.010444	19.831
Mongolian_outer	Han_NChina	Malay	0.008067	18.928
Mongolian_outer	Han_NChina	Tagalog	0.009277	19.986
Mongolian_outer	Han_NChina	Kankanaey	0.010553	20.664
Mongolian_outer	Han_NChina	Visayan	0.009283	17.345
Mongolian_outer	Han_NChina	Kinh_Vietnam	0.01016	23.855
Mongolian_outer	Han_NChina	Vietnamese	0.010375	24.551
Mongolian_outer	Han_NChina	Mang	0.009262	18.292
Mongolian_outer	Han_NChina	Muong	0.010113	22.041
Mongolian_outer	Han_NChina	KhoMu	0.009327	21
Mongolian_outer	Han_NChina	Dai	0.01064	24.035
Mongolian_outer	Han_NChina	Maonan	0.010514	25.187
Mongolian_outer	Han_NChina	Zhuang	0.010545	26.03
Mongolian_outer	Han_NChina	Mulam	0.010761	25.433
Mongolian_outer	Han_NChina	Li	0.010744	20.562
Mongolian_outer	Han_NChina	Dong_Hunan	0.010847	24.246
Mongolian_outer	Han_NChina	Dong_Guizhou	0.010461	25.27
Mongolian_outer	Han_NChina	Thai	0.009109	22.891
Mongolian_outer	Han_NChina	LaChi	0.010233	21.601
Mongolian_outer	Han_NChina	Nung	0.01058	23.92
Mongolian_outer	Han_NChina	Mongola	0.00609	14.708
Mongolian_outer	Han_NChina	Daur	0.00319	8.817
Mongolian_outer	Han_NChina	Tu	0.007401	19.158
Mongolian_outer	Han_NChina	Dongxiang	0.006277	15.432
Mongolian_outer	Han_NChina	Yugur	0.007602	21.093
Mongolian_outer	Han_NChina	Bonan	0.00725	17.753
Mongolian_outer	Han_NChina	Mongol	0.000345	1.278
Mongolian_outer	Han_NChina	Buryat	-0.00164	-6.137
Mongolian_outer	Han_NChina	Kalmyk.DG	-0.00163	-2.336
Mongolian_outer	Han_NChina	Xibo	0.005487	14.238
Mongolian_outer	Han_NChina	Hezhen	0.003478	9.3
Mongolian_outer	Han_NChina	Oroqen	0.001921	5.46
Mongolian_outer	Han_NChina	Ulchi	-0.000392	-1.211
Mongolian_outer	Han_NChina	Even	-0.004299	-11.997
Mongolian_outer	Han_NChina	Evenk_FarEast	-0.001602	-4.062
Mongolian_outer	Han_NChina	Evenk_Transbaikal	-0.004099	-10.327
Mongolian_outer	Han_NChina	Nanai	0.000159	0.439
Mongolian_outer	Han_NChina	Salar	0.005789	14.861
Mongolian_outer	Han_NChina	Palestinian	-0.005242	-9.75
Mongolian_outer	Han_NChina	Syrian	-0.005345	-9.418
Mongolian_outer	Han_NChina	Burusho	-0.003207	-6.946
Mongolian_outer	Han_NChina	Balochi	-0.004875	-9.432
Mongolian_outer	Han_NChina	Brahui	-0.004468	-8.716
Mongolian_outer	Han_NChina	Druze	-0.005921	-10.875
Mongolian_outer	Han_NChina	Kalash	-0.004652	-8.75
Mongolian_outer	Han_NChina	Iranian_Bandari	-0.004651	-8.797
Mongolian_outer	Han_NChina	Iranian	-0.005745	-10.888
Mongolian_outer	Han_NChina	Avar	-0.006762	-12.276
Mongolian_outer	Han_NChina	Yakut	-0.002649	-8.232
Mongolian_outer	Han_NChina	Tubalar	-0.002992	-8.334
Mongolian_outer	Han_NChina	Turkish	-0.005767	-11.283
Mongolian_outer	Han_NChina	Khakass	-0.002777	-8.086
Mongolian_outer	Han_NChina	Tatar_Siberian	-0.003803	-10.366
Mongolian_outer	Han_NChina	Chuvash	-0.005776	-12.126
Mongolian_outer	Han_NChina	Tuvinian	-0.001857	-6.211
Mongolian_outer	Han_NChina	Tabasaran	-0.006328	-12.094
Mongolian_outer	Han_NChina	Uzbek	-0.003384	-8.852
Mongolian_outer	Han_NChina	Dungan	0.006302	17.86
Mongolian_outer	Han_NChina	Kyrgyz_China	-0.00111	-3.326
Mongolian_outer	Han_NChina	Uyghur	-0.000855	-2.177
Mongolian_outer	Han_NChina	Kazakh_China	-0.000433	-1.147
Mongolian_outer	Han_NChina	Nganasan	-0.004222	-10.457
Mongolian_outer	Han_NChina	Udmurt	-0.006083	-13.114
Mongolian_outer	Han_NChina	Aleut	-0.005046	-10.597
Mongolian_outer	Han_NChina	Selkup	-0.005173	-13.808
Mongolian_outer	Han_NChina	Mansi	-0.00569	-13.037
Mongolian_outer	Han_NChina	Ossetian	-0.005947	-11.072
Mongolian_outer	Han_NChina	Tajik	-0.004717	-10.14
Mongolian_outer	Han_NChina	Ukrainian	-0.006652	-11.483
Mongolian_outer	Han_NChina	Armenian	-0.005941	-10.733
Mongolian_outer	Han_NChina	Basque	-0.006584	-11.728
Mongolian_outer	Han_NChina	English	-0.007061	-12.53
Mongolian_outer	Han_NChina	Russian	-0.006809	-13.027
Mongolian_outer	Han_NChina	French	-0.006828	-12.644
Mongolian_outer	Han_NChina	Spanish	-0.006582	-12.149
Mongolian_outer	Han_NChina	Karitiana	-0.001788	-2.724
Mongolian_outer	Han_NChina	Nepal_Mebrak_2125BP.SG	0.006826	6.783
Mongolian_outer	Han_NChina	Nepal_Samdzong_1500BP.SG	0.006258	10.046
Mongolian_outer	Han_NChina	Nepal_Chokhopani_2700BP.SG	0.006407	7.05
Mongolian_outer	Han_NChina	Mongolia_N_North	-0.000561	-1.039
Mongolian_outer	Han_NChina	Mongolia_N_East	0.000389	0.526
Mongolian_outer	Han_NChina	Mongolia_LBA_4_CenterWest	-0.00127	-2.83
Mongolian_outer	Han_NChina	Mongolia_LBA_3_MongunTaiga	-0.003239	-4.585
Mongolian_outer	Han_NChina	Mongolia_LBA_2_Ulaanzukh	0.000677	1.137
Mongolian_outer	Han_NChina	Mongolia_Khovsgol_LBA	-0.00144	-3.352
Mongolian_outer	Han_NChina	Mongolia_EIA_1_SlabGrave	0.000221	0.517
Mongolian_outer	Han_NChina	Mongolia_EBA_1_Ulgii	-0.001258	-1.97
Mongolian_outer	Han_NChina	Mongolia_EIA_4_Sagly	-0.003973	-8.544
Mongolian_outer	Han_NChina	Mongolia_XiongNu.SG	0.007676	12.159
Mongolian_outer	Han_NChina	Mongolia_XiongNu_WE.SG	-0.002637	-3.238
Mongolian_outer	Han_NChina	Mongolia_IA_Xianbei	-0.000478	-0.456
Mongolian_outer	Han_NChina	Mongolia_Medieval	-0.002286	-2.071
Mongolian_outer	Han_NChina	Mongolia_Mongol	-0.000758	-0.929
Mongolian_outer	Han_NChina	Russia_Heshui_Mohe_Early_Medieval	0.004698	3.813
Mongolian_outer	Han_NChina	DevilsCave_N.SG	0.001776	2.661
Mongolian_outer	Han_NChina	Russia_Shamanka_Eneolithic.SG	-0.001357	-3.015
Mongolian_outer	Han_NChina	Russia_Shamanka_EBA.SG	-0.002509	-3.599
Mongolian_outer	Han_NChina	Russia_Andronovo.SG	-0.006708	-9.584
Mongolian_outer	Han_NChina	Russia_Afanasievo	-0.007364	-12.566
Mongolian_outer	Han_NChina	Russia_EBA_Yamnaya_Kalmykia.SG	-0.007697	-10.67
Mongolian_outer	Han_NChina	Russia_Sintashta_MLBA.SG	-0.006559	-8.425
Mongolian_outer	Han_NChina	Russia_Steppe_Maikop	-0.006977	-9.163
Mongolian_outer	Han_NChina	Russia_Steppe_Catacomb	-0.007032	-8.594
Mongolian_outer	Han_NChina	Russia_EBA_Yamnaya_Samara	-0.007796	-11.908
Mongolian_outer	Han_NChina	Russia_BA_Okunevo.SG	-0.004111	-7.729
Mongolian_outer	Han_NChina	Russia_Srubnaya	-0.006917	-10.966
Mongolian_outer	Han_NChina	Russia_Sarmatian.SG	-0.005972	-7.934
Mongolian_outer	Han_NChina	Russia_Tagar.SG	-0.006172	-10.05
Mongolian_outer	Han_NChina	Russia_Alan.SG	-0.006337	-8.89
Mongolian_outer	Han_NChina	Russia_EasternScythian_SouthernUrals.SG	-0.006703	-5.079
Mongolian_outer	Han_NChina	Boisman_MN	-0.000415	-0.783
Mongolian_outer	Han_NChina	Russia_UstIda_LN.SG	-0.001735	-2.402
Mongolian_outer	Han_NChina	UstBelaya_N.SG	-0.002248	-1.974
Mongolian_outer	Han_NChina	UstBelaya_EBA.SG	-0.001157	-1.845
Mongolian_outer	Han_NChina	Kolyma_M.SG	-0.001	-1.095
Mongolian_outer	Han_NChina	Ekven_IA.SG	-0.001729	-2.922
Mongolian_outer	Han_NChina	Kazakhstan_Eneolithic_Botai.SG	-0.006006	-7.981
Mongolian_outer	Han_NChina	Kazakhstan_Botai.SG	-0.006214	-6.575
Mongolian_outer	Han_NChina	Kazakhstan_TianShanSaka.SG	-0.008094	-2.798
Mongolian_outer	Han_NChina	Kazakhstan_CentralSteppe_EMBA.SG	-0.005096	-6.977
Mongolian_outer	Han_NChina	Kazakhstan_CentralSaka.SG	-0.003606	-5.774
Mongolian_outer	Han_NChina	Kazakhstan_Kangju.SG	-0.00564	-8.436
Mongolian_outer	Han_NChina	Kazakhstan_Kumsay_EBA	-0.006599	-8.6
Mongolian_outer	Han_NChina	Kazakhstan_Sarmatian.SG	-0.00531	-5.965
Mongolian_outer	Han_NChina	Kazakhstan_Wusun.SG	-0.005969	-7.046
Mongolian_outer	Han_NChina	Kazakhstan_MLBA_Alakul_Maitan	-0.007485	-11.071
Mongolian_outer	Han_NChina	Kazakhstan_MLBA_Aktogai	-0.006284	-8.853
Mongolian_outer	Han_NChina	Kazakhstan_MLBA_KazakhMys	-0.006871	-9.153
Mongolian_outer	Han_NChina	Kazakhstan_MLBA_Kairan	-0.007923	-10.817
Mongolian_outer	Han_NChina	Kazakhstan_MLBA_OyDzhaylau	-0.007056	-9.693
Mongolian_outer	Han_NChina	Kazakhstan_LBA_Zevakinskiy	-0.005958	-9.628
Mongolian_outer	Han_NChina	Kazakhstan_Medieval_Nomad.SG	-0.002725	-4.049
Mongolian_outer	Han_NChina	Kyrgyzstan_TianShanHun.SG	-0.005094	-10.903
Mongolian_outer	Han_NChina	Kyrgyzstan_TianShanSaka.SG	-0.005735	-9.094
Mongolian_outer	Han_NChina	Ukraine_IA_WesternScythian.SG	-0.006453	-7.113
Mongolian_outer	Han_NChina	Turkmenistan_C_Namazga.SG	-0.006269	-5.864
Mongolian_outer	Han_NChina	Turkmenistan_Gonur_BA_1	-0.005366	-7.433
Mongolian_outer	Han_NChina	Pakistan_IA_Loebanr	-0.004184	-7.933
Mongolian_outer	Han_NChina	Pakistan_IA_Katelai	-0.003799	-6.637
Mongolian_outer	Han_NChina	Pakistan_IA_Udegram	-0.004142	-6.697
Mongolian_outer	Han_NChina	Pakistan_H_SaiduSharif	-0.004131	-7.587
Mongolian_outer	Han_NChina	Pakistan_IA_Katelai_published	-0.003689	-5.055
Mongolian_outer	Han_NChina	Pakistan_IA_Barikot	-0.00571	-6.583
Mongolian_outer	Han_NChina	Pakistan_IA_Butkara	-0.003357	-4.43
Mongolian_outer	Han_NChina	Pakistan_H_Aligrama	-0.0036	-5.58
Mongolian_outer	Han_NChina	Pakistan_H_Barikot	-0.00421	-5.79
Mongolian_outer	Han_NChina	Pakistan_H_Butkara	-0.002606	-3.281
Mongolian_outer	Han_NChina	Pakistan_IA_Loebanr_published	-0.002879	-3.483
Mongolian_outer	Han_NChina	China_IA.SG	-0.002518	-3.296
Mongolian_outer	Han_NChina	Anatolia_N	-0.006597	-10.28
Mongolian_outer	Han_NChina	Anatolia_MLBA.SG	-0.006382	-7.869
Mongolian_outer	Han_NChina	Anatolia_EBA.SG	-0.006049	-7.158
Mongolian_outer	Han_NChina	Iran_TepeAbdulHosein_N.SG	-0.004268	-5.514
Mongolian_outer	Han_NChina	Iran_GanjDareh_N	-0.005404	-7.696
Mongolian_outer	Han_NChina	Iran_C_SehGabi	-0.005266	-7.239
Mongolian_outer	Han_NChina	Iran_BA_HajjiFiruz	-0.00732	-6.985
Mongolian_outer	Han_NChina	India_RoopkundC	0.004599	3.522
Mongolian_outer	Han_NChina	Germany_EN_LBK_published	-0.00706	-10.458
Mongolian_outer	Han_NChina	Germany_Lech_EBA	-0.006969	-11.106
Mongolian_outer	Han_NChina	Hungary_Langobard	-0.006913	-11.497
Mongolian_outer	Han_NChina	Hungary_EBA_BellBeaker	-0.007036	-10.719
Mongolian_outer	Han_NChina	Taiwan_Gongguan	0.011502	10.75
Mongolian_outer	Han_NChina	Taiwan_Hanben	0.010594	21.705
Mongolian_outer	Han_NChina	Qihe	0.008459	6.331
Mongolian_outer	Han_NChina	Tanshishan	0.008481	7.249
Mongolian_outer	Han_NChina	Xitoucun	0.008868	9.813
Mongolian_outer	Han_NChina	Suogang	0.007035	2.844
Mongolian_outer	Han_NChina	Chuanyun	0.009678	7.024
Mongolian_outer	Han_NChina	Liangdao1	0.008139	7.097
Mongolian_outer	Han_NChina	Liangdao2	0.007878	8.785
Mongolian_outer	Han_NChina	Vietnam_LN.SG	0.00884	6.372
Mongolian_outer	Han_NChina	Vietnam_BA	0.011549	8.611
Mongolian_outer	Han_NChina	Laos_BA.WGC	0.006458	4.254
Mongolian_outer	Han_NChina	Bianbian	0.007265	7.084
Mongolian_outer	Han_NChina	Boshan	0.007926	8.162
Mongolian_outer	Han_NChina	Xiaogao	0.007511	7.816
Mongolian_outer	Han_NChina	Xiaojingshan	0.007993	8.724
Mongolian_outer	Han_NChina	China_Wuzhuangguoliang_LN.EC	0.007434	3.944
Mongolian_outer	Han_NChina	YR_LN	0.009034	18.799
Mongolian_outer	Han_NChina	YR_MN	0.009287	13.847
Mongolian_outer	Han_NChina	YR_LBIA	0.009159	17.013
Mongolian_outer	Han_NChina	Upper_YR_LN	0.008525	14.587
Mongolian_outer	Han_NChina	Upper_YR_IA	0.009554	14.26
Mongolian_outer	Han_NChina	Shimao_LN	0.008666	11.828
Mongolian_outer	Han_NChina	Miaozigou_MN	0.008943	6.478
Mongolian_outer	Han_NChina	Yumin	0.001121	1.18
Mongolian_outer	Han_NChina	AR_Xianbei_IA	-0.00245	-1.943
Mongolian_outer	Han_NChina	AR_EN	0.000583	0.458
Mongolian_outer	Han_NChina	AR_IA	0.00135	0.446
Mongolian_outer	Han_NChina	HMMH_MN	0.000975	0.957
Mongolian_outer	Han_NChina	WLR_MN	0.004411	5.711
Mongolian_outer	Han_NChina	WLR_BA	0.005826	5.987
Mongolian_outer	Han_NChina	WLR_LN	0.009438	11.583
Mongolian_outer	Han_Fujian	Han_Guangdong	0.015928	29.108
Mongolian_outer	Han_Fujian	Han_Henan	0.01111	21.25
Mongolian_outer	Han_Fujian	Han_Hubei	0.014505	24.788
Mongolian_outer	Han_Fujian	Han_Jiangsu	0.013516	25.908
Mongolian_outer	Han_Fujian	Han_Shandong	0.011283	23.401
Mongolian_outer	Han_Fujian	Han_Shanxi	0.010859	22.735
Mongolian_outer	Han_Fujian	Han_Shanghai	0.012154	17.005
Mongolian_outer	Han_Fujian	Han_Sichuan	0.013134	25.874
Mongolian_outer	Han_Fujian	Han_Zhejiang	0.013149	23.826
Mongolian_outer	Han_Fujian	Han_Chongqing	0.014207	21.973
Mongolian_outer	Han_Fujian	Tibetan_Chamdo	0.006324	14.777
Mongolian_outer	Han_Fujian	Tibetan_Lhasa	0.006306	13.664
Mongolian_outer	Han_Fujian	Tibetan_Yunnan	0.008204	13.732
Mongolian_outer	Han_Fujian	Tibetan_Yajiang	0.007672	17.339
Mongolian_outer	Han_Fujian	Tibetan_Xinlong	0.01057	22.353
Mongolian_outer	Han_Fujian	Tujia	0.013797	27.583
Mongolian_outer	Han_Fujian	Yi	0.010219	21.78
Mongolian_outer	Han_Fujian	Naxi	0.009801	21.24
Mongolian_outer	Han_Fujian	China_Lahu	0.013467	23.62
Mongolian_outer	Han_Fujian	Qiang_Daofu	0.008569	18.045
Mongolian_outer	Han_Fujian	Qiang_Danba	0.009742	19.374
Mongolian_outer	Han_Fujian	PhuLa	0.014345	26.628
Mongolian_outer	Han_Fujian	Sila	0.011491	21.456
Mongolian_outer	Han_Fujian	HaNhi	0.011944	23.305
Mongolian_outer	Han_Fujian	Cong	0.013194	25.857
Mongolian_outer	Han_Fujian	Tamang	0.00605	11.756
Mongolian_outer	Han_Fujian	Sherpa	0.006684	11.17
Mongolian_outer	Han_Fujian	Kusunda	0.005298	10.325
Mongolian_outer	Han_Fujian	Miao	0.013692	26.674
Mongolian_outer	Han_Fujian	She	0.014821	28.884
Mongolian_outer	Han_Fujian	Gelao	0.015146	29.179
Mongolian_outer	Han_Fujian	Hmong	0.015303	26.648
Mongolian_outer	Han_Fujian	PaThen	0.015241	27.042
Mongolian_outer	Han_Fujian	Dao	0.015775	28.601
Mongolian_outer	Han_Fujian	Ami	0.017272	28.478
Mongolian_outer	Han_Fujian	Atayal	0.01775	26.096
Mongolian_outer	Han_Fujian	Malay	0.01266	23.625
Mongolian_outer	Han_Fujian	Tagalog	0.01469	25.327
Mongolian_outer	Han_Fujian	Kankanaey	0.01795	29.301
Mongolian_outer	Han_Fujian	Visayan	0.014852	23.961
Mongolian_outer	Han_Fujian	Kinh_Vietnam	0.015336	29.896
Mongolian_outer	Han_Fujian	Vietnamese	0.015231	29.162
Mongolian_outer	Han_Fujian	Mang	0.013262	21.12
Mongolian_outer	Han_Fujian	Muong	0.016675	29.144
Mongolian_outer	Han_Fujian	KhoMu	0.013835	25.78
Mongolian_outer	Han_Fujian	Dai	0.016329	30.132
Mongolian_outer	Han_Fujian	Maonan	0.016702	31.559
Mongolian_outer	Han_Fujian	Zhuang	0.015881	31.932
Mongolian_outer	Han_Fujian	Mulam	0.016576	32.633
Mongolian_outer	Han_Fujian	Li	0.016627	26.484
Mongolian_outer	Han_Fujian	Dong_Hunan	0.015861	29.917
Mongolian_outer	Han_Fujian	Dong_Guizhou	0.01555	30.225
Mongolian_outer	Han_Fujian	Thai	0.01431	30.288
Mongolian_outer	Han_Fujian	LaChi	0.016789	28.181
Mongolian_outer	Han_Fujian	Nung	0.01641	30.89
Mongolian_outer	Han_Fujian	Mongola	0.007163	14.818
Mongolian_outer	Han_Fujian	Daur	0.003749	8.868
Mongolian_outer	Han_Fujian	Tu	0.008214	18.678
Mongolian_outer	Han_Fujian	Dongxiang	0.007171	15.092
Mongolian_outer	Han_Fujian	Yugur	0.008898	21.463
Mongolian_outer	Han_Fujian	Bonan	0.007657	16.605
Mongolian_outer	Han_Fujian	Mongol	-0.000268	-0.834
Mongolian_outer	Han_Fujian	Buryat	-0.002325	-7.384
Mongolian_outer	Han_Fujian	Kalmyk.DG	-0.001364	-1.642
Mongolian_outer	Han_Fujian	Xibo	0.006093	13.625
Mongolian_outer	Han_Fujian	Hezhen	0.003952	8.698
Mongolian_outer	Han_Fujian	Oroqen	0.001762	4.141
Mongolian_outer	Han_Fujian	Ulchi	-0.000516	-1.355
Mongolian_outer	Han_Fujian	Even	-0.005259	-12.316
Mongolian_outer	Han_Fujian	Evenk_FarEast	-0.001353	-2.694
Mongolian_outer	Han_Fujian	Evenk_Transbaikal	-0.005221	-11.313
Mongolian_outer	Han_Fujian	Nanai	0.000207	0.5
Mongolian_outer	Han_Fujian	Salar	0.006517	14.434
Mongolian_outer	Han_Fujian	Palestinian	-0.007024	-11.558
Mongolian_outer	Han_Fujian	Syrian	-0.007138	-11.056
Mongolian_outer	Han_Fujian	Burusho	-0.004551	-8.522
Mongolian_outer	Han_Fujian	Balochi	-0.006615	-11.319
Mongolian_outer	Han_Fujian	Brahui	-0.006191	-10.206
Mongolian_outer	Han_Fujian	Druze	-0.007471	-11.805
Mongolian_outer	Han_Fujian	Kalash	-0.007009	-11.38
Mongolian_outer	Han_Fujian	Iranian_Bandari	-0.006232	-9.786
Mongolian_outer	Han_Fujian	Iranian	-0.00747	-12.355
Mongolian_outer	Han_Fujian	Avar	-0.009001	-14.439
Mongolian_outer	Han_Fujian	Yakut	-0.003528	-9.22
Mongolian_outer	Han_Fujian	Tubalar	-0.004317	-10.544
Mongolian_outer	Han_Fujian	Turkish	-0.0074	-12.896
Mongolian_outer	Han_Fujian	Khakass	-0.004148	-10.16
Mongolian_outer	Han_Fujian	Tatar_Siberian	-0.005238	-12.163
Mongolian_outer	Han_Fujian	Chuvash	-0.007747	-14.085
Mongolian_outer	Han_Fujian	Tuvinian	-0.002714	-7.916
Mongolian_outer	Han_Fujian	Tabasaran	-0.007879	-12.319
Mongolian_outer	Han_Fujian	Uzbek	-0.004521	-10.312
Mongolian_outer	Han_Fujian	Dungan	0.007784	18.283
Mongolian_outer	Han_Fujian	Kyrgyz_China	-0.001729	-4.495
Mongolian_outer	Han_Fujian	Uyghur	-0.001006	-2.214
Mongolian_outer	Han_Fujian	Kazakh_China	-0.001487	-3.4
Mongolian_outer	Han_Fujian	Nganasan	-0.005128	-10.89
Mongolian_outer	Han_Fujian	Udmurt	-0.007914	-14.572
Mongolian_outer	Han_Fujian	Aleut	-0.006627	-11.829
Mongolian_outer	Han_Fujian	Selkup	-0.006603	-14.661
Mongolian_outer	Han_Fujian	Mansi	-0.007113	-13.928
Mongolian_outer	Han_Fujian	Ossetian	-0.007557	-12.395
Mongolian_outer	Han_Fujian	Tajik	-0.006458	-12.076
Mongolian_outer	Han_Fujian	Ukrainian	-0.008457	-13.271
Mongolian_outer	Han_Fujian	Armenian	-0.007423	-11.931
Mongolian_outer	Han_Fujian	Basque	-0.008863	-13.96
Mongolian_outer	Han_Fujian	English	-0.008443	-13.221
Mongolian_outer	Han_Fujian	Russian	-0.008787	-15.072
Mongolian_outer	Han_Fujian	French	-0.00868	-14.318
Mongolian_outer	Han_Fujian	Spanish	-0.008455	-13.972
Mongolian_outer	Han_Fujian	Karitiana	-0.0017	-2.169
Mongolian_outer	Han_Fujian	Nepal_Mebrak_2125BP.SG	0.007555	6.494
Mongolian_outer	Han_Fujian	Nepal_Samdzong_1500BP.SG	0.006074	8.317
Mongolian_outer	Han_Fujian	Nepal_Chokhopani_2700BP.SG	0.007023	6.259
Mongolian_outer	Han_Fujian	Mongolia_N_North	-0.001723	-2.662
Mongolian_outer	Han_Fujian	Mongolia_N_East	-0.001042	-1.185
Mongolian_outer	Han_Fujian	Mongolia_LBA_4_CenterWest	-0.002756	-5.604
Mongolian_outer	Han_Fujian	Mongolia_LBA_3_MongunTaiga	-0.004444	-5.065
Mongolian_outer	Han_Fujian	Mongolia_LBA_2_Ulaanzukh	0.000486	0.646
Mongolian_outer	Han_Fujian	Mongolia_Khovsgol_LBA	-0.002508	-4.952
Mongolian_outer	Han_Fujian	Mongolia_EIA_1_SlabGrave	-0.001141	-2.287
Mongolian_outer	Han_Fujian	Mongolia_EBA_1_Ulgii	-0.003434	-4.518
Mongolian_outer	Han_Fujian	Mongolia_EIA_4_Sagly	-0.006137	-10.444
Mongolian_outer	Han_Fujian	Mongolia_XiongNu.SG	0.00926	12.779
Mongolian_outer	Han_Fujian	Mongolia_XiongNu_WE.SG	-0.004653	-4.646
Mongolian_outer	Han_Fujian	Mongolia_IA_Xianbei	-0.002448	-1.96
Mongolian_outer	Han_Fujian	Mongolia_Medieval	-0.004871	-3.646
Mongolian_outer	Han_Fujian	Mongolia_Mongol	-0.00226	-2.218
Mongolian_outer	Han_Fujian	Russia_Heshui_Mohe_Early_Medieval	0.004904	3.296
Mongolian_outer	Han_Fujian	DevilsCave_N.SG	0.001177	1.499
Mongolian_outer	Han_Fujian	Russia_Shamanka_Eneolithic.SG	-0.002285	-4.338
Mongolian_outer	Han_Fujian	Russia_Shamanka_EBA.SG	-0.004431	-5.175
Mongolian_outer	Han_Fujian	Russia_Andronovo.SG	-0.0081	-9.398
Mongolian_outer	Han_Fujian	Russia_Afanasievo	-0.00908	-13.28
Mongolian_outer	Han_Fujian	Russia_EBA_Yamnaya_Kalmykia.SG	-0.008703	-10.006
Mongolian_outer	Han_Fujian	Russia_Sintashta_MLBA.SG	-0.008213	-8.94
Mongolian_outer	Han_Fujian	Russia_Steppe_Maikop	-0.008656	-10.041
Mongolian_outer	Han_Fujian	Russia_Steppe_Catacomb	-0.008534	-8.562
Mongolian_outer	Han_Fujian	Russia_EBA_Yamnaya_Samara	-0.008768	-11.778
Mongolian_outer	Han_Fujian	Russia_BA_Okunevo.SG	-0.006152	-9.869
Mongolian_outer	Han_Fujian	Russia_Srubnaya	-0.008603	-11.472
Mongolian_outer	Han_Fujian	Russia_Sarmatian.SG	-0.006689	-7.335
Mongolian_outer	Han_Fujian	Russia_Tagar.SG	-0.008533	-11.458
Mongolian_outer	Han_Fujian	Russia_Alan.SG	-0.007746	-9.165
Mongolian_outer	Han_Fujian	Russia_EasternScythian_SouthernUrals.SG	-0.006557	-4.185
Mongolian_outer	Han_Fujian	Boisman_MN	-5.3e-05	-0.079
Mongolian_outer	Han_Fujian	Russia_UstIda_LN.SG	-0.004177	-4.605
Mongolian_outer	Han_Fujian	UstBelaya_N.SG	-0.003073	-2.134
Mongolian_outer	Han_Fujian	UstBelaya_EBA.SG	-0.002457	-3.109
Mongolian_outer	Han_Fujian	Kolyma_M.SG	-0.000967	-0.834
Mongolian_outer	Han_Fujian	Ekven_IA.SG	-0.002711	-3.947
Mongolian_outer	Han_Fujian	Kazakhstan_Eneolithic_Botai.SG	-0.008109	-8.891
Mongolian_outer	Han_Fujian	Kazakhstan_Botai.SG	-0.006999	-6.352
Mongolian_outer	Han_Fujian	Kazakhstan_TianShanSaka.SG	-0.004358	-1.193
Mongolian_outer	Han_Fujian	Kazakhstan_CentralSteppe_EMBA.SG	-0.006042	-6.759
Mongolian_outer	Han_Fujian	Kazakhstan_CentralSaka.SG	-0.006017	-7.764
Mongolian_outer	Han_Fujian	Kazakhstan_Kangju.SG	-0.006548	-7.908
Mongolian_outer	Han_Fujian	Kazakhstan_Kumsay_EBA	-0.009727	-10.731
Mongolian_outer	Han_Fujian	Kazakhstan_Sarmatian.SG	-0.005352	-5.227
Mongolian_outer	Han_Fujian	Kazakhstan_Wusun.SG	-0.007381	-7.328
Mongolian_outer	Han_Fujian	Kazakhstan_MLBA_Alakul_Maitan	-0.009387	-11.911
Mongolian_outer	Han_Fujian	Kazakhstan_MLBA_Aktogai	-0.009225	-11.082
Mongolian_outer	Han_Fujian	Kazakhstan_MLBA_KazakhMys	-0.0083	-8.865
Mongolian_outer	Han_Fujian	Kazakhstan_MLBA_Kairan	-0.009028	-10.295
Mongolian_outer	Han_Fujian	Kazakhstan_MLBA_OyDzhaylau	-0.010232	-11.246
Mongolian_outer	Han_Fujian	Kazakhstan_LBA_Zevakinskiy	-0.008546	-12.093
Mongolian_outer	Han_Fujian	Kazakhstan_Medieval_Nomad.SG	-0.0049	-5.682
Mongolian_outer	Han_Fujian	Kyrgyzstan_TianShanHun.SG	-0.00642	-11.925
Mongolian_outer	Han_Fujian	Kyrgyzstan_TianShanSaka.SG	-0.006484	-8.266
Mongolian_outer	Han_Fujian	Ukraine_IA_WesternScythian.SG	-0.007882	-7.316
Mongolian_outer	Han_Fujian	Turkmenistan_C_Namazga.SG	-0.007237	-5.387
Mongolian_outer	Han_Fujian	Turkmenistan_Gonur_BA_1	-0.007394	-8.442
Mongolian_outer	Han_Fujian	Pakistan_IA_Loebanr	-0.005238	-8.263
Mongolian_outer	Han_Fujian	Pakistan_IA_Katelai	-0.004696	-6.976
Mongolian_outer	Han_Fujian	Pakistan_IA_Udegram	-0.005112	-6.661
Mongolian_outer	Han_Fujian	Pakistan_H_SaiduSharif	-0.004952	-7.689
Mongolian_outer	Han_Fujian	Pakistan_IA_Katelai_published	-0.005003	-5.701
Mongolian_outer	Han_Fujian	Pakistan_IA_Barikot	-0.005394	-5.255
Mongolian_outer	Han_Fujian	Pakistan_IA_Butkara	-0.004502	-5.18
Mongolian_outer	Han_Fujian	Pakistan_H_Aligrama	-0.00467	-5.834
Mongolian_outer	Han_Fujian	Pakistan_H_Barikot	-0.006436	-7.366
Mongolian_outer	Han_Fujian	Pakistan_H_Butkara	-0.003971	-4.006
Mongolian_outer	Han_Fujian	Pakistan_IA_Loebanr_published	-0.004736	-5.075
Mongolian_outer	Han_Fujian	China_IA.SG	-0.003374	-3.612
Mongolian_outer	Han_Fujian	Anatolia_N	-0.008203	-11.878
Mongolian_outer	Han_Fujian	Anatolia_MLBA.SG	-0.008527	-9.598
Mongolian_outer	Han_Fujian	Anatolia_EBA.SG	-0.007642	-7.726
Mongolian_outer	Han_Fujian	Iran_TepeAbdulHosein_N.SG	-0.0072	-7.662
Mongolian_outer	Han_Fujian	Iran_GanjDareh_N	-0.007027	-8.118
Mongolian_outer	Han_Fujian	Iran_C_SehGabi	-0.00783	-8.957
Mongolian_outer	Han_Fujian	Iran_BA_HajjiFiruz	-0.007559	-6.046
Mongolian_outer	Han_Fujian	India_RoopkundC	0.009147	5.696
Mongolian_outer	Han_Fujian	Germany_EN_LBK_published	-0.008365	-10.934
Mongolian_outer	Han_Fujian	Germany_Lech_EBA	-0.008631	-11.97
Mongolian_outer	Han_Fujian	Hungary_Langobard	-0.00882	-13.018
Mongolian_outer	Han_Fujian	Hungary_EBA_BellBeaker	-0.008018	-10.481
Mongolian_outer	Han_Fujian	Taiwan_Gongguan	0.018614	13.844
Mongolian_outer	Han_Fujian	Taiwan_Hanben	0.017329	28.233
Mongolian_outer	Han_Fujian	Qihe	0.010945	6.604
Mongolian_outer	Han_Fujian	Tanshishan	0.014926	10.85
Mongolian_outer	Han_Fujian	Xitoucun	0.016395	14.908
Mongolian_outer	Han_Fujian	Suogang	0.011204	3.646
Mongolian_outer	Han_Fujian	Chuanyun	0.014826	8.603
Mongolian_outer	Han_Fujian	Liangdao1	0.014642	10.354
Mongolian_outer	Han_Fujian	Liangdao2	0.014513	12.142
Mongolian_outer	Han_Fujian	Vietnam_LN.SG	0.01348	7.943
Mongolian_outer	Han_Fujian	Vietnam_BA	0.015456	9.04
Mongolian_outer	Han_Fujian	Laos_BA.WGC	0.012792	6.435
Mongolian_outer	Han_Fujian	Bianbian	0.008486	6.718
Mongolian_outer	Han_Fujian	Boshan	0.007691	6.725
Mongolian_outer	Han_Fujian	Xiaogao	0.007884	6.804
Mongolian_outer	Han_Fujian	Xiaojingshan	0.010283	9.179
Mongolian_outer	Han_Fujian	China_Wuzhuangguoliang_LN.EC	0.011446	4.738
Mongolian_outer	Han_Fujian	YR_LN	0.011008	18.952
Mongolian_outer	Han_Fujian	YR_MN	0.011295	14.576
Mongolian_outer	Han_Fujian	YR_LBIA	0.010622	17.019
Mongolian_outer	Han_Fujian	Upper_YR_LN	0.008998	12.61
Mongolian_outer	Han_Fujian	Upper_YR_IA	0.009477	11.523
Mongolian_outer	Han_Fujian	Shimao_LN	0.008827	9.912
Mongolian_outer	Han_Fujian	Miaozigou_MN	0.011779	7.116
Mongolian_outer	Han_Fujian	Yumin	0.000761	0.669
Mongolian_outer	Han_Fujian	AR_Xianbei_IA	-0.003395	-2.058
Mongolian_outer	Han_Fujian	AR_EN	0.001616	1.001
Mongolian_outer	Han_Fujian	AR_IA	-0.001157	-0.287
Mongolian_outer	Han_Fujian	HMMH_MN	0.000918	0.701
Mongolian_outer	Han_Fujian	WLR_MN	0.006606	6.943
Mongolian_outer	Han_Fujian	WLR_BA	0.007835	6.185
Mongolian_outer	Han_Fujian	WLR_LN	0.011162	11.895
Mongolian_outer	Han_Guangdong	Han_Henan	0.010395	19.475
Mongolian_outer	Han_Guangdong	Han_Hubei	0.014747	27.524
Mongolian_outer	Han_Guangdong	Han_Jiangsu	0.012858	25.46
Mongolian_outer	Han_Guangdong	Han_Shandong	0.010787	24.193
Mongolian_outer	Han_Guangdong	Han_Shanxi	0.010238	21.8
Mongolian_outer	Han_Guangdong	Han_Shanghai	0.012484	18.989
Mongolian_outer	Han_Guangdong	Han_Sichuan	0.01307	25.474
Mongolian_outer	Han_Guangdong	Han_Zhejiang	0.013705	26.655
Mongolian_outer	Han_Guangdong	Han_Chongqing	0.014534	23.505
Mongolian_outer	Han_Guangdong	Tibetan_Chamdo	0.006275	15.02
Mongolian_outer	Han_Guangdong	Tibetan_Lhasa	0.005582	12.624
Mongolian_outer	Han_Guangdong	Tibetan_Yunnan	0.008128	14.404
Mongolian_outer	Han_Guangdong	Tibetan_Yajiang	0.007502	17.89
Mongolian_outer	Han_Guangdong	Tibetan_Xinlong	0.010105	22.844
Mongolian_outer	Han_Guangdong	Tujia	0.013941	30.335
Mongolian_outer	Han_Guangdong	Yi	0.010071	22.755
Mongolian_outer	Han_Guangdong	Naxi	0.010041	22.326
Mongolian_outer	Han_Guangdong	China_Lahu	0.014886	27.191
Mongolian_outer	Han_Guangdong	Qiang_Daofu	0.008363	19.783
Mongolian_outer	Han_Guangdong	Qiang_Danba	0.00948	21.157
Mongolian_outer	Han_Guangdong	PhuLa	0.015903	31.764
Mongolian_outer	Han_Guangdong	Sila	0.012718	25.059
Mongolian_outer	Han_Guangdong	HaNhi	0.013142	26.868
Mongolian_outer	Han_Guangdong	Cong	0.014798	29.055
Mongolian_outer	Han_Guangdong	Tamang	0.005321	10.96
Mongolian_outer	Han_Guangdong	Sherpa	0.006046	11.128
Mongolian_outer	Han_Guangdong	Kusunda	0.005135	10.802
Mongolian_outer	Han_Guangdong	Miao	0.014867	30.249
Mongolian_outer	Han_Guangdong	She	0.014984	31.074
Mongolian_outer	Han_Guangdong	Gelao	0.017247	33.892
Mongolian_outer	Han_Guangdong	Hmong	0.016042	31.241
Mongolian_outer	Han_Guangdong	PaThen	0.016122	29.27
Mongolian_outer	Han_Guangdong	Dao	0.017823	35.516
Mongolian_outer	Han_Guangdong	Ami	0.019485	36.492
Mongolian_outer	Han_Guangdong	Atayal	0.019489	31.52
Mongolian_outer	Han_Guangdong	Malay	0.014757	30.07
Mongolian_outer	Han_Guangdong	Tagalog	0.015882	31.119
Mongolian_outer	Han_Guangdong	Kankanaey	0.019016	34.23
Mongolian_outer	Han_Guangdong	Visayan	0.016643	27.088
Mongolian_outer	Han_Guangdong	Kinh_Vietnam	0.017183	35.078
Mongolian_outer	Han_Guangdong	Vietnamese	0.017519	34.424
Mongolian_outer	Han_Guangdong	Mang	0.015325	25.84
Mongolian_outer	Han_Guangdong	Muong	0.018325	34.674
Mongolian_outer	Han_Guangdong	KhoMu	0.016537	31.974
Mongolian_outer	Han_Guangdong	Dai	0.018093	35.147
Mongolian_outer	Han_Guangdong	Maonan	0.018588	37.551
Mongolian_outer	Han_Guangdong	Zhuang	0.017809	37.19
Mongolian_outer	Han_Guangdong	Mulam	0.018077	38.033
Mongolian_outer	Han_Guangdong	Li	0.019287	32.794
Mongolian_outer	Han_Guangdong	Dong_Hunan	0.017454	35.686
Mongolian_outer	Han_Guangdong	Dong_Guizhou	0.017223	34.859
Mongolian_outer	Han_Guangdong	Thai	0.01639	35.04
Mongolian_outer	Han_Guangdong	LaChi	0.018487	32.353
Mongolian_outer	Han_Guangdong	Nung	0.018271	37.348
Mongolian_outer	Han_Guangdong	Mongola	0.006934	15.038
Mongolian_outer	Han_Guangdong	Daur	0.003236	8.344
Mongolian_outer	Han_Guangdong	Tu	0.008011	18.275
Mongolian_outer	Han_Guangdong	Dongxiang	0.007642	16.96
Mongolian_outer	Han_Guangdong	Yugur	0.008838	22.73
Mongolian_outer	Han_Guangdong	Bonan	0.007835	18.606
Mongolian_outer	Han_Guangdong	Mongol	-0.000248	-0.808
Mongolian_outer	Han_Guangdong	Buryat	-0.002474	-7.878
Mongolian_outer	Han_Guangdong	Kalmyk.DG	-0.002504	-3.251
Mongolian_outer	Han_Guangdong	Xibo	0.006114	14.584
Mongolian_outer	Han_Guangdong	Hezhen	0.003775	9.29
Mongolian_outer	Han_Guangdong	Oroqen	0.001752	4.334
Mongolian_outer	Han_Guangdong	Ulchi	-0.000907	-2.509
Mongolian_outer	Han_Guangdong	Even	-0.004614	-11.704
Mongolian_outer	Han_Guangdong	Evenk_FarEast	-0.002443	-5.517
Mongolian_outer	Han_Guangdong	Evenk_Transbaikal	-0.004979	-10.946
Mongolian_outer	Han_Guangdong	Nanai	-9.7e-05	-0.243
Mongolian_outer	Han_Guangdong	Salar	0.006252	14.418
Mongolian_outer	Han_Guangdong	Palestinian	-0.005445	-9.521
Mongolian_outer	Han_Guangdong	Syrian	-0.005122	-8.236
Mongolian_outer	Han_Guangdong	Burusho	-0.003535	-6.987
Mongolian_outer	Han_Guangdong	Balochi	-0.00506	-9.001
Mongolian_outer	Han_Guangdong	Brahui	-0.004865	-8.885
Mongolian_outer	Han_Guangdong	Druze	-0.005878	-9.858
Mongolian_outer	Han_Guangdong	Kalash	-0.005292	-8.874
Mongolian_outer	Han_Guangdong	Iranian_Bandari	-0.005003	-8.401
Mongolian_outer	Han_Guangdong	Iranian	-0.005845	-10.477
Mongolian_outer	Han_Guangdong	Avar	-0.007092	-11.924
Mongolian_outer	Han_Guangdong	Yakut	-0.00332	-8.792
Mongolian_outer	Han_Guangdong	Tubalar	-0.003878	-9.809
Mongolian_outer	Han_Guangdong	Turkish	-0.006094	-11.152
Mongolian_outer	Han_Guangdong	Khakass	-0.003471	-9.254
Mongolian_outer	Han_Guangdong	Tatar_Siberian	-0.004456	-10.678
Mongolian_outer	Han_Guangdong	Chuvash	-0.007036	-13.122
Mongolian_outer	Han_Guangdong	Tuvinian	-0.002613	-7.362
Mongolian_outer	Han_Guangdong	Tabasaran	-0.007059	-12.024
Mongolian_outer	Han_Guangdong	Uzbek	-0.003746	-9.01
Mongolian_outer	Han_Guangdong	Dungan	0.007568	19.313
Mongolian_outer	Han_Guangdong	Kyrgyz_China	-0.001856	-5.128
Mongolian_outer	Han_Guangdong	Uyghur	-0.001224	-2.804
Mongolian_outer	Han_Guangdong	Kazakh_China	-0.000794	-1.885
Mongolian_outer	Han_Guangdong	Nganasan	-0.005099	-11.592
Mongolian_outer	Han_Guangdong	Udmurt	-0.006922	-13.477
Mongolian_outer	Han_Guangdong	Aleut	-0.005117	-9.967
Mongolian_outer	Han_Guangdong	Selkup	-0.006063	-14.497
Mongolian_outer	Han_Guangdong	Mansi	-0.006575	-14.088
Mongolian_outer	Han_Guangdong	Ossetian	-0.006	-10.58
Mongolian_outer	Han_Guangdong	Tajik	-0.005234	-10.259
Mongolian_outer	Han_Guangdong	Ukrainian	-0.007296	-11.918
Mongolian_outer	Han_Guangdong	Armenian	-0.006073	-10.005
Mongolian_outer	Han_Guangdong	Basque	-0.007334	-11.897
Mongolian_outer	Han_Guangdong	English	-0.006871	-11.206
Mongolian_outer	Han_Guangdong	Russian	-0.007253	-12.883
Mongolian_outer	Han_Guangdong	French	-0.007265	-12.512
Mongolian_outer	Han_Guangdong	Spanish	-0.006959	-11.952
Mongolian_outer	Han_Guangdong	Karitiana	-0.00085	-1.148
Mongolian_outer	Han_Guangdong	Nepal_Mebrak_2125BP.SG	0.005704	5.078
Mongolian_outer	Han_Guangdong	Nepal_Samdzong_1500BP.SG	0.005883	8.696
Mongolian_outer	Han_Guangdong	Nepal_Chokhopani_2700BP.SG	0.004219	4.082
Mongolian_outer	Han_Guangdong	Mongolia_N_North	-0.002187	-3.721
Mongolian_outer	Han_Guangdong	Mongolia_N_East	-0.001277	-1.56
Mongolian_outer	Han_Guangdong	Mongolia_LBA_4_CenterWest	-0.002797	-5.479
Mongolian_outer	Han_Guangdong	Mongolia_LBA_3_MongunTaiga	-0.002726	-3.457
Mongolian_outer	Han_Guangdong	Mongolia_LBA_2_Ulaanzukh	-0.000314	-0.47
Mongolian_outer	Han_Guangdong	Mongolia_Khovsgol_LBA	-0.002511	-5.359
Mongolian_outer	Han_Guangdong	Mongolia_EIA_1_SlabGrave	-0.001159	-2.414
Mongolian_outer	Han_Guangdong	Mongolia_EBA_1_Ulgii	-0.003548	-5.107
Mongolian_outer	Han_Guangdong	Mongolia_EIA_4_Sagly	-0.005124	-9.542
Mongolian_outer	Han_Guangdong	Mongolia_XiongNu.SG	0.00897	12.683
Mongolian_outer	Han_Guangdong	Mongolia_XiongNu_WE.SG	-0.004224	-4.744
Mongolian_outer	Han_Guangdong	Mongolia_IA_Xianbei	-0.001743	-1.541
Mongolian_outer	Han_Guangdong	Mongolia_Medieval	-0.003768	-2.955
Mongolian_outer	Han_Guangdong	Mongolia_Mongol	-0.000252	-0.276
Mongolian_outer	Han_Guangdong	Russia_Heshui_Mohe_Early_Medieval	0.006579	4.811
Mongolian_outer	Han_Guangdong	DevilsCave_N.SG	0.001212	1.622
Mongolian_outer	Han_Guangdong	Russia_Shamanka_Eneolithic.SG	-0.002502	-5.146
Mongolian_outer	Han_Guangdong	Russia_Shamanka_EBA.SG	-0.003856	-4.953
Mongolian_outer	Han_Guangdong	Russia_Andronovo.SG	-0.006871	-8.45
Mongolian_outer	Han_Guangdong	Russia_Afanasievo	-0.007769	-12.517
Mongolian_outer	Han_Guangdong	Russia_EBA_Yamnaya_Kalmykia.SG	-0.008474	-10.373
Mongolian_outer	Han_Guangdong	Russia_Sintashta_MLBA.SG	-0.006654	-7.477
Mongolian_outer	Han_Guangdong	Russia_Steppe_Maikop	-0.007216	-8.978
Mongolian_outer	Han_Guangdong	Russia_Steppe_Catacomb	-0.006317	-6.921
Mongolian_outer	Han_Guangdong	Russia_EBA_Yamnaya_Samara	-0.008037	-11.346
Mongolian_outer	Han_Guangdong	Russia_BA_Okunevo.SG	-0.005992	-10.761
Mongolian_outer	Han_Guangdong	Russia_Srubnaya	-0.006641	-9.335
Mongolian_outer	Han_Guangdong	Russia_Sarmatian.SG	-0.006531	-7.69
Mongolian_outer	Han_Guangdong	Russia_Tagar.SG	-0.007092	-10.816
Mongolian_outer	Han_Guangdong	Russia_Alan.SG	-0.005771	-7.369
Mongolian_outer	Han_Guangdong	Russia_EasternScythian_SouthernUrals.SG	-0.00775	-5.248
Mongolian_outer	Han_Guangdong	Boisman_MN	-0.000545	-0.887
Mongolian_outer	Han_Guangdong	Russia_UstIda_LN.SG	-0.00296	-3.649
Mongolian_outer	Han_Guangdong	UstBelaya_N.SG	-0.003663	-2.815
Mongolian_outer	Han_Guangdong	UstBelaya_EBA.SG	-0.002559	-3.579
Mongolian_outer	Han_Guangdong	Kolyma_M.SG	-0.001879	-1.919
Mongolian_outer	Han_Guangdong	Ekven_IA.SG	-0.00176	-2.618
Mongolian_outer	Han_Guangdong	Kazakhstan_Eneolithic_Botai.SG	-0.007396	-9.027
Mongolian_outer	Han_Guangdong	Kazakhstan_Botai.SG	-0.007088	-6.616
Mongolian_outer	Han_Guangdong	Kazakhstan_TianShanSaka.SG	-0.00931	-2.613
Mongolian_outer	Han_Guangdong	Kazakhstan_CentralSteppe_EMBA.SG	-0.005759	-7.2
Mongolian_outer	Han_Guangdong	Kazakhstan_CentralSaka.SG	-0.005562	-7.612
Mongolian_outer	Han_Guangdong	Kazakhstan_Kangju.SG	-0.005398	-6.79
Mongolian_outer	Han_Guangdong	Kazakhstan_Kumsay_EBA	-0.008165	-9.365
Mongolian_outer	Han_Guangdong	Kazakhstan_Sarmatian.SG	-0.005296	-5.135
Mongolian_outer	Han_Guangdong	Kazakhstan_Wusun.SG	-0.006253	-6.899
Mongolian_outer	Han_Guangdong	Kazakhstan_MLBA_Alakul_Maitan	-0.008063	-11.527
Mongolian_outer	Han_Guangdong	Kazakhstan_MLBA_Aktogai	-0.007857	-10.309
Mongolian_outer	Han_Guangdong	Kazakhstan_MLBA_KazakhMys	-0.006401	-7.358
Mongolian_outer	Han_Guangdong	Kazakhstan_MLBA_Kairan	-0.008516	-10.381
Mongolian_outer	Han_Guangdong	Kazakhstan_MLBA_OyDzhaylau	-0.00779	-9.699
Mongolian_outer	Han_Guangdong	Kazakhstan_LBA_Zevakinskiy	-0.006681	-9.659
Mongolian_outer	Han_Guangdong	Kazakhstan_Medieval_Nomad.SG	-0.004083	-4.92
Mongolian_outer	Han_Guangdong	Kyrgyzstan_TianShanHun.SG	-0.005459	-10.59
Mongolian_outer	Han_Guangdong	Kyrgyzstan_TianShanSaka.SG	-0.006654	-9.432
Mongolian_outer	Han_Guangdong	Ukraine_IA_WesternScythian.SG	-0.00587	-5.684
Mongolian_outer	Han_Guangdong	Turkmenistan_C_Namazga.SG	-0.005698	-4.845
Mongolian_outer	Han_Guangdong	Turkmenistan_Gonur_BA_1	-0.006114	-7.434
Mongolian_outer	Han_Guangdong	Pakistan_IA_Loebanr	-0.004044	-6.937
Mongolian_outer	Han_Guangdong	Pakistan_IA_Katelai	-0.003396	-5.3
Mongolian_outer	Han_Guangdong	Pakistan_IA_Udegram	-0.003789	-5.635
Mongolian_outer	Han_Guangdong	Pakistan_H_SaiduSharif	-0.003973	-6.378
Mongolian_outer	Han_Guangdong	Pakistan_IA_Katelai_published	-0.003521	-4.003
Mongolian_outer	Han_Guangdong	Pakistan_IA_Barikot	-0.003217	-3.391
Mongolian_outer	Han_Guangdong	Pakistan_IA_Butkara	-0.0033	-3.946
Mongolian_outer	Han_Guangdong	Pakistan_H_Aligrama	-0.002866	-3.781
Mongolian_outer	Han_Guangdong	Pakistan_H_Barikot	-0.00421	-5.281
Mongolian_outer	Han_Guangdong	Pakistan_H_Butkara	-0.002599	-2.9
Mongolian_outer	Han_Guangdong	Pakistan_IA_Loebanr_published	-0.002296	-2.499
Mongolian_outer	Han_Guangdong	China_IA.SG	-0.002655	-3.14
Mongolian_outer	Han_Guangdong	Anatolia_N	-0.006429	-9.671
Mongolian_outer	Han_Guangdong	Anatolia_MLBA.SG	-0.00665	-7.744
Mongolian_outer	Han_Guangdong	Anatolia_EBA.SG	-0.006126	-6.41
Mongolian_outer	Han_Guangdong	Iran_TepeAbdulHosein_N.SG	-0.003401	-3.721
Mongolian_outer	Han_Guangdong	Iran_GanjDareh_N	-0.005087	-6.151
Mongolian_outer	Han_Guangdong	Iran_C_SehGabi	-0.005945	-7.152
Mongolian_outer	Han_Guangdong	Iran_BA_HajjiFiruz	-0.007061	-6.353
Mongolian_outer	Han_Guangdong	India_RoopkundC	0.01415	10.043
Mongolian_outer	Han_Guangdong	Germany_EN_LBK_published	-0.006727	-9.267
Mongolian_outer	Han_Guangdong	Germany_Lech_EBA	-0.007558	-11.259
Mongolian_outer	Han_Guangdong	Hungary_Langobard	-0.007394	-11.017
Mongolian_outer	Han_Guangdong	Hungary_EBA_BellBeaker	-0.007208	-10.304
Mongolian_outer	Han_Guangdong	Taiwan_Gongguan	0.021597	18.082
Mongolian_outer	Han_Guangdong	Taiwan_Hanben	0.019448	33.576
Mongolian_outer	Han_Guangdong	Qihe	0.012336	8.314
Mongolian_outer	Han_Guangdong	Tanshishan	0.015876	12.005
Mongolian_outer	Han_Guangdong	Xitoucun	0.016896	16.604
Mongolian_outer	Han_Guangdong	Suogang	0.012771	4.641
Mongolian_outer	Han_Guangdong	Chuanyun	0.0144	9.085
Mongolian_outer	Han_Guangdong	Liangdao1	0.015094	11.53
Mongolian_outer	Han_Guangdong	Liangdao2	0.016882	15.499
Mongolian_outer	Han_Guangdong	Vietnam_LN.SG	0.015705	10.282
Mongolian_outer	Han_Guangdong	Vietnam_BA	0.017186	11.208
Mongolian_outer	Han_Guangdong	Laos_BA.WGC	0.015023	8.519
Mongolian_outer	Han_Guangdong	Bianbian	0.006916	5.958
Mongolian_outer	Han_Guangdong	Boshan	0.007362	6.846
Mongolian_outer	Han_Guangdong	Xiaogao	0.007962	7.614
Mongolian_outer	Han_Guangdong	Xiaojingshan	0.007278	7.109
Mongolian_outer	Han_Guangdong	China_Wuzhuangguoliang_LN.EC	0.006836	3.015
Mongolian_outer	Han_Guangdong	YR_LN	0.010631	20.553
Mongolian_outer	Han_Guangdong	YR_MN	0.00981	13.886
Mongolian_outer	Han_Guangdong	YR_LBIA	0.010715	18.489
Mongolian_outer	Han_Guangdong	Upper_YR_LN	0.0075	11.818
Mongolian_outer	Han_Guangdong	Upper_YR_IA	0.009559	12.085
Mongolian_outer	Han_Guangdong	Shimao_LN	0.008877	10.972
Mongolian_outer	Han_Guangdong	Miaozigou_MN	0.007874	5.096
Mongolian_outer	Han_Guangdong	Yumin	0.002281	2.106
Mongolian_outer	Han_Guangdong	AR_Xianbei_IA	-0.002801	-1.825
Mongolian_outer	Han_Guangdong	AR_EN	-0.002528	-1.809
Mongolian_outer	Han_Guangdong	AR_IA	0.005219	1.492
Mongolian_outer	Han_Guangdong	HMMH_MN	-0.000712	-0.597
Mongolian_outer	Han_Guangdong	WLR_MN	0.005184	6.037
Mongolian_outer	Han_Guangdong	WLR_BA	0.007668	6.799
Mongolian_outer	Han_Guangdong	WLR_LN	0.009185	9.962
Mongolian_outer	Han_Henan	Han_Hubei	0.011601	21.427
Mongolian_outer	Han_Henan	Han_Jiangsu	0.010752	22.015
Mongolian_outer	Han_Henan	Han_Shandong	0.009694	20.449
Mongolian_outer	Han_Henan	Han_Shanxi	0.009328	19.203
Mongolian_outer	Han_Henan	Han_Shanghai	0.010616	15.01
Mongolian_outer	Han_Henan	Han_Sichuan	0.010977	20.676
Mongolian_outer	Han_Henan	Han_Zhejiang	0.010491	19.56
Mongolian_outer	Han_Henan	Han_Chongqing	0.011334	19.345
Mongolian_outer	Han_Henan	Tibetan_Chamdo	0.007526	17.998
Mongolian_outer	Han_Henan	Tibetan_Lhasa	0.006996	15.458
Mongolian_outer	Han_Henan	Tibetan_Yunnan	0.008118	13.762
Mongolian_outer	Han_Henan	Tibetan_Yajiang	0.007393	16.773
Mongolian_outer	Han_Henan	Tibetan_Xinlong	0.008618	18.956
Mongolian_outer	Han_Henan	Tujia	0.010453	21.862
Mongolian_outer	Han_Henan	Yi	0.009035	19.71
Mongolian_outer	Han_Henan	Naxi	0.009345	20.431
Mongolian_outer	Han_Henan	China_Lahu	0.009617	17.71
Mongolian_outer	Han_Henan	Qiang_Daofu	0.008432	19.467
Mongolian_outer	Han_Henan	Qiang_Danba	0.00908	19.894
Mongolian_outer	Han_Henan	PhuLa	0.009931	20.313
Mongolian_outer	Han_Henan	Sila	0.009317	18.003
Mongolian_outer	Han_Henan	HaNhi	0.00944	20.3
Mongolian_outer	Han_Henan	Cong	0.009849	19.598
Mongolian_outer	Han_Henan	Tamang	0.00652	13.355
Mongolian_outer	Han_Henan	Sherpa	0.006706	12.299
Mongolian_outer	Han_Henan	Kusunda	0.004684	9.246
Mongolian_outer	Han_Henan	Miao	0.010232	20.949
Mongolian_outer	Han_Henan	She	0.009967	21.022
Mongolian_outer	Han_Henan	Gelao	0.010501	22.389
Mongolian_outer	Han_Henan	Hmong	0.010506	20.03
Mongolian_outer	Han_Henan	PaThen	0.010846	20.798
Mongolian_outer	Han_Henan	Dao	0.010631	21.007
Mongolian_outer	Han_Henan	Ami	0.011017	20.414
Mongolian_outer	Han_Henan	Atayal	0.011094	18.305
Mongolian_outer	Han_Henan	Malay	0.007817	16.14
Mongolian_outer	Han_Henan	Tagalog	0.009524	17.363
Mongolian_outer	Han_Henan	Kankanaey	0.011312	19.803
Mongolian_outer	Han_Henan	Visayan	0.009324	15.522
Mongolian_outer	Han_Henan	Kinh_Vietnam	0.010267	20.955
Mongolian_outer	Han_Henan	Vietnamese	0.010804	21.746
Mongolian_outer	Han_Henan	Mang	0.009026	16.06
Mongolian_outer	Han_Henan	Muong	0.010726	21.426
Mongolian_outer	Han_Henan	KhoMu	0.009108	17.696
Mongolian_outer	Han_Henan	Dai	0.011061	21.729
Mongolian_outer	Han_Henan	Maonan	0.010728	22.705
Mongolian_outer	Han_Henan	Zhuang	0.010594	22.748
Mongolian_outer	Han_Henan	Mulam	0.010789	22.882
Mongolian_outer	Han_Henan	Li	0.010973	18.94
Mongolian_outer	Han_Henan	Dong_Hunan	0.010853	21.624
Mongolian_outer	Han_Henan	Dong_Guizhou	0.010843	22.612
Mongolian_outer	Han_Henan	Thai	0.009266	20.736
Mongolian_outer	Han_Henan	LaChi	0.010481	18.318
Mongolian_outer	Han_Henan	Nung	0.01084	22.215
Mongolian_outer	Han_Henan	Mongola	0.006871	14.36
Mongolian_outer	Han_Henan	Daur	0.003432	8.681
Mongolian_outer	Han_Henan	Tu	0.007041	16.332
Mongolian_outer	Han_Henan	Dongxiang	0.006744	14.515
Mongolian_outer	Han_Henan	Yugur	0.008221	20.307
Mongolian_outer	Han_Henan	Bonan	0.007596	16.721
Mongolian_outer	Han_Henan	Mongol	0.000288	0.947
Mongolian_outer	Han_Henan	Buryat	-0.00167	-5.481
Mongolian_outer	Han_Henan	Kalmyk.DG	-0.001679	-2.141
Mongolian_outer	Han_Henan	Xibo	0.005773	13.062
Mongolian_outer	Han_Henan	Hezhen	0.003939	9.381
Mongolian_outer	Han_Henan	Oroqen	0.002016	5.002
Mongolian_outer	Han_Henan	Ulchi	0.000299	0.797
Mongolian_outer	Han_Henan	Even	-0.004452	-10.737
Mongolian_outer	Han_Henan	Evenk_FarEast	-0.001232	-2.75
Mongolian_outer	Han_Henan	Evenk_Transbaikal	-0.004017	-8.684
Mongolian_outer	Han_Henan	Nanai	0.000494	1.192
Mongolian_outer	Han_Henan	Salar	0.005777	12.553
Mongolian_outer	Han_Henan	Palestinian	-0.00684	-10.893
Mongolian_outer	Han_Henan	Syrian	-0.006996	-10.843
Mongolian_outer	Han_Henan	Burusho	-0.004513	-8.274
Mongolian_outer	Han_Henan	Balochi	-0.0059	-9.847
Mongolian_outer	Han_Henan	Brahui	-0.005578	-9.41
Mongolian_outer	Han_Henan	Druze	-0.00716	-11.16
Mongolian_outer	Han_Henan	Kalash	-0.006382	-10.703
Mongolian_outer	Han_Henan	Iranian_Bandari	-0.006233	-9.855
Mongolian_outer	Han_Henan	Iranian	-0.006985	-11.62
Mongolian_outer	Han_Henan	Avar	-0.007587	-11.833
Mongolian_outer	Han_Henan	Yakut	-0.002688	-7.467
Mongolian_outer	Han_Henan	Tubalar	-0.003261	-7.591
Mongolian_outer	Han_Henan	Turkish	-0.006957	-11.92
Mongolian_outer	Han_Henan	Khakass	-0.003354	-8.447
Mongolian_outer	Han_Henan	Tatar_Siberian	-0.004572	-10.689
Mongolian_outer	Han_Henan	Chuvash	-0.006853	-12.467
Mongolian_outer	Han_Henan	Tuvinian	-0.001686	-4.661
Mongolian_outer	Han_Henan	Tabasaran	-0.00737	-11.264
Mongolian_outer	Han_Henan	Uzbek	-0.00429	-9.668
Mongolian_outer	Han_Henan	Dungan	0.006694	16.969
Mongolian_outer	Han_Henan	Kyrgyz_China	-0.001143	-3.098
Mongolian_outer	Han_Henan	Uyghur	-0.001363	-2.993
Mongolian_outer	Han_Henan	Kazakh_China	-0.000293	-0.702
Mongolian_outer	Han_Henan	Nganasan	-0.004287	-9.274
Mongolian_outer	Han_Henan	Udmurt	-0.007222	-12.95
Mongolian_outer	Han_Henan	Aleut	-0.005773	-10.078
Mongolian_outer	Han_Henan	Selkup	-0.00554	-12.356
Mongolian_outer	Han_Henan	Mansi	-0.005996	-11.332
Mongolian_outer	Han_Henan	Ossetian	-0.007036	-11.531
Mongolian_outer	Han_Henan	Tajik	-0.005785	-10.683
Mongolian_outer	Han_Henan	Ukrainian	-0.007988	-12.611
Mongolian_outer	Han_Henan	Armenian	-0.007292	-11.053
Mongolian_outer	Han_Henan	Basque	-0.007892	-12.22
Mongolian_outer	Han_Henan	English	-0.008532	-13.084
Mongolian_outer	Han_Henan	Russian	-0.007899	-13.273
Mongolian_outer	Han_Henan	French	-0.007923	-12.783
Mongolian_outer	Han_Henan	Spanish	-0.007959	-12.815
Mongolian_outer	Han_Henan	Karitiana	-0.002707	-3.684
Mongolian_outer	Han_Henan	Nepal_Mebrak_2125BP.SG	0.008723	7.535
Mongolian_outer	Han_Henan	Nepal_Samdzong_1500BP.SG	0.007337	10.556
Mongolian_outer	Han_Henan	Nepal_Chokhopani_2700BP.SG	0.007639	7.368
Mongolian_outer	Han_Henan	Mongolia_N_North	-0.000547	-0.933
Mongolian_outer	Han_Henan	Mongolia_N_East	-0.000233	-0.278
Mongolian_outer	Han_Henan	Mongolia_LBA_4_CenterWest	-0.00156	-3.06
Mongolian_outer	Han_Henan	Mongolia_LBA_3_MongunTaiga	-0.003796	-4.577
Mongolian_outer	Han_Henan	Mongolia_LBA_2_Ulaanzukh	0.000693	0.956
Mongolian_outer	Han_Henan	Mongolia_Khovsgol_LBA	-0.001668	-3.416
Mongolian_outer	Han_Henan	Mongolia_EIA_1_SlabGrave	-0.00033	-0.664
Mongolian_outer	Han_Henan	Mongolia_EBA_1_Ulgii	-0.001155	-1.552
Mongolian_outer	Han_Henan	Mongolia_EIA_4_Sagly	-0.004663	-8.094
Mongolian_outer	Han_Henan	Mongolia_XiongNu.SG	0.008811	11.291
Mongolian_outer	Han_Henan	Mongolia_XiongNu_WE.SG	-0.001759	-1.77
Mongolian_outer	Han_Henan	Mongolia_IA_Xianbei	0.000452	0.378
Mongolian_outer	Han_Henan	Mongolia_Medieval	-0.000381	-0.291
Mongolian_outer	Han_Henan	Mongolia_Mongol	-0.000691	-0.696
Mongolian_outer	Han_Henan	Russia_Heshui_Mohe_Early_Medieval	0.005545	3.675
Mongolian_outer	Han_Henan	DevilsCave_N.SG	0.000989	1.268
Mongolian_outer	Han_Henan	Russia_Shamanka_Eneolithic.SG	-0.001944	-3.889
Mongolian_outer	Han_Henan	Russia_Shamanka_EBA.SG	-0.002066	-2.431
Mongolian_outer	Han_Henan	Russia_Andronovo.SG	-0.008022	-9.764
Mongolian_outer	Han_Henan	Russia_Afanasievo	-0.00856	-12.698
Mongolian_outer	Han_Henan	Russia_EBA_Yamnaya_Kalmykia.SG	-0.00898	-10.286
Mongolian_outer	Han_Henan	Russia_Sintashta_MLBA.SG	-0.007952	-8.266
Mongolian_outer	Han_Henan	Russia_Steppe_Maikop	-0.008637	-10.212
Mongolian_outer	Han_Henan	Russia_Steppe_Catacomb	-0.008466	-9.329
Mongolian_outer	Han_Henan	Russia_EBA_Yamnaya_Samara	-0.008156	-10.977
Mongolian_outer	Han_Henan	Russia_BA_Okunevo.SG	-0.005196	-8.781
Mongolian_outer	Han_Henan	Russia_Srubnaya	-0.007941	-10.852
Mongolian_outer	Han_Henan	Russia_Sarmatian.SG	-0.007884	-8.828
Mongolian_outer	Han_Henan	Russia_Tagar.SG	-0.008058	-10.606
Mongolian_outer	Han_Henan	Russia_Alan.SG	-0.006764	-7.917
Mongolian_outer	Han_Henan	Russia_EasternScythian_SouthernUrals.SG	-0.008116	-5.017
Mongolian_outer	Han_Henan	Boisman_MN	0.000354	0.556
Mongolian_outer	Han_Henan	Russia_UstIda_LN.SG	-0.001604	-1.844
Mongolian_outer	Han_Henan	UstBelaya_N.SG	-0.001443	-1.027
Mongolian_outer	Han_Henan	UstBelaya_EBA.SG	-0.002692	-3.743
Mongolian_outer	Han_Henan	Kolyma_M.SG	-0.001258	-1.219
Mongolian_outer	Han_Henan	Ekven_IA.SG	-0.002072	-3.132
Mongolian_outer	Han_Henan	Kazakhstan_Eneolithic_Botai.SG	-0.006773	-7.61
Mongolian_outer	Han_Henan	Kazakhstan_Botai.SG	-0.006234	-5.602
Mongolian_outer	Han_Henan	Kazakhstan_TianShanSaka.SG	-0.01291	-3.548
Mongolian_outer	Han_Henan	Kazakhstan_CentralSteppe_EMBA.SG	-0.005305	-6.202
Mongolian_outer	Han_Henan	Kazakhstan_CentralSaka.SG	-0.003306	-4.306
Mongolian_outer	Han_Henan	Kazakhstan_Kangju.SG	-0.006227	-7.772
Mongolian_outer	Han_Henan	Kazakhstan_Kumsay_EBA	-0.007654	-8.419
Mongolian_outer	Han_Henan	Kazakhstan_Sarmatian.SG	-0.006388	-5.928
Mongolian_outer	Han_Henan	Kazakhstan_Wusun.SG	-0.007677	-8.073
Mongolian_outer	Han_Henan	Kazakhstan_MLBA_Alakul_Maitan	-0.007891	-10.289
Mongolian_outer	Han_Henan	Kazakhstan_MLBA_Aktogai	-0.007243	-9.02
Mongolian_outer	Han_Henan	Kazakhstan_MLBA_KazakhMys	-0.007623	-8.172
Mongolian_outer	Han_Henan	Kazakhstan_MLBA_Kairan	-0.008787	-10.191
Mongolian_outer	Han_Henan	Kazakhstan_MLBA_OyDzhaylau	-0.008155	-9.465
Mongolian_outer	Han_Henan	Kazakhstan_LBA_Zevakinskiy	-0.00692	-9.833
Mongolian_outer	Han_Henan	Kazakhstan_Medieval_Nomad.SG	-0.003261	-3.93
Mongolian_outer	Han_Henan	Kyrgyzstan_TianShanHun.SG	-0.005478	-9.854
Mongolian_outer	Han_Henan	Kyrgyzstan_TianShanSaka.SG	-0.00637	-8.586
Mongolian_outer	Han_Henan	Ukraine_IA_WesternScythian.SG	-0.007515	-7.11
Mongolian_outer	Han_Henan	Turkmenistan_C_Namazga.SG	-0.006391	-4.877
Mongolian_outer	Han_Henan	Turkmenistan_Gonur_BA_1	-0.007445	-8.39
Mongolian_outer	Han_Henan	Pakistan_IA_Loebanr	-0.004457	-7.07
Mongolian_outer	Han_Henan	Pakistan_IA_Katelai	-0.004918	-7.398
Mongolian_outer	Han_Henan	Pakistan_IA_Udegram	-0.004704	-6.629
Mongolian_outer	Han_Henan	Pakistan_H_SaiduSharif	-0.005093	-7.9
Mongolian_outer	Han_Henan	Pakistan_IA_Katelai_published	-0.004903	-5.459
Mongolian_outer	Han_Henan	Pakistan_IA_Barikot	-0.005852	-5.854
Mongolian_outer	Han_Henan	Pakistan_IA_Butkara	-0.004305	-4.873
Mongolian_outer	Han_Henan	Pakistan_H_Aligrama	-0.003953	-4.896
Mongolian_outer	Han_Henan	Pakistan_H_Barikot	-0.006216	-7.038
Mongolian_outer	Han_Henan	Pakistan_H_Butkara	-0.003367	-3.562
Mongolian_outer	Han_Henan	Pakistan_IA_Loebanr_published	-0.004135	-4.671
Mongolian_outer	Han_Henan	China_IA.SG	-0.003057	-3.378
Mongolian_outer	Han_Henan	Anatolia_N	-0.008038	-11.353
Mongolian_outer	Han_Henan	Anatolia_MLBA.SG	-0.008199	-8.965
Mongolian_outer	Han_Henan	Anatolia_EBA.SG	-0.008686	-8.81
Mongolian_outer	Han_Henan	Iran_TepeAbdulHosein_N.SG	-0.005606	-5.89
Mongolian_outer	Han_Henan	Iran_GanjDareh_N	-0.006991	-8.029
Mongolian_outer	Han_Henan	Iran_C_SehGabi	-0.007007	-8.188
Mongolian_outer	Han_Henan	Iran_BA_HajjiFiruz	-0.008106	-6.957
Mongolian_outer	Han_Henan	India_RoopkundC	0.006332	4.062
Mongolian_outer	Han_Henan	Germany_EN_LBK_published	-0.008151	-10.478
Mongolian_outer	Han_Henan	Germany_Lech_EBA	-0.008074	-11.493
Mongolian_outer	Han_Henan	Hungary_Langobard	-0.008471	-12.127
Mongolian_outer	Han_Henan	Hungary_EBA_BellBeaker	-0.008032	-10.426
Mongolian_outer	Han_Henan	Taiwan_Gongguan	0.009616	7.838
Mongolian_outer	Han_Henan	Taiwan_Hanben	0.01124	20.057
Mongolian_outer	Han_Henan	Qihe	0.009194	5.441
Mongolian_outer	Han_Henan	Tanshishan	0.009831	7.278
Mongolian_outer	Han_Henan	Xitoucun	0.008247	7.526
Mongolian_outer	Han_Henan	Suogang	0.006918	2.444
Mongolian_outer	Han_Henan	Chuanyun	0.010314	6.315
Mongolian_outer	Han_Henan	Liangdao1	0.007871	5.811
Mongolian_outer	Han_Henan	Liangdao2	0.007393	6.528
Mongolian_outer	Han_Henan	Vietnam_LN.SG	0.007495	4.63
Mongolian_outer	Han_Henan	Vietnam_BA	0.010795	6.792
Mongolian_outer	Han_Henan	Laos_BA.WGC	0.008596	4.466
Mongolian_outer	Han_Henan	Bianbian	0.006564	5.474
Mongolian_outer	Han_Henan	Boshan	0.008294	7.639
Mongolian_outer	Han_Henan	Xiaogao	0.008251	7.557
Mongolian_outer	Han_Henan	Xiaojingshan	0.008657	8.326
Mongolian_outer	Han_Henan	China_Wuzhuangguoliang_LN.EC	0.009977	4.478
Mongolian_outer	Han_Henan	YR_LN	0.009419	16.794
Mongolian_outer	Han_Henan	YR_MN	0.009836	12.389
Mongolian_outer	Han_Henan	YR_LBIA	0.009321	14.542
Mongolian_outer	Han_Henan	Upper_YR_LN	0.008281	13.01
Mongolian_outer	Han_Henan	Upper_YR_IA	0.009518	12.937
Mongolian_outer	Han_Henan	Shimao_LN	0.009577	11.261
Mongolian_outer	Han_Henan	Miaozigou_MN	0.007934	4.842
Mongolian_outer	Han_Henan	Yumin	0.003004	2.727
Mongolian_outer	Han_Henan	AR_Xianbei_IA	-0.004083	-2.627
Mongolian_outer	Han_Henan	AR_EN	0.000951	0.634
Mongolian_outer	Han_Henan	AR_IA	-0.000842	-0.241
Mongolian_outer	Han_Henan	HMMH_MN	0.000759	0.628
Mongolian_outer	Han_Henan	WLR_MN	0.003929	4.561
Mongolian_outer	Han_Henan	WLR_BA	0.005352	4.461
Mongolian_outer	Han_Henan	WLR_LN	0.010812	11.413
Mongolian_outer	Han_Hubei	Han_Jiangsu	0.01255	23.484
Mongolian_outer	Han_Hubei	Han_Shandong	0.011428	22.897
Mongolian_outer	Han_Hubei	Han_Shanxi	0.010767	22.09
Mongolian_outer	Han_Hubei	Han_Shanghai	0.012292	17.123
Mongolian_outer	Han_Hubei	Han_Sichuan	0.012336	22.719
Mongolian_outer	Han_Hubei	Han_Zhejiang	0.01337	23.721
Mongolian_outer	Han_Hubei	Han_Chongqing	0.013015	19.302
Mongolian_outer	Han_Hubei	Tibetan_Chamdo	0.007368	16.326
Mongolian_outer	Han_Hubei	Tibetan_Lhasa	0.006454	13.241
Mongolian_outer	Han_Hubei	Tibetan_Yunnan	0.008243	13.565
Mongolian_outer	Han_Hubei	Tibetan_Yajiang	0.00814	17.108
Mongolian_outer	Han_Hubei	Tibetan_Xinlong	0.010416	21.25
Mongolian_outer	Han_Hubei	Tujia	0.013105	25.72
Mongolian_outer	Han_Hubei	Yi	0.010193	21.357
Mongolian_outer	Han_Hubei	Naxi	0.010043	20.255
Mongolian_outer	Han_Hubei	China_Lahu	0.012684	22.395
Mongolian_outer	Han_Hubei	Qiang_Daofu	0.008656	18.388
Mongolian_outer	Han_Hubei	Qiang_Danba	0.009811	20.358
Mongolian_outer	Han_Hubei	PhuLa	0.013063	23.45
Mongolian_outer	Han_Hubei	Sila	0.011375	20.946
Mongolian_outer	Han_Hubei	HaNhi	0.010925	20.726
Mongolian_outer	Han_Hubei	Cong	0.012482	22.995
Mongolian_outer	Han_Hubei	Tamang	0.006528	12.663
Mongolian_outer	Han_Hubei	Sherpa	0.00746	12.798
Mongolian_outer	Han_Hubei	Kusunda	0.004689	8.853
Mongolian_outer	Han_Hubei	Miao	0.013061	24.681
Mongolian_outer	Han_Hubei	She	0.013627	27.047
Mongolian_outer	Han_Hubei	Gelao	0.014139	25.492
Mongolian_outer	Han_Hubei	Hmong	0.014577	25.424
Mongolian_outer	Han_Hubei	PaThen	0.014041	24.227
Mongolian_outer	Han_Hubei	Dao	0.014379	24.921
Mongolian_outer	Han_Hubei	Ami	0.01591	27.437
Mongolian_outer	Han_Hubei	Atayal	0.015918	23.554
Mongolian_outer	Han_Hubei	Malay	0.011488	21.136
Mongolian_outer	Han_Hubei	Tagalog	0.013392	24.074
Mongolian_outer	Han_Hubei	Kankanaey	0.016362	26.303
Mongolian_outer	Han_Hubei	Visayan	0.012972	20.472
Mongolian_outer	Han_Hubei	Kinh_Vietnam	0.014255	26.322
Mongolian_outer	Han_Hubei	Vietnamese	0.01454	27.472
Mongolian_outer	Han_Hubei	Mang	0.012841	20.375
Mongolian_outer	Han_Hubei	Muong	0.014818	26.085
Mongolian_outer	Han_Hubei	KhoMu	0.012967	23.687
Mongolian_outer	Han_Hubei	Dai	0.015191	26.093
Mongolian_outer	Han_Hubei	Maonan	0.015117	28.856
Mongolian_outer	Han_Hubei	Zhuang	0.014625	27.417
Mongolian_outer	Han_Hubei	Mulam	0.014965	28.28
Mongolian_outer	Han_Hubei	Li	0.014753	22.729
Mongolian_outer	Han_Hubei	Dong_Hunan	0.0141	25.426
Mongolian_outer	Han_Hubei	Dong_Guizhou	0.014181	27.806
Mongolian_outer	Han_Hubei	Thai	0.012776	25.462
Mongolian_outer	Han_Hubei	LaChi	0.014268	23.483
Mongolian_outer	Han_Hubei	Nung	0.014527	26.223
Mongolian_outer	Han_Hubei	Mongola	0.00772	15.977
Mongolian_outer	Han_Hubei	Daur	0.00355	8.3
Mongolian_outer	Han_Hubei	Tu	0.00848	17.759
Mongolian_outer	Han_Hubei	Dongxiang	0.007374	14.82
Mongolian_outer	Han_Hubei	Yugur	0.008986	20.911
Mongolian_outer	Han_Hubei	Bonan	0.008388	17.726
Mongolian_outer	Han_Hubei	Mongol	-3e-05	-0.094
Mongolian_outer	Han_Hubei	Buryat	-0.002135	-6.8
Mongolian_outer	Han_Hubei	Kalmyk.DG	-0.001816	-2.303
Mongolian_outer	Han_Hubei	Xibo	0.006398	13.693
Mongolian_outer	Han_Hubei	Hezhen	0.003976	9.214
Mongolian_outer	Han_Hubei	Oroqen	0.00212	4.946
Mongolian_outer	Han_Hubei	Ulchi	-9.4e-05	-0.243
Mongolian_outer	Han_Hubei	Even	-0.004692	-11.167
Mongolian_outer	Han_Hubei	Evenk_FarEast	-0.002123	-4.632
Mongolian_outer	Han_Hubei	Evenk_Transbaikal	-0.004031	-8.659
Mongolian_outer	Han_Hubei	Nanai	0.000385	0.906
Mongolian_outer	Han_Hubei	Salar	0.006773	14.06
Mongolian_outer	Han_Hubei	Palestinian	-0.007575	-12.716
Mongolian_outer	Han_Hubei	Syrian	-0.007125	-11.093
Mongolian_outer	Han_Hubei	Burusho	-0.004996	-9.325
Mongolian_outer	Han_Hubei	Balochi	-0.0069	-11.858
Mongolian_outer	Han_Hubei	Brahui	-0.0065	-11.057
Mongolian_outer	Han_Hubei	Druze	-0.008138	-13.582
Mongolian_outer	Han_Hubei	Kalash	-0.006812	-10.813
Mongolian_outer	Han_Hubei	Iranian_Bandari	-0.006949	-11.208
Mongolian_outer	Han_Hubei	Iranian	-0.0079	-13.57
Mongolian_outer	Han_Hubei	Avar	-0.009258	-14.915
Mongolian_outer	Han_Hubei	Yakut	-0.003114	-8.04
Mongolian_outer	Han_Hubei	Tubalar	-0.004113	-9.78
Mongolian_outer	Han_Hubei	Turkish	-0.007788	-13.982
Mongolian_outer	Han_Hubei	Khakass	-0.003537	-8.631
Mongolian_outer	Han_Hubei	Tatar_Siberian	-0.005271	-12.194
Mongolian_outer	Han_Hubei	Chuvash	-0.008032	-14.78
Mongolian_outer	Han_Hubei	Tuvinian	-0.002435	-6.828
Mongolian_outer	Han_Hubei	Tabasaran	-0.00885	-14.752
Mongolian_outer	Han_Hubei	Uzbek	-0.00445	-10.199
Mongolian_outer	Han_Hubei	Dungan	0.007467	17.695
Mongolian_outer	Han_Hubei	Kyrgyz_China	-0.001937	-4.891
Mongolian_outer	Han_Hubei	Uyghur	-0.001356	-2.943
Mongolian_outer	Han_Hubei	Kazakh_China	-0.001096	-2.659
Mongolian_outer	Han_Hubei	Nganasan	-0.004556	-9.483
Mongolian_outer	Han_Hubei	Udmurt	-0.007845	-14.106
Mongolian_outer	Han_Hubei	Aleut	-0.006062	-10.777
Mongolian_outer	Han_Hubei	Selkup	-0.005825	-13.599
Mongolian_outer	Han_Hubei	Mansi	-0.006625	-12.722
Mongolian_outer	Han_Hubei	Ossetian	-0.008077	-13.396
Mongolian_outer	Han_Hubei	Tajik	-0.006567	-12.488
Mongolian_outer	Han_Hubei	Ukrainian	-0.009247	-14.341
Mongolian_outer	Han_Hubei	Armenian	-0.007894	-12.423
Mongolian_outer	Han_Hubei	Basque	-0.008928	-14.111
Mongolian_outer	Han_Hubei	English	-0.009232	-14.593
Mongolian_outer	Han_Hubei	Russian	-0.009076	-15.874
Mongolian_outer	Han_Hubei	French	-0.009117	-14.987
Mongolian_outer	Han_Hubei	Spanish	-0.008926	-14.894
Mongolian_outer	Han_Hubei	Karitiana	-0.001377	-1.791
Mongolian_outer	Han_Hubei	Nepal_Mebrak_2125BP.SG	0.008549	7.159
Mongolian_outer	Han_Hubei	Nepal_Samdzong_1500BP.SG	0.007812	10.724
Mongolian_outer	Han_Hubei	Nepal_Chokhopani_2700BP.SG	0.008484	8.185
Mongolian_outer	Han_Hubei	Mongolia_N_North	-0.000833	-1.278
Mongolian_outer	Han_Hubei	Mongolia_N_East	-0.001194	-1.348
Mongolian_outer	Han_Hubei	Mongolia_LBA_4_CenterWest	-0.001744	-3.307
Mongolian_outer	Han_Hubei	Mongolia_LBA_3_MongunTaiga	-0.005067	-6.161
Mongolian_outer	Han_Hubei	Mongolia_LBA_2_Ulaanzukh	0.000449	0.605
Mongolian_outer	Han_Hubei	Mongolia_Khovsgol_LBA	-0.002505	-4.937
Mongolian_outer	Han_Hubei	Mongolia_EIA_1_SlabGrave	-0.000482	-0.981
Mongolian_outer	Han_Hubei	Mongolia_EBA_1_Ulgii	-0.00251	-3.422
Mongolian_outer	Han_Hubei	Mongolia_EIA_4_Sagly	-0.005406	-9.696
Mongolian_outer	Han_Hubei	Mongolia_XiongNu.SG	0.00912	12.04
Mongolian_outer	Han_Hubei	Mongolia_XiongNu_WE.SG	-0.005182	-5.214
Mongolian_outer	Han_Hubei	Mongolia_IA_Xianbei	-0.000665	-0.56
Mongolian_outer	Han_Hubei	Mongolia_Medieval	-0.000928	-0.66
Mongolian_outer	Han_Hubei	Mongolia_Mongol	-0.000798	-0.872
Mongolian_outer	Han_Hubei	Russia_Heshui_Mohe_Early_Medieval	0.006637	4.386
Mongolian_outer	Han_Hubei	DevilsCave_N.SG	0.001423	1.791
Mongolian_outer	Han_Hubei	Russia_Shamanka_Eneolithic.SG	-0.00147	-2.815
Mongolian_outer	Han_Hubei	Russia_Shamanka_EBA.SG	-0.00285	-3.539
Mongolian_outer	Han_Hubei	Russia_Andronovo.SG	-0.008913	-10.652
Mongolian_outer	Han_Hubei	Russia_Afanasievo	-0.009931	-14.775
Mongolian_outer	Han_Hubei	Russia_EBA_Yamnaya_Kalmykia.SG	-0.010471	-12.299
Mongolian_outer	Han_Hubei	Russia_Sintashta_MLBA.SG	-0.009157	-9.834
Mongolian_outer	Han_Hubei	Russia_Steppe_Maikop	-0.008539	-10.211
Mongolian_outer	Han_Hubei	Russia_Steppe_Catacomb	-0.009764	-10.173
Mongolian_outer	Han_Hubei	Russia_EBA_Yamnaya_Samara	-0.010495	-13.625
Mongolian_outer	Han_Hubei	Russia_BA_Okunevo.SG	-0.005675	-9.157
Mongolian_outer	Han_Hubei	Russia_Srubnaya	-0.009034	-12.323
Mongolian_outer	Han_Hubei	Russia_Sarmatian.SG	-0.008006	-8.659
Mongolian_outer	Han_Hubei	Russia_Tagar.SG	-0.008893	-12.431
Mongolian_outer	Han_Hubei	Russia_Alan.SG	-0.007199	-8.492
Mongolian_outer	Han_Hubei	Russia_EasternScythian_SouthernUrals.SG	-0.006557	-4.268
Mongolian_outer	Han_Hubei	Boisman_MN	-0.000191	-0.3
Mongolian_outer	Han_Hubei	Russia_UstIda_LN.SG	-0.002262	-2.553
Mongolian_outer	Han_Hubei	UstBelaya_N.SG	-2.1e-05	-0.016
Mongolian_outer	Han_Hubei	UstBelaya_EBA.SG	-0.002823	-3.713
Mongolian_outer	Han_Hubei	Kolyma_M.SG	-0.002536	-2.472
Mongolian_outer	Han_Hubei	Ekven_IA.SG	-0.001504	-2.167
Mongolian_outer	Han_Hubei	Kazakhstan_Eneolithic_Botai.SG	-0.007826	-9.049
Mongolian_outer	Han_Hubei	Kazakhstan_Botai.SG	-0.008038	-6.873
Mongolian_outer	Han_Hubei	Kazakhstan_TianShanSaka.SG	-0.007994	-2.097
Mongolian_outer	Han_Hubei	Kazakhstan_CentralSteppe_EMBA.SG	-0.006681	-7.87
Mongolian_outer	Han_Hubei	Kazakhstan_CentralSaka.SG	-0.005526	-7.292
Mongolian_outer	Han_Hubei	Kazakhstan_Kangju.SG	-0.007556	-8.96
Mongolian_outer	Han_Hubei	Kazakhstan_Kumsay_EBA	-0.00873	-9.903
Mongolian_outer	Han_Hubei	Kazakhstan_Sarmatian.SG	-0.008786	-8.559
Mongolian_outer	Han_Hubei	Kazakhstan_Wusun.SG	-0.008788	-8.916
Mongolian_outer	Han_Hubei	Kazakhstan_MLBA_Alakul_Maitan	-0.010009	-13.559
Mongolian_outer	Han_Hubei	Kazakhstan_MLBA_Aktogai	-0.008841	-10.86
Mongolian_outer	Han_Hubei	Kazakhstan_MLBA_KazakhMys	-0.010258	-11.401
Mongolian_outer	Han_Hubei	Kazakhstan_MLBA_Kairan	-0.01064	-11.913
Mongolian_outer	Han_Hubei	Kazakhstan_MLBA_OyDzhaylau	-0.009942	-11.801
Mongolian_outer	Han_Hubei	Kazakhstan_LBA_Zevakinskiy	-0.007717	-11.16
Mongolian_outer	Han_Hubei	Kazakhstan_Medieval_Nomad.SG	-0.004361	-5.091
Mongolian_outer	Han_Hubei	Kyrgyzstan_TianShanHun.SG	-0.006504	-12.42
Mongolian_outer	Han_Hubei	Kyrgyzstan_TianShanSaka.SG	-0.00701	-9.513
Mongolian_outer	Han_Hubei	Ukraine_IA_WesternScythian.SG	-0.008125	-7.609
Mongolian_outer	Han_Hubei	Turkmenistan_C_Namazga.SG	-0.006708	-5.105
Mongolian_outer	Han_Hubei	Turkmenistan_Gonur_BA_1	-0.00699	-8.087
Mongolian_outer	Han_Hubei	Pakistan_IA_Loebanr	-0.005827	-9.558
Mongolian_outer	Han_Hubei	Pakistan_IA_Katelai	-0.005548	-8.534
Mongolian_outer	Han_Hubei	Pakistan_IA_Udegram	-0.005784	-8.453
Mongolian_outer	Han_Hubei	Pakistan_H_SaiduSharif	-0.005823	-9.155
Mongolian_outer	Han_Hubei	Pakistan_IA_Katelai_published	-0.005548	-6.167
Mongolian_outer	Han_Hubei	Pakistan_IA_Barikot	-0.006975	-6.817
Mongolian_outer	Han_Hubei	Pakistan_IA_Butkara	-0.004997	-5.697
Mongolian_outer	Han_Hubei	Pakistan_H_Aligrama	-0.005203	-6.222
Mongolian_outer	Han_Hubei	Pakistan_H_Barikot	-0.006095	-6.783
Mongolian_outer	Han_Hubei	Pakistan_H_Butkara	-0.004595	-4.76
Mongolian_outer	Han_Hubei	Pakistan_IA_Loebanr_published	-0.005427	-5.563
Mongolian_outer	Han_Hubei	China_IA.SG	-0.003763	-4.25
Mongolian_outer	Han_Hubei	Anatolia_N	-0.008759	-12.625
Mongolian_outer	Han_Hubei	Anatolia_MLBA.SG	-0.007922	-8.718
Mongolian_outer	Han_Hubei	Anatolia_EBA.SG	-0.007579	-7.964
Mongolian_outer	Han_Hubei	Iran_TepeAbdulHosein_N.SG	-0.006752	-6.984
Mongolian_outer	Han_Hubei	Iran_GanjDareh_N	-0.008538	-9.782
Mongolian_outer	Han_Hubei	Iran_C_SehGabi	-0.007649	-9.112
Mongolian_outer	Han_Hubei	Iran_BA_HajjiFiruz	-0.008948	-7.748
Mongolian_outer	Han_Hubei	India_RoopkundC	0.010961	7.04
Mongolian_outer	Han_Hubei	Germany_EN_LBK_published	-0.008802	-11.654
Mongolian_outer	Han_Hubei	Germany_Lech_EBA	-0.008779	-12.519
Mongolian_outer	Han_Hubei	Hungary_Langobard	-0.009019	-13.777
Mongolian_outer	Han_Hubei	Hungary_EBA_BellBeaker	-0.008923	-12.131
Mongolian_outer	Han_Hubei	Taiwan_Gongguan	0.017607	13.811
Mongolian_outer	Han_Hubei	Taiwan_Hanben	0.015604	25.418
Mongolian_outer	Han_Hubei	Qihe	0.009128	5.603
Mongolian_outer	Han_Hubei	Tanshishan	0.013088	9.518
Mongolian_outer	Han_Hubei	Xitoucun	0.014789	12.795
Mongolian_outer	Han_Hubei	Suogang	0.015064	4.999
Mongolian_outer	Han_Hubei	Chuanyun	0.012128	7.211
Mongolian_outer	Han_Hubei	Liangdao1	0.01218	8.578
Mongolian_outer	Han_Hubei	Liangdao2	0.011634	10.08
Mongolian_outer	Han_Hubei	Vietnam_LN.SG	0.011854	7.051
Mongolian_outer	Han_Hubei	Vietnam_BA	0.016042	9.508
Mongolian_outer	Han_Hubei	Laos_BA.WGC	0.01069	6.061
Mongolian_outer	Han_Hubei	Bianbian	0.008194	6.729
Mongolian_outer	Han_Hubei	Boshan	0.009021	7.437
Mongolian_outer	Han_Hubei	Xiaogao	0.00793	7.093
Mongolian_outer	Han_Hubei	Xiaojingshan	0.009085	8.16
Mongolian_outer	Han_Hubei	China_Wuzhuangguoliang_LN.EC	0.010454	4.359
Mongolian_outer	Han_Hubei	YR_LN	0.01014	17.246
Mongolian_outer	Han_Hubei	YR_MN	0.010306	12.823
Mongolian_outer	Han_Hubei	YR_LBIA	0.011201	18.522
Mongolian_outer	Han_Hubei	Upper_YR_LN	0.009108	12.75
Mongolian_outer	Han_Hubei	Upper_YR_IA	0.011529	13.984
Mongolian_outer	Han_Hubei	Shimao_LN	0.008889	9.736
Mongolian_outer	Han_Hubei	Miaozigou_MN	0.00967	6.095
Mongolian_outer	Han_Hubei	Yumin	0.003055	2.64
Mongolian_outer	Han_Hubei	AR_Xianbei_IA	-0.001742	-1.108
Mongolian_outer	Han_Hubei	AR_EN	-0.000392	-0.258
Mongolian_outer	Han_Hubei	AR_IA	0.004883	1.306
Mongolian_outer	Han_Hubei	HMMH_MN	0.001253	0.969
Mongolian_outer	Han_Hubei	WLR_MN	0.005298	5.907
Mongolian_outer	Han_Hubei	WLR_BA	0.008552	7.303
Mongolian_outer	Han_Hubei	WLR_LN	0.011053	11.141
Mongolian_outer	Han_Jiangsu	Han_Shandong	0.010886	23.463
Mongolian_outer	Han_Jiangsu	Han_Shanxi	0.010112	21.793
Mongolian_outer	Han_Jiangsu	Han_Shanghai	0.011151	17.741
Mongolian_outer	Han_Jiangsu	Han_Sichuan	0.011458	23.175
Mongolian_outer	Han_Jiangsu	Han_Zhejiang	0.011979	24.092
Mongolian_outer	Han_Jiangsu	Han_Chongqing	0.012165	21.334
Mongolian_outer	Han_Jiangsu	Tibetan_Chamdo	0.007058	16.781
Mongolian_outer	Han_Jiangsu	Tibetan_Lhasa	0.006573	15.722
Mongolian_outer	Han_Jiangsu	Tibetan_Yunnan	0.008226	14.835
Mongolian_outer	Han_Jiangsu	Tibetan_Yajiang	0.007499	17.419
Mongolian_outer	Han_Jiangsu	Tibetan_Xinlong	0.00949	21.387
Mongolian_outer	Han_Jiangsu	Tujia	0.011489	25.063
Mongolian_outer	Han_Jiangsu	Yi	0.009662	21.677
Mongolian_outer	Han_Jiangsu	Naxi	0.009374	20.701
Mongolian_outer	Han_Jiangsu	China_Lahu	0.011177	21.254
Mongolian_outer	Han_Jiangsu	Qiang_Daofu	0.007937	18.684
Mongolian_outer	Han_Jiangsu	Qiang_Danba	0.009097	19.53
Mongolian_outer	Han_Jiangsu	PhuLa	0.011506	23.511
Mongolian_outer	Han_Jiangsu	Sila	0.010167	20.566
Mongolian_outer	Han_Jiangsu	HaNhi	0.010155	21.24
Mongolian_outer	Han_Jiangsu	Cong	0.010882	21.888
Mongolian_outer	Han_Jiangsu	Tamang	0.006187	13.875
Mongolian_outer	Han_Jiangsu	Sherpa	0.006792	12.898
Mongolian_outer	Han_Jiangsu	Kusunda	0.004722	9.782
Mongolian_outer	Han_Jiangsu	Miao	0.010938	22.594
Mongolian_outer	Han_Jiangsu	She	0.01182	25.333
Mongolian_outer	Han_Jiangsu	Gelao	0.012049	23.816
Mongolian_outer	Han_Jiangsu	Hmong	0.012104	23.599
Mongolian_outer	Han_Jiangsu	PaThen	0.012391	23.348
Mongolian_outer	Han_Jiangsu	Dao	0.01252	24.695
Mongolian_outer	Han_Jiangsu	Ami	0.013322	25.848
Mongolian_outer	Han_Jiangsu	Atayal	0.014012	21.996
Mongolian_outer	Han_Jiangsu	Malay	0.009459	20.072
Mongolian_outer	Han_Jiangsu	Tagalog	0.010806	20.605
Mongolian_outer	Han_Jiangsu	Kankanaey	0.013529	23.425
Mongolian_outer	Han_Jiangsu	Visayan	0.011241	19.868
Mongolian_outer	Han_Jiangsu	Kinh_Vietnam	0.012297	25.348
Mongolian_outer	Han_Jiangsu	Vietnamese	0.012423	26.331
Mongolian_outer	Han_Jiangsu	Mang	0.011149	19.879
Mongolian_outer	Han_Jiangsu	Muong	0.012164	23.868
Mongolian_outer	Han_Jiangsu	KhoMu	0.010665	22.179
Mongolian_outer	Han_Jiangsu	Dai	0.012525	24.76
Mongolian_outer	Han_Jiangsu	Maonan	0.013101	26.978
Mongolian_outer	Han_Jiangsu	Zhuang	0.012503	26.735
Mongolian_outer	Han_Jiangsu	Mulam	0.012711	26.467
Mongolian_outer	Han_Jiangsu	Li	0.013503	24.258
Mongolian_outer	Han_Jiangsu	Dong_Hunan	0.012988	27.368
Mongolian_outer	Han_Jiangsu	Dong_Guizhou	0.012602	26.717
Mongolian_outer	Han_Jiangsu	Thai	0.011096	25.059
Mongolian_outer	Han_Jiangsu	LaChi	0.012147	21.754
Mongolian_outer	Han_Jiangsu	Nung	0.012851	26.614
Mongolian_outer	Han_Jiangsu	Mongola	0.007039	16.526
Mongolian_outer	Han_Jiangsu	Daur	0.003764	9.58
Mongolian_outer	Han_Jiangsu	Tu	0.008004	19.035
Mongolian_outer	Han_Jiangsu	Dongxiang	0.007065	16.343
Mongolian_outer	Han_Jiangsu	Yugur	0.008296	20.752
Mongolian_outer	Han_Jiangsu	Bonan	0.007762	17.46
Mongolian_outer	Han_Jiangsu	Mongol	-8.5e-05	-0.284
Mongolian_outer	Han_Jiangsu	Buryat	-0.001884	-6.079
Mongolian_outer	Han_Jiangsu	Kalmyk.DG	-0.001656	-2.263
Mongolian_outer	Han_Jiangsu	Xibo	0.005736	13.366
Mongolian_outer	Han_Jiangsu	Hezhen	0.004347	10.524
Mongolian_outer	Han_Jiangsu	Oroqen	0.001846	4.667
Mongolian_outer	Han_Jiangsu	Ulchi	-0.000107	-0.296
Mongolian_outer	Han_Jiangsu	Even	-0.005122	-12.963
Mongolian_outer	Han_Jiangsu	Evenk_FarEast	-0.001233	-2.861
Mongolian_outer	Han_Jiangsu	Evenk_Transbaikal	-0.004494	-9.844
Mongolian_outer	Han_Jiangsu	Nanai	0.000252	0.633
Mongolian_outer	Han_Jiangsu	Salar	0.00586	14.302
Mongolian_outer	Han_Jiangsu	Palestinian	-0.007638	-13.832
Mongolian_outer	Han_Jiangsu	Syrian	-0.007757	-13.175
Mongolian_outer	Han_Jiangsu	Burusho	-0.004968	-10.687
Mongolian_outer	Han_Jiangsu	Balochi	-0.006688	-12.659
Mongolian_outer	Han_Jiangsu	Brahui	-0.006755	-12.957
Mongolian_outer	Han_Jiangsu	Druze	-0.008149	-14.075
Mongolian_outer	Han_Jiangsu	Kalash	-0.006883	-12.56
Mongolian_outer	Han_Jiangsu	Iranian_Bandari	-0.006953	-12.331
Mongolian_outer	Han_Jiangsu	Iranian	-0.007829	-14.441
Mongolian_outer	Han_Jiangsu	Avar	-0.008974	-15.665
Mongolian_outer	Han_Jiangsu	Yakut	-0.003202	-8.921
Mongolian_outer	Han_Jiangsu	Tubalar	-0.00385	-10.217
Mongolian_outer	Han_Jiangsu	Turkish	-0.007903	-14.971
Mongolian_outer	Han_Jiangsu	Khakass	-0.003786	-10.178
Mongolian_outer	Han_Jiangsu	Tatar_Siberian	-0.00511	-13.051
Mongolian_outer	Han_Jiangsu	Chuvash	-0.00799	-15.581
Mongolian_outer	Han_Jiangsu	Tuvinian	-0.002286	-6.733
Mongolian_outer	Han_Jiangsu	Tabasaran	-0.009005	-16.111
Mongolian_outer	Han_Jiangsu	Uzbek	-0.004641	-11.621
Mongolian_outer	Han_Jiangsu	Dungan	0.007234	18.51
Mongolian_outer	Han_Jiangsu	Kyrgyz_China	-0.001617	-4.498
Mongolian_outer	Han_Jiangsu	Uyghur	-0.001901	-4.649
Mongolian_outer	Han_Jiangsu	Kazakh_China	-0.000992	-2.383
Mongolian_outer	Han_Jiangsu	Nganasan	-0.004677	-10.421
Mongolian_outer	Han_Jiangsu	Udmurt	-0.007901	-16.052
Mongolian_outer	Han_Jiangsu	Aleut	-0.006501	-13.003
Mongolian_outer	Han_Jiangsu	Selkup	-0.005955	-14.905
Mongolian_outer	Han_Jiangsu	Mansi	-0.006765	-15.322
Mongolian_outer	Han_Jiangsu	Ossetian	-0.007983	-14.304
Mongolian_outer	Han_Jiangsu	Tajik	-0.00676	-14.016
Mongolian_outer	Han_Jiangsu	Ukrainian	-0.009193	-15.393
Mongolian_outer	Han_Jiangsu	Armenian	-0.008511	-14.372
Mongolian_outer	Han_Jiangsu	Basque	-0.009031	-15.165
Mongolian_outer	Han_Jiangsu	English	-0.009345	-15.784
Mongolian_outer	Han_Jiangsu	Russian	-0.009033	-16.584
Mongolian_outer	Han_Jiangsu	French	-0.008995	-16.175
Mongolian_outer	Han_Jiangsu	Spanish	-0.008891	-15.897
Mongolian_outer	Han_Jiangsu	Karitiana	-0.002612	-3.653
Mongolian_outer	Han_Jiangsu	Nepal_Mebrak_2125BP.SG	0.006241	5.595
Mongolian_outer	Han_Jiangsu	Nepal_Samdzong_1500BP.SG	0.007474	10.935
Mongolian_outer	Han_Jiangsu	Nepal_Chokhopani_2700BP.SG	0.006317	6.393
Mongolian_outer	Han_Jiangsu	Mongolia_N_North	-0.001211	-2.057
Mongolian_outer	Han_Jiangsu	Mongolia_N_East	0.001154	1.453
Mongolian_outer	Han_Jiangsu	Mongolia_LBA_4_CenterWest	-0.0021	-4.242
Mongolian_outer	Han_Jiangsu	Mongolia_LBA_3_MongunTaiga	-0.004127	-5.608
Mongolian_outer	Han_Jiangsu	Mongolia_LBA_2_Ulaanzukh	0.000682	1.023
Mongolian_outer	Han_Jiangsu	Mongolia_Khovsgol_LBA	-0.002304	-4.946
Mongolian_outer	Han_Jiangsu	Mongolia_EIA_1_SlabGrave	-0.000429	-0.895
Mongolian_outer	Han_Jiangsu	Mongolia_EBA_1_Ulgii	-0.002918	-4.124
Mongolian_outer	Han_Jiangsu	Mongolia_EIA_4_Sagly	-0.005837	-11.426
Mongolian_outer	Han_Jiangsu	Mongolia_XiongNu.SG	0.009132	13.468
Mongolian_outer	Han_Jiangsu	Mongolia_XiongNu_WE.SG	-0.004041	-4.422
Mongolian_outer	Han_Jiangsu	Mongolia_IA_Xianbei	-0.001951	-1.774
Mongolian_outer	Han_Jiangsu	Mongolia_Medieval	-0.003094	-2.523
Mongolian_outer	Han_Jiangsu	Mongolia_Mongol	-0.000911	-1.023
Mongolian_outer	Han_Jiangsu	Russia_Heshui_Mohe_Early_Medieval	0.006424	4.621
Mongolian_outer	Han_Jiangsu	DevilsCave_N.SG	0.001703	2.227
Mongolian_outer	Han_Jiangsu	Russia_Shamanka_Eneolithic.SG	-0.001439	-2.886
Mongolian_outer	Han_Jiangsu	Russia_Shamanka_EBA.SG	-0.003585	-4.741
Mongolian_outer	Han_Jiangsu	Russia_Andronovo.SG	-0.00926	-11.832
Mongolian_outer	Han_Jiangsu	Russia_Afanasievo	-0.009663	-15.209
Mongolian_outer	Han_Jiangsu	Russia_EBA_Yamnaya_Kalmykia.SG	-0.009541	-12.152
Mongolian_outer	Han_Jiangsu	Russia_Sintashta_MLBA.SG	-0.008048	-9.444
Mongolian_outer	Han_Jiangsu	Russia_Steppe_Maikop	-0.008695	-11.867
Mongolian_outer	Han_Jiangsu	Russia_Steppe_Catacomb	-0.009176	-10.516
Mongolian_outer	Han_Jiangsu	Russia_EBA_Yamnaya_Samara	-0.009977	-14.333
Mongolian_outer	Han_Jiangsu	Russia_BA_Okunevo.SG	-0.005906	-11.243
Mongolian_outer	Han_Jiangsu	Russia_Srubnaya	-0.009435	-14.953
Mongolian_outer	Han_Jiangsu	Russia_Sarmatian.SG	-0.008583	-10.924
Mongolian_outer	Han_Jiangsu	Russia_Tagar.SG	-0.008181	-12.07
Mongolian_outer	Han_Jiangsu	Russia_Alan.SG	-0.007947	-10.124
Mongolian_outer	Han_Jiangsu	Russia_EasternScythian_SouthernUrals.SG	-0.007294	-5.244
Mongolian_outer	Han_Jiangsu	Boisman_MN	0.000175	0.299
Mongolian_outer	Han_Jiangsu	Russia_UstIda_LN.SG	-0.001506	-1.886
Mongolian_outer	Han_Jiangsu	UstBelaya_N.SG	-0.00348	-2.629
Mongolian_outer	Han_Jiangsu	UstBelaya_EBA.SG	-0.002974	-4.219
Mongolian_outer	Han_Jiangsu	Kolyma_M.SG	-0.000859	-0.869
Mongolian_outer	Han_Jiangsu	Ekven_IA.SG	-0.002382	-3.697
Mongolian_outer	Han_Jiangsu	Kazakhstan_Eneolithic_Botai.SG	-0.007258	-8.799
Mongolian_outer	Han_Jiangsu	Kazakhstan_Botai.SG	-0.009172	-8.729
Mongolian_outer	Han_Jiangsu	Kazakhstan_TianShanSaka.SG	-0.004299	-1.289
Mongolian_outer	Han_Jiangsu	Kazakhstan_CentralSteppe_EMBA.SG	-0.006714	-8.568
Mongolian_outer	Han_Jiangsu	Kazakhstan_CentralSaka.SG	-0.005033	-7.206
Mongolian_outer	Han_Jiangsu	Kazakhstan_Kangju.SG	-0.007738	-10.854
Mongolian_outer	Han_Jiangsu	Kazakhstan_Kumsay_EBA	-0.008556	-10.506
Mongolian_outer	Han_Jiangsu	Kazakhstan_Sarmatian.SG	-0.00701	-7.419
Mongolian_outer	Han_Jiangsu	Kazakhstan_Wusun.SG	-0.008091	-9.082
Mongolian_outer	Han_Jiangsu	Kazakhstan_MLBA_Alakul_Maitan	-0.009057	-12.818
Mongolian_outer	Han_Jiangsu	Kazakhstan_MLBA_Aktogai	-0.008719	-12.129
Mongolian_outer	Han_Jiangsu	Kazakhstan_MLBA_KazakhMys	-0.009458	-11.982
Mongolian_outer	Han_Jiangsu	Kazakhstan_MLBA_Kairan	-0.010679	-13.227
Mongolian_outer	Han_Jiangsu	Kazakhstan_MLBA_OyDzhaylau	-0.010175	-13.387
Mongolian_outer	Han_Jiangsu	Kazakhstan_LBA_Zevakinskiy	-0.007579	-11.392
Mongolian_outer	Han_Jiangsu	Kazakhstan_Medieval_Nomad.SG	-0.004464	-5.617
Mongolian_outer	Han_Jiangsu	Kyrgyzstan_TianShanHun.SG	-0.006189	-13.027
Mongolian_outer	Han_Jiangsu	Kyrgyzstan_TianShanSaka.SG	-0.006901	-9.801
Mongolian_outer	Han_Jiangsu	Ukraine_IA_WesternScythian.SG	-0.008657	-8.855
Mongolian_outer	Han_Jiangsu	Turkmenistan_C_Namazga.SG	-0.008093	-7.2
Mongolian_outer	Han_Jiangsu	Turkmenistan_Gonur_BA_1	-0.007586	-9.629
Mongolian_outer	Han_Jiangsu	Pakistan_IA_Loebanr	-0.005692	-10.468
Mongolian_outer	Han_Jiangsu	Pakistan_IA_Katelai	-0.005641	-9.431
Mongolian_outer	Han_Jiangsu	Pakistan_IA_Udegram	-0.006073	-9.28
Mongolian_outer	Han_Jiangsu	Pakistan_H_SaiduSharif	-0.005655	-9.828
Mongolian_outer	Han_Jiangsu	Pakistan_IA_Katelai_published	-0.005231	-6.403
Mongolian_outer	Han_Jiangsu	Pakistan_IA_Barikot	-0.00633	-6.66
Mongolian_outer	Han_Jiangsu	Pakistan_IA_Butkara	-0.00493	-6.242
Mongolian_outer	Han_Jiangsu	Pakistan_H_Aligrama	-0.004613	-6.372
Mongolian_outer	Han_Jiangsu	Pakistan_H_Barikot	-0.00611	-7.572
Mongolian_outer	Han_Jiangsu	Pakistan_H_Butkara	-0.00376	-4.398
Mongolian_outer	Han_Jiangsu	Pakistan_IA_Loebanr_published	-0.00496	-5.663
Mongolian_outer	Han_Jiangsu	China_IA.SG	-0.003302	-4.031
Mongolian_outer	Han_Jiangsu	Anatolia_N	-0.008604	-12.703
Mongolian_outer	Han_Jiangsu	Anatolia_MLBA.SG	-0.00819	-9.591
Mongolian_outer	Han_Jiangsu	Anatolia_EBA.SG	-0.008078	-8.687
Mongolian_outer	Han_Jiangsu	Iran_TepeAbdulHosein_N.SG	-0.006546	-7.63
Mongolian_outer	Han_Jiangsu	Iran_GanjDareh_N	-0.007951	-10.704
Mongolian_outer	Han_Jiangsu	Iran_C_SehGabi	-0.007886	-9.483
Mongolian_outer	Han_Jiangsu	Iran_BA_HajjiFiruz	-0.007645	-6.897
Mongolian_outer	Han_Jiangsu	India_RoopkundC	0.007209	5.001
Mongolian_outer	Han_Jiangsu	Germany_EN_LBK_published	-0.008861	-12.597
Mongolian_outer	Han_Jiangsu	Germany_Lech_EBA	-0.009063	-13.955
Mongolian_outer	Han_Jiangsu	Hungary_Langobard	-0.008925	-13.71
Mongolian_outer	Han_Jiangsu	Hungary_EBA_BellBeaker	-0.009421	-13.473
Mongolian_outer	Han_Jiangsu	Taiwan_Gongguan	0.014646	12.51
Mongolian_outer	Han_Jiangsu	Taiwan_Hanben	0.013413	24.645
Mongolian_outer	Han_Jiangsu	Qihe	0.007501	4.845
Mongolian_outer	Han_Jiangsu	Tanshishan	0.012499	10.336
Mongolian_outer	Han_Jiangsu	Xitoucun	0.012337	12.652
Mongolian_outer	Han_Jiangsu	Suogang	0.008375	2.989
Mongolian_outer	Han_Jiangsu	Chuanyun	0.012092	8.331
Mongolian_outer	Han_Jiangsu	Liangdao1	0.008954	6.896
Mongolian_outer	Han_Jiangsu	Liangdao2	0.010113	9.693
Mongolian_outer	Han_Jiangsu	Vietnam_LN.SG	0.009353	6.232
Mongolian_outer	Han_Jiangsu	Vietnam_BA	0.012213	8.299
Mongolian_outer	Han_Jiangsu	Laos_BA.WGC	0.009296	5.722
Mongolian_outer	Han_Jiangsu	Bianbian	0.008318	7.442
Mongolian_outer	Han_Jiangsu	Boshan	0.007942	7.847
Mongolian_outer	Han_Jiangsu	Xiaogao	0.009412	9.409
Mongolian_outer	Han_Jiangsu	Xiaojingshan	0.009069	8.919
Mongolian_outer	Han_Jiangsu	China_Wuzhuangguoliang_LN.EC	0.009036	4.393
Mongolian_outer	Han_Jiangsu	YR_LN	0.010521	19.825
Mongolian_outer	Han_Jiangsu	YR_MN	0.01013	15.18
Mongolian_outer	Han_Jiangsu	YR_LBIA	0.010267	17.255
Mongolian_outer	Han_Jiangsu	Upper_YR_LN	0.008923	14.621
Mongolian_outer	Han_Jiangsu	Upper_YR_IA	0.010314	13.433
Mongolian_outer	Han_Jiangsu	Shimao_LN	0.01021	13.245
Mongolian_outer	Han_Jiangsu	Miaozigou_MN	0.011287	7.673
Mongolian_outer	Han_Jiangsu	Yumin	0.002378	2.372
Mongolian_outer	Han_Jiangsu	AR_Xianbei_IA	-0.003154	-2.152
Mongolian_outer	Han_Jiangsu	AR_EN	-0.000626	-0.466
Mongolian_outer	Han_Jiangsu	AR_IA	-0.001572	-0.457
Mongolian_outer	Han_Jiangsu	HMMH_MN	-0.000261	-0.221
Mongolian_outer	Han_Jiangsu	WLR_MN	0.005817	6.873
Mongolian_outer	Han_Jiangsu	WLR_BA	0.007081	6.375
Mongolian_outer	Han_Jiangsu	WLR_LN	0.010646	12.157
Mongolian_outer	Han_Shandong	Han_Shanxi	0.009342	21.808
Mongolian_outer	Han_Shandong	Han_Shanghai	0.010592	17.644
Mongolian_outer	Han_Shandong	Han_Sichuan	0.010453	23.424
Mongolian_outer	Han_Shandong	Han_Zhejiang	0.010453	21.932
Mongolian_outer	Han_Shandong	Han_Chongqing	0.011085	21.006
Mongolian_outer	Han_Shandong	Tibetan_Chamdo	0.006557	16.975
Mongolian_outer	Han_Shandong	Tibetan_Lhasa	0.006489	16.184
Mongolian_outer	Han_Shandong	Tibetan_Yunnan	0.007704	15.488
Mongolian_outer	Han_Shandong	Tibetan_Yajiang	0.00765	18.923
Mongolian_outer	Han_Shandong	Tibetan_Xinlong	0.009066	21.666
Mongolian_outer	Han_Shandong	Tujia	0.010492	25.414
Mongolian_outer	Han_Shandong	Yi	0.008887	22.004
Mongolian_outer	Han_Shandong	Naxi	0.00897	22.373
Mongolian_outer	Han_Shandong	China_Lahu	0.009767	19.497
Mongolian_outer	Han_Shandong	Qiang_Daofu	0.007614	19.923
Mongolian_outer	Han_Shandong	Qiang_Danba	0.00871	20.956
Mongolian_outer	Han_Shandong	PhuLa	0.010033	22.315
Mongolian_outer	Han_Shandong	Sila	0.008911	19.421
Mongolian_outer	Han_Shandong	HaNhi	0.009118	21.858
Mongolian_outer	Han_Shandong	Cong	0.009292	21.053
Mongolian_outer	Han_Shandong	Tamang	0.005983	13.317
Mongolian_outer	Han_Shandong	Sherpa	0.006731	13.78
Mongolian_outer	Han_Shandong	Kusunda	0.004871	11.258
Mongolian_outer	Han_Shandong	Miao	0.010378	22.879
Mongolian_outer	Han_Shandong	She	0.010629	25.191
Mongolian_outer	Han_Shandong	Gelao	0.010458	23.303
Mongolian_outer	Han_Shandong	Hmong	0.010826	23.918
Mongolian_outer	Han_Shandong	PaThen	0.010824	22.491
Mongolian_outer	Han_Shandong	Dao	0.010418	22.941
Mongolian_outer	Han_Shandong	Ami	0.011456	24.038
Mongolian_outer	Han_Shandong	Atayal	0.010916	20.203
Mongolian_outer	Han_Shandong	Malay	0.007958	18.687
Mongolian_outer	Han_Shandong	Tagalog	0.009614	20.99
Mongolian_outer	Han_Shandong	Kankanaey	0.011076	21.759
Mongolian_outer	Han_Shandong	Visayan	0.00943	17.538
Mongolian_outer	Han_Shandong	Kinh_Vietnam	0.010422	24.427
Mongolian_outer	Han_Shandong	Vietnamese	0.01069	24.883
Mongolian_outer	Han_Shandong	Mang	0.009188	17.868
Mongolian_outer	Han_Shandong	Muong	0.010324	22.495
Mongolian_outer	Han_Shandong	KhoMu	0.009396	20.544
Mongolian_outer	Han_Shandong	Dai	0.010558	23.45
Mongolian_outer	Han_Shandong	Maonan	0.01114	26.18
Mongolian_outer	Han_Shandong	Zhuang	0.010709	25.396
Mongolian_outer	Han_Shandong	Mulam	0.011114	26.429
Mongolian_outer	Han_Shandong	Li	0.011114	21.192
Mongolian_outer	Han_Shandong	Dong_Hunan	0.011058	25.639
Mongolian_outer	Han_Shandong	Dong_Guizhou	0.010681	25.309
Mongolian_outer	Han_Shandong	Thai	0.009371	23.174
Mongolian_outer	Han_Shandong	LaChi	0.010646	21.667
Mongolian_outer	Han_Shandong	Nung	0.010736	24.595
Mongolian_outer	Han_Shandong	Mongola	0.006894	16.75
Mongolian_outer	Han_Shandong	Daur	0.003343	8.956
Mongolian_outer	Han_Shandong	Tu	0.007305	17.91
Mongolian_outer	Han_Shandong	Dongxiang	0.006396	15.663
Mongolian_outer	Han_Shandong	Yugur	0.007766	21.031
Mongolian_outer	Han_Shandong	Bonan	0.007338	18.068
Mongolian_outer	Han_Shandong	Mongol	1.3e-05	0.048
Mongolian_outer	Han_Shandong	Buryat	-0.001805	-6.402
Mongolian_outer	Han_Shandong	Kalmyk.DG	-0.00191	-2.845
Mongolian_outer	Han_Shandong	Xibo	0.005429	14.138
Mongolian_outer	Han_Shandong	Hezhen	0.003997	11.099
Mongolian_outer	Han_Shandong	Oroqen	0.00193	5.345
Mongolian_outer	Han_Shandong	Ulchi	-0.000306	-0.892
Mongolian_outer	Han_Shandong	Even	-0.004939	-13.564
Mongolian_outer	Han_Shandong	Evenk_FarEast	-0.001465	-3.531
Mongolian_outer	Han_Shandong	Evenk_Transbaikal	-0.004232	-10.4
Mongolian_outer	Han_Shandong	Nanai	0.000513	1.435
Mongolian_outer	Han_Shandong	Salar	0.005876	14.342
Mongolian_outer	Han_Shandong	Palestinian	-0.007461	-14.203
Mongolian_outer	Han_Shandong	Syrian	-0.007259	-13.054
Mongolian_outer	Han_Shandong	Burusho	-0.004786	-10.525
Mongolian_outer	Han_Shandong	Balochi	-0.006703	-13.529
Mongolian_outer	Han_Shandong	Brahui	-0.006545	-12.975
Mongolian_outer	Han_Shandong	Druze	-0.00813	-15.193
Mongolian_outer	Han_Shandong	Kalash	-0.006595	-12.455
Mongolian_outer	Han_Shandong	Iranian_Bandari	-0.006703	-12.867
Mongolian_outer	Han_Shandong	Iranian	-0.007578	-14.783
Mongolian_outer	Han_Shandong	Avar	-0.008667	-16.062
Mongolian_outer	Han_Shandong	Yakut	-0.002994	-9.233
Mongolian_outer	Han_Shandong	Tubalar	-0.003863	-10.596
Mongolian_outer	Han_Shandong	Turkish	-0.007594	-15.304
Mongolian_outer	Han_Shandong	Khakass	-0.003523	-10.046
Mongolian_outer	Han_Shandong	Tatar_Siberian	-0.004745	-12.663
Mongolian_outer	Han_Shandong	Chuvash	-0.00738	-15.687
Mongolian_outer	Han_Shandong	Tuvinian	-0.00224	-6.949
Mongolian_outer	Han_Shandong	Tabasaran	-0.008422	-15.573
Mongolian_outer	Han_Shandong	Uzbek	-0.004564	-11.929
Mongolian_outer	Han_Shandong	Dungan	0.006634	18.29
Mongolian_outer	Han_Shandong	Kyrgyz_China	-0.001623	-4.69
Mongolian_outer	Han_Shandong	Uyghur	-0.001379	-3.604
Mongolian_outer	Han_Shandong	Kazakh_China	-0.001243	-3.315
Mongolian_outer	Han_Shandong	Nganasan	-0.004696	-11.544
Mongolian_outer	Han_Shandong	Udmurt	-0.007535	-16.263
Mongolian_outer	Han_Shandong	Aleut	-0.006356	-13.613
Mongolian_outer	Han_Shandong	Selkup	-0.005582	-14.177
Mongolian_outer	Han_Shandong	Mansi	-0.006124	-14.3
Mongolian_outer	Han_Shandong	Ossetian	-0.007768	-14.676
Mongolian_outer	Han_Shandong	Tajik	-0.006482	-13.843
Mongolian_outer	Han_Shandong	Ukrainian	-0.008671	-16.101
Mongolian_outer	Han_Shandong	Armenian	-0.007683	-14.102
Mongolian_outer	Han_Shandong	Basque	-0.008519	-15.373
Mongolian_outer	Han_Shandong	English	-0.009178	-16.506
Mongolian_outer	Han_Shandong	Russian	-0.008656	-17.106
Mongolian_outer	Han_Shandong	French	-0.008696	-16.359
Mongolian_outer	Han_Shandong	Spanish	-0.008571	-16.285
Mongolian_outer	Han_Shandong	Karitiana	-0.00199	-3.231
Mongolian_outer	Han_Shandong	Nepal_Mebrak_2125BP.SG	0.006163	6.096
Mongolian_outer	Han_Shandong	Nepal_Samdzong_1500BP.SG	0.006384	10.38
Mongolian_outer	Han_Shandong	Nepal_Chokhopani_2700BP.SG	0.005976	6.556
Mongolian_outer	Han_Shandong	Mongolia_N_North	-0.000598	-1.144
Mongolian_outer	Han_Shandong	Mongolia_N_East	-0.000314	-0.438
Mongolian_outer	Han_Shandong	Mongolia_LBA_4_CenterWest	-0.001855	-4.098
Mongolian_outer	Han_Shandong	Mongolia_LBA_3_MongunTaiga	-0.00378	-5.365
Mongolian_outer	Han_Shandong	Mongolia_LBA_2_Ulaanzukh	0.000631	1.006
Mongolian_outer	Han_Shandong	Mongolia_Khovsgol_LBA	-0.00201	-4.838
Mongolian_outer	Han_Shandong	Mongolia_EIA_1_SlabGrave	-0.000298	-0.706
Mongolian_outer	Han_Shandong	Mongolia_EBA_1_Ulgii	-0.002443	-3.789
Mongolian_outer	Han_Shandong	Mongolia_EIA_4_Sagly	-0.005441	-11.45
Mongolian_outer	Han_Shandong	Mongolia_XiongNu.SG	0.008316	12.882
Mongolian_outer	Han_Shandong	Mongolia_XiongNu_WE.SG	-0.003923	-4.911
Mongolian_outer	Han_Shandong	Mongolia_IA_Xianbei	3.9e-05	0.039
Mongolian_outer	Han_Shandong	Mongolia_Medieval	-0.003637	-3.196
Mongolian_outer	Han_Shandong	Mongolia_Mongol	-0.000605	-0.761
Mongolian_outer	Han_Shandong	Russia_Heshui_Mohe_Early_Medieval	0.00491	4.02
Mongolian_outer	Han_Shandong	DevilsCave_N.SG	0.001289	1.975
Mongolian_outer	Han_Shandong	Russia_Shamanka_Eneolithic.SG	-0.001501	-3.435
Mongolian_outer	Han_Shandong	Russia_Shamanka_EBA.SG	-0.003157	-4.459
Mongolian_outer	Han_Shandong	Russia_Andronovo.SG	-0.008898	-12.605
Mongolian_outer	Han_Shandong	Russia_Afanasievo	-0.009008	-15.397
Mongolian_outer	Han_Shandong	Russia_EBA_Yamnaya_Kalmykia.SG	-0.010038	-13.457
Mongolian_outer	Han_Shandong	Russia_Sintashta_MLBA.SG	-0.008651	-10.849
Mongolian_outer	Han_Shandong	Russia_Steppe_Maikop	-0.008936	-12.63
Mongolian_outer	Han_Shandong	Russia_Steppe_Catacomb	-0.009205	-11.141
Mongolian_outer	Han_Shandong	Russia_EBA_Yamnaya_Samara	-0.009387	-14.502
Mongolian_outer	Han_Shandong	Russia_BA_Okunevo.SG	-0.004937	-9.352
Mongolian_outer	Han_Shandong	Russia_Srubnaya	-0.008649	-13.761
Mongolian_outer	Han_Shandong	Russia_Sarmatian.SG	-0.008258	-11.713
Mongolian_outer	Han_Shandong	Russia_Tagar.SG	-0.007993	-12.979
Mongolian_outer	Han_Shandong	Russia_Alan.SG	-0.008026	-11.128
Mongolian_outer	Han_Shandong	Russia_EasternScythian_SouthernUrals.SG	-0.007461	-5.823
Mongolian_outer	Han_Shandong	Boisman_MN	-0.000572	-1.047
Mongolian_outer	Han_Shandong	Russia_UstIda_LN.SG	-0.001766	-2.417
Mongolian_outer	Han_Shandong	UstBelaya_N.SG	-0.001244	-1.033
Mongolian_outer	Han_Shandong	UstBelaya_EBA.SG	-0.001391	-2.232
Mongolian_outer	Han_Shandong	Kolyma_M.SG	3.2e-05	0.035
Mongolian_outer	Han_Shandong	Ekven_IA.SG	-0.001845	-3.084
Mongolian_outer	Han_Shandong	Kazakhstan_Eneolithic_Botai.SG	-0.006919	-9.069
Mongolian_outer	Han_Shandong	Kazakhstan_Botai.SG	-0.007856	-8.644
Mongolian_outer	Han_Shandong	Kazakhstan_TianShanSaka.SG	-0.005458	-1.745
Mongolian_outer	Han_Shandong	Kazakhstan_CentralSteppe_EMBA.SG	-0.006095	-8.25
Mongolian_outer	Han_Shandong	Kazakhstan_CentralSaka.SG	-0.005208	-8.266
Mongolian_outer	Han_Shandong	Kazakhstan_Kangju.SG	-0.006664	-9.557
Mongolian_outer	Han_Shandong	Kazakhstan_Kumsay_EBA	-0.008568	-11.138
Mongolian_outer	Han_Shandong	Kazakhstan_Sarmatian.SG	-0.007299	-8.454
Mongolian_outer	Han_Shandong	Kazakhstan_Wusun.SG	-0.007557	-9.39
Mongolian_outer	Han_Shandong	Kazakhstan_MLBA_Alakul_Maitan	-0.009126	-14.313
Mongolian_outer	Han_Shandong	Kazakhstan_MLBA_Aktogai	-0.008616	-12.17
Mongolian_outer	Han_Shandong	Kazakhstan_MLBA_KazakhMys	-0.008194	-11.289
Mongolian_outer	Han_Shandong	Kazakhstan_MLBA_Kairan	-0.010066	-13.532
Mongolian_outer	Han_Shandong	Kazakhstan_MLBA_OyDzhaylau	-0.008555	-11.581
Mongolian_outer	Han_Shandong	Kazakhstan_LBA_Zevakinskiy	-0.008206	-12.937
Mongolian_outer	Han_Shandong	Kazakhstan_Medieval_Nomad.SG	-0.003493	-4.845
Mongolian_outer	Han_Shandong	Kyrgyzstan_TianShanHun.SG	-0.005886	-12.691
Mongolian_outer	Han_Shandong	Kyrgyzstan_TianShanSaka.SG	-0.006388	-9.568
Mongolian_outer	Han_Shandong	Ukraine_IA_WesternScythian.SG	-0.007991	-9.006
Mongolian_outer	Han_Shandong	Turkmenistan_C_Namazga.SG	-0.007728	-7.044
Mongolian_outer	Han_Shandong	Turkmenistan_Gonur_BA_1	-0.007775	-10.788
Mongolian_outer	Han_Shandong	Pakistan_IA_Loebanr	-0.00549	-10.387
Mongolian_outer	Han_Shandong	Pakistan_IA_Katelai	-0.005202	-9.02
Mongolian_outer	Han_Shandong	Pakistan_IA_Udegram	-0.005233	-8.784
Mongolian_outer	Han_Shandong	Pakistan_H_SaiduSharif	-0.004873	-8.848
Mongolian_outer	Han_Shandong	Pakistan_IA_Katelai_published	-0.004848	-6.779
Mongolian_outer	Han_Shandong	Pakistan_IA_Barikot	-0.005379	-6.492
Mongolian_outer	Han_Shandong	Pakistan_IA_Butkara	-0.005386	-7.277
Mongolian_outer	Han_Shandong	Pakistan_H_Aligrama	-0.005309	-7.899
Mongolian_outer	Han_Shandong	Pakistan_H_Barikot	-0.006136	-8.495
Mongolian_outer	Han_Shandong	Pakistan_H_Butkara	-0.00486	-6.169
Mongolian_outer	Han_Shandong	Pakistan_IA_Loebanr_published	-0.005232	-6.986
Mongolian_outer	Han_Shandong	China_IA.SG	-0.003708	-4.83
[truncated: 24,797 more rows]

## Sheet: D. the most significant results
Table S2. Admixture-f3 test results for three Mongolian subpopulations. We tested all pairs of 232 reference groups (115contemporary and 117 ancient; Tables S2A-C) for each target. Here we presented the most significant test results before 30 groups (“f3.best”) with the associated Z-score (“Z.best”) . Z-scores are calculated with 5 cM jackknifing standard error (SE). In addition, we presented res…
Group	Population	Ref1.best	Ref2.best	f3.best	Z.best	f3(Ulchi,western Eurasian; X)		f3(Han_Nchina,western Eurasian; X)		f3(Ulchi, Iran related ancestry; X)		f3(Han_NChina, Iran related ancestry; X)		f3(ancient Mongolians, Russia_Sintashta_MLBA.SG;X)		f3(ancient Mongolians,Iran_C_SehGabi;X)		f3(ancient Mongolians,Han_NChina;X)
1	Mongolian_inner	Han_Hubei	Chuvash	-0.00769	-13.829	Basque	-0.003494	Basque	-0.004887	Iran_TepeAbdulHosein_N.SG	-0.003348	Iran_TepeAbdulHosein_N.SG	-0.003813	Mongolia_N_North	0.000988	Mongolia_N_North	0.000699	Mongolia_N_North	-0.002475
1	Mongolian_inner	Han_Hubei	Russian	-0.008236	-13.672	English	-0.003409	English	-0.005183	Iran_GanjDareh_N	-0.00381	Iran_GanjDareh_N	-0.004168	Mongolia_N_East	-0.001164	Mongolia_N_East	-0.002582	Mongolia_N_East	-0.00198
1	Mongolian_inner	Korean	English	-0.008385	-13.506	Russian	-0.002317	Russian	-0.004785	Iran_C_SehGabi	-0.003549	Iran_C_SehGabi	-0.004583	Mongolia_LBA_4_CenterWest	0.019352	Mongolia_LBA_4_CenterWest	0.015395	Mongolia_LBA_4_CenterWest	-0.002302
1	Mongolian_inner	Han_Jiangsu	Russian	-0.007678	-13.304	French	-0.003332	French	-0.004911	Iran_BA_HajjiFiruz	-0.002993	Iran_BA_HajjiFiruz	-0.005785	Mongolia_LBA_3_MongunTaiga	0.066261	Mongolia_LBA_3_MongunTaiga	0.058832	Mongolia_LBA_3_MongunTaiga	-0.003718
1	Mongolian_inner	Chuvash	YR_LN	-0.007552	-13.281	Spanish	-0.003418	Spanish	-0.004724					Mongolia_LBA_2_Ulaanzukh	0.001657	Mongolia_LBA_2_Ulaanzukh	0.000768	Mongolia_LBA_2_Ulaanzukh	-0.001786
1	Mongolian_inner	Han_Zhejiang	Russian	-0.008166	-13.276	Russia_Andronovo.SG	-0.002135	Russia_Andronovo.SG	-0.00511					Mongolia_Khovsgol_LBA	0.025673	Mongolia_Khovsgol_LBA	0.020881	Mongolia_Khovsgol_LBA	-0.00266
1	Mongolian_inner	Korean	Basque	-0.008224	-13.244	Russia_Afanasievo	-0.001886	Russia_Afanasievo	-0.004967					Mongolia_EIA_1_SlabGrave	0.001508	Mongolia_EIA_1_SlabGrave	0.003675	Mongolia_EIA_1_SlabGrave	-0.001891
1	Mongolian_inner	Han_Hubei	French	-0.008379	-13.243	Russia_EBA_Yamnaya_Kalmykia.SG	-0.001852	Russia_EBA_Yamnaya_Kalmykia.SG	-0.005314					Mongolia_EBA_1_Ulgii	0.022764	Mongolia_EBA_1_Ulgii	0.019139	Mongolia_EBA_1_Ulgii	-0.002195
1	Mongolian_inner	Russian	YR_LN	-0.008129	-13.233	Russia_Sintashta_MLBA.SG	-0.001866	Russia_Sintashta_MLBA.SG	-0.00454					Mongolia_EIA_4_Sagly	0.064356	Mongolia_EIA_4_Sagly	0.058457	Mongolia_EIA_4_Sagly	-0.003486
1	Mongolian_inner	Han_Zhejiang	Selkup	-0.006434	-13.218	Russia_Steppe_Maikop	0.000227	Russia_Steppe_Maikop	-0.004451					Mongolia_XiongNu.SG	-0.003408	Mongolia_XiongNu.SG	-0.005271	Mongolia_XiongNu.SG	-0.000206
1	Mongolian_inner	Han_Hubei	Spanish	-0.008251	-13.21	Russia_Steppe_Catacomb	-0.00159	Russia_Steppe_Catacomb	-0.004906					Mongolia_XiongNu_WE.SG	0.061214	Mongolia_XiongNu_WE.SG	0.054159	Mongolia_XiongNu_WE.SG	-0.003175
1	Mongolian_inner	Korean	Spanish	-0.007843	-13.171	Russia_EBA_Yamnaya_Samara	-0.001914	Russia_EBA_Yamnaya_Samara	-0.005113					Mongolia_IA_Xianbei	0.005836	Mongolia_IA_Xianbei	0.008074	Mongolia_IA_Xianbei	-0.002904
1	Mongolian_inner	Han_Hubei	Turkish	-0.007713	-13.148	Russia_BA_Okunevo.SG	0.003229	Russia_BA_Okunevo.SG	-0.003455					Mongolia_Medieval	0.019774	Mongolia_Medieval	0.014402	Mongolia_Medieval	-0.003894
1	Mongolian_inner	Korean	Russian	-0.007697	-13.137	Russia_Srubnaya	-0.002585	Russia_Srubnaya	-0.004703					Mongolia_Mongol	0.02593	Mongolia_Mongol	0.026786	Mongolia_Mongol	-0.002135
1	Mongolian_inner	Korean	Turkish	-0.007504	-13.128	Russia_Sarmatian.SG	-0.001696	Russia_Sarmatian.SG	-0.00397
1	Mongolian_inner	Han_Zhejiang	French	-0.008256	-13.125	Russia_Tagar.SG	-0.000461	Russia_Tagar.SG	-0.004588
1	Mongolian_inner	Han_Jiangsu	Chuvash	-0.007133	-13.11	Russia_Alan.SG	-0.003264	Russia_Alan.SG	-0.005085
1	Mongolian_inner	Han_Zhejiang	Ossetian	-0.007954	-13.108
1	Mongolian_inner	Han_Hubei	Ukrainian	-0.008404	-13.103
1	Mongolian_inner	Korean	French	-0.007963	-13.093
1	Mongolian_inner	Korean	Syrian	-0.008341	-13.08
1	Mongolian_inner	Han_Zhejiang	Basque	-0.008389	-13.07
1	Mongolian_inner	Han_Zhejiang	Spanish	-0.008092	-13.057
1	Mongolian_inner	Han_Shandong	English	-0.007768	-13.047
1	Mongolian_inner	Han_Hubei	Basque	-0.008414	-13.015
1	Mongolian_inner	Korean	Ossetian	-0.007634	-13.012
1	Mongolian_inner	Korean	Tabasaran	-0.007934	-13.004
1	Mongolian_inner	Han_Shandong	Russian	-0.007105	-13.003
1	Mongolian_inner	Han_Jiangsu	Basque	-0.008004	-12.986
1	Mongolian_inner	Han_Jiangsu	Spanish	-0.007702	-12.977
2	Mongolian_mid	Japanese	Russian	-0.008552	-21.198	Basque	-0.008872	Basque	-0.007089	Iran_TepeAbdulHosein_N.SG	-0.007879	Iran_TepeAbdulHosein_N.SG	-0.005108	Mongolia_N_North	-0.005317	Mongolia_N_North	-0.004111	Mongolia_N_North	-0.002138
2	Mongolian_mid	Nanai	Spanish	-0.010003	-21.162	English	-0.008813	English	-0.007408	Iran_GanjDareh_N	-0.007414	Iran_GanjDareh_N	-0.00466	Mongolia_N_East	-0.007107	Mongolia_N_East	-0.00715	Mongolia_N_East	-0.001423
2	Mongolian_mid	Nanai	Basque	-0.010231	-21.085	Russian	-0.00774	Russian	-0.007025	Iran_C_SehGabi	-0.008506	Iran_C_SehGabi	-0.006225	Mongolia_LBA_4_CenterWest	0.012108	Mongolia_LBA_4_CenterWest	0.009992	Mongolia_LBA_4_CenterWest	-0.002498
2	Mongolian_mid	Nanai	French	-0.009922	-20.986	French	-0.008721	French	-0.007123	Iran_BA_HajjiFiruz	-0.009054	Iran_BA_HajjiFiruz	-0.008743	Mongolia_LBA_3_MongunTaiga	0.057715	Mongolia_LBA_3_MongunTaiga	0.052433	Mongolia_LBA_3_MongunTaiga	-0.004767
2	Mongolian_mid	Nanai	Iranian	-0.009448	-20.831	Spanish	-0.008872	Spanish	-0.007002					Mongolia_LBA_2_Ulaanzukh	-0.004164	Mongolia_LBA_2_Ulaanzukh	-0.003493	Mongolia_LBA_2_Ulaanzukh	-0.001094
2	Mongolian_mid	Nanai	Druze	-0.01004	-20.822	Russia_Andronovo.SG	-0.00781	Russia_Andronovo.SG	-0.007603					Mongolia_Khovsgol_LBA	0.018428	Mongolia_Khovsgol_LBA	0.01535	Mongolia_Khovsgol_LBA	-0.003083
2	Mongolian_mid	Japanese	French	-0.008653	-20.756	Russia_Afanasievo	-0.007647	Russia_Afanasievo	-0.007536					Mongolia_EIA_1_SlabGrave	-0.005182	Mongolia_EIA_1_SlabGrave	-0.001395	Mongolia_EIA_1_SlabGrave	-0.001803
2	Mongolian_mid	Japanese	Spanish	-0.008624	-20.748	Russia_EBA_Yamnaya_Kalmykia.SG	-0.007467	Russia_EBA_Yamnaya_Kalmykia.SG	-0.007777					Mongolia_EBA_1_Ulgii	0.01538	Mongolia_EBA_1_Ulgii	0.013319	Mongolia_EBA_1_Ulgii	-0.002755
2	Mongolian_mid	Japanese	English	-0.008926	-20.596	Russia_Sintashta_MLBA.SG	-0.008455	Russia_Sintashta_MLBA.SG	-0.00784					Mongolia_EIA_4_Sagly	0.055618	Mongolia_EIA_4_Sagly	0.051417	Mongolia_EIA_4_Sagly	-0.005025
2	Mongolian_mid	Japanese	Ukrainian	-0.008777	-20.589	Russia_Steppe_Maikop	-0.005872	Russia_Steppe_Maikop	-0.007223					Mongolia_XiongNu.SG	-0.005687	Mongolia_XiongNu.SG	-0.00601	Mongolia_XiongNu.SG	0.00404
2	Mongolian_mid	Nanai	Palestinian	-0.009641	-20.499	Russia_Steppe_Catacomb	-0.006968	Russia_Steppe_Catacomb	-0.006909					Mongolia_XiongNu_WE.SG	0.053619	Mongolia_XiongNu_WE.SG	0.047962	Mongolia_XiongNu_WE.SG	-0.003724
2	Mongolian_mid	Japanese	Basque	-0.008793	-20.432	Russia_EBA_Yamnaya_Samara	-0.00769	Russia_EBA_Yamnaya_Samara	-0.007702					Mongolia_IA_Xianbei	2.7e-05	Mongolia_IA_Xianbei	0.003876	Mongolia_IA_Xianbei	-0.002151
2	Mongolian_mid	Japanese	Chuvash	-0.007354	-20.323	Russia_BA_Okunevo.SG	-0.001575	Russia_BA_Okunevo.SG	-0.005053					Mongolia_Medieval	0.013728	Mongolia_Medieval	0.00936	Mongolia_Medieval	-0.004005
2	Mongolian_mid	Nanai	Armenian	-0.010154	-20.264	Russia_Srubnaya	-0.008539	Russia_Srubnaya	-0.007447					Mongolia_Mongol	0.018778	Mongolia_Mongol	0.020744	Mongolia_Mongol	-0.002775
2	Mongolian_mid	Nanai	Turkish	-0.009024	-20.201	Russia_Sarmatian.SG	-0.007133	Russia_Sarmatian.SG	-0.006261
2	Mongolian_mid	Ulchi	Druze	-0.009225	-20.126	Russia_Tagar.SG	-0.005424	Russia_Tagar.SG	-0.006331
2	Mongolian_mid	Han_Shandong	Chuvash	-0.008337	-20.062	Russia_Alan.SG	-0.008422	Russia_Alan.SG	-0.007073
2	Mongolian_mid	Qiang_Danba	Chuvash	-0.008016	-19.789
2	Mongolian_mid	Nanai	Ukrainian	-0.009759	-19.74
2	Mongolian_mid	Korean	Russian	-0.009876	-19.734
2	Mongolian_mid	Japanese	Turkish	-0.00777	-19.708
2	Mongolian_mid	Han_Shandong	Russian	-0.009174	-19.67
2	Mongolian_mid	Japanese	Druze	-0.00822	-19.62
2	Mongolian_mid	Han_Zhejiang	Chuvash	-0.008879	-19.611
2	Mongolian_mid	Japanese	Udmurt	-0.007266	-19.595
2	Mongolian_mid	Ulchi	Spanish	-0.008872	-19.572
2	Mongolian_mid	Tujia	Chuvash	-0.007826	-19.552
2	Mongolian_mid	Han_Zhejiang	Russian	-0.009841	-19.518
2	Mongolian_mid	Nanai	Tajik	-0.008057	-19.511
2	Mongolian_mid	Nanai	Brahui	-0.008833	-19.499
3	Mongolian_outer	Ulchi	Druze	-0.011452	-24.21	Basque	-0.011151	Basque	-0.006584	Iran_TepeAbdulHosein_N.SG	-0.009877	Iran_TepeAbdulHosein_N.SG	-0.004268	Mongolia_N_North	-0.006993	Mongolia_N_North	-0.005994	Mongolia_N_North	-0.000561
3	Mongolian_outer	Ulchi	Spanish	-0.011236	-24.109	English	-0.011249	English	-0.007061	Iran_GanjDareh_N	-0.010988	Iran_GanjDareh_N	-0.005404	Mongolia_N_East	-0.008311	Mongolia_N_East	-0.008717	Mongolia_N_East	0.000389
3	Mongolian_outer	Ulchi	Iranian	-0.010865	-24.048	Russian	-0.01031	Russian	-0.006809	Iran_C_SehGabi	-0.010266	Iran_C_SehGabi	-0.005266	Mongolia_LBA_4_CenterWest	0.010153	Mongolia_LBA_4_CenterWest	0.007834	Mongolia_LBA_4_CenterWest	-0.00127
3	Mongolian_outer	Nanai	Iranian	-0.011588	-23.84	French	-0.01121	French	-0.006828	Iran_BA_HajjiFiruz	-0.01049	Iran_BA_HajjiFiruz	-0.00732	Mongolia_LBA_3_MongunTaiga	0.056235	Mongolia_LBA_3_MongunTaiga	0.050368	Mongolia_LBA_3_MongunTaiga	-0.003239
3	Mongolian_outer	Ulchi	French	-0.01121	-23.794	Spanish	-0.011236	Spanish	-0.006582					Mongolia_LBA_2_Ulaanzukh	-0.005723	Mongolia_LBA_2_Ulaanzukh	-0.005354	Mongolia_LBA_2_Ulaanzukh	0.000677
3	Mongolian_outer	Nanai	Spanish	-0.011986	-23.54	Russia_Andronovo.SG	-0.009679	Russia_Andronovo.SG	-0.006708					Mongolia_Khovsgol_LBA	0.01689	Mongolia_Khovsgol_LBA	0.013656	Mongolia_Khovsgol_LBA	-0.00144
3	Mongolian_outer	Ulchi	Turkish	-0.010284	-23.449	Russia_Afanasievo	-0.010254	Russia_Afanasievo	-0.007364					Mongolia_EIA_1_SlabGrave	-0.00617	Mongolia_EIA_1_SlabGrave	-0.002647	Mongolia_EIA_1_SlabGrave	0.000221
3	Mongolian_outer	Nanai	French	-0.012031	-23.43	Russia_EBA_Yamnaya_Kalmykia.SG	-0.010226	Russia_EBA_Yamnaya_Kalmykia.SG	-0.007697					Mongolia_EBA_1_Ulgii	0.013702	Mongolia_EBA_1_Ulgii	0.011485	Mongolia_EBA_1_Ulgii	-0.001258
3	Mongolian_outer	Ulchi	Basque	-0.011151	-23.313	Russia_Sintashta_MLBA.SG	-0.009948	Russia_Sintashta_MLBA.SG	-0.006559					Mongolia_EIA_4_Sagly	0.053527	Mongolia_EIA_4_Sagly	0.048948	Mongolia_EIA_4_Sagly	-0.003973
3	Mongolian_outer	Nanai	Basque	-0.012125	-23.115	Russia_Steppe_Maikop	-0.008351	Russia_Steppe_Maikop	-0.006977					Mongolia_XiongNu.SG	-0.005044	Mongolia_XiongNu.SG	-0.0057	Mongolia_XiongNu.SG	0.007676
3	Mongolian_outer	Ulchi	Tabasaran	-0.010964	-23.043	Russia_Steppe_Catacomb	-0.009714	Russia_Steppe_Catacomb	-0.007032					Mongolia_XiongNu_WE.SG	0.051938	Mongolia_XiongNu_WE.SG	0.045715	Mongolia_XiongNu_WE.SG	-0.002637
3	Mongolian_outer	Ulchi	English	-0.011249	-22.905	Russia_EBA_Yamnaya_Samara	-0.01058	Russia_EBA_Yamnaya_Samara	-0.007796					Mongolia_IA_Xianbei	-0.001519	Mongolia_IA_Xianbei	0.001142	Mongolia_IA_Xianbei	-0.000478
3	Mongolian_outer	Ulchi	Armenian	-0.011279	-22.884	Russia_BA_Okunevo.SG	-0.00342	Russia_BA_Okunevo.SG	-0.004111					Mongolia_Medieval	0.011568	Mongolia_Medieval	0.00675	Mongolia_Medieval	-0.002286
3	Mongolian_outer	Nanai	Turkish	-0.01092	-22.883	Russia_Srubnaya	-0.010781	Russia_Srubnaya	-0.006917					Mongolia_Mongol	0.017311	Mongolia_Mongol	0.018969	Mongolia_Mongol	-0.000758
3	Mongolian_outer	Ulchi	Palestinian	-0.010679	-22.866	Russia_Sarmatian.SG	-0.009553	Russia_Sarmatian.SG	-0.005972
3	Mongolian_outer	Nanai	Druze	-0.011891	-22.85	Russia_Tagar.SG	-0.008049	Russia_Tagar.SG	-0.006172
3	Mongolian_outer	Ulchi	Russian	-0.01031	-22.835	Russia_Alan.SG	-0.010474	Russia_Alan.SG	-0.006337
3	Mongolian_outer	Nanai	Balochi	-0.010566	-22.701
3	Mongolian_outer	Nanai	Russian	-0.011229	-22.325
3	Mongolian_outer	Nanai	Brahui	-0.010699	-22.289
3	Mongolian_outer	Nanai	Tajik	-0.009867	-22.289
3	Mongolian_outer	Nanai	Palestinian	-0.01131	-22.25
3	Mongolian_outer	Nanai	Armenian	-0.011991	-22.239
3	Mongolian_outer	Ulchi	Ossetian	-0.01026	-22.124
3	Mongolian_outer	Nanai	Ukrainian	-0.011806	-22.107
3	Mongolian_outer	Ulchi	Iranian_Bandari	-0.010229	-22.094
3	Mongolian_outer	Ulchi	Balochi	-0.009666	-22.068
3	Mongolian_outer	Ulchi	Tajik	-0.009069	-21.952
3	Mongolian_outer	Ulchi	Brahui	-0.009764	-21.911
3	Mongolian_outer	Ulchi	Avar	-0.010737	-21.856
