# Supplementary material for: Genomic Insights Into the Genetic Structure and Natural Selection of Mongolians
Source: Front Genet. 2021 Dec 8;12:735786. doi: 10.3389/fgene.2021.735786 (PMC8693022; doi:10.3389/fgene.2021.735786)
Supplement: Supplementary file 3 [file Table3.xlsx]

## Sheet: Sheet1
Table S3. f4 statistics showed genetic structure of Mongolian, significant Z scores (|Z| >3) were highlighted in blue.
f4(Mbuti.DG,X;Mongolian_inner/Mongolian_mid,Mongolian_mid/Mongolian_outer)
	Mongolian_inner，Mongolian_mid	Mongolian_inner，Mongolian_outer	Mongolian_mid,Mongolian_outer
Han_Fujian	-5.927	-10.591	-6.496
Han_Henan	-5.261	-9.711	-6.051
Han_Hubei	-6.195	-10.796	-6.837
Han_Sichuan	-5.484	-10.005	-6.472
Korean	-5.567	-8.827	-4.991
Japanese	-5.053	-8.818	-5.402
Daur	-2.939	-5.072	-2.986
Tu	-4.722	-8.699	-5.416
Dongxiang	-4.143	-7.74	-4.755
Yugur	-4.967	-8.784	-5.199
Bonan	-4.728	-8.674	-5.081
Mongolian_BCET	-3.391	-6.284	-3.862
Mongolian_BX	-1.588	-3.085	-1.977
Mongolian_NHT	-0.363	-1.11	-1.017
Mongola	-3.5	-7.305	-4.979
Mongol	-0.817	-2.189	-1.808
Buryat	-0.338	-0.712	-0.5
Kalmyk.DG	0.048	-0.382	-0.544
Tibetan_Chamdo	-4.453	-8.215	-5.082
Tibetan_Xinlong	-5.339	-9.574	-6.009
Yi	-5.346	-9.47	-5.926
Qiang_Danba	-5.224	-9.441	-6.032
Sherpa	-5.39	-7.643	-3.379
Xibo	-3.399	-6.671	-4.426
Hezhen	-2.546	-5.508	-3.953
Oroqen	-1.696	-3.297	-2.184
Ulchi	-0.696	-1.525	-1.077
Nganasan	1.319	1.824	0.718
Nanai	-0.786	-2.026	-1.666
Salar	-3.814	-7.289	-4.632
Nganasan	1.319	1.824	0.718
Iran_GanjDareh_N	0.132	2.608	3.019
Iran_C_SehGabi	1.769	1.895	0.358
Turkmenistan_Gonur_BA_1	1.908	2.562	1.061
Kazakhstan_Botai.SG	1.991	2.809	1.303
Pakistan_IA_Loebanr	0.515	1.407	1.135
Kyrgyzstan_TianShanHun.SG	2.746	2.983	0.654
Japan_Jomon	-2.373	-4.297	-2.848
WSHG	2.328	3.206	1.422
Russia_UstIda_LN.SG	1.616	0.135	-1.755
Russia_EBA_Yamnaya_Kalmykia.SG	3.06	3.849	1.301
Russia_Shamanka_Eneolithic.SG	-0.736	-1.271	-0.751
Russia_BA_Okunevo.SG	2.244	2.029	-0.123
Russia_Andronovo.SG	3.158	2.974	0.081
Russia_Sintashta_MLBA.SG	3.903	3.401	-0.137
Russia_Alan.SG	2.453	2.66	0.375
Boisman_MN	-0.716	-1.104	-0.544
DevilsCave_N.SG	-1.604	-3.229	-2.093
Mongolia_N_East	-0.988	-1.786	-1.037
Mongolia_LBA_4_CenterWest	-0.016	-0.306	-0.362
Mongolia_LBA_3_MongunTaiga	1.187	0.625	-0.654
Mongolia_LBA_2_Ulaanzukh	-1.299	-2.254	-1.232
Mongolia_Khovsgol_LBA	0.186	-0.795	-1.191
Mongolia_EIA_1_SlabGrave	-0.494	-1.828	-1.683
Mongolia_EBA_1_Ulgii	0.546	-0.073	-0.719
Mongolia_EIA_4_Sagly	2.284	1.947	-0.248
Mongolia_XiongNu.SG	-5.848	-8.507	-3.968
Mongolia_XiongNu_WE.SG	0.108	0.056	-0.05
Mongolia_IA_Xianbei	-1.009	-1.5	-0.702
Mongolia_Medieval	-0.553	-1.442	-1.068
Mongolia_Mongol	0.387	-0.328	-0.828
AR_EN	-0.198	-1.22	-1.303
AR_Xianbei_IA	0.173	-0.742	-1.133
HMMH_MN	-0.975	-2.301	-1.811
WLR_MN	-2.269	-4.388	-2.762
WLR_BA	-2.278	-4.329	-2.882
WLR_LN	-3.691	-7.125	-4.744
Bianbian	-3.074	-4.568	-1.867
Boshan	-3.073	-5.794	-3.841
Xiaogao	-1.923	-5.363	-4.185
Xiaojingshan	-2.315	-5.605	-4.273
YR_LN	-4.657	-9.009	-5.971
YR_MN	-4.224	-8.201	-5.097
YR_LBIA	-5.044	-8.82	-4.948
Upper_YR_LN	-5.847	-8.504	-4.221
Upper_YR_IA	-4.711	-8.231	-4.738
Shimao_LN	-3.879	-7.404	-4.622
Miaozigou_MN	-2.991	-4.917	-2.533
Yumin	-1.904	-3.711	-2.631
Nepal_Samdzong_1500BP.SG	-4.245	-7.668	-4.358
Nepal_Chokhopani_2700BP.SG	-2.447	-4.691	-2.957
Taiwan_Gongguan	-4.206	-6.863	-3.79
Taiwan_Hanben	-6.125	-10.721	-6.884
Tanshishan	-1.801	-4.584	-3.443
