# Supplementary material for: Genomic Insights Into the Genetic Structure and Natural Selection of Mongolians
Source: Front Genet. 2021 Dec 8;12:735786. doi: 10.3389/fgene.2021.735786 (PMC8693022; doi:10.3389/fgene.2021.735786)
Supplement: Supplementary file 6 [file Table9.xlsx]

## Sheet: A. two-way admixture
Table S9. qpAdm evaluation of whether a tested population is consistent with being a mixture of all possible pairs.
A. We showed the inferred mixture proportions in two-way admixture models, and models fitting at P>0.05 were highlighted by baby orange, models fitting at 0.01<P<0.05 were highlighted by baby blue. qpAdm computes standard errors (std. err.) from a Block Jackknife.
Tested Sample		Outgroups:Mbuti.DG Russia_MA1_HG.SG Russia_Lokomotiv_Eneolithic.SG Kazakhstan_Eneolithic_Botai.SG Iran_C_SehGabi Russia_Afanasievo Anatolia_N Japan_Jomon Liangdao2 Miaozigou_MN																									Outgroups:Mbuti.DG Russia_MA1_HG.SG Russia_Lokomotiv_Eneolithic.SG Iran_C_SehGabi Russia_Afanasievo Anatolia_N DevilsCave_N.SG Liangdao2 Xiaojingshan Miaozigou_MN					Outgroups:Mbuti.DG Russia_MA1_HG.SG Russia_Lokomotiv_Eneolithic.SG Kazakhstan_Eneolithic_Botai.SG Iran_C_SehGabi Russia_Afanasievo Mongolia_N_North Liangdao2 Miaozigou_MN													Outgroups: Mbuti.DG Russia_MA1_HG.SG Russia_Lokomotiv_Eneolithic.SG Iran_C_SehGabi Russia_Sintashta_MLBA.SG Mongolia_N_North Liangdao2 Xiaojingshan WSHG
	sample size	p	proportion		std.err		p	proportion		std.err		p	proportion		std.err		p	proportion		std.err		p	proportion		std.err		p	proportion		std.err		p	proportion		std.err	p	proportion		std.err	p	proportion		std.err		p	proportion		std.err
			DevilsCave_N.SG	Russia_Sintashta_MLBA.SG				Mongolia_N_North	Russia_Sintashta_MLBA.SG				AR_EN	Russia_Sintashta_MLBA.SG				YR_LN	Russia_Sintashta_MLBA.SG				WLR_BA	Russia_Sintashta_MLBA.SG				WLR_MN	Russia_Sintashta_MLBA.SG				Mongolia_EBA_2_Chemurchek	WLR_BA			Mongolia_EIA_4_Sagly	YR_LN			Mongolia_EIA_4_Sagly	WLR_BA				Mongolia_Medieval	Han.DG
Mongolian_inner	9	0.000652148	0.904	0.096	0.01		6.81132e-52	0.915	0.085	0.012		0.00188088	0.92	0.08	0.015		0.097828	0.94	0.06	0.008		0.212991	0.944	0.056	0.015		0.000725406	0.911	0.089	0.01		0.0913098	0.063	0.937	0.015	0.0833702	0.058	0.942	0.007	0.0832262	0.095	0.905	0.022		0.0131297	0.385	0.615	0.038
Mongolian_mid	16	5.769e-05	0.857	0.143	0.01		4.87342e-43	0.872	0.128	0.012		0.0247625	0.881	0.119	0.015		2.06445e-05	0.892	0.108	0.007		0.145789	0.903	0.097	0.014		0.00791616	0.868	0.132	0.01		0.147971	0.11	0.89	0.014	3.95236e-05	0.106	0.894	0.007	0.122216	0.166	0.834	0.02		0.0793426	0.572	0.428	0.041
Mongolian_outer	14	0.00156768	0.845	0.155	0.009		9.58936e-36	0.859	0.141	0.009		0.095761	0.87	0.13	0.015		5.74539e-07	0.877	0.123	0.008		0.0831887	0.891	0.109	0.015		0.000532171	0.855	0.145	0.01		0.0850861	0.116	0.884	0.015	2.41193e-08	0.115	0.885	0.008	0.0948829	0.178	0.822	0.02		0.0580084	0.645	0.355	0.046
Mongola_HGDP	2	4.5643e-05	0.909	0.091	0.012		1.10325e-39	0.909	0.091	0.013		0.0285643	0.918	0.082	0.018		0.0623341	0.946	0.054	0.011		0.37647	0.948	0.052	0.017		0.0484356	0.921	0.079	0.013		0.0377318	0.057	0.943	0.011	0.0377318	0.057	0.943	0.011	0.449564	0.099	0.901	0.024		0.0932398	0.348	0.652	0.051
Mongolian_BCET	7	2.60345e-06	0.91	0.09	0.011		1.33177e-51	0.923	0.077	0.01		0.00726498	0.915	0.085	0.016		0.0333086	0.943	0.057	0.008		0.0184158	0.95	0.05	0.015		8.53838e-05	0.911	0.089	0.011		0.00905707	0.068	0.932	0.016	0.0385242	0.059	0.941	0.008	0.00607403	0.1	0.9	0.023		0.072048	0.389	0.611	0.046
Mongolian_BX	3	0.0123931	0.837	0.163	0.012		4.96608e-22	0.872	0.128	0.011		0.235637	0.863	0.137	0.017		0.0526948	0.886	0.114	0.017		0.155904	0.872	0.128	0.018		0.000446245	0.849	0.151	0.012		0.0245862	0.115	0.885	0.017	2.82091e-07	0.122	0.878	0.011	0.0205254	0.176	0.824	0.024		0.0377721	0.695	0.305	0.073
Mongolian_NHT	8	1.17404e-05	0.732	0.268	0.01		4.36721e-25	0.741	0.259	0.009		0.343143	0.782	0.218	0.015		1.55495e-09	0.787	0.213	0.009		0.151933	0.767	0.233	0.014		0.00193883	0.746	0.254	0.01		0.00189788	0.229	0.771	0.014	3.46051e-09	0.236	0.764	0.009	0.00197161	0.352	0.648	0.018		0.000109359	1.034	-0.034	0.098

## Sheet: B.three-sources
D. We showed the inferred mixture proportions in three-way admixture models, and models fitting at P>0.05 were highlighted by baby orange, models fitting at 0.01<P<0.05 were highlighted by baby blue. qpAdm computes standard errors (std. err.) from a Block Jackknife.
Tested Sample	Outgroups:Mbuti.DG Russia_MA1_HG.SG Russia_Lokomotiv_Eneolithic.SG Iran_C_SehGabi Russia_Afanasievo Anatolia_N Japan_Jomon Liangdao2 Xiaojingshan Miaozigou_MN																									Outgroups:Mbuti.DG Russia_MA1_HG.SG Russia_Lokomotiv_Eneolithic.SG Iran_C_SehGabi CHG Mongolia_N_North Kazakhstan_Eneolithic_Botai.SG WSHG Yumin																Outgroups: Mbuti.DG Russia_MA1_HG.SG Russia_Lokomotiv_Eneolithic.SG Iran_C_SehGabi CHG Kazakhstan_Eneolithic_Botai.SG WSHG DevilsCave_N.SG Miaozigou_MN YR_LN
																																		Outgroups:Russia_MA1_HG.SG Russia_Lokomotiv_Eneolithic.SG Iran_C_SehGabi CHG Mongolia_N_North Kazakhstan_Eneolithic_Botai.SG WSHG Yumin								Outgroups: Mbuti.DG Russia_MA1_HG.SG Russia_Lokomotiv_Eneolithic.SG Iran_C_SehGabi CHG Kazakhstan_Eneolithic_Botai.SG WSHG Yumin YR_LN
	sample size	p	YR_LN		DevilsCave_N.SG		Russia_Sintashta_MLBA.SG			p	YR_LN		AR_EN		Russia_Sintashta_MLBA.SG			p	YR_LN		Mongolia_N_North		Russia_Sintashta_MLBA.SG			p	YR_LN		Mongolia_EIA_1_SlabGrave		Turkmenistan_Gonur_BA_1			p	YR_LN		Mongolia_Khovsgol_LBA		Turkmenistan_Gonur_BA_1			p	Han.DG		Mongolia_N_North		Russia_Alan.SG
			proportion	std.err	proportion	std.err	proportion	std.err			proportion	std.err	proportion	std.err	proportion	std.err			proportion	std.err	proportion	std.err	proportion	std.err			proportion	std.err	proportion	std.err	proportion	std.err			proportion	std.err	proportion	std.err	proportion	std.err			proportion	std.err	proportion	std.err	proportion	std.err
Mongolian_inner	9	0.829484	0.65	0.095	0.276	0.092	0.074	0.007		0.595368	0.752	0.085	0.182	0.084	0.066	0.006		0.80183	0.82	0.038	0.115	0.037	0.066	0.006		0.396792	0.843	0.062	0.1	0.057	0.057	0.007		0.637621	0.884	0.032	0.078	0.035	0.038	0.007		0.890384	0.744	0.021	0.199	0.021	0.057	0.006
Mongolian_mid	16	0.00609207	0.551	0.247	0.328	0.24	0.121	0.01		0.689692	0.545	0.082	0.343	0.082	0.112	0.007		0.165515	0.728	0.035	0.161	0.035	0.112	0.006		5.25894e-05	0.698	0.076	0.207	0.07	0.095	0.008		0.565756	0.769	0.028	0.178	0.031	0.053	0.007		0.0319464	0.658	0.019	0.242	0.02	0.1	0.005
Mongolian_outer	14	0.0209194	0.263	0.222	0.59	0.215	0.146	0.01		0.857961	0.455	0.084	0.418	0.083	0.127	0.008		0.229644	0.648	0.037	0.224	0.037	0.129	0.006		7.45113e-08	0.708	0.089	0.188	0.083	0.104	0.009		0.02179	0.726	0.03	0.213	0.033	0.06	0.007		0.00146412	0.548	0.021	0.323	0.021	0.13	0.006
Mongola_HGDP	2	0.0403004	0.967	0.29	-0.018	0.279	0.051	0.015		0.191857	0.623	0.207	0.317	0.2	0.06	0.012		0.0464597	0.917	0.06	0.031	0.059	0.052	0.01		0.223414	0.785	0.098	0.161	0.089	0.053	0.012		0.342992	0.911	0.051	0.063	0.056	0.026	0.012		0.423988	0.753	0.03	0.193	0.03	0.054	0.009
Mongolian_BCET	7	0.0672622	0.839	0.195	0.097	0.189	0.064	0.009		0.217925	0.722	0.149	0.212	0.145	0.066	0.008		0.112194	0.87	0.044	0.069	0.043	0.062	0.007		0.157115	0.832	0.079	0.115	0.071	0.052	0.011		0.745685	0.842	0.039	0.131	0.042	0.027	0.009		0.0483225	0.745	0.026	0.199	0.026	0.056	0.007
Mongolian_BX	3	0.0816465	0.065	0.177	0.771	0.171	0.164	0.012		0.42699	0.321	0.14	0.542	0.14	0.137	0.012		0.0703264	0.583	0.05	0.276	0.048	0.142	0.009		0.0652729	0.901	0.11	0.01	0.099	0.089	0.015		0.324343	0.8	0.05	0.125	0.055	0.074	0.012		0.000235305	0.504	0.031	0.367	0.032	0.129	0.009
Mongolian_NHT	8	0.00143431	0.165	0.372	0.574	0.358	0.261	0.016		0.983864	0.337	0.083	0.437	0.085	0.226	0.009		0.0995175	0.54	0.04	0.22	0.039	0.24	0.007		1.67199e-12	0.782	0.279	0.022	0.249	0.196	0.031		0.00280352	0.527	0.036	0.314	0.04	0.16	0.01		2.34495815e-	0.405	0.031	0.346	0.032	0.25	0.007
[truncated: 7 more columns]

## Sheet: C. four-way
C.We showed the inferred mixture proportions in four-way admixture models, and models fitting at P>0.05 were highlighted by baby orange, models fitting at 0.01<P<0.05 were highlighted by baby blue. qpAdm computes standard errors (std. err.) from a Block Jackknife.
	Outgroups:Mbuti.DG Onge.DG Russia_MA1_HG.SG Russia_Lokomotiv_Eneolithic.SG Russia_Afanasievo Anatolia_N Kazakhstan_Eneolithic_Botai.SG Miaozigou_MN Liangdao2 Iran_GanjDareh_N											Outgroups:Mbuti.DG Onge.DG Russia_MA1_HG.SG Russia_Lokomotiv_Eneolithic.SG Iran_GanjDareh_N Russia_Afanasievo Russia_Shamanka_Eneolithic.SG Anatolia_N Miaozigou_MN Liangdao2
Tested Sample	sample size	p	YR_LN		Russia_Sintashta_MLBA.SG		Mongolia_N_North		Turkmenistan_Gonur_BA_1			p	YR_LN		Russia_Sintashta_MLBA.SG		DevilsCave_N.SG		Turkmenistan_Gonur_BA_1
			proportion	std.err	proportion	std.err	proportion	std.err	proportion	std.err			proportion	std.err	proportion	std.err	proportion	std.err	proportion	std.err
Mongolian_inner	9	0.388638	0.82	0.04	0.056	0.022	0.117	0.038	0.007	0.023		0.655773	0.607	0.07	0.06	0.021	0.322	0.065	0.01	0.021
Mongolian_mid	16	0.0153957	0.718	0.036	0.126	0.02	0.168	0.035	-0.013	0.021		0.000420672	0.327	0.131	0.136	0.025	0.548	0.122	-0.012	0.025
Mongolian_outer	14	0.01186	0.62	0.037	0.092	0.019	0.248	0.037	0.04	0.02		0.0131448	0.133	0.124	0.111	0.028	0.718	0.116	0.038	0.03
Mongola_HGDP	2	0.338471	0.854	0.056	0.058	0.031	0.079	0.054	0.008	0.034		0.0341794	0.619	0.131	0.065	0.025	0.313	0.122	0.003	0.025
Mongolian_BCET	7	0.0572766	0.849	0.044	0.042	0.023	0.089	0.042	0.02	0.024		0.0217849	0.628	0.081	0.039	0.023	0.305	0.076	0.027	0.023
Mongolian_BX	3	0.00257775	0.568	0.053	0.109	0.026	0.289	0.051	0.034	0.027		0.130084	0.093	0.113	0.123	0.032	0.747	0.106	0.037	0.033
Mongolian_NHT	8	6.3488e-06	0.488	0.046	0.201	0.024	0.264	0.044	0.047	0.025		0.000644012	-0.05	0.164	0.215	0.035	0.779	0.154	0.057	0.036

## Sheet: D.sex-bais
D. We showed the inferred mixture proportions in Mongolian autosome and X chromosome to test evaluate potential sex bias, and models fitting at P>0.05 were highlighted by baby orange. qpAdm computes standard errors (std. err.) from a Block Jackknife.
	Outgoups:Mbuti.DG Russia_MA1_HG.SG Russia_Lokomotiv_Eneolithic.SG Kazakhstan_Eneolithic_Botai.SG Iran_GanjDareh_N Anatolia_N Russia_Sintashta_MLBA.SG Mongolia_N_North YR_LN WSHG
Tested Sample	sample size	p(autosome)	proportion		std.err	p(chrom=23)	proportion		std.err	Z
			Han.DG	Mongolia_Medival			Han.DG	Mongolia_Medival		Han.DG	Mongolia_Medival
Mongolian	39	0.0867619	0.47	0.53	0.03	0.868793	-1.708	2.708	45.407	0.0479662	-0.0479662
