# Supplementary material for: Genomic Insights Into the Genetic Structure and Natural Selection of Mongolians
Source: Front Genet. 2021 Dec 8;12:735786. doi: 10.3389/fgene.2021.735786 (PMC8693022; doi:10.3389/fgene.2021.735786)
Supplement: Supplementary file 13 [file Table15.xlsx]

## Sheet: A.related trait
Table S16. The genes related PheWAS traits and gene expression information of Mongolian genes under natural selection from GeneATLAS and GTEx,respectively.
A. The related PheWAS traits of genes under natural selection choosing from iHS
SNPID	CHR	POSITION	Ref/Alt	Linear closest gene	ralted trait from GeneATLAS dataset
rs75197161	1	94520398	C/T	ABCA4	NA
rs4845404	1	155007293	C/T	DCST1,DCST2	Leg predicted mass (right)
rs11264300	1	155019710	A/C	DCST1,LOC100505666	Leg predicted mass (right)
rs2274616	1	145536082	G/A	ITGA10	H10-H13 Disorders of conjunctiva
rs11264275	1	154825270	T/G	KCNN3	heart arrhythmia
rs232578	2	38385902	G/A	CYP1B1-AS1	C61 Malignant neoplasm of prostate
rs922452	2	109543883	C/T	EDAR	Nucleated red blood cell count
rs260674	2	109599256	G/A	EDAR	Mean platelet (thrombocyte) volume
rs13410305	2	108912673	C/A	SULT1C2	Current tobacco smoking
rs4149423	2	108916044	A/G	SULT1C2	H83 Other diseases of inner ear
rs12620050	2	108919798	G/A	SULT1C2	H83 Other diseases of inner ear
rs1879494	2	108938515	C/A	SULT1C2P1	K92 Other diseases of digestive system
rs12477830	2	108938735	A/G	SULT1C2P1	L05 Pilonidal cyst
rs12476238	2	108940336	T/C	SULT1C2P1	L05 Pilonidal cyst
rs17036146	2	108946069	G/A	SULT1C2P1	C64 Malignant neoplasm of kidney, except renal pelvis
rs6709978	2	108946860	A/C	SULT1C2P1	peripheral nerve disorder
rs973507	2	108950420	C/T	SULT1C2P1	Lymphocyte count
rs730631	2	108950832	T/G	SULT1C2P1	Lymphocyte count
rs4682765	3	45125566	C/T	CDCP1	Arm fat percentage (left)
rs3135872	4	1802278	A/G	FGFR3	NA
rs7696497	4	7536746	C/T	SORCS2	J92 Pleural plaque
rs702543	5	58842774	C/T	PDE4D	Ease of skin tanning
rs9359876	6	90644783	C/T	BACH2	K20 Oesophagitis
rs1407045	6	26476155	A/G	BTN2A1,LOC285819	Mean corpuscular haemoglobin
rs742090	6	26415637	A/C	BTN3A1	Mean corpuscular haemoglobin
rs12199613	6	26367218	C/T	BTN3A2	Mean corpuscular haemoglobin
rs2073526	6	26374658	G/A	BTN3A2,LOC101928771	malabsorption/coeliac disease
rs13218591	6	26376832	T/C	BTN3A2,LOC101928771	malabsorption/coeliac disease
rs2076531	6	32363712	A/G	BTNL2	Platelet count
rs17202449	6	32363722	A/G	BTNL2	Mean platelet (thrombocyte) volume
rs41355746	6	32364052	C/T	BTNL2	Platelet count
rs28366191	6	32364190	A/G	BTNL2	Mean platelet (thrombocyte) volume
rs72847948	6	32365553	C/T	BTNL2	Lymphocyte count
rs60817888	6	32366432	C/T	BTNL2	NA
rs59833897	6	32366537	C/T	BTNL2	malabsorption/coeliac disease
rs3117116	6	32367017	G/A	BTNL2	G35 Multiple sclerosis
rs9268498	6	32375431	T/C	BTNL2	hypothyroidism/myxoedema
rs3763309	6	32375973	C/A	BTNL2	rheumatoid arthritis
rs3763312	6	32376348	G/A	BTNL2	rheumatoid arthritis
rs78587369	6	32370927	G/A	BTNL2,LOC101929163	Platelet count
rs73400843	6	32371500	G/A	BTNL2,LOC101929163	Lymphocyte count
rs3793127	6	32371915	C/T	BTNL2,LOC101929163	rheumatoid arthritis
rs11756797	6	31077468	T/G	C6orf15	Lymphocyte count
rs116399318	6	31078664	T/C	C6orf15	psoriasis
rs2270190	6	31080586	A/G	C6orf15	White blood cell (leukocyte) count
rs130079	6	31112737	C/A	CCHCR1	malabsorption/coeliac disease
rs1265075	6	31113113	C/A	CCHCR1	Mean platelet (thrombocyte) volume
rs1265070	6	31115207	C/T	CCHCR1	Haemoglobin concentration
rs1265110	6	31119422	C/T	CCHCR1	Haemoglobin concentration
rs33941312	6	31084191	T/C	CDSN,PSORS1C1	psoriasis
rs1265045	6	31085340		CDSN,PSORS1C1	hypothyroidism/myxoedema
rs3132550	6	31086048		CDSN,PSORS1C1	malabsorption/coeliac disease
rs2844700	6	30912900	G/A	DPCR1	Haemoglobin concentration
rs3132581	6	30913458	G/A	DPCR1	malabsorption/coeliac disease
rs2247178	6	30916718	G/A	DPCR1	hypothyroidism/myxoedema
rs3094086	6	30919391	G/A	DPCR1	malabsorption/coeliac disease
rs3132580	6	30920124	G/A	DPCR1	malabsorption/coeliac disease
rs29243	6	29599102	G/A	GABBR1	High light scatter reticulocyte count
rs9262601	6	31019970	A/G	HCG22	White blood cell (leukocyte) count
rs28366190	6	32357274	C/T	HCG23	Mean platelet (thrombocyte) volume
rs17577980	6	32359821	G/A	HCG23	Standing height
rs28397284	6	31166936	T/C	HCG27	thyroid problem (not cancer)
rs11961983	6	31168483	A/G	HCG27	thyroid problem (not cancer)
rs17191181	6	31171876	C/T	HCG27	thyroid problem (not cancer)
rs3094228	6	31429927	T/C	HCP5	malabsorption/coeliac disease
rs3099840	6	31430721	A/G	HCP5	malabsorption/coeliac disease
rs11752262	6	31431757	A/G	HCP5	Eosinophill percentage
rs3094014	6	31433558	G/A	HCP5	malabsorption/coeliac disease
rs74290509	6	31434027	G/A	HCP5	Eosinophill percentage
rs3094604	6	31434111	A/G	HCP5	malabsorption/coeliac disease
rs2516517	6	31435326	G/T	HCP5	psoriasis
rs4496782	6	26184617	T/C	HIST1H2BE	Mean corpuscular haemoglobin
rs806794	6	26200677	A/G	HIST1H2BF,HIST1H3D,HIST1H2AD	Standing height
rs116548975	6	31320833	C/T	HLA-B	Standing height
rs12198288	6	31321638	G/A	HLA-B	psoriasis
rs3819294	6	31322487	G/A	HLA-B	Mean platelet (thrombocyte) volume
rs116738814	6	31326566	C/T	HLA-B	psoriasis
rs114783056	6	31327265	C/T	HLA-B	Lymphocyte count
rs68085422	6	31327326	G/A	HLA-B	Lymphocyte count
rs71563322	6	31327415	G/A	HLA-B	psoriasis
rs36055487	6	31327481	C/T	HLA-B	psoriasis
rs3819285	6	31322742	G/T	HLA-B,MIR6891	Platelet crit
rs13214791	6	31322762	G/T	HLA-B,MIR6891	psoriasis
rs41563818	6	31323414	G/A	HLA-B,MIR6891	Lymphocyte count
rs17881233	6	31323745	C/A	HLA-B,MIR6891	psoriasis
rs114038515	6	31324941	C/T	HLA-B,MIR6891	NA
rs9357121	6	31240479	T/G	HLA-C,LOC101929772	ankylosing spondylitis
rs5009853	6	31240636	C/T	HLA-C,LOC101929772	Standing height
rs5010528	6	31241032	A/G	HLA-C,LOC101929772	Lymphocyte count
rs114183633	6	31241241	C/T	HLA-C,LOC101929772	Standing height
rs116713535	6	31241495	G/A	HLA-C,LOC101929772	NA
rs2524083	6	31241737	C/T	HLA-C,LOC101929772	White blood cell (leukocyte) count
rs5875416	6	32782030	A/C	HLA-DOB	NA
rs17211741	6	32626346	G/A	HLA-DQB1	Mean platelet (thrombocyte) volume
rs9268657	6	32409656	G/A	HLA-DRA	malabsorption/coeliac disease
rs9258220	6	29711041	C/T	HLA-F-AS1	Mean corpuscular haemoglobin
rs9258206	6	29704237	G/A	HLA-F-AS1,HLA-F	Eosinophill percentage
rs9258213	6	29706691	T/C	HLA-F-AS1,HLA-F	Mean corpuscular haemoglobin
rs9262215	6	30787128	C/T	LINC00243	Eosinophill percentage
rs57065637	6	30788606	T/C	LINC00243	psoriasis
rs9262216	6	30789694	T/G	LINC00243	Eosinophill percentage
rs1264350	6	30796545	T/C	LINC00243	malabsorption/coeliac disease
rs9262218	6	30797215	C/T	LINC00243	Eosinophill percentage
rs112100248	6	30798476	C/T	LINC00243	psoriasis
rs6933331	6	29495280	G/A	LINC01015	thyroid problem (not cancer)
rs16895022	6	29501220	G/A	LINC01015	K83 Other diseases of biliary tract
rs7454567	6	31240826	G/A	LOC101929772	Standing height
rs7454526	6	31240884	A/G	LOC101929772	Standing height
rs58749093	6	31365864	C/T	MICA,LOC101929072	psoriasis
rs2071652	6	29635317	C/T	MOG	Mean corpuscular volume
rs3869095	6	30980015	G/A	MUC22	malabsorption/coeliac disease
rs12211072	6	30982948	G/A	MUC22	malabsorption/coeliac disease
rs12215548	6	30986644	T/C	MUC22	malabsorption/coeliac disease
rs12208652	6	30987170	C/A	MUC22	malabsorption/coeliac disease
rs6928038	6	30994283	G/A	MUC22	soft tissue inflammation
rs9267785	6	31924869	C/T	NELFE,SKIV2L,MIR1236	E10 Insulin-dependent diabetes mellitus
rs3131296	6	32172993	C/T	NOTCH4	malabsorption/coeliac disease
rs379464	6	32186348	C/T	NOTCH4	Lymphocyte count
rs2854048	6	32191118	G/A	NOTCH4	Red blood cell (erythrocyte) count
rs3830041	6	32191339	C/T	NOTCH4	psoriasis
rs71563311	6	31136994	C/A	POU5F1	psoriasis
rs41257954	6	31138310	C/T	POU5F1	psoriasis
rs12215963	6	31138619	A/G	POU5F1	psoriasis
rs60337024	6	30576801	G/A	PPP1R10	psoriasis
rs3807031	6	30033884	C/A	PPP1R11,ZNRD1	J40-J47 Chronic lower respiratory diseases
rs9263708	6	31095270	T/C	PSORS1C1	malabsorption/coeliac disease
rs2233954	6	31105672	G/A	PSORS1C1,PSORS1C2	Monocyte count
rs2233947	6	31107055	C/T	PSORS1C1,PSORS1C2	L29 Pruritus
rs1265093	6	31107187	G/A	PSORS1C1,PSORS1C2	White blood cell (leukocyte) count
rs2233940	6	31107922	C/T	PSORS1C1,PSORS1C2	psoriasis
rs9263733	6	31108829	C/T	PSORS1C2,PSORS1C1,CCHCR1	hypothyroidism/myxoedema
rs11965379	6	30041509	C/T	RNF39	Eosinophill percentage
rs11965540	6	30042057	G/A	RNF39	White blood cell (leukocyte) count
rs3095152	6	30899650	G/A	SFTA2	malabsorption/coeliac disease
rs2746314	6	80374293	T/C	SH3BGRL2	O82 Single delivery by Caesarean section
rs3819714	6	32804217	G/A	TAP2	thyroid problem (not cancer)
rs3819715	6	32804219	G/T	TAP2	thyroid problem (not cancer)
rs241427	6	32804414	A/G	TAP2	hypothyroidism/myxoedema
rs79828868	6	30103403	A/C	TRIM40	High light scatter reticulocyte count
rs16895070	6	29521557	T/C	UBD	Standing height
rs6915177	6	29522588	C/T	UBD	Standing height
rs7757931	6	29523670	C/A	UBD	Standing height
rs2076486	6	29523872	A/G	UBD	Standing height
rs2076484	6	29524003	A/G	UBD	Standing height
rs64036	6	29527267	C/A	UBD	thyroid problem (not cancer)
rs2272991	6	29527599	T/C	UBD	p>0.1
rs362535	6	29527621	T/C	UBD	Mean platelet (thrombocyte) volume
rs1132408	6	30881103	C/A	VARS2,GTF2H4	psoriasis
rs3757328	6	30028352	G/A	ZNRD1,ZNRD1-AS1	psoriasis
rs3757333	6	30028606	C/A	ZNRD1,ZNRD1-AS1	psoriasis
rs11965452	6	30011802	C/A	ZNRD1-AS1	psoriasis
rs10281587	7	148035622	T/C	CNTNAP2	Impedance of leg (right)
rs2302535	7	55154688	A/C	EGFR	Platelet distribution width
rs1541549	7	7788142	T/C	UMAD1,RPA3OS	F20-F29 Schizophrenia, schizotypal and delusional disorders
rs7831590	8	41547386	A/G	ANK1	Mean sphered cell volume
rs2357666	8	66954615	C/A	DNAJC5B	Platelet crit
rs6986002	8	11002093	C/T	XKR6	Platelet distribution width
rs12413011	10	55870356	C/T	PCDH15	thyroid problem (not cancer)
rs4935502	10	55955444	T/G	PCDH15	Fresh fruit intake
rs10743391	12	20869434	G/A	SLCO1C1	C54 Malignant neoplasm of corpus uteri
rs1884633	14	69434083	G/A	ACTN1	Mean platelet (thrombocyte) volume
rs4779814	15	31356425	T/C	MIR211,TRPM1	Ease of skin tanning
rs11070718	15	31293454	C/T	TRPM1	Impedance of arm (right)
rs2959041	15	31329142	T/C	TRPM1	L40 Psoriasis
rs2288242	15	31330280	A/G	TRPM1	L40 Psoriasis
rs11070765	15	31348612	A/G	TRPM1	Ease of skin tanning
rs3784599	15	31359457	T/G	TRPM1	Mean corpuscular haemoglobin
rs2241493	15	31362352	C/T	TRPM1	Mean corpuscular haemoglobin
rs4779816	15	31369123	A/G	TRPM1	I42 Cardiomyopathy
rs4779817	15	31369223	C/T	TRPM1	J30-J39 Other diseases of upper respiratory tract
rs11070796	15	31376365	A/G	TRPM1	Skin colour
rs6493454	15	31393945	C/T	TRPM1	eumothorax
rs3809578	15	31394537	G/A	TRPM1	Ease of skin tanning
rs919001	15	31357138	A/G	TRPM1,MIR211	Ease of skin tanning
rs2549156	16	82862655	G/T	CDH13,LOC101928446,RP11-22H5.2	N42 Other disorders of prostate
rs1903620	16	82862940	G/A	CDH13,LOC101928446,RP11-22H5.2	psychological/psychiatric problem
rs4794162	17	48642946	A/C	CACNA1G	Trunk fat-free mass
rs62059698	17	48617493	A/G	EPN3	Number of full brothers
rs8076470	17	48625828	C/T	SPATA20	High light scatter reticulocyte count

## Sheet: B.expression information
B. gene expression information of genes under natural selection
GENE	The tissue with most exon Expression Information
ABCA4	Kidney - Medulla
ACTN1	Artery - Aorta Artery - Tibial Artery - Coronary Colon - Sigmoid Esophagus - Muscularis Esophagus - Gastroesophageal Junction Cells - Cultured fibroblasts Bladder Uterus Fallopian Tube
ANK1	Brain - Cerebellum Brain - Cerebellar Hemisphere Muscle - Skeletal
BACH2	Spleen Ovary Uterus Brain - Cerebellar Hemisphere Nerve - Tibia
BTN2A1	Brain - Cerebellum Brain - Cerebellar Hemisphere Spleen
BTN3A1	Spleen Cells - EBV-transformed lymphocytes
BTN3A2	Spleen Cells - EBV-transformed lymphocytes
BTNL2	Ovary Testis Small Intestine - Terminal Ileum Cervix - Endocervix Cervix - Ectocervix Brain - Hypothalamus
C6orf15	Skin - Sun Exposed (Lower leg) Skin - Not Sun Exposed (Suprapubic)
CACNA1G	Brain - Cerebellum Cervix - Endocervix Cervix - Ectocervix Brain - Cortex
CCHCR1	Testis
CDCP1	Esophagus - Mucosa Vagina Skin - Sun Exposed (Lower leg) Skin - Not Sun Exposed (Suprapubic)
CDH13	Artery - Aorta Cells - Cultured fibroblasts Artery - Tibial Artery - Coronary Cervix - Ectocervix Uterus
CDSN	Skin - Sun Exposed (Lower leg) Skin - Not Sun Exposed (Suprapubic)
CNTNAP2	Brain - Spinal cord (cervical c-1) Brain - Frontal Cortex (BA9) Brain - Cortex Brain - Hypothalamus Brain - Anterior cingulate cortex (BA24)
CYP1B1-AS1	Nerve - Tibial Fallopian Tube Prostate Cervix - Endocervix Cervix - Ectocervix Uterus Breast - Mammary Tissue Adipose - Visceral (Omentum)
DCST1	Testis Skin - Sun Exposed (Lower leg) Skin - Not Sun Exposed (Suprapubic)
DCST2	Testis Skin - Sun Exposed (Lower leg) Skin - Not Sun Exposed (Suprapubic)
DNAJC5B	Testis
DPCR1	Stomach
EDAR	Esophagus - Mucosa
EPN3	Skin - Sun Exposed (Lower leg) Skin - Not Sun Exposed (Suprapubic) Stomach Esophagus - Mucosa、Prostate Vagina Minor Salivary Gland
FGFR3	Esophagus - Mucosa Skin - Sun Exposed (Lower leg) Skin - Not Sun Exposed (Suprapubic) Vagina Pancreas Brain - Nucleus accumbens (basal ganglia) Brain - Caudate (basal ganglia) Brain - Frontal Cortex (BA9) Brain - Cortex Brain - Amygdala Brain - Putamen (basal ganglia) Brain - Anterior cingulate cortex (BA24)
GABBR1	Brain - Cerebellum Brain - Cerebellar Hemisphere Brain - Substantia nigra Brain - Hippocampus Brain - Hypothalamus Brain - Putamen (basal ganglia) Brain - Amygdala Brain - Cortex Brain - Caudate (basal ganglia) Brain - Frontal Cortex (BA9) Brain - Nucleus accumbens (basal ganglia) Brain - Anterior cingulate cortex (BA24)
GTF2H4	Cells - EBV-transformed lymphocytes Brain - Cerebellum Brain - Cerebellar Hemisphere Cervix - Ectocervix Cells - Cultured fibroblasts Nerve - Tibial Cervix - Endocervix Uterus Testis Thyroid Pituitary
HCG22	Vagina Esophagus - Mucosa
HCG23	Ovary Brain - Hypothalamus、Brain - Spinal cord (cervical c-1) Brain - Anterior cingulate cortex (BA24)
HCG27	Whole Blood Spleen
HCP5	Spleen Cells - EBV-transformed lymphocytes
HIST1H2BE	Brain - Cerebellum Brain - Cerebellar Hemisphere Prostate
HLA-B	Small Intestine - Terminal Ileum Lung Whole Blood Spleen Cells - EBV-transformed lymphocytes
HLA-C	Whole Blood Small Intestine - Terminal Ileum Spleen Lung Cells - E
HLA-DOB	Spleen Cells - EBV-transformed lymphocytes
HLA-DQB1	Cells - EBV-transformed lymphocytes Spleen Lung
HLA-DRA	Cells - EBV-transformed lymphocytes Small Intestine - Terminal Ileum Spleen Lung
HLA-F	Spleen Cells - EBV-transformed lymphocytes Whole Blood Small Intestine - Terminal Ileum Lung
HLA-F-AS1	Cervix - Endocervix Cervix - Ectocervix Spleen Uterus Small Inte
ITGA10	Artery - Aorta Artery - Tibial Artery - Coronary
KCNN3	Cells - EBV-transformed lymphocytes
LINC00243	Small Intestine - Terminal Ileum Whole Blood Spleen
LINC01015	Testis
LOC100505666	NA
LOC101928446	NA
LOC101929072	NA
LOC101929163	NA
LOC285819	NA
MICA	Ovary Cervix - Ectocervix Artery - Coronary Artery - Aorta Vagina Nerve - Tibial Cervix - Endocervix Lung Uterus Artery - Tibial Kidney - Cortex Adipose - Visceral (Omentum) Kidney - Medulla Prostate Colon - Sigmoid Fallopian Tube Bladder Thyroid Breast - Mammary Tissue Adipose - Subcutaneous Esophagus - Muscularis Esophagus - Gastroesophageal Junction
MIR1236	Liver
MIR211	NA
MIR6891	Spleen Whole Blood Lun
MOG	Brain - Spinal cord (cervical c-1)Brain - Putamen (basal ganglia) Brain - Substantia nigra Brain - Hippocampus
MUC22	Esophagus - Mucosa
NELFE	Testis
NOTCH4	Adipose - Visceral (Omentum) Lung Breast - Mammary Tissue Adipose - Subcutaneous
PCDH15	Brain - Hypothalamus Brain - Amygdala
PDE4D	Muscle - Skeletal
POU5F1	Kidney - Medulla Kidney - Cortex
PPP1R10	Testis Cells - EBV-transformed lymphocytes Cells - Cultured fibroblast、Cervix - Endocervix
PPP1R11	Testis Whole Blood、Artery - Tibial、Kidney - Medulla、Esophagus - Muscularis Colon - Sigmoid、Brain - Frontal Cortex (BA9) Brain - Cortex
PSORS1C1	Testis
PSORS1C2	Skin - Sun Exposed (Lower leg) Skin - Not Sun Exposed (Suprapubic)
RNF39	Skin - Sun Exposed (Lower leg) Skin - Not Sun Exposed (Suprapubic)
SFTA2	Lung
SH3BGRL2	Esophagus - Mucosa Thyroid Minor Salivary Gland
SKIV2L	Cells - EBV-transformed lymphocytes Pituitary Prostate Thyroid Small Intestine - Terminal Ileum Liver、Spleen Adrenal Gland
SLCO1C1	Brain - Caudate (basal ganglia) Brain - Putamen (basal ganglia) Brain - Nucleus accumbens (basal ganglia) Pituitar
SORCS2	Nerve - Tibial Brain - Nucleus accumbens (basal ganglia) Brain - Caudate (basal ganglia)
SPATA20	Testis Thyroid Adrenal Gland
SULT1C2	Kidney - Medulla Kidney - Cortex
SULT1C2P1	Kidney - Medulla Kidney - Cortex
TAP2	Cells - EBV-transformed lymphocytes Spleen Small Intestine - Terminal Ileum Lung
TRIM40	Testis Small Intestine - Terminal Ileum
TRPM1	Skin - Sun Exposed (Lower leg) Skin - Not Sun Exposed (Suprapubic) Test
UBD	Cells - EBV-transformed lymphocytes
UMAD1	Pituitary Brain - Spinal cord (cervical c-1) Brain - Hypothalamus Brain - Cerebellar Hemisphere Adrenal Gland Thyroid Stomach Prostate
VARS2	Brain - Cerebellum Brain - Cerebellar Hemisphere
XKR6	Testis Cells - EBV-transformed lymphocytes
ZNRD1	Cells - EBV-transformed lymphocytes
