# Supplementary material for: Genomic Insights Into the Genetic Structure and Natural Selection of Mongolians
Source: Front Genet. 2021 Dec 8;12:735786. doi: 10.3389/fgene.2021.735786 (PMC8693022; doi:10.3389/fgene.2021.735786)
Supplement: Supplementary file 17 [file Table6.xlsx]

## Sheet: A. Mongolian_inner
Table S6. f4(Mbuti,Iranian-related populations;Mongolian, X) detected the differentiated genetic affinity of Iranian-related in Mongolian subgroups and other ancient populations.
A. f4 statistics tested the gene flow from Iranian-related populations in Mongolian_inner, non-significant Z scores (|Z| <1.8) were highlighted in blue.
f4(Mbuti.DG,Iranian-related populations; Mongolian_inner, X)
	Iran_GanjDareh_N	Iran_C_TepeHissar	Turkmenistan_Gonur_BA_1
Mongolian_mid	1.125	4.034	3.064
Mongolian_outer	3.143	4.027	3.779
Mongola.DG	-0.694	-0.182	-0.583
Ulchi.DG	0.355	-0.02	-0.297
CHB.SG	-4.815	-4.27	-2.672
Kazakhstan_Wusun_2.SG	11.266	12.541	11.521
Kyrgyzstan_TianShanSaka.SG	18.646	22.066	19.546
Kyrgyzstan_TianShanHun.SG	20.265	24.733	22.39
Kazakhstan_Medieval_Nomad.SG	7.341	8.252	9.193
Kazakhstan_Kangju.SG	18.318	21.2	18.831
DevilsCave_N.SG	-0.535	-2.657	-2.954
Mongolia_N_North	1.224	2.72	1.156
Mongolia_N_East	-0.028	1.1	1.301
Mongolia_LBA_4_CenterWest	10.066	12.52	11.812
Mongolia_LBA_3_MongunTaiga	14.303	18.011	15.953
Mongolia_LBA_2_Ulaanzukh	1.444	4.072	2.597
Mongolia_Khovsgol_LBA	9.401	13.725	11.537
Mongolia_EIA_1_SlabGrave	3.239	4.625	3.369
Mongolia_EBA_1_Ulgii	6.396	8.706	7.734
Mongolia_EIA_4_Sagly	20.735	27.523	23.654
Mongolia_XiongNu.SG	-1.431	-1.593	-1.349
Mongolia_XiongNu_WE.SG	7.826	11.125	10.7
Mongolia_IA_Xianbei	1.045	2.413	3.194
Mongolia_Medieval	3.237	5.566	4.382
Mongolia_Mongol	6.253	7.481	6.261

## Sheet: B.Mongolian_mid
B.f4 statistics tested the gene flow from Iranian-related populations in Mongolian_mid, non-significant Z scores (|Z| <1.8) were highlighted in blue.
f4(Mbuti.DG,Iranian-related populations; Mongolian_mid, X)
	Iran_GanjDareh_N	Iran_C_TepeHissar	Turkmenistan_Gonur_BA_1
Mongolian_outer	2.616	0.38	0.992
Mongola.DG	-1.302	-2.486	-2.411
Ulchi.DG	-0.256	-2.198	-2.031
CHB.SG	-7.196	-10.231	-6.858
Kazakhstan_Wusun_2.SG	11.112	11.742	11.088
Kyrgyzstan_TianShanSaka.SG	18.995	21.515	18.901
Kyrgyzstan_TianShanHun.SG	20.923	24.783	22.384
Kazakhstan_Medieval_Nomad.SG	7.251	7.218	8.424
Kazakhstan_Kangju.SG	18.242	21.065	18.326
DevilsCave_N.SG	-1.053	-4.604	-4.497
Mongolia_N_North	0.85	0.667	-0.465
Mongolia_N_East	-0.617	-0.528	-0.06
Mongolia_LBA_4_CenterWest	10.362	11.201	10.882
Mongolia_LBA_3_MongunTaiga	14.498	16.996	15.724
Mongolia_LBA_2_Ulaanzukh	1.037	2.544	1.137
Mongolia_Khovsgol_LBA	9.891	12.64	11.038
Mongolia_EIA_1_SlabGrave	2.696	1.968	1.34
Mongolia_EBA_1_Ulgii	6.162	7.404	7.011
Mongolia_EIA_4_Sagly	21.405	28.276	23.899
Mongolia_XiongNu.SG	-2.073	-3.488	-2.854
Mongolia_XiongNu_WE.SG	7.688	10.239	10.031
Mongolia_IA_Xianbei	0.802	1.355	2.084
Mongolia_Medieval	2.766	4.295	3.215
Mongolia_Mongol	5.798	6.268	5.217

## Sheet: C.Mongolian_outer
C. f4 statistics testED the gene flow from Iranian-related populations in Mongolian_outer, non-significant Z scores (|Z| <1.8) were highlighted in blue.
f4(Mbuti.DG,Iranian-related populations; Mongolian_outer, X)
	Iran_GanjDareh_N	Iran_C_TepeHissar	Turkmenistan_Gonur_BA_1
Mongolian_mid	-2.616	-0.38	-0.992
Mongola.DG	-2.398	-2.55	-2.731
Ulchi.DG	-1.443	-2.36	-2.465
CHB.SG	-8.739	-9.065	-7.083
Kazakhstan_Wusun_2.SG	10.719	12.016	11.154
Kyrgyzstan_TianShanSaka.SG	18.111	21.085	18.228
Kyrgyzstan_TianShanHun.SG	19.26	24.661	21.7
Kazakhstan_Medieval_Nomad.SG	6.662	7.246	8.105
Kazakhstan_Kangju.SG	17.591	20.897	18.111
DevilsCave_N.SG	-2.058	-4.783	-4.828
Mongolia_N_North	-0.382	0.417	-0.947
Mongolia_N_East	-1.529	-0.784	-0.492
Mongolia_LBA_4_CenterWest	8.735	10.351	9.951
Mongolia_LBA_3_MongunTaiga	13.666	16.807	15.262
Mongolia_LBA_2_Ulaanzukh	-0.05	2.041	0.671
Mongolia_Khovsgol_LBA	8.272	12.024	10.06
Mongolia_EIA_1_SlabGrave	1.164	1.68	0.71
Mongolia_EBA_1_Ulgii	5.016	6.798	6.431
Mongolia_EIA_4_Sagly	19.668	28.114	22.97
Mongolia_XiongNu.SG	-3.098	-3.639	-3.301
Mongolia_XiongNu_WE.SG	6.875	9.977	9.654
Mongolia_IA_Xianbei	0.065	1.066	1.793
Mongolia_Medieval	2.179	4.231	3.061
Mongolia_Mongol	4.932	5.943	4.802
