# Supplementary material for: Genomic Insights Into the Genetic Structure and Natural Selection of Mongolians
Source: Front Genet. 2021 Dec 8;12:735786. doi: 10.3389/fgene.2021.735786 (PMC8693022; doi:10.3389/fgene.2021.735786)
Supplement: Supplementary file 18 [file Table11.xlsx]

## Sheet: Sheet1
Table S11. A summary of GLOBETROTTER analysis results for 3 recipient populations. For each recipient group, the best model and the associated parameter estimates, using the “null.ind:0” option, were presented. Bootstrap p-values for the one-date models, using the “null.ind:1” option, were < 0.01 for all clusters.
Recipient.Population	Model	gen.1date	prop.s1	best.event1.s1	best.event1.s2	prop.event2.s1	best.event2.s1	best.event2.s2	maxR2fit.1date	fit.quality.1event	fit.quality.2events
Mongolian_inner	1-DATE/2-DATE	28.8862	0.13	French	Han_NChina	0.4	Oroqen	Vietnamese	0.683023	0.99846	0.99999
Mongolian_mid	1-DATE/2-DATE	40.5791	0.22	French	Xibo	0.27	Oroqen	Vietnamese	0.832273	0.998842	1
Mongolian_outer	1-DATE/2-DATE	31.0614	0.23	French	Daur	0.37	Oroqen	Vietnamese	0.862801	0.995649	0.999997
