# Supplementary material for: Genomic Insights Into the Genetic Structure and Natural Selection of Mongolians
Source: Front Genet. 2021 Dec 8;12:735786. doi: 10.3389/fgene.2021.735786 (PMC8693022; doi:10.3389/fgene.2021.735786)
Supplement: Supplementary file 19 [file Table4.xlsx]

## Sheet: A.Mongolian_inner
Table S4. f4 statistics infered the different genetic affinities to Mongola and Mongol in Mongolian subpopulations, significant Z scores (|Z| >3) were highlighted in blue.
A. f4 statistics suggested the closer genetic affinity to Mongola in Mongolian_inner, significant Z scores (|Z| >3) were highlighted in blue.
f4(Mbuti,X;Mongolia_inner,Mongol/Mongola_HGDP)
	Mongola_HGDP	Mongol
Ami	0.862	-14.721
Vietnamese	0.508	-15.854
Miao	0.199	-15.033
Li	1.146	-15.175
Dai	1.145	-15.191
Han_NChina	0.238	-14.362
Han_Fujian	0.485	-16.011
Han_Henan	0.867	-14.267
Han_Hubei	0.729	-16.113
Han_Sichuan	0.787	-15.056
Korean	0.622	-14.364
Japanese	0.747	-13.945
Daur	0.224	-8.648
Tu	-0.004	-13.444
Dongxiang	0.342	-11.398
Yugur	0.688	-13.524
Bonan	-0.121	-12.844
Buryat	-0.209	-2.187
Kalmyk.DG	0.138	-1.907
Tibetan_Chamdo	0.559	-12.619
Tibetan_Xinlong	0.252	-13.927
Yi	-0.536	-14.446
Qiang_Danba	-0.089	-14.213
Sherpa	-0.011	-12.281
Xibo	0.596	-10.512
Hezhen	0.495	-8.917
Oroqen	0.694	-6.233
Ulchi	0.684	-4.349
Nganasan	0.46	1.616
Nanai	1.278	-4.618
Uyghur	-0.918	-2.221
Kazakh_China	-0.558	-2.922
Iran_GanjDareh_N	-2.291	3.602
Iran_C_SehGabi	-1.989	4.107
Turkmenistan_Gonur_BA_1	-1.686	4.767
Kazakhstan_Botai.SG	-0.908	4.321
Pakistan_IA_Loebanr	-2.487	2.796
Kyrgyzstan_TianShanHun.SG	-0.296	4.867
Japan_Jomon	1.096	-6.385
WSHG	-1.312	4.445
Russia_UstIda_LN.SG	0.443	0.71
Russia_EBA_Yamnaya_Kalmykia.SG	-1.647	6.64
Russia_Shamanka_Eneolithic.SG	-0.742	-3.221
Russia_BA_Okunevo.SG	-1.029	3.628
Russia_Andronovo.SG	-1.99	5.879
Russia_Sintashta_MLBA.SG	-1.88	6.527
Russia_Alan.SG	-2.033	5.412
Boisman_MN	0.614	-3.665
DevilsCave_N.SG	0.034	-5.798
Mongolia_N_North	0.27	-3.524
Mongolia_N_East	-0.165	-3.747
Mongolia_LBA_4_CenterWest	-0.631	-1.082
Mongolia_LBA_3_MongunTaiga	-0.785	1.579
Mongolia_LBA_2_Ulaanzukh	0.23	-4.631
Mongolia_Khovsgol_LBA	-0.242	-1.476
Mongolia_EBA_2_Chemurchek	-1.391	5.116
Mongolia_EBA_1_Ulgii	-0.169	-1.717
Mongolia_EIA_1_SlabGrave	-0.212	-3.883
Mongolia_EIA_4_Sagly	-0.681	3.333
Mongolia_XiongNu.SG	-1.105	-12.255
Mongolia_XiongNu_WE.SG	-1.311	1.051
Mongolia_IA_Xianbei	-1.616	-2.974
Mongolia_Medieval	-0.092	-1.129
Mongolia_Mongol	0.481	-1.49
Nepal_Mebrak_2125BP.SG	0.699	-8.121
Nepal_Samdzong_1500BP.SG	-0.232	-11.18
Nepal_Chokhopani_2700BP.SG	1.108	-7.858
AR_Xianbei_IA	-0.702	-0.786
AR_EN	-0.169	-2.14
HMMH_MN	0.612	-4.176
WLR_MN	-0.196	-7.687
WLR_BA	-1.111	-6.983
WLR_LN	0.13	-10.705
Bianbian	0.375	-6.808
Boshan	0.892	-8.467
Xiaogao	1.125	-7.833
Xiaojingshan	0.141	-8.213
YR_LN	-0.045	-14.482
YR_MN	0.388	-12.352
YR_LBIA	1.109	-14.008
Upper_YR_LN	0.117	-11.713
Upper_YR_IA	0.581	-11.391
Shimao_LN	0.44	-10.792
Miaozigou_MN	-0.438	-6.403
Yumin	-1.215	-5.473
Nepal_Samdzong_1500BP.SG	-0.232	-11.18
Nepal_Chokhopani_2700BP.SG	1.108	-7.858
Taiwan_Gongguan	1.229	-8.857
Taiwan_Hanben	0.417	-15.216
Tanshishan	0.208	-7.871
Xitouchun	0.127	-9.944

## Sheet: B. Mongolian_mid
B. f4 statistics suggested the silimar genetic relatonship of Mongolian_mid with Mongola and Mongol , significant Z scores (|Z| >3) were highlighted in blue.
f4(Mbuti,X;Mongolia_mid,Mongola_HGDP/Mongol)
	Mongola_HGDP	Mongol
Ami	6.405	-11.204
Vietnamese	5.836	-12.155
Miao	5.485	-11.593
Li	6.219	-11.678
Dai	6.132	-12.203
Han_NChina	5.368	-10.581
Han_Fujian	6.016	-12.227
Han_Henan	5.651	-10.712
Han_Hubei	6.324	-12.04
Han_Sichuan	6.003	-12.036
Korean	5.69	-10.372
Japanese	5.396	-10.733
Daur	2.906	-7.059
Tu	4.191	-10.636
Dongxiang	4.106	-8.636
Yugur	5.458	-10.559
Bonan	4.265	-9.772
Buryat	0.064	-2.238
Kalmyk.DG	0.12	-2.385
Tibetan_Chamdo	4.585	-9.873
Tibetan_Xinlong	5.368	-10.911
Yi	4.481	-11.233
Qiang_Danba	4.579	-11.24
Sherpa	4.864	-8.221
Xibo	3.83	-8.854
Hezhen	2.814	-7.225
Oroqen	2.307	-5.413
Ulchi	1.407	-4.386
Nganasan	-0.661	0.269
Nanai	2.127	-4.697
Uyghur	-0.558	-2.144
Kazakh_China	-0.019	-2.693
Iran_GanjDareh_N	-2.553	4.239
Iran_C_SehGabi	-3.808	2.914
Turkmenistan_Gonur_BA_1	-3.458	3.387
Kazakhstan_Botai.SG	-2.849	3.126
Pakistan_IA_Loebanr	-3.291	2.904
Kyrgyzstan_TianShanHun.SG	-2.687	2.632
Japan_Jomon	3.107	-5.045
WSHG	-3.297	2.871
Russia_UstIda_LN.SG	-0.891	-1.223
Russia_EBA_Yamnaya_Kalmykia.SG	-4.453	3.992
Russia_Shamanka_Eneolithic.SG	-0.201	-3.082
Russia_BA_Okunevo.SG	-3.182	1.533
Russia_Andronovo.SG	-4.907	3.533
Russia_Sintashta_MLBA.SG	-5.516	3.088
Russia_Alan.SG	-4.323	3.314
Boisman_MN	1.303	-3.633
DevilsCave_N.SG	1.447	-5.183
Mongolia_N_North	0.904	-3.519
Mongolia_N_East	0.751	-3.171
Mongolia_LBA_4_CenterWest	-0.706	-1.288
Mongolia_LBA_3_MongunTaiga	-1.911	0.34
Mongolia_LBA_2_Ulaanzukh	1.384	-3.652
Mongolia_Khovsgol_LBA	-0.438	-2.131
Mongolia_EBA_2_Chemurchek	-4.353	2.297
Mongolia_EBA_1_Ulgii	-0.699	-2.909
Mongolia_EIA_1_SlabGrave	0.215	-3.874
Mongolia_EIA_4_Sagly	-2.795	1.185
Mongolia_XiongNu.SG	4.082	-7.508
Mongolia_XiongNu_WE.SG	-1.594	1.152
Mongolia_IA_Xianbei	-0.848	-2.36
Mongolia_Medieval	0.41	-0.687
Mongolia_Mongol	0.182	-2.379
Nepal_Mebrak_2125BP.SG	4.072	-5.04
Nepal_Samdzong_1500BP.SG	3.518	-7.793
Nepal_Chokhopani_2700BP.SG	3.303	-6.437
AR_Xianbei_IA	-0.922	-1.176
AR_EN	-0.01	-2.263
HMMH_MN	1.489	-4.283
WLR_MN	1.875	-6.852
WLR_BA	0.683	-6.411
WLR_LN	3.564	-8.733
Bianbian	3.066	-4.878
Boshan	3.629	-7.055
Xiaogao	2.947	-7.249
Xiaojingshan	2.253	-7.277
YR_LN	4.257	-11.877
YR_MN	4.187	-9.984
YR_LBIA	5.759	-10.532
Upper_YR_LN	5.309	-7.556
Upper_YR_IA	5.132	-8.656
Shimao_LN	4.099	-8.803
Miaozigou_MN	2.071	-4.126
Yumin	0.342	-4.189
Nepal_Samdzong_1500BP.SG	3.518	-7.793
Nepal_Chokhopani_2700BP.SG	3.303	-6.437
Taiwan_Gongguan	5.321	-6.078
Taiwan_Hanben	6.086	-11.607
Tanshishan	1.685	-7.056
Xitouchun	3.801	-7.365

## Sheet: C. Mongolian_outer
C. f4 statistics infered the relatively closer genetic affinity to Mongol , but harbored more southern and Han related ancestry than Mongol, significant Z scores (|Z| >3) were highlighted in blue.
f4(Mbuti,X;Mongolia_outer,Mongol/Mongola_HGDP)
	Mongola_HGDP	Mongol
Ami	10.4	-3.981
Vietnamese	10.266	-4.999
Miao	9.393	-5.076
Li	9.758	-5.355
Dai	10.379	-5.172
Han_NChina	9.479	-4.013
Han_Fujian	10.214	-5.109
Han_Henan	9.386	-3.855
Han_Hubei	10.881	-4.471
Han_Sichuan	10.09	-5.119
Korean	8.923	-4.59
Japanese	8.811	-4.442
Daur	4.858	-3.642
Tu	7.722	-4.251
Dongxiang	7.134	-3.301
Yugur	8.826	-4.796
Bonan	7.598	-3.888
Buryat	0.428	-1.651
Kalmyk.DG	0.511	-1.819
Tibetan_Chamdo	7.929	-4.328
Tibetan_Xinlong	9.168	-4.291
Yi	8.5	-4.523
Qiang_Danba	8.572	-4.351
Sherpa	7.077	-4.326
Xibo	6.736	-3.978
Hezhen	5.4	-2.882
Oroqen	3.739	-2.922
Ulchi	2.126	-3.293
Nganasan	-1.147	-0.541
Nanai	3.251	-2.807
Uyghur	0.429	-0.551
Kazakh_China	1.065	-0.947
Iran_GanjDareh_N	-4.59	0.785
Iran_C_SehGabi	-3.741	2.227
Turkmenistan_Gonur_BA_1	-3.983	2.039
Kazakhstan_Botai.SG	-3.635	1.528
Pakistan_IA_Loebanr	-3.884	1.555
Kyrgyzstan_TianShanHun.SG	-2.99	1.764
Japan_Jomon	4.944	-1.834
WSHG	-4.036	0.976
Russia_UstIda_LN.SG	0.362	0.706
Russia_EBA_Yamnaya_Kalmykia.SG	-5.275	2.18
Russia_Shamanka_Eneolithic.SG	0.329	-2.271
Russia_BA_Okunevo.SG	-2.959	1.744
Russia_Andronovo.SG	-4.595	3.125
Russia_Sintashta_MLBA.SG	-4.998	3.128
Russia_Alan.SG	-4.49	2.828
Boisman_MN	1.668	-2.922
DevilsCave_N.SG	2.951	-2.697
Mongolia_N_North	1.518	-2.417
Mongolia_N_East	1.476	-2.091
Mongolia_LBA_4_CenterWest	-0.394	-0.906
Mongolia_LBA_3_MongunTaiga	-1.339	0.999
Mongolia_LBA_2_Ulaanzukh	2.108	-2.178
Mongolia_Khovsgol_LBA	0.441	-0.727
Mongolia_EBA_2_Chemurchek	-5.17	0.431
Mongolia_EBA_1_Ulgii	-0.12	-2.029
Mongolia_EIA_1_SlabGrave	1.455	-2.193
Mongolia_EIA_4_Sagly	-2.381	1.384
Mongolia_XiongNu.SG	6.365	-2.857
Mongolia_XiongNu_WE.SG	-1.407	1.171
Mongolia_IA_Xianbei	-0.315	-1.467
Mongolia_Medieval	1.259	0.503
Mongolia_Mongol	0.759	-1.425
Nepal_Mebrak_2125BP.SG	5.554	-2.399
Nepal_Samdzong_1500BP.SG	6.348	-3.186
Nepal_Chokhopani_2700BP.SG	5.18	-2.781
AR_Xianbei_IA	-0.047	0.099
AR_EN	0.895	-0.795
HMMH_MN	2.761	-2.021
WLR_MN	3.868	-3.517
WLR_BA	2.597	-2.761
WLR_LN	6.839	-3.032
Bianbian	4.393	-2.573
Boshan	6.105	-2.382
Xiaogao	5.69	-2.229
Xiaojingshan	5.257	-2.526
YR_LN	8.367	-4.975
YR_MN	7.872	-4.064
YR_LBIA	8.835	-4.721
Upper_YR_LN	8.274	-2.519
Upper_YR_IA	8.03	-3.178
Shimao_LN	7.1	-3.061
Miaozigou_MN	3.757	-1.06
Yumin	2.118	-1.5
Nepal_Samdzong_1500BP.SG	6.348	-3.186
Nepal_Chokhopani_2700BP.SG	5.18	-2.781
Taiwan_Gongguan	7.714	-1.555
Taiwan_Hanben	10.592	-3.438
Tanshishan	4.203	-3.273
Xitouchun	6.362	-3.034
