# Supplementary material for: Genomic Insights Into the Genetic Structure and Natural Selection of Mongolians
Source: Front Genet. 2021 Dec 8;12:735786. doi: 10.3389/fgene.2021.735786 (PMC8693022; doi:10.3389/fgene.2021.735786)
Supplement: Supplementary file 20 [file Table1.xlsx]

## Sheet: genetic distances
Table S1. Pairwise genetic distance among modern/ancient Eurasians.
	Mongolian_inner	Mongolian_mid	Mongolian_outer	Japanese	Han_Fujian	Han_Guangdong	Han_Henan	Han_Hubei	Han_Jiangsu	Han_Shandong	Han_Shanxi	Han_Shanghai	Han_Sichuan	Han_Zhejiang	Han_Chongqing	Tibetan_Chamdo	Tujia	Yi	Naxi	China_Lahu	Qiang_Daofu	Sherpa	Dai	Maonan	Li	Dong_Hunan	Zhuang	Mongol	Mongola_HGDP	Mongolian_BCET	Mongolian_BX	Mongolian_NHT	Daur	Tu	Dongxiang	Yugur	Bonan	Buryat	Kalmyk.DG	Xibo	Hezhen	Oroqen	Ulchi	Evenk_Transbaikal	Nanai	Miao	She	Hmong	Ami
Mongolian_inner	0	0.001	0.003	0.007	0.006	0.008	0.002	0.004	0.003	0.002	0.002	0.003	0.004	0.002	0.004	0.009	0.004	0.006	0.008	0.026	0.007	0.013	0.017	0.016	0.02	0.01	0.012	0.005	0	0.002	0.003	0.008	0.004	0.002	0.002	0.001	0.004	0.009	0.005	0.001	0.006	0.008	0.018	0.033	0.015	0.01	0.014	0.037	0.037
Mongolian_mid	0.001	0	0	0.009	0.011	0.012	0.005	0.008	0.007	0.005	0.005	0.008	0.007	0.007	0.009	0.011	0.008	0.009	0.011	0.03	0.009	0.016	0.02	0.02	0.024	0.014	0.016	0.002	0.001	0.003	0.001	0.004	0.003	0.004	0.004	0.004	0.006	0.006	0.001	0.002	0.005	0.006	0.015	0.028	0.012	0.013	0.017	0.04	0.041
Mongolian_outer	0.003	0	0	0.013	0.016	0.017	0.01	0.014	0.012	0.01	0.009	0.011	0.012	0.011	0.014	0.014	0.013	0.013	0.015	0.034	0.012	0.017	0.024	0.024	0.028	0.019	0.02	0.001	0.004	0.004	0.001	0.003	0.004	0.007	0.006	0.007	0.009	0.004	-0.001	0.004	0.007	0.006	0.014	0.025	0.011	0.017	0.022	0.045	0.045
Japanese	0.007	0.009	0.013	0	0.01	0.011	0.006	0.009	0.007	0.007	0.007	0.009	0.007	0.007	0.009	0.018	0.009	0.013	0.015	0.032	0.014	0.021	0.02	0.019	0.022	0.013	0.015	0.014	0.006	0.009	0.012	0.018	0.01	0.009	0.01	0.008	0.011	0.019	0.014	0.007	0.012	0.015	0.022	0.043	0.021	0.014	0.017	0.041	0.038
Han_Fujian	0.006	0.011	0.016	0.01	0	0.001	0.003	0	0	0.003	0.003	0.003	0.001	0.001	0.001	0.017	0.001	0.009	0.011	0.024	0.011	0.02	0.008	0.007	0.011	0.003	0.005	0.018	0.006	0.009	0.014	0.022	0.013	0.006	0.008	0.005	0.01	0.024	0.017	0.008	0.015	0.018	0.031	0.051	0.027	0.006	0.008	0.031	0.028
Han_Guangdong	0.008	0.012	0.017	0.011	0.001	0	0.006	0.001	0.003	0.005	0.005	0.003	0.002	0.001	0.001	0.018	0.002	0.01	0.012	0.022	0.013	0.022	0.005	0.004	0.006	0.001	0.002	0.019	0.007	0.01	0.015	0.022	0.015	0.008	0.008	0.006	0.011	0.025	0.021	0.009	0.017	0.019	0.033	0.051	0.029	0.005	0.009	0.03	0.024
Han_Henan	0.002	0.005	0.01	0.006	0.003	0.006	0	0	0	0	0	0	-0.001	0	0.001	0.009	0.002	0.005	0.006	0.025	0.005	0.014	0.012	0.013	0.016	0.007	0.009	0.01	0	0.004	0.008	0.015	0.007	0.003	0.003	0	0.004	0.017	0.012	0.002	0.009	0.012	0.023	0.043	0.02	0.007	0.012	0.034	0.034
Han_Hubei	0.004	0.008	0.014	0.009	0	0.001	0	0	0	0.001	0.001	0	0.001	-0.002	0.001	0.013	0	0.007	0.008	0.023	0.009	0.016	0.008	0.008	0.012	0.005	0.005	0.015	0.002	0.006	0.012	0.019	0.011	0.004	0.005	0.002	0.006	0.021	0.016	0.005	0.013	0.015	0.028	0.047	0.024	0.005	0.008	0.03	0.028
Han_Jiangsu	0.003	0.007	0.012	0.007	0	0.003	0	0	0	0	0	0.001	0	-0.001	0.001	0.012	0.002	0.006	0.008	0.024	0.008	0.016	0.011	0.01	0.013	0.005	0.007	0.013	0.002	0.005	0.01	0.018	0.008	0.003	0.004	0.002	0.005	0.019	0.014	0.005	0.01	0.014	0.026	0.045	0.023	0.007	0.01	0.033	0.032
Han_Shandong	0.002	0.005	0.01	0.007	0.003	0.005	0	0.001	0	0	0	0	0.001	0.001	0.002	0.011	0.002	0.006	0.007	0.026	0.007	0.014	0.014	0.013	0.016	0.007	0.009	0.011	0	0.004	0.01	0.016	0.008	0.002	0.004	0.001	0.005	0.017	0.013	0.004	0.01	0.012	0.025	0.043	0.021	0.007	0.011	0.034	0.034
Han_Shanxi	0.002	0.005	0.009	0.007	0.003	0.005	0	0.001	0	0	0	0.002	0.001	0	0.001	0.01	0.002	0.005	0.007	0.026	0.006	0.014	0.014	0.014	0.018	0.007	0.01	0.01	0	0.004	0.008	0.014	0.007	0.002	0.003	0	0.004	0.016	0.012	0.003	0.009	0.012	0.024	0.042	0.02	0.007	0.01	0.034	0.035
Han_Shanghai	0.003	0.008	0.011	0.009	0.003	0.003	0	0	0.001	0	0.002	0	0.001	0	0.002	0.013	0.002	0.007	0.008	0.027	0.01	0.017	0.013	0.012	0.017	0.007	0.008	0.014	0.005	0.007	0.009	0.019	0.01	0.004	0.005	0.002	0.006	0.02	0.013	0.005	0.013	0.015	0.027	0.047	0.024	0.008	0.011	0.035	0.033
Han_Sichuan	0.004	0.007	0.012	0.007	0.001	0.002	-0.001	0.001	0	0.001	0.001	0.001	0	0	0	0.012	0.001	0.006	0.008	0.022	0.007	0.017	0.008	0.007	0.01	0.003	0.004	0.013	0.002	0.006	0.011	0.018	0.009	0.004	0.004	0.002	0.006	0.019	0.015	0.005	0.012	0.015	0.028	0.047	0.023	0.004	0.008	0.03	0.028
Han_Zhejiang	0.002	0.007	0.011	0.007	0.001	0.001	0	-0.002	-0.001	0.001	0	0	0	0	-0.001	0.013	0.001	0.006	0.008	0.022	0.008	0.016	0.009	0.009	0.011	0.004	0.006	0.013	0.001	0.005	0.01	0.019	0.01	0.003	0.003	0.002	0.006	0.02	0.015	0.004	0.012	0.015	0.027	0.047	0.023	0.005	0.009	0.032	0.029
Han_Chongqing	0.004	0.009	0.014	0.009	0.001	0.001	0.001	0.001	0.001	0.002	0.001	0.002	0	-0.001	0	0.013	0	0.006	0.008	0.023	0.009	0.017	0.008	0.008	0.011	0.003	0.004	0.015	0.003	0.007	0.013	0.019	0.012	0.005	0.005	0.003	0.007	0.021	0.016	0.006	0.013	0.016	0.028	0.047	0.026	0.005	0.009	0.03	0.028
Tibetan_Chamdo	0.009	0.011	0.014	0.018	0.017	0.018	0.009	0.013	0.012	0.011	0.01	0.013	0.012	0.013	0.013	0	0.013	0.005	0.008	0.034	0.002	0.005	0.027	0.028	0.032	0.02	0.024	0.015	0.008	0.012	0.014	0.019	0.015	0.005	0.009	0.007	0.009	0.02	0.014	0.01	0.017	0.018	0.03	0.045	0.027	0.017	0.023	0.045	0.05
Tujia	0.004	0.008	0.013	0.009	0.001	0.002	0.002	0	0.002	0.002	0.002	0.002	0.001	0.001	0	0.013	0	0.006	0.007	0.022	0.008	0.016	0.008	0.007	0.01	0.003	0.004	0.014	0.003	0.007	0.012	0.018	0.011	0.003	0.005	0.002	0.007	0.021	0.017	0.006	0.013	0.015	0.028	0.047	0.025	0.004	0.008	0.029	0.028
Yi	0.006	0.009	0.013	0.013	0.009	0.01	0.005	0.007	0.006	0.006	0.005	0.007	0.006	0.006	0.006	0.005	0.006	0	0.005	0.025	0.005	0.011	0.017	0.016	0.02	0.011	0.013	0.015	0.007	0.009	0.014	0.019	0.012	0.004	0.006	0.004	0.007	0.021	0.016	0.008	0.015	0.017	0.03	0.046	0.025	0.01	0.016	0.036	0.039
Naxi	0.008	0.011	0.015	0.015	0.011	0.012	0.006	0.008	0.008	0.007	0.007	0.008	0.008	0.008	0.008	0.008	0.007	0.005	0	0.026	0.007	0.012	0.018	0.018	0.022	0.013	0.015	0.016	0.008	0.01	0.012	0.02	0.014	0.006	0.009	0.007	0.009	0.022	0.015	0.01	0.016	0.019	0.031	0.048	0.027	0.013	0.017	0.039	0.041
China_Lahu	0.026	0.03	0.034	0.032	0.024	0.022	0.025	0.023	0.024	0.026	0.026	0.027	0.022	0.022	0.023	0.034	0.022	0.025	0.026	0	0.03	0.036	0.023	0.024	0.029	0.021	0.021	0.035	0.027	0.029	0.035	0.039	0.033	0.025	0.025	0.025	0.028	0.041	0.035	0.029	0.035	0.038	0.05	0.068	0.048	0.024	0.03	0.048	0.046
Qiang_Daofu	0.007	0.009	0.012	0.014	0.011	0.013	0.005	0.009	0.008	0.007	0.006	0.01	0.007	0.008	0.009	0.002	0.008	0.005	0.007	0.03	0	0.008	0.021	0.021	0.024	0.014	0.017	0.013	0.006	0.008	0.012	0.018	0.012	0.004	0.007	0.005	0.007	0.019	0.014	0.008	0.015	0.015	0.028	0.044	0.024	0.013	0.018	0.04	0.044
Sherpa	0.013	0.016	0.017	0.021	0.02	0.022	0.014	0.016	0.016	0.014	0.014	0.017	0.017	0.016	0.017	0.005	0.016	0.011	0.012	0.036	0.008	0	0.03	0.03	0.035	0.024	0.026	0.019	0.013	0.016	0.016	0.022	0.019	0.009	0.012	0.01	0.012	0.024	0.022	0.014	0.021	0.022	0.034	0.049	0.03	0.021	0.027	0.048	0.052
Dai	0.017	0.02	0.024	0.02	0.008	0.005	0.012	0.008	0.011	0.014	0.014	0.013	0.008	0.009	0.008	0.027	0.008	0.017	0.018	0.023	0.021	0.03	0	0.005	0.007	0.004	0.002	0.026	0.015	0.018	0.024	0.03	0.023	0.016	0.015	0.015	0.017	0.033	0.027	0.018	0.025	0.028	0.04	0.059	0.038	0.01	0.014	0.034	0.027
Maonan	0.016	0.02	0.024	0.019	0.007	0.004	0.013	0.008	0.01	0.013	0.014	0.012	0.007	0.009	0.008	0.028	0.007	0.016	0.018	0.024	0.021	0.03	0.005	0	0.006	0.003	0.002	0.026	0.015	0.018	0.024	0.029	0.023	0.015	0.015	0.014	0.017	0.032	0.027	0.018	0.024	0.027	0.041	0.059	0.037	0.009	0.013	0.032	0.027
Li	0.02	0.024	0.028	0.022	0.011	0.006	0.016	0.012	0.013	0.016	0.018	0.017	0.01	0.011	0.011	0.032	0.01	0.02	0.022	0.029	0.024	0.035	0.007	0.006	0	0.007	0.005	0.03	0.018	0.021	0.028	0.033	0.026	0.02	0.019	0.017	0.021	0.036	0.029	0.022	0.028	0.031	0.044	0.062	0.041	0.012	0.016	0.037	0.027
Dong_Hunan	0.01	0.014	0.019	0.013	0.003	0.001	0.007	0.005	0.005	0.007	0.007	0.007	0.003	0.004	0.003	0.02	0.003	0.011	0.013	0.021	0.014	0.024	0.004	0.003	0.007	0	0.001	0.02	0.009	0.012	0.017	0.025	0.016	0.009	0.011	0.008	0.012	0.027	0.022	0.012	0.019	0.021	0.035	0.054	0.031	0.004	0.01	0.025	0.026
Zhuang	0.012	0.016	0.02	0.015	0.005	0.002	0.009	0.005	0.007	0.009	0.01	0.008	0.004	0.006	0.004	0.024	0.004	0.013	0.015	0.021	0.017	0.026	0.002	0.002	0.005	0.001	0	0.022	0.011	0.014	0.02	0.026	0.019	0.012	0.012	0.01	0.014	0.029	0.023	0.014	0.021	0.024	0.037	0.055	0.033	0.007	0.01	0.03	0.024
Mongol	0.005	0.002	0.001	0.014	0.018	0.019	0.01	0.015	0.013	0.011	0.01	0.014	0.013	0.013	0.015	0.015	0.014	0.015	0.016	0.035	0.013	0.019	0.026	0.026	0.03	0.02	0.022	0	0.005	0.006	0.001	0.003	0.005	0.008	0.006	0.008	0.01	0.002	-0.002	0.005	0.007	0.005	0.014	0.024	0.011	0.019	0.023	0.046	0.046
Mongola_HGDP	0	0.001	0.004	0.006	0.006	0.007	0	0.002	0.002	0	0	0.005	0.002	0.001	0.003	0.008	0.003	0.007	0.008	0.027	0.006	0.013	0.015	0.015	0.018	0.009	0.011	0.005	0	0.002	0.003	0.009	0.003	0.001	0.002	0	0.004	0.009	0.004	0	0.005	0.006	0.017	0.033	0.013	0.009	0.012	0.036	0.036
Mongolian_BCET	0.002	0.003	0.004	0.009	0.009	0.01	0.004	0.006	0.005	0.004	0.004	0.007	0.006	0.005	0.007	0.012	0.007	0.009	0.01	0.029	0.008	0.016	0.018	0.018	0.021	0.012	0.014	0.006	0.002	0	0.003	0.009	0.006	0.004	0.005	0.003	0.006	0.01	0.005	0.003	0.009	0.008	0.019	0.033	0.016	0.012	0.015	0.039	0.039
Mongolian_BX	0.003	0.001	0.001	0.012	0.014	0.015	0.008	0.012	0.01	0.01	0.008	0.009	0.011	0.01	0.013	0.014	0.012	0.014	0.012	0.035	0.012	0.016	0.024	0.024	0.028	0.017	0.02	0.001	0.003	0.003	0	0.003	0.002	0.006	0.005	0.006	0.009	0.003	-0.001	0.002	0.007	0.005	0.015	0.026	0.011	0.017	0.021	0.044	0.045
Mongolian_NHT	0.008	0.004	0.003	0.018	0.022	0.022	0.015	0.019	0.018	0.016	0.014	0.019	0.018	0.019	0.019	0.019	0.018	0.019	0.02	0.039	0.018	0.022	0.03	0.029	0.033	0.025	0.026	0.003	0.009	0.009	0.003	0	0.009	0.011	0.009	0.011	0.013	0.005	0.001	0.009	0.012	0.01	0.019	0.028	0.016	0.024	0.028	0.05	0.051
Daur	0.004	0.003	0.004	0.01	0.013	0.015	0.007	0.011	0.008	0.008	0.007	0.01	0.009	0.01	0.012	0.015	0.011	0.012	0.014	0.033	0.012	0.019	0.023	0.023	0.026	0.016	0.019	0.005	0.003	0.006	0.002	0.009	0	0.007	0.008	0.006	0.01	0.007	0.005	0.003	0.005	0.003	0.013	0.027	0.01	0.015	0.019	0.043	0.043
Tu	0.002	0.004	0.007	0.009	0.006	0.008	0.003	0.004	0.003	0.002	0.002	0.004	0.004	0.003	0.005	0.005	0.003	0.004	0.006	0.025	0.004	0.009	0.016	0.015	0.02	0.009	0.012	0.008	0.001	0.004	0.006	0.011	0.007	0	0.002	0.001	0.003	0.013	0.007	0.003	0.009	0.011	0.023	0.039	0.019	0.009	0.013	0.036	0.038
Dongxiang	0.002	0.004	0.006	0.01	0.008	0.008	0.003	0.005	0.004	0.004	0.003	0.005	0.004	0.003	0.005	0.009	0.005	0.006	0.009	0.025	0.007	0.012	0.015	0.015	0.019	0.011	0.012	0.006	0.002	0.005	0.005	0.009	0.008	0.002	0	0.002	0.004	0.012	0.007	0.004	0.01	0.012	0.024	0.038	0.021	0.009	0.014	0.036	0.037
Yugur	0.001	0.004	0.007	0.008	0.005	0.006	0	0.002	0.002	0.001	0	0.002	0.002	0.002	0.003	0.007	0.002	0.004	0.007	0.025	0.005	0.01	0.015	0.014	0.017	0.008	0.01	0.008	0	0.003	0.006	0.011	0.006	0.001	0.002	0	0.003	0.014	0.009	0.003	0.009	0.011	0.023	0.04	0.019	0.007	0.011	0.034	0.035
Bonan	0.004	0.006	0.009	0.011	0.01	0.011	0.004	0.006	0.005	0.005	0.004	0.006	0.006	0.006	0.007	0.009	0.007	0.007	0.009	0.028	0.007	0.012	0.017	0.017	0.021	0.012	0.014	0.01	0.004	0.006	0.009	0.013	0.01	0.003	0.004	0.003	0	0.016	0.011	0.006	0.012	0.013	0.026	0.042	0.022	0.011	0.016	0.038	0.04
Buryat	0.009	0.006	0.004	0.019	0.024	0.025	0.017	0.021	0.019	0.017	0.016	0.02	0.019	0.02	0.021	0.02	0.021	0.021	0.022	0.041	0.019	0.024	0.033	0.032	0.036	0.027	0.029	0.002	0.009	0.01	0.003-0.001	0.005	0.007	0.013	0.012	0.014	0.016	0	0.001	0.009	0.01	0.006	0.014	0.02	0.011	0.025	0.03	0.052	0.053
Kalmyk.DG	0.005	0.001	-0.001	0.014	0.017	0.021	0.012	0.016	0.014	0.013	0.012	0.013	0.015	0.015	0.016	0.014	0.017	0.016	0.015	0.035	0.014	0.022	0.027	0.027	0.029	0.022	0.023	-0.002	0.004	0.005	0.002	0.001	0.005	0.007	0.007	0.009	0.011	0.001	0	0.005	0.006	0.005	0.013	0.021	0.01	0.021	0.025	0.047	0.047
Xibo	0.001	0.002	0.004	0.007	0.008	0.009	0.002	0.005	0.005	0.004	0.003	0.005	0.005	0.004	0.006	0.01	0.006	0.008	0.01	0.029	0.008	0.014	0.018	0.018	0.022	0.012	0.014	0.005	0	0.003	0.007	0.009	0.003	0.003	0.004	0.003	0.006	0.009	0.005	0	0.005	0.006	0.015	0.032	0.012	0.011	0.015	0.038	0.039
Hezhen	0.006	0.005	0.007	0.012	0.015	0.017	0.009	0.013	0.01	0.01	0.009	0.013	0.012	0.012	0.013	0.017	0.013	0.015	0.016	0.035	0.015	0.021	0.025	0.024	0.028	0.019	0.021	0.007	0.005	0.009	0.005	0.012	0.005	0.009	0.01	0.009	0.012	0.01	0.006	0.005	0	0.005	0.012	0.028	0.008	0.018	0.022	0.045	0.046
Oroqen	0.008	0.006	0.006	0.015	0.018	0.019	0.012	0.015	0.014	0.012	0.012	0.015	0.015	0.015	0.016	0.018	0.015	0.017	0.019	0.038	0.015	0.022	0.028	0.027	0.031	0.021	0.024	0.005	0.006	0.008	0.015	0.01	0.003	0.011	0.012	0.011	0.013	0.006	0.005	0.006	0.005	0	0.01	0.018	0.007	0.021	0.025	0.048	0.048
Ulchi	0.018	0.015	0.014	0.022	0.031	0.033	0.023	0.028	0.026	0.025	0.024	0.027	0.028	0.027	0.028	0.03	0.028	0.03	0.031	0.05	0.028	0.034	0.04	0.041	0.044	0.035	0.037	0.014	0.017	0.019	0.026	0.019	0.013	0.023	0.024	0.023	0.026	0.014	0.013	0.015	0.012	0.01	0	0.025	0.006	0.034	0.038	0.061	0.061
Evenk_Transbaikal	0.033	0.028	0.025	0.043	0.051	0.051	0.043	0.047	0.045	0.043	0.042	0.047	0.047	0.047	0.047	0.045	0.047	0.046	0.048	0.068	0.044	0.049	0.059	0.059	0.062	0.054	0.055	0.024	0.033	0.033	0.011	0.028	0.027	0.039	0.038	0.04	0.042	0.02	0.021	0.032	0.028	0.018	0.025	0	0.024	0.052	0.057	0.078	0.079
Nanai	0.015	0.012	0.011	0.021	0.027	0.029	0.02	0.024	0.023	0.021	0.02	0.024	0.023	0.023	0.026	0.027	0.025	0.025	0.027	0.048	0.024	0.03	0.038	0.037	0.041	0.031	0.033	0.011	0.013	0.016	0.017	0.016	0.01	0.019	0.021	0.019	0.022	0.011	0.01	0.012	0.008	0.007	0.006	0.024	0	0.03	0.034	0.057	0.058
Miao	0.01	0.013	0.017	0.014	0.006	0.005	0.007	0.005	0.007	0.007	0.007	0.008	0.004	0.005	0.005	0.017	0.004	0.01	0.013	0.024	0.013	0.021	0.01	0.009	0.012	0.004	0.007	0.019	0.009	0.012	0.021	0.024	0.015	0.009	0.009	0.007	0.011	0.025	0.021	0.011	0.018	0.021	0.034	0.052	0.03	0	0.012	0.026	0.032
She	0.014	0.017	0.022	0.017	0.008	0.009	0.012	0.008	0.01	0.011	0.01	0.011	0.008	0.009	0.009	0.023	0.008	0.016	0.017	0.03	0.018	0.027	0.014	0.013	0.016	0.01	0.01	0.023	0.012	0.015	0.044	0.028	0.019	0.013	0.014	0.011	0.016	0.03	0.025	0.015	0.022	0.025	0.038	0.057	0.034	0.012	0	0.034	0.035
Hmong	0.037	0.04	0.045	0.041	0.031	0.03	0.034	0.03	0.033	0.034	0.034	0.035	0.03	0.032	0.03	0.045	0.029	0.036	0.039	0.048	0.04	0.048	0.034	0.032	0.037	0.025	0.03	0.046	0.036	0.039	0.045	0.05	0.043	0.036	0.036	0.034	0.038	0.052	0.047	0.038	0.045	0.048	0.061	0.078	0.057	0.026	0.034	0	0.055
Ami	0.037	0.041	0.045	0.038	0.028	0.024	0.034	0.028	0.032	0.034	0.035	0.033	0.028	0.029	0.028	0.05	0.028	0.039	0.041	0.046	0.044	0.052	0.027	0.027	0.027	0.026	0.024	0.046	0.036	0.039	0.07	0.051	0.043	0.038	0.037	0.035	0.04	0.053	0.047	0.039	0.046	0.048	0.061	0.079	0.058	0.032	0.035	0.055	0
Atayal	0.063	0.066	0.071	0.065	0.053	0.051	0.06	0.055	0.056	0.061	0.061	0.059	0.055	0.056	0.055	0.075	0.054	0.065	0.067	0.072	0.068	0.077	0.053	0.054	0.054	0.052	0.051	0.071	0.061	0.063	0.021	0.075	0.069	0.063	0.062	0.06	0.065	0.078	0.072	0.063	0.072	0.074	0.086	0.104	0.083	0.058	0.06	0.081	0.051
Tagalog	0.014	0.018	0.022	0.018	0.009	0.007	0.013	0.009	0.012	0.013	0.014	0.013	0.009	0.011	0.01	0.026	0.01	0.017	0.019	0.026	0.02	0.028	0.009	0.01	0.011	0.008	0.007	0.022	0.014	0.017	0.019	0.025	0.02	0.015	0.013	0.013	0.015	0.028	0.022	0.017	0.024	0.026	0.038	0.056	0.035	0.013	0.016	0.038	0.015
Kinh_Vietnam	0.011	0.015	0.02	0.015	0.005	0.002	0.009	0.005	0.007	0.009	0.009	0.008	0.004	0.005	0.005	0.023	0.005	0.013	0.014	0.021	0.017	0.025	0.004	0.003	0.007	0.003	0.001	0.021	0.011	0.013	0.021	0.024	0.018	0.012	0.011	0.01	0.013	0.027	0.022	0.013	0.02	0.023	0.036	0.054	0.033	0.007	0.011	0.032	0.024
Vietnamese	0.012	0.015	0.02	0.015	0.006	0.002	0.009	0.005	0.007	0.009	0.01	0.01	0.004	0.005	0.005	0.022	0.005	0.012	0.014	0.021	0.017	0.027	0.003	0.003	0.005	0.002	0.001	0.021	0.011	0.013	0.014	0.025	0.019	0.012	0.011	0.01	0.014	0.028	0.022	0.014	0.02	0.024	0.036	0.055	0.034	0.006	0.011	0.031	0.024
Yakut	0.021	0.017	0.014	0.031	0.037	0.037	0.029	0.034	0.032	0.03	0.028	0.033	0.032	0.032	0.035	0.032	0.033	0.032	0.034	0.054	0.031	0.036	0.045	0.045	0.049	0.04	0.041	0.013	0.021	0.022	0.027	0.015	0.019	0.025	0.024	0.026	0.028	0.012	0.012	0.02	0.021	0.016	0.025	0.024	0.022	0.038	0.043	0.065	0.065
Tubalar	0.035	0.031	0.029	0.048	0.052	0.052	0.044	0.049	0.047	0.046	0.043	0.048	0.047	0.047	0.049	0.046	0.048	0.047	0.048	0.065	0.046	0.048	0.057	0.058	0.061	0.053	0.054	0.026	0.037	0.037	0.053	0.022	0.037	0.037	0.032	0.039	0.038	0.028	0.021	0.037	0.041	0.038	0.048	0.051	0.046	0.052	0.057	0.077	0.078
Chuvash	0.064	0.057	0.054	0.079	0.082	0.082	0.075	0.081	0.079	0.076	0.074	0.08	0.078	0.079	0.08	0.076	0.078	0.077	0.078	0.093	0.077	0.076	0.084	0.086	0.088	0.083	0.083	0.049	0.066	0.065	0.071	0.041	0.068	0.064	0.054	0.067	0.064	0.052	0.044	0.068	0.073	0.07	0.081	0.079	0.079	0.083	0.087	0.106	0.104
Azeri	0.082	0.076	0.073	0.097	0.099	0.097	0.093	0.098	0.096	0.095	0.092	0.097	0.095	0.096	0.096	0.092	0.095	0.094	0.096	0.108	0.093	0.093	0.099	0.102	0.104	0.099	0.099	0.068	0.085	0.083	0.007	0.058	0.088	0.081	0.069	0.084	0.08	0.072	0.062	0.086	0.093	0.092	0.104	0.105	0.103	0.099	0.105	0.121	0.119
Salar	0.005	0.006	0.008	0.013	0.011	0.012	0.006	0.008	0.008	0.006	0.006	0.009	0.007	0.008	0.009	0.009	0.008	0.009	0.011	0.028	0.007	0.013	0.018	0.018	0.021	0.013	0.015	0.008	0.004	0.007	0.008	0.01	0.01	0.003	0.003	0.004	0.005	0.014	0.006	0.007	0.013	0.014	0.026	0.04	0.023	0.013	0.017	0.039	0.039
Tuvinian	0.014	0.01	0.008	0.024	0.029	0.03	0.021	0.026	0.024	0.023	0.021	0.024	0.025	0.024	0.027	0.024	0.025	0.025	0.026	0.046	0.024	0.028	0.037	0.037	0.04	0.032	0.033	0.006	0.014	0.015	0.007	0.008	0.013	0.017	0.015	0.018	0.019	0.007	0.004	0.014	0.015	0.011	0.021	0.023	0.018	0.031	0.035	0.057	0.057
Kazakh_China	0.012	0.009	0.008	0.023	0.026	0.026	0.018	0.023	0.021	0.02	0.018	0.023	0.021	0.022	0.023	0.021	0.023	0.022	0.023	0.041	0.02	0.023	0.033	0.034	0.036	0.028	0.03	0.006	0.013	0.013	0.006	0.005	0.013	0.013	0.01	0.015	0.015	0.008	0.003	0.013	0.016	0.015	0.024	0.032	0.021	0.027	0.032	0.053	0.054
Kyrgyz_China	0.012	0.008	0.007	0.023	0.026	0.027	0.019	0.024	0.022	0.02	0.019	0.023	0.023	0.022	0.024	0.022	0.023	0.022	0.024	0.042	0.022	0.024	0.033	0.033	0.036	0.029	0.03	0.005	0.012	0.013	0.046	0.004	0.013	0.014	0.01	0.015	0.015	0.008	0.002	0.013	0.016	0.015	0.025	0.032	0.022	0.028	0.032	0.053	0.053
Nganasan	0.054	0.048	0.045	0.064	0.071	0.071	0.063	0.068	0.066	0.064	0.062	0.067	0.067	0.067	0.069	0.065	0.067	0.067	0.068	0.088	0.064	0.069	0.08	0.079	0.082	0.074	0.075	0.042	0.053	0.054	0.034	0.047	0.049	0.059	0.057	0.06	0.062	0.039	0.041	0.053	0.049	0.037	0.047	0.026	0.045	0.072	0.077	0.099	0.099
Selkup	0.044	0.038	0.035	0.057	0.062	0.062	0.054	0.059	0.057	0.055	0.053	0.058	0.057	0.058	0.059	0.055	0.058	0.057	0.058	0.076	0.055	0.057	0.067	0.068	0.07	0.064	0.064	0.032	0.045	0.044	0.053	0.029	0.044	0.047	0.041	0.048	0.049	0.032	0.027	0.046	0.046	0.04	0.049	0.044	0.048	0.062	0.067	0.088	0.089
Udmurt	0.066	0.059	0.056	0.081	0.084	0.083	0.078	0.082	0.081	0.079	0.076	0.081	0.079	0.081	0.082	0.078	0.08	0.079	0.081	0.095	0.078	0.078	0.087	0.088	0.091	0.085	0.085	0.051	0.068	0.067	0.072	0.044	0.07	0.066	0.057	0.069	0.066	0.054	0.047	0.069	0.074	0.071	0.081	0.078	0.08	0.085	0.09	0.108	0.106
Ossetian	0.084	0.078	0.075	0.099	0.101	0.1	0.095	0.101	0.099	0.097	0.094	0.099	0.097	0.099	0.099	0.095	0.098	0.096	0.097	0.11	0.096	0.095	0.102	0.104	0.107	0.101	0.101	0.069	0.086	0.086	0.054	0.059	0.09	0.083	0.071	0.086	0.083	0.074	0.064	0.088	0.095	0.094	0.105	0.107	0.104	0.101	0.107	0.124	0.121
Tajik	0.066	0.06	0.057	0.08	0.082	0.081	0.076	0.081	0.079	0.077	0.075	0.08	0.078	0.079	0.08	0.075	0.079	0.077	0.078	0.091	0.077	0.075	0.083	0.085	0.087	0.082	0.082	0.052	0.067	0.067	0.082	0.043	0.071	0.064	0.054	0.068	0.064	0.056	0.046	0.069	0.076	0.075	0.086	0.087	0.085	0.082	0.087	0.105	0.103
Ukrainian	0.095	0.088	0.085	0.111	0.113	0.112	0.107	0.113	0.111	0.108	0.106	0.111	0.109	0.111	0.111	0.107	0.11	0.108	0.109	0.122	0.108	0.107	0.114	0.116	0.118	0.113	0.113	0.079	0.098	0.097	0.073	0.069	0.102	0.094	0.082	0.098	0.094	0.084	0.072	0.1	0.107	0.105	0.116	0.116	0.116	0.113	0.118	0.136	0.133
Iranian	0.085	0.079	0.075	0.1	0.102	0.1	0.096	0.101	0.099	0.097	0.095	0.1	0.098	0.099	0.099	0.095	0.098	0.097	0.098	0.11	0.096	0.095	0.102	0.104	0.106	0.101	0.101	0.07	0.087	0.086	0.085	0.061	0.091	0.083	0.071	0.087	0.083	0.075	0.064	0.089	0.096	0.095	0.107	0.108	0.106	0.101	0.107	0.124	0.121
French	0.097	0.09	0.087	0.113	0.115	0.114	0.109	0.114	0.112	0.111	0.108	0.113	0.111	0.113	0.113	0.108	0.112	0.11	0.111	0.124	0.109	0.108	0.116	0.118	0.119	0.115	0.114	0.082	0.099	0.099	0.085	0.071	0.104	0.096	0.084	0.1	0.095	0.086	0.075	0.102	0.109	0.107	0.119	0.119	0.118	0.115	0.12	0.137	0.135
Spanish	0.098	0.091	0.088	0.114	0.116	0.114	0.11	0.115	0.113	0.111	0.109	0.114	0.111	0.114	0.114	0.109	0.112	0.111	0.112	0.124	0.11	0.109	0.116	0.118	0.12	0.115	0.115	0.083	0.1	0.099	0	0.072	0.104	0.097	0.084	0.1	0.096	0.087	0.076	0.103	0.11	0.108	0.12	0.12	0.119	0.116	0.121	0.138	0.135
Mongolia_EIA_4_Sagly	0.046	0.04	0.038	0.059	0.064	0.063	0.056	0.06	0.06	0.057	0.054	0.06	0.059	0.059	0.06	0.056	0.059	0.058	0.059	0.074	0.057	0.057	0.067	0.068	0.071	0.064	0.065	0.033	0.047	0.046	0.015	0.028	0.049	0.046	0.039	0.049	0.047	0.036	0.028	0.049	0.052	0.05	0.061	0.062	0.059	0.063	0.069	0.088	0.087
Mongolia_EIA_1_SlabGrave	0.019	0.015	0.015	0.028	0.033	0.035	0.026	0.03	0.028	0.026	0.024	0.029	0.03	0.029	0.031	0.027	0.03	0.028	0.029	0.052	0.027	0.031	0.044	0.044	0.048	0.038	0.04	0.014	0.019	0.021	0.058	0.018	0.017	0.023	0.022	0.023	0.025	0.015	0.012	0.017	0.02	0.017	0.024	0.032	0.021	0.035	0.041	0.062	0.065
DevilsCave_N.SG	0.061	0.059	0.06	0.062	0.073	0.074	0.068	0.071	0.068	0.068	0.067	0.07	0.069	0.068	0.071	0.072	0.071	0.07	0.073	0.093	0.07	0.075	0.084	0.082	0.085	0.077	0.079	0.059	0.06	0.062	0.051	0.065	0.056	0.065	0.067	0.065	0.067	0.062	0.057	0.059	0.058	0.057	0.059	0.078	0.059	0.076	0.08	0.102	0.102
Russia_Shamanka_EBA.SG	0.057	0.051	0.049	0.066	0.072	0.073	0.062	0.066	0.067	0.065	0.063	0.066	0.067	0.069	0.07	0.065	0.067	0.067	0.069	0.086	0.064	0.07	0.08	0.08	0.085	0.075	0.076	0.048	0.055	0.058	0.083	0.048	0.055	0.06	0.058	0.06	0.062	0.048	0.045	0.055	0.058	0.053	0.061	0.065	0.059	0.074	0.078	0.098	0.1
Russia_Andronovo.SG	0.095	0.088	0.086	0.111	0.114	0.112	0.108	0.113	0.112	0.109	0.106	0.111	0.109	0.111	0.11	0.107	0.109	0.107	0.109	0.123	0.108	0.108	0.113	0.117	0.118	0.114	0.113	0.08	0.098	0.097	0.093	0.07	0.103	0.093	0.083	0.099	0.093	0.084	0.067	0.1	0.105	0.105	0.116	0.114	0.115	0.114	0.119	0.136	0.134
Russia_Afanasievo	0.106	0.098	0.095	0.121	0.123	0.122	0.118	0.123	0.121	0.119	0.116	0.121	0.119	0.121	0.121	0.117	0.119	0.118	0.12	0.132	0.118	0.117	0.124	0.126	0.128	0.123	0.123	0.089	0.107	0.107	0.095	0.078	0.111	0.105	0.092	0.108	0.103	0.093	0.079	0.11	0.116	0.115	0.125	0.124	0.125	0.124	0.129	0.146	0.144
Russia_Sintashta_MLBA.SG	0.108	0.1	0.098	0.123	0.127	0.124	0.12	0.126	0.122	0.121	0.117	0.125	0.123	0.123	0.124	0.119	0.123	0.12	0.122	0.135	0.12	0.119	0.126	0.128	0.128	0.125	0.126	0.091	0.109	0.107	0.061	0.079	0.112	0.106	0.094	0.11	0.105	0.094	0.08	0.112	0.118	0.118	0.128	0.128	0.126	0.125	0.13	0.147	0.145
Russia_BA_Okunevo.SG	0.07	0.064	0.062	0.083	0.088	0.088	0.081	0.085	0.084	0.08	0.08	0.084	0.083	0.084	0.085	0.08	0.083	0.082	0.083	0.1	0.081	0.082	0.091	0.093	0.095	0.089	0.089	0.057	0.072	0.07	0.076	0.052	0.073	0.071	0.064	0.074	0.071	0.06	0.052	0.072	0.075	0.073	0.082	0.083	0.082	0.088	0.093	0.113	0.112
Russia_Alan.SG	0.088	0.082	0.08	0.104	0.107	0.104	0.1	0.104	0.103	0.102	0.1	0.105	0.101	0.104	0.103	0.099	0.101	0.1	0.103	0.115	0.101	0.099	0.106	0.109	0.112	0.105	0.106	0.074	0.091	0.089	0.057	0.062	0.095	0.088	0.075	0.091	0.087	0.078	0.067	0.093	0.1	0.1	0.11	0.11	0.109	0.107	0.111	0.129	0.125
Russia_Tagar.SG	0.07	0.064	0.06	0.086	0.089	0.087	0.084	0.088	0.085	0.084	0.08	0.086	0.083	0.086	0.087	0.081	0.085	0.083	0.084	0.098	0.082	0.083	0.09	0.092	0.095	0.089	0.089	0.055	0.073	0.073	0.039	0.046	0.076	0.07	0.059	0.073	0.069	0.058	0.046	0.075	0.08	0.078	0.088	0.088	0.087	0.088	0.095	0.112	0.109
Boisman_MN	0.043	0.04	0.039	0.044	0.055	0.058	0.048	0.053	0.051	0.05	0.048	0.054	0.051	0.051	0.054	0.056	0.053	0.055	0.055	0.074	0.052	0.059	0.064	0.064	0.069	0.058	0.061	0.039	0.042	0.043	0.104	0.044	0.037	0.047	0.048	0.047	0.05	0.04	0.04	0.04	0.04	0.037	0.037	0.059	0.037	0.058	0.062	0.084	0.085
Iran_GanjDareh_N	0.116	0.112	0.108	0.131	0.132	0.13	0.128	0.133	0.13	0.129	0.125	0.131	0.129	0.13	0.13	0.126	0.129	0.128	0.128	0.14	0.127	0.126	0.131	0.134	0.136	0.132	0.132	0.104	0.119	0.118	0.087	0.094	0.123	0.115	0.104	0.119	0.116	0.108	0.098	0.122	0.126	0.127	0.139	0.139	0.138	0.132	0.138	0.155	0.15
Iran_C_SehGabi	0.098	0.092	0.089	0.114	0.116	0.114	0.111	0.114	0.113	0.111	0.108	0.114	0.113	0.113	0.112	0.109	0.112	0.111	0.112	0.124	0.11	0.108	0.116	0.119	0.12	0.116	0.115	0.085	0.099	0.1	0.037	0.074	0.105	0.098	0.085	0.101	0.097	0.089	0.079	0.103	0.109	0.108	0.12	0.121	0.119	0.116	0.122	0.137	0.137
Kyrgyzstan_TianShanHun.SG	0.048	0.042	0.039	0.062	0.065	0.064	0.058	0.064	0.061	0.059	0.057	0.062	0.061	0.062	0.063	0.058	0.062	0.059	0.061	0.076	0.059	0.058	0.068	0.07	0.072	0.066	0.066	0.034	0.049	0.049	0.051	0.028	0.052	0.048	0.039	0.051	0.048	0.038	0.026	0.051	0.056	0.054	0.064	0.066	0.063	0.065	0.071	0.089	0.088
Kyrgyzstan_TianShanSaka.SG	0.061	0.056	0.053	0.076	0.079	0.08	0.073	0.077	0.076	0.073	0.07	0.076	0.076	0.076	0.075	0.073	0.076	0.074	0.077	0.089	0.074	0.074	0.082	0.083	0.087	0.08	0.08	0.048	0.063	0.063	0.028	0.038	0.066	0.061	0.05	0.065	0.062	0.052	0.042	0.067	0.07	0.07	0.081	0.081	0.08	0.08	0.085	0.104	0.101
China_IA.SG	0.037	0.031	0.029	0.048	0.051	0.049	0.044	0.049	0.047	0.046	0.041	0.048	0.047	0.047	0.048	0.044	0.047	0.045	0.048	0.063	0.045	0.046	0.056	0.057	0.062	0.054	0.054	0.027	0.039	0.037	0.044	0.022	0.039	0.036	0.03	0.037	0.038	0.032	0.02	0.04	0.042	0.043	0.054	0.058	0.052	0.052	0.058	0.075	0.078
Taiwan_Hanben	0.036	0.04	0.045	0.038	0.027	0.024	0.033	0.029	0.031	0.034	0.034	0.033	0.028	0.03	0.028	0.049	0.028	0.038	0.041	0.046	0.042	0.051	0.027	0.026	0.026	0.025	0.024	0.045	0.035	0.038	0.026	0.049	0.042	0.037	0.036	0.035	0.038	0.052	0.044	0.038	0.045	0.048	0.06	0.078	0.057	0.031	0.035	0.055	0.024
China_Wuzhuangguoliang_LN.EC	0.016	0.023	0.022	0.025	0.026	0.034	0.019	0.022	0.018	0.019	0.015	0.013	0.02	0.022	0.025	0.023	0.018	0.019	0.02	0.048	0.021	0.02	0.039	0.039	0.044	0.03	0.034	0.024	0.016	0.015	0.016	0.026	0.021	0.016	0.023	0.018	0.02	0.029	0.01	0.018	0.022	0.023	0.034	0.054	0.029	0.028	0.034	0.053	0.062
YR_LN	0.008	0.01	0.015	0.013	0.009	0.011	0.006	0.009	0.006	0.006	0.004	0.007	0.007	0.007	0.007	0.015	0.008	0.01	0.012	0.032	0.011	0.018	0.02	0.02	0.023	0.013	0.015	0.017	0.008	0.01	0.015	0.023	0.014	0.008	0.01	0.007	0.01	0.024	0.019	0.01	0.016	0.019	0.031	0.049	0.026	0.012	0.016	0.04	0.041
YR_MN	0.007	0.01	0.015	0.013	0.008	0.013	0.004	0.008	0.006	0.005	0.005	0.005	0.006	0.004	0.009	0.013	0.007	0.009	0.013	0.033	0.009	0.016	0.022	0.023	0.024	0.014	0.018	0.016	0.007	0.011	0.009	0.019	0.012	0.006	0.008	0.006	0.008	0.022	0.02	0.01	0.014	0.017	0.03	0.047	0.025	0.013	0.018	0.04	0.042
YR_LBIA	0.003	0.007	0.01	0.008	0.005	0.006	0.001	0.001	0.001	0.001	0.002	0.003	0.002	0.001	0.004	0.011	0.003	0.007	0.008	0.027	0.007	0.014	0.016	0.014	0.017	0.008	0.01	0.012	0.001	0.004	0.026	0.017	0.008	0.003	0.005	0.002	0.006	0.017	0.013	0.005	0.011	0.014	0.026	0.043	0.022	0.008	0.012	0.034	0.035
Upper_YR_LN	0.02	0.024	0.027	0.027	0.026	0.03	0.02	0.023	0.022	0.02	0.019	0.021	0.022	0.023	0.027	0.022	0.025	0.021	0.024	0.046	0.021	0.026	0.04	0.039	0.043	0.032	0.034	0.027	0.02	0.022		0.032	0.025	0.019	0.023	0.019	0.022	0.032	0.027	0.022	0.026	0.029	0.04	0.057	0.037	0.027	0.034	0.056	0.059
[truncated: 43 more columns]
