# Supplementary material for: Genomic Insights Into the Genetic Structure and Natural Selection of Mongolians
Source: Front Genet. 2021 Dec 8;12:735786. doi: 10.3389/fgene.2021.735786 (PMC8693022; doi:10.3389/fgene.2021.735786)
Supplement: Supplementary file 22 [file Table10.xlsx]

## Sheet: A.two-reference
Table S10. Admixture date of Mongolian subgroups based on Human Origin dataset showed the different admixture sources and admixture date among Mongolian subgroups.
A. We used ALDER and sort by 2-ref Z-score . Standard errors are from a Block Jackknife and we highlighted successful results in baby orange.
Mongolian_inner						Mongolian_mid						Mongolian_outer
populationA	populationB	2-ref z-score	2-ref decay(generations)	2-ref p-value		populationA	populationB	2-ref z-score	2-ref decay(generations)	2-ref p-value		populationA	populationB	2-ref z-score	2-ref decay(generations)	2-ref p-value
Han_NChina	Han_Fujian	2.15	30.72 +/- 7.69	0.032		Han_NChina	Han_Fujian	0	4.27 +/- inf	1		Han_NChina	Han_Fujian	0	395.13 +/- inf	1
Han_NChina	Tibetan_Chamdo	0	2.00 +/- inf	1		Han_NChina	Tibetan_Chamdo	0.49	99.97 +/- 205.44	0.63		Han_NChina	Tibetan_Chamdo	0	500.00 +/- inf	1
Han_NChina	Sherpa	0	54.56 +/- inf	1		Han_NChina	Sherpa	1.38	46.70 +/- 33.86	0.17		Han_NChina	Sherpa	0	5.14 +/- inf	1
Han_NChina	Dai	0.33	113.03 +/- 188.03	0.74		Han_NChina	Dai	1.11	49.77 +/- 44.55	0.27		Han_NChina	Dai	0	287.87 +/- inf	1
Han_NChina	Li	0	500.00 +/- inf	1		Han_NChina	Li	0	22.31 +/- inf	1		Han_NChina	Li	0	500.00 +/- inf	1
Han_NChina	Zhuang	0	2.00 +/- inf	1		Han_NChina	Zhuang	0	2.25 +/- inf	1		Han_NChina	Zhuang	0.02	7.74 +/- 402.28	0.98
Han_NChina	Miao	2.06	66.59 +/- 29.75	0.039		Han_NChina	Miao	0	2.00 +/- inf	1		Han_NChina	Miao	0.93	52.85 +/- 57.06	0.35
Han_NChina	Ami	0.71	102.44 +/- 143.65	0.48		Han_NChina	Ami	1.5	12.06 +/- 7.16	0.13		Han_NChina	Ami	0.55	91.68 +/- 168.08	0.59
Han_NChina	Kankanaey	0	500.00 +/- inf	1		Han_NChina	Kankanaey	0	2.00 +/- inf	1		Han_NChina	Kankanaey	0	378.34 +/- inf	1
Han_NChina	Vietnamese	0.49	35.70 +/- 72.62	0.62		Han_NChina	Vietnamese	1	41.91 +/- 41.86	0.32		Han_NChina	Vietnamese	0	318.42 +/- inf	1
Han_NChina	Mang	0	2.00 +/- inf	1		Han_NChina	Mang	0.28	140.01 +/- 258.90	0.78		Han_NChina	Mang	0	2.00 +/- inf	1
Han_NChina	KhoMu	0	276.58 +/- inf	1		Han_NChina	KhoMu	0.02	7.09 +/- 392.33	0.99		Han_NChina	KhoMu	0.87	15.72 +/- 18.05	0.38
Han_NChina	Yugur	1.13	78.39 +/- 29.40	0.26		Han_NChina	Yugur	0	474.98 +/- inf	1		Han_NChina	Yugur	0	469.57 +/- inf	1
Han_NChina	Buryat	1.98	44.22 +/- 22.31	0.047		Han_NChina	Buryat	1.62	10.86 +/- 6.70	0.11		Han_NChina	Buryat	6.6	29.91 +/- 4.53	4.2e-11
Han_NChina	Kalmyk.DG	0	164.10 +/- inf	1		Han_NChina	Kalmyk.DG	0	2.00 +/- inf	1		Han_NChina	Kalmyk.DG	1.65	11.05 +/- 6.68	0.098
Han_NChina	Hezhen	0	133.34 +/- inf	1		Han_NChina	Hezhen	0	4.47 +/- inf	1		Han_NChina	Hezhen	1.89	33.75 +/- 17.90	0.059
Han_NChina	Xibo	0	58.65 +/- inf	1		Han_NChina	Xibo	0.08	18.77 +/- 237.21	0.94		Han_NChina	Xibo	0	500.00 +/- inf	1
Han_NChina	Ulchi	2.86	63.45 +/- 22.20	0.0043		Han_NChina	Ulchi	3.08	11.81 +/- 3.83	0.002		Han_NChina	Ulchi	2.2	91.66 +/- 41.22	0.028
Han_NChina	Chuvash	4.46	51.96 +/- 11.65	8.2e-06		Han_NChina	Chuvash	3.72	27.71 +/- 7.44	0.0002		Han_NChina	Chuvash	8.3	30.86 +/- 3.72	1e-16
Han_NChina	Nanai	2	44.97 +/- 16.04	0.045		Han_NChina	Nanai	0.86	49.07 +/- 57.27	0.39		Han_NChina	Nanai	2.15	28.81 +/- 13.41	0.032
Han_NChina	Negidal	2.11	89.44 +/- 23.47	0.035		Han_NChina	Negidal	1.67	22.56 +/- 13.50	0.095		Han_NChina	Negidal	1.34	109.97 +/- 76.23	0.18
Han_NChina	Evenk_FarEast	0	103.65 +/- inf	1		Han_NChina	Evenk_FarEast	0.47	36.27 +/- 76.40	0.63		Han_NChina	Evenk_FarEast	2.66	24.92 +/- 9.37	0.0078
Han_NChina	Evenk_Transbaikal	2.38	56.69 +/- 23.78	0.017		Han_NChina	Evenk_Transbaikal	1.59	23.21 +/- 14.57	0.11		Han_NChina	Evenk_Transbaikal	1.75	40.13 +/- 22.97	0.081
Han_NChina	Yakut	3.27	71.89 +/- 16.04	0.0011		Han_NChina	Yakut	1.13	24.75 +/- 21.94	0.26		Han_NChina	Yakut	3.17	29.23 +/- 8.63	0.0015
Han_NChina	Azeri	3	42.38 +/- 14.14	0.0027		Han_NChina	Azeri	4.45	20.99 +/- 4.71	8.5e-06		Han_NChina	Azeri	8.56	28.64 +/- 3.35	1.1e-17
Han_NChina	Bashkir	3.79	41.03 +/- 10.83	0.00015		Han_NChina	Bashkir	5.12	21.19 +/- 4.14	3e-07		Han_NChina	Bashkir	8.75	29.61 +/- 3.38	2.1e-18
Han_NChina	Dungan	0	500.00 +/- inf	1		Han_NChina	Dungan	0.58	7.88 +/- 13.61	0.56		Han_NChina	Dungan	0	20.62 +/- inf	1
Han_NChina	Tuvinian	1.82	62.15 +/- 34.17	0.069		Han_NChina	Tuvinian	0.98	13.09 +/- 13.33	0.33		Han_NChina	Tuvinian	3.53	30.07 +/- 8.52	0.00041
Han_NChina	Turkish	4.32	41.59 +/- 9.62	1.5e-05		Han_NChina	Turkish	4.79	20.90 +/- 4.36	1.6e-06		Han_NChina	Turkish	7.34	28.10 +/- 3.83	2.1e-13
Han_NChina	Tatar_Siberian	3.71	45.42 +/- 12.23	0.0002		Han_NChina	Tatar_Siberian	1.49	12.70 +/- 8.52	0.14		Han_NChina	Tatar_Siberian	7.48	31.28 +/- 4.18	7.4e-14
Han_NChina	Kazakh_China	0.02	18.55 +/- 459.12	0.98		Han_NChina	Kazakh_China	1.27	11.29 +/- 8.90	0.2		Han_NChina	Kazakh_China	3.12	26.77 +/- 8.58	0.0018
Han_NChina	Khakass	4.33	71.02 +/- 14.43	1.5e-05		Han_NChina	Khakass	3.15	16.17 +/- 5.14	0.0016		Han_NChina	Khakass	5.73	33.10 +/- 5.78	1e-08
Han_NChina	Kyrgyz_China	3.24	47.96 +/- 13.29	0.0012		Han_NChina	Kyrgyz_China	1.29	8.80 +/- 6.85	0.2		Han_NChina	Kyrgyz_China	4.43	27.18 +/- 6.14	9.6e-06
Han_NChina	Salar	0	472.53 +/- inf	1		Han_NChina	Salar	0.69	362.63 +/- 225.10	0.49		Han_NChina	Salar	-0.05	3.39 +/- 170.82	1
Han_NChina	Chukchi	0.97	70.58 +/- 72.43	0.33		Han_NChina	Chukchi	0.66	57.91 +/- 87.49	0.51		Han_NChina	Chukchi	2.39	51.71 +/- 19.61	0.017
Han_NChina	Nganasan	1.21	66.60 +/- 54.89	0.22		Han_NChina	Nganasan	0.53	16.29 +/- 30.85	0.6		Han_NChina	Nganasan	1.84	35.95 +/- 19.51	0.065
Han_NChina	Armenian	4.79	37.64 +/- 7.86	1.7e-06		Han_NChina	Armenian	4.88	19.47 +/- 3.99	1.1e-06		Han_NChina	Armenian	6.46	29.68 +/- 4.60	1.1e-10
Han_NChina	Ossetian	3.51	35.52 +/- 10.11	0.00044		Han_NChina	Ossetian	5.34	23.21 +/- 4.35	9.5e-08		Han_NChina	Ossetian	8.59	28.57 +/- 3.33	8.6e-18
Han_NChina	Tajik	3.18	40.45 +/- 12.71	0.0015		Han_NChina	Tajik	4.71	18.99 +/- 4.04	2.5e-06		Han_NChina	Tajik	8.85	29.72 +/- 3.36	9.1e-19
Han_NChina	French	4.13	39.37 +/- 9.53	3.6e-05		Han_NChina	French	5.78	23.51 +/- 4.06	7.3e-09		Han_NChina	French	8.9	29.29 +/- 3.13	5.6e-19
Han_NChina	Spanish	4.13	39.81 +/- 9.64	3.6e-05		Han_NChina	Spanish	5.43	23.08 +/- 4.25	5.6e-08		Han_NChina	Spanish	9.36	29.07 +/- 3.11	8.2e-21
Han_NChina	Iranian	3.96	39.90 +/- 10.08	7.5e-05		Han_NChina	Iranian	5.22	22.17 +/- 4.25	1.8e-07		Han_NChina	Iranian	8.1	27.87 +/- 3.44	5.4e-16
Han_NChina	Russian	4.59	41.09 +/- 8.95	4.3e-06		Han_NChina	Russian	5.76	23.63 +/- 4.10	8.6e-09		Han_NChina	Russian	8.91	27.84 +/- 3.12	5e-19
Han_Fujian	Tibetan_Chamdo	0	500.00 +/- inf	1		Han_Fujian	Tibetan_Chamdo	0	116.32 +/- inf	1		Han_Fujian	Tibetan_Chamdo	0	52.99 +/- inf	1
Han_Fujian	Sherpa	0	11.26 +/- inf	1		Han_Fujian	Sherpa	0	500.00 +/- inf	1		Han_Fujian	Sherpa	1.39	31.30 +/- 10.85	0.17
Han_Fujian	Dai	0.8	14.62 +/- 11.34	0.42		Han_Fujian	Dai	0.59	98.75 +/- 166.10	0.55		Han_Fujian	Dai	0	500.00 +/- inf	1
Han_Fujian	Li	-0.36	9.45 +/- 65.99	1.3		Han_Fujian	Li	0	43.42 +/- inf	1		Han_Fujian	Li	0	500.00 +/- inf	1
Han_Fujian	Zhuang	0	500.00 +/- inf	1		Han_Fujian	Zhuang	0	119.58 +/- inf	1		Han_Fujian	Zhuang	0	70.62 +/- inf	1
Han_Fujian	Miao	1.41	19.71 +/- 9.78	0.16		Han_Fujian	Miao	0	2.00 +/- inf	1		Han_Fujian	Miao	0	6.82 +/- inf	1
Han_Fujian	Ami	0	497.81 +/- inf	1		Han_Fujian	Ami	0	43.00 +/- inf	1		Han_Fujian	Ami	0.66	109.78 +/- 102.48	0.51
Han_Fujian	Kankanaey	0	500.00 +/- inf	1		Han_Fujian	Kankanaey	0	204.66 +/- inf	1		Han_Fujian	Kankanaey	0.96	15.29 +/- 15.90	0.34
Han_Fujian	Vietnamese	0.3	49.43 +/- 165.42	0.77		Han_Fujian	Vietnamese	0	77.61 +/- inf	1		Han_Fujian	Vietnamese	0	500.00 +/- inf	1
Han_Fujian	Mang	0	2.00 +/- inf	1		Han_Fujian	Mang	0	391.01 +/- inf	1		Han_Fujian	Mang	-0.98	32.33 +/- 36.71	1.7
Han_Fujian	KhoMu	0	2.00 +/- inf	1		Han_Fujian	KhoMu	0	2.00 +/- inf	1		Han_Fujian	KhoMu	0	2.00 +/- inf	1
Han_Fujian	Yugur	1.39	12.24 +/- 4.84	0.17		Han_Fujian	Yugur	0	447.14 +/- inf	1		Han_Fujian	Yugur	0	44.04 +/- inf	1
Han_Fujian	Buryat	2.69	27.07 +/- 10.08	0.0072		Han_Fujian	Buryat	2.05	11.93 +/- 5.83	0.041		Han_Fujian	Buryat	4.17	31.00 +/- 7.05	3e-05
Han_Fujian	Kalmyk.DG	0.81	140.28 +/- 136.55	0.42		Han_Fujian	Kalmyk.DG	0	2.00 +/- inf	1		Han_Fujian	Kalmyk.DG	2.23	12.77 +/- 5.72	0.026
Han_Fujian	Hezhen	0.08	24.36 +/- 302.19	0.94		Han_Fujian	Hezhen	2.32	176.65 +/- 43.28	0.02		Han_Fujian	Hezhen	2.74	37.51 +/- 13.67	0.0061
Han_Fujian	Xibo	1.15	91.12 +/- 67.63	0.25		Han_Fujian	Xibo	0	5.29 +/- inf	1		Han_Fujian	Xibo	0	29.48 +/- inf	1
Han_Fujian	Ulchi	1.06	25.52 +/- 10.87	0.29		Han_Fujian	Ulchi	1.88	9.25 +/- 4.93	0.06		Han_Fujian	Ulchi	2.81	41.03 +/- 14.58	0.0049
Han_Fujian	Chuvash	4.68	41.98 +/- 8.97	2.9e-06		Han_Fujian	Chuvash	2	34.00 +/- 16.98	0.045		Han_Fujian	Chuvash	7.18	28.21 +/- 3.93	7e-13
Han_Fujian	Nanai	1.26	44.99 +/- 30.42	0.21		Han_Fujian	Nanai	1.01	6.45 +/- 6.41	0.31		Han_Fujian	Nanai	1.75	35.08 +/- 20.02	0.08
Han_Fujian	Negidal	0.6	354.46 +/- 453.96	0.55		Han_Fujian	Negidal	0.89	82.73 +/- 92.99	0.37		Han_Fujian	Negidal	2.15	52.59 +/- 24.19	0.032
Han_Fujian	Evenk_FarEast	0.38	13.50 +/- 35.33	0.7		Han_Fujian	Evenk_FarEast	0.05	7.53 +/- 149.83	0.96		Han_Fujian	Evenk_FarEast	3.1	31.76 +/- 8.48	0.0019
Han_Fujian	Evenk_Transbaikal	1.26	43.80 +/- 34.36	0.21		Han_Fujian	Evenk_Transbaikal	2.1	75.68 +/- 36.08	0.036		Han_Fujian	Evenk_Transbaikal	1.95	30.23 +/- 15.48	0.051
Han_Fujian	Yakut	2.17	43.96 +/- 20.17	0.03		Han_Fujian	Yakut	1.07	68.76 +/- 64.17	0.28		Han_Fujian	Yakut	2.31	38.62 +/- 10.20	0.021
Han_Fujian	Azeri	2.81	32.60 +/- 11.59	0.0049		Han_Fujian	Azeri	3.12	23.18 +/- 7.43	0.0018		Han_Fujian	Azeri	8.02	28.34 +/- 3.53	1e-15
Han_Fujian	Bashkir	4.53	32.87 +/- 7.18	5.8e-06		Han_Fujian	Bashkir	2.17	22.82 +/- 10.49	0.03		Han_Fujian	Bashkir	8.31	27.45 +/- 3.30	9.2e-17
Han_Fujian	Dungan	0	500.00 +/- inf	1		Han_Fujian	Dungan	0.52	123.42 +/- 237.41	0.6		Han_Fujian	Dungan	0.67	26.45 +/- 39.52	0.5
Han_Fujian	Tuvinian	2.25	24.46 +/- 8.69	0.025		Han_Fujian	Tuvinian	1.17	19.92 +/- 17.08	0.24		Han_Fujian	Tuvinian	3.08	26.07 +/- 8.47	0.0021
Han_Fujian	Turkish	4.5	37.62 +/- 8.36	6.7e-06		Han_Fujian	Turkish	3.93	24.10 +/- 6.13	8.4e-05		Han_Fujian	Turkish	6.71	27.09 +/- 4.04	2e-11
Han_Fujian	Tatar_Siberian	3.33	28.96 +/- 8.70	0.00087		Han_Fujian	Tatar_Siberian	1.45	14.93 +/- 10.32	0.15		Han_Fujian	Tatar_Siberian	5.67	30.44 +/- 5.37	1.4e-08
Han_Fujian	Kazakh_China	1.79	15.94 +/- 8.92	0.074		Han_Fujian	Kazakh_China	0.94	10.80 +/- 11.45	0.35		Han_Fujian	Kazakh_China	4.29	24.67 +/- 5.73	1.8e-05
Han_Fujian	Khakass	2.48	37.07 +/- 8.82	0.013		Han_Fujian	Khakass	1.11	18.50 +/- 16.73	0.27		Han_Fujian	Khakass	5.48	31.92 +/- 4.68	4.3e-08
Han_Fujian	Kyrgyz_China	2.41	26.45 +/- 9.16	0.016		Han_Fujian	Kyrgyz_China	1.08	117.62 +/- 108.85	0.28		Han_Fujian	Kyrgyz_China	4.92	31.76 +/- 5.97	8.7e-07
Han_Fujian	Salar	0	2.00 +/- inf	1		Han_Fujian	Salar	0.79	221.76 +/- 174.16	0.43		Han_Fujian	Salar	1.81	22.99 +/- 7.73	0.07
Han_Fujian	Chukchi	0.87	405.58 +/- 202.17	0.39		Han_Fujian	Chukchi	1.8	106.50 +/- 47.65	0.072		Han_Fujian	Chukchi	2.2	30.93 +/- 14.06	0.028
Han_Fujian	Nganasan	0	25.30 +/- inf	1		Han_Fujian	Nganasan	0.17	7.81 +/- 45.71	0.86		Han_Fujian	Nganasan	2.81	41.40 +/- 14.75	0.005
Han_Fujian	Armenian	5.06	35.07 +/- 6.93	4.1e-07		Han_Fujian	Armenian	3.43	18.90 +/- 5.51	0.0006		Han_Fujian	Armenian	6.42	28.44 +/- 4.43	1.4e-10
Han_Fujian	Ossetian	3.24	33.31 +/- 10.28	0.0012		Han_Fujian	Ossetian	4.11	22.98 +/- 5.59	4e-05		Han_Fujian	Ossetian	7.09	26.96 +/- 3.80	1.3e-12
Han_Fujian	Tajik	3.64	37.00 +/- 10.16	0.00027		Han_Fujian	Tajik	3.08	19.29 +/- 6.27	0.0021		Han_Fujian	Tajik	7.92	28.55 +/- 3.60	2.3e-15
Han_Fujian	French	3.43	33.61 +/- 9.80	0.0006		Han_Fujian	French	3.49	24.13 +/- 6.92	0.00049		Han_Fujian	French	8.3	28.37 +/- 3.42	1.1e-16
Han_Fujian	Spanish	4.03	36.14 +/- 8.96	5.5e-05		Han_Fujian	Spanish	3.53	24.88 +/- 7.05	0.00042		Han_Fujian	Spanish	8.11	27.97 +/- 3.45	4.9e-16
Han_Fujian	Iranian	4.22	36.67 +/- 8.68	2.4e-05		Han_Fujian	Iranian	4.4	24.29 +/- 5.53	1.1e-05		Han_Fujian	Iranian	7.6	27.58 +/- 3.63	3.1e-14
Han_Fujian	Russian	4.08	34.63 +/- 8.49	4.5e-05		Han_Fujian	Russian	3.55	23.48 +/- 6.61	0.00038		Han_Fujian	Russian	7.77	26.51 +/- 3.41	7.8e-15
Tibetan_Chamdo	Sherpa	0.93	83.28 +/- 72.01	0.35		Tibetan_Chamdo	Sherpa	0.84	56.45 +/- 51.99	0.4		Tibetan_Chamdo	Sherpa	1.09	93.19 +/- 65.49	0.27
Tibetan_Chamdo	Dai	0.4	144.26 +/- 278.58	0.69		Tibetan_Chamdo	Dai	2.23	45.46 +/- 17.77	0.026		Tibetan_Chamdo	Dai	0	99.95 +/- inf	1
Tibetan_Chamdo	Li	0	500.00 +/- inf	1		Tibetan_Chamdo	Li	0	2.00 +/- inf	1		Tibetan_Chamdo	Li	0	500.00 +/- inf	1
Tibetan_Chamdo	Zhuang	0	500.00 +/- inf	1		Tibetan_Chamdo	Zhuang	0	2.00 +/- inf	1		Tibetan_Chamdo	Zhuang	0.99	106.66 +/- 64.25	0.32
Tibetan_Chamdo	Miao	0.03	32.69 +/- 544.94	0.98		Tibetan_Chamdo	Miao	0.09	5.49 +/- 58.07	0.92		Tibetan_Chamdo	Miao	1.04	150.85 +/- 104.00	0.3
Tibetan_Chamdo	Ami	0	28.25 +/- inf	1		Tibetan_Chamdo	Ami	0	25.08 +/- inf	1		Tibetan_Chamdo	Ami	0.78	74.98 +/- 95.89	0.43
Tibetan_Chamdo	Kankanaey	0	464.04 +/- inf	1		Tibetan_Chamdo	Kankanaey	0.85	196.39 +/- 194.16	0.4		Tibetan_Chamdo	Kankanaey	0.15	54.12 +/- 350.02	0.88
Tibetan_Chamdo	Vietnamese	0	28.84 +/- inf	1		Tibetan_Chamdo	Vietnamese	0	431.03 +/- inf	1		Tibetan_Chamdo	Vietnamese	1.6	120.26 +/- 45.82	0.11
Tibetan_Chamdo	Mang	0	2.00 +/- inf	1		Tibetan_Chamdo	Mang	0	431.59 +/- inf	1		Tibetan_Chamdo	Mang	0	305.97 +/- inf	1
Tibetan_Chamdo	KhoMu	0	500.00 +/- inf	1		Tibetan_Chamdo	KhoMu	0.55	77.98 +/- 140.85	0.58		Tibetan_Chamdo	KhoMu	0	64.19 +/- inf	1
Tibetan_Chamdo	Yugur	0	500.00 +/- inf	1		Tibetan_Chamdo	Yugur	0	134.38 +/- inf	1		Tibetan_Chamdo	Yugur	0	122.66 +/- inf	1
Tibetan_Chamdo	Buryat	1.87	23.44 +/- 12.57	0.062		Tibetan_Chamdo	Buryat	2.63	31.70 +/- 12.07	0.0086		Tibetan_Chamdo	Buryat	1.62	34.48 +/- 21.33	0.11
Tibetan_Chamdo	Kalmyk.DG	0	182.51 +/- inf	1		Tibetan_Chamdo	Kalmyk.DG	0	2.00 +/- inf	1		Tibetan_Chamdo	Kalmyk.DG	2.24	12.85 +/- 5.75	0.025
Tibetan_Chamdo	Hezhen	1.06	195.71 +/- 131.64	0.29		Tibetan_Chamdo	Hezhen	3.04	54.72 +/- 18.01	0.0024		Tibetan_Chamdo	Hezhen	2.09	25.76 +/- 12.34	0.037
Tibetan_Chamdo	Xibo	0	22.70 +/- inf	1		Tibetan_Chamdo	Xibo	0.37	111.70 +/- 302.05	0.71		Tibetan_Chamdo	Xibo	0	500.00 +/- inf	1
Tibetan_Chamdo	Ulchi	0	2.00 +/- inf	1		Tibetan_Chamdo	Ulchi	1.26	86.07 +/- 67.42	0.21		Tibetan_Chamdo	Ulchi	1.9	88.80 +/- 37.89	0.058
Tibetan_Chamdo	Chuvash	4.76	42.19 +/- 8.86	1.9e-06		Tibetan_Chamdo	Chuvash	3.48	27.02 +/- 7.77	0.0005		Tibetan_Chamdo	Chuvash	7.41	27.60 +/- 3.72	1.2e-13
Tibetan_Chamdo	Nanai	1.07	6.18 +/- 5.76	0.28		Tibetan_Chamdo	Nanai	0.72	64.68 +/- 89.43	0.47		Tibetan_Chamdo	Nanai	1.82	87.30 +/- 36.42	0.068
Tibetan_Chamdo	Negidal	0	2.31 +/- inf	1		Tibetan_Chamdo	Negidal	2.07	36.13 +/- 16.17	0.038		Tibetan_Chamdo	Negidal	1.55	88.57 +/- 39.28	0.12
Tibetan_Chamdo	Evenk_FarEast	0	2.07 +/- inf	1		Tibetan_Chamdo	Evenk_FarEast	1.85	67.26 +/- 31.47	0.065		Tibetan_Chamdo	Evenk_FarEast	1.68	29.38 +/- 17.53	0.094
Tibetan_Chamdo	Evenk_Transbaikal	0	24.54 +/- inf	1		Tibetan_Chamdo	Evenk_Transbaikal	3.44	35.94 +/- 10.46	0.00059		Tibetan_Chamdo	Evenk_Transbaikal	1.49	41.75 +/- 28.06	0.14
Tibetan_Chamdo	Yakut	1.77	26.83 +/- 15.14	0.077		Tibetan_Chamdo	Yakut	2.08	35.62 +/- 17.13	0.038		Tibetan_Chamdo	Yakut	2.82	47.16 +/- 16.72	0.0048
Tibetan_Chamdo	Azeri	5.5	36.62 +/- 6.38	3.8e-08		Tibetan_Chamdo	Azeri	4.95	20.30 +/- 4.10	7.3e-07		Tibetan_Chamdo	Azeri	7.34	25.90 +/- 3.53	2.1e-13
Tibetan_Chamdo	Bashkir	5.19	29.05 +/- 5.59	2.1e-07		Tibetan_Chamdo	Bashkir	4.76	25.60 +/- 5.38	2e-06		Tibetan_Chamdo	Bashkir	8	26.99 +/- 3.38	1.3e-15
Tibetan_Chamdo	Dungan	0	4.03 +/- inf	1		Tibetan_Chamdo	Dungan	0.61	66.72 +/- 109.13	0.54		Tibetan_Chamdo	Dungan	0	500.00 +/- inf	1
Tibetan_Chamdo	Tuvinian	2.26	29.68 +/- 13.14	0.024		Tibetan_Chamdo	Tuvinian	0.15	4.32 +/- 29.43	0.88		Tibetan_Chamdo	Tuvinian	1.76	38.46 +/- 21.91	0.079
Tibetan_Chamdo	Turkish	5.77	34.78 +/- 6.03	7.9e-09		Tibetan_Chamdo	Turkish	5.44	21.78 +/- 4.01	5.5e-08		Tibetan_Chamdo	Turkish	6.94	25.92 +/- 3.74	4e-12
Tibetan_Chamdo	Tatar_Siberian	3.11	32.96 +/- 9.01	0.0019		Tibetan_Chamdo	Tatar_Siberian	1.7	21.08 +/- 12.39	0.089		Tibetan_Chamdo	Tatar_Siberian	5.16	31.29 +/- 4.58	2.5e-07
Tibetan_Chamdo	Kazakh_China	0	3.35 +/- inf	1		Tibetan_Chamdo	Kazakh_China	1.33	26.72 +/- 20.13	0.18		Tibetan_Chamdo	Kazakh_China	3.55	21.25 +/- 4.36	0.00039
Tibetan_Chamdo	Khakass	2.71	47.60 +/- 14.97	0.0068		Tibetan_Chamdo	Khakass	2.93	34.10 +/- 10.06	0.0034		Tibetan_Chamdo	Khakass	3.97	31.03 +/- 7.81	7.1e-05
Tibetan_Chamdo	Kyrgyz_China	0	54.29 +/- inf	1		Tibetan_Chamdo	Kyrgyz_China	0.9	35.38 +/- 39.50	0.37		Tibetan_Chamdo	Kyrgyz_China	3.58	24.01 +/- 6.71	0.00035
Tibetan_Chamdo	Salar	0	2.00 +/- inf	1		Tibetan_Chamdo	Salar	0.47	66.72 +/- 142.11	0.64		Tibetan_Chamdo	Salar	0.05	21.73 +/- 388.06	0.96
Tibetan_Chamdo	Chukchi	0.07	62.93 +/- 504.31	0.95		Tibetan_Chamdo	Chukchi	1.53	98.27 +/- 53.90	0.13		Tibetan_Chamdo	Chukchi	1.17	47.49 +/- 40.64	0.24
Tibetan_Chamdo	Nganasan	0.61	9.52 +/- 15.68	0.54		Tibetan_Chamdo	Nganasan	2.57	51.10 +/- 19.92	0.01		Tibetan_Chamdo	Nganasan	1.65	42.51 +/- 25.78	0.099
Tibetan_Chamdo	Armenian	4.72	30.53 +/- 6.47	2.4e-06		Tibetan_Chamdo	Armenian	5.2	20.08 +/- 3.86	2e-07		Tibetan_Chamdo	Armenian	6.69	27.01 +/- 4.04	2.3e-11
Tibetan_Chamdo	Ossetian	4.68	29.91 +/- 6.40	2.9e-06		Tibetan_Chamdo	Ossetian	4.79	24.78 +/- 5.18	1.7e-06		Tibetan_Chamdo	Ossetian	8.29	27.34 +/- 3.30	1.1e-16
Tibetan_Chamdo	Tajik	4.21	31.71 +/- 7.52	2.5e-05		Tibetan_Chamdo	Tajik	4.07	19.84 +/- 4.88	4.7e-05		Tibetan_Chamdo	Tajik	7.81	27.14 +/- 3.47	5.7e-15
Tibetan_Chamdo	French	5.04	32.30 +/- 6.41	4.6e-07		Tibetan_Chamdo	French	5.34	23.16 +/- 4.34	9.2e-08		Tibetan_Chamdo	French	8.55	27.73 +/- 3.24	1.2e-17
Tibetan_Chamdo	Spanish	5.12	34.06 +/- 6.65	3e-07		Tibetan_Chamdo	Spanish	5.41	23.18 +/- 4.29	6.4e-08		Tibetan_Chamdo	Spanish	8.58	27.29 +/- 3.18	9.2e-18
Tibetan_Chamdo	Iranian	5.46	32.21 +/- 5.90	4.8e-08		Tibetan_Chamdo	Iranian	6.12	21.81 +/- 3.56	9.1e-10		Tibetan_Chamdo	Iranian	7.13	26.14 +/- 3.67	1e-12
Tibetan_Chamdo	Russian	5.89	32.14 +/- 5.45	3.8e-09		Tibetan_Chamdo	Russian	5.59	23.62 +/- 4.23	2.3e-08		Tibetan_Chamdo	Russian	8.01	26.47 +/- 3.30	1.2e-15
Sherpa	Dai	1.16	130.89 +/- 97.40	0.25		Sherpa	Dai	0.53	71.76 +/- 134.66	0.59		Sherpa	Dai	0.92	221.01 +/- 172.53	0.36
Sherpa	Li	0	2.00 +/- inf	1		Sherpa	Li	1.15	39.73 +/- 31.23	0.25		Sherpa	Li	0	486.59 +/- inf	1
Sherpa	Zhuang	0	2.00 +/- inf	1		Sherpa	Zhuang	0.59	111.41 +/- 172.63	0.55		Sherpa	Zhuang	0.99	89.15 +/- 77.57	0.32
Sherpa	Miao	0	41.18 +/- inf	1		Sherpa	Miao	0	92.10 +/- inf	1		Sherpa	Miao	2.12	86.89 +/- 27.47	0.034
Sherpa	Ami	0	498.55 +/- inf	1		Sherpa	Ami	0	68.91 +/- inf	1		Sherpa	Ami	1.35	84.89 +/- 16.02	0.18
Sherpa	Kankanaey	0	500.00 +/- inf	1		Sherpa	Kankanaey	0	500.00 +/- inf	1		Sherpa	Kankanaey	0	43.96 +/- inf	1
Sherpa	Vietnamese	1.63	59.66 +/- 36.00	0.1		Sherpa	Vietnamese	0.25	62.78 +/- 256.07	0.81		Sherpa	Vietnamese	1.14	175.62 +/- 153.39	0.25
Sherpa	Mang	0	2.00 +/- inf	1		Sherpa	Mang	0	28.47 +/- inf	1		Sherpa	Mang	0	500.00 +/- inf	1
Sherpa	KhoMu	0	2.00 +/- inf	1		Sherpa	KhoMu	1.1	100.40 +/- 91.50	0.27		Sherpa	KhoMu	1.57	56.66 +/- 19.58	0.12
Sherpa	Yugur	0	2.00 +/- inf	1		Sherpa	Yugur	0.22	50.88 +/- 196.47	0.82		Sherpa	Yugur	0	500.00 +/- inf	1
Sherpa	Buryat	1.59	27.52 +/- 17.34	0.11		Sherpa	Buryat	2.83	50.36 +/- 17.81	0.0047		Sherpa	Buryat	1.7	51.34 +/- 30.28	0.09
Sherpa	Kalmyk.DG	0	2.00 +/- inf	1		Sherpa	Kalmyk.DG	0	2.00 +/- inf	1		Sherpa	Kalmyk.DG	0	10.73 +/- inf	1
Sherpa	Hezhen	0.99	64.84 +/- 65.78	0.32		Sherpa	Hezhen	1.87	75.45 +/- 33.22	0.062		Sherpa	Hezhen	1.17	73.37 +/- 44.24	0.24
Sherpa	Xibo	0	4.55 +/- inf	1		Sherpa	Xibo	0.5	105.10 +/- 178.20	0.62		Sherpa	Xibo	0.63	329.62 +/- 356.51	0.53
Sherpa	Ulchi	0	8.58 +/- inf	1		Sherpa	Ulchi	1.01	46.30 +/- 46.06	0.31		Sherpa	Ulchi	1.79	74.00 +/- 23.02	0.073
Sherpa	Chuvash	6.25	54.22 +/- 8.67	4e-10		Sherpa	Chuvash	4.23	38.50 +/- 9.10	2.3e-05		Sherpa	Chuvash	6.03	34.66 +/- 4.72	1.6e-09
Sherpa	Nanai	0.8	9.25 +/- 11.52	0.42		Sherpa	Nanai	1.3	48.17 +/- 37.02	0.19		Sherpa	Nanai	1.89	54.15 +/- 26.35	0.059
Sherpa	Negidal	1.49	5.29 +/- 3.54	0.13		Sherpa	Negidal	0.79	155.90 +/- 169.61	0.43		Sherpa	Negidal	3.03	76.21 +/- 21.36	0.0025
Sherpa	Evenk_FarEast	1.25	5.44 +/- 4.34	0.21		Sherpa	Evenk_FarEast	1.75	104.10 +/- 47.85	0.08		Sherpa	Evenk_FarEast	0	33.65 +/- inf	1
Sherpa	Evenk_Transbaikal	0	2.00 +/- inf	1		Sherpa	Evenk_Transbaikal	3.25	53.30 +/- 16.42	0.0012		Sherpa	Evenk_Transbaikal	0.99	56.62 +/- 57.46	0.32
Sherpa	Yakut	2.05	61.74 +/- 24.76	0.041		Sherpa	Yakut	2.99	63.41 +/- 21.19	0.0028		Sherpa	Yakut	2.58	58.26 +/- 22.61	0.01
Sherpa	Azeri	5.2	40.96 +/- 7.87	2e-07		Sherpa	Azeri	6.16	26.80 +/- 4.35	7.1e-10		Sherpa	Azeri	9.65	34.20 +/- 3.54	4.8e-22
Sherpa	Bashkir	5.58	41.33 +/- 6.10	2.4e-08		Sherpa	Bashkir	4.65	34.52 +/- 7.43	3.4e-06		Sherpa	Bashkir	6.91	34.82 +/- 4.81	5e-12
Sherpa	Dungan	0	2.00 +/- inf	1		Sherpa	Dungan	0.36	48.06 +/- 133.35	0.72		Sherpa	Dungan	0	187.29 +/- inf	1
Sherpa	Tuvinian	1.22	43.10 +/- 34.34	0.22		Sherpa	Tuvinian	2.64	42.77 +/- 12.95	0.0082		Sherpa	Tuvinian	1.34	88.14 +/- 61.75	0.18
Sherpa	Turkish	5.08	40.25 +/- 7.92	3.7e-07		Sherpa	Turkish	5.59	27.82 +/- 4.98	2.3e-08		Sherpa	Turkish	7.46	31.29 +/- 3.76	8.8e-14
Sherpa	Tatar_Siberian	4.12	40.94 +/- 8.06	3.8e-05		Sherpa	Tatar_Siberian	2.64	33.80 +/- 12.80	0.0083		Sherpa	Tatar_Siberian	5.85	35.25 +/- 5.40	4.9e-09
Sherpa	Kazakh_China	0.88	47.71 +/- 54.41	0.38		Sherpa	Kazakh_China	1.56	25.56 +/- 16.41	0.12		Sherpa	Kazakh_China	3.1	42.49 +/- 9.07	0.002
Sherpa	Khakass	2.85	54.90 +/- 10.87	0.0043		Sherpa	Khakass	2.31	36.60 +/- 9.25	0.021		Sherpa	Khakass	2.74	44.02 +/- 16.09	0.0062
Sherpa	Kyrgyz_China	2.09	39.30 +/- 13.52	0.036		Sherpa	Kyrgyz_China	2.43	71.43 +/- 29.45	0.015		Sherpa	Kyrgyz_China	3.02	34.72 +/- 11.50	0.0025
Sherpa	Salar	0	500.00 +/- inf	1		Sherpa	Salar	0.1	71.48 +/- 316.97	0.92		Sherpa	Salar	0.68	32.54 +/- 42.94	0.5
Sherpa	Chukchi	0	2.29 +/- inf	1		Sherpa	Chukchi	2.41	90.15 +/- 30.41	0.016		Sherpa	Chukchi	0.96	54.93 +/- 57.43	0.34
Sherpa	Nganasan	0.87	7.35 +/- 8.44	0.38		Sherpa	Nganasan	3.04	35.83 +/- 10.06	0.0024		Sherpa	Nganasan	1.61	48.73 +/- 30.34	0.11
Sherpa	Armenian	4.47	37.35 +/- 8.36	7.9e-06		Sherpa	Armenian	5.47	22.67 +/- 4.14	4.5e-08		Sherpa	Armenian	9.63	34.54 +/- 3.50	6.2e-22
Sherpa	Ossetian	3.68	36.30 +/- 9.86	0.00023		Sherpa	Ossetian	5.54	29.90 +/- 5.40	3.1e-08		Sherpa	Ossetian	7.82	30.62 +/- 3.88	5.2e-15
Sherpa	Tajik	4.04	39.47 +/- 9.78	5.4e-05		Sherpa	Tajik	4.92	26.02 +/- 5.29	8.6e-07		Sherpa	Tajik	7.73	32.43 +/- 4.20	1.1e-14
Sherpa	French	4.66	39.02 +/- 8.36	3.1e-06		Sherpa	French	7.3	28.22 +/- 3.86	2.8e-13		Sherpa	French	7.49	31.00 +/- 3.29	6.7e-14
Sherpa	Spanish	5.01	41.03 +/- 8.19	5.5e-07		Sherpa	Spanish	7.55	27.86 +/- 3.69	4.4e-14		Sherpa	Spanish	8.04	31.53 +/- 3.17	9e-16
Sherpa	Iranian	5.27	38.34 +/- 7.28	1.4e-07		Sherpa	Iranian	7.48	27.14 +/- 3.63	7.5e-14		Sherpa	Iranian	8.04	32.02 +/- 3.77	9.2e-16
Sherpa	Russian	5.82	40.86 +/- 7.02	6e-09		Sherpa	Russian	7.14	29.97 +/- 4.20	9.3e-13		Sherpa	Russian	6.44	30.38 +/- 3.66	1.2e-10
Dai	Li	-1.28	4.13 +/- 2.64	1.8		Dai	Li	0.41	53.32 +/- 130.31	0.68		Dai	Li	0	500.00 +/- inf	1
Dai	Zhuang	1.52	257.86 +/- 90.40	0.13		Dai	Zhuang	1.53	101.36 +/- 66.21	0.13		Dai	Zhuang	1.96	61.06 +/- 23.48	0.05
Dai	Miao	0	500.00 +/- inf	1		Dai	Miao	1.03	75.65 +/- 57.23	0.3		Dai	Miao	0	55.44 +/- inf	1
Dai	Ami	2.86	77.37 +/- 22.80	0.0043		Dai	Ami	1.42	43.72 +/- 12.89	0.16		Dai	Ami	0.62	46.62 +/- 75.01	0.53
Dai	Kankanaey	0	2.02 +/- inf	1		Dai	Kankanaey	1.59	162.60 +/- 58.18	0.11		Dai	Kankanaey	1.8	48.12 +/- 14.06	0.072
Dai	Vietnamese	0.91	106.86 +/- 117.97	0.37		Dai	Vietnamese	0	46.33 +/- inf	1		Dai	Vietnamese	1.75	36.36 +/- 20.33	0.081
Dai	Mang	0	2.00 +/- inf	1		Dai	Mang	0.81	132.51 +/- 136.21	0.42		Dai	Mang	1.74	80.47 +/- 37.53	0.081
Dai	KhoMu	-1.01	46.50 +/- 54.91	1.7		Dai	KhoMu	0.56	150.64 +/- 270.84	0.58		Dai	KhoMu	2.12	39.11 +/- 13.32	0.034
Dai	Yugur	1.14	308.82 +/- 108.75	0.26		Dai	Yugur	1.23	66.02 +/- 31.07	0.22		Dai	Yugur	1.21	45.22 +/- 37.26	0.22
Dai	Buryat	2.14	15.43 +/- 7.22	0.033		Dai	Buryat	2.77	22.81 +/- 8.23	0.0056		Dai	Buryat	3.13	37.76 +/- 7.68	0.0017
Dai	Kalmyk.DG	1.12	184.76 +/- 108.42	0.26		Dai	Kalmyk.DG	0	2.34 +/- inf	1		Dai	Kalmyk.DG	2.1	11.63 +/- 5.55	0.036
Dai	Hezhen	0.61	120.60 +/- 199.30	0.55		Dai	Hezhen	3.69	28.58 +/- 4.80	0.00023		Dai	Hezhen	3.01	31.64 +/- 9.07	0.0026
Dai	Xibo	0.56	111.42 +/- 199.50	0.58		Dai	Xibo	1.4	63.51 +/- 24.89	0.16		Dai	Xibo	1.04	162.03 +/- 125.65	0.3
Dai	Ulchi	1.58	84.34 +/- 45.43	0.11		Dai	Ulchi	1.63	36.76 +/- 22.61	0.1		Dai	Ulchi	1.61	55.12 +/- 32.73	0.11
Dai	Chuvash	3.38	33.42 +/- 9.90	0.00073		Dai	Chuvash	2.58	20.97 +/- 8.13	0.0099		Dai	Chuvash	6.42	29.58 +/- 4.61	1.4e-10
Dai	Nanai	2.16	78.13 +/- 36.18	0.031		Dai	Nanai	1.8	64.68 +/- 25.19	0.072		Dai	Nanai	2.02	43.98 +/- 21.82	0.044
Dai	Negidal	0.7	104.73 +/- 128.60	0.48		Dai	Negidal	1.61	50.89 +/- 25.03	0.11		Dai	Negidal	1.35	81.15 +/- 51.55	0.18
Dai	Evenk_FarEast	0.96	258.41 +/- 255.80	0.34		Dai	Evenk_FarEast	1.58	57.77 +/- 27.39	0.11		Dai	Evenk_FarEast	2.6	34.14 +/- 8.23	0.0093
Dai	Evenk_Transbaikal	1.47	89.72 +/- 60.85	0.14		Dai	Evenk_Transbaikal	1.91	26.87 +/- 14.07	0.056		Dai	Evenk_Transbaikal	2.66	36.86 +/- 13.80	0.0079
Dai	Yakut	1.06	23.92 +/- 22.58	0.29		Dai	Yakut	1.93	23.46 +/- 12.13	0.053		Dai	Yakut	2.9	38.38 +/- 4.26	0.0038
Dai	Azeri	3.01	29.93 +/- 9.93	0.0026		Dai	Azeri	3.71	18.49 +/- 4.99	0.00021		Dai	Azeri	7.16	28.79 +/- 4.02	8.2e-13
Dai	Bashkir	3.5	26.72 +/- 7.64	0.00047		Dai	Bashkir	3.6	19.02 +/- 5.28	0.00032		Dai	Bashkir	8.03	29.70 +/- 3.70	1e-15
Dai	Dungan	0	20.90 +/- inf	1		Dai	Dungan	0.82	43.25 +/- 52.66	0.41		Dai	Dungan	2.09	45.66 +/- 17.62	0.037
Dai	Tuvinian	2.8	24.84 +/- 8.89	0.0052		Dai	Tuvinian	2.68	20.58 +/- 7.67	0.0073		Dai	Tuvinian	3.82	34.41 +/- 9.00	0.00013
Dai	Turkish	3.91	28.63 +/- 7.32	9.1e-05		Dai	Turkish	4.17	20.06 +/- 4.80	3e-05		Dai	Turkish	7.42	29.19 +/- 3.93	1.2e-13
Dai	Tatar_Siberian	2.5	30.42 +/- 12.15	0.012		Dai	Tatar_Siberian	2.9	15.63 +/- 5.39	0.0037		Dai	Tatar_Siberian	4.46	34.63 +/- 5.62	8.1e-06
Dai	Kazakh_China	0.09	10.18 +/- 116.85	0.93		Dai	Kazakh_China	0.61	28.18 +/- 46.34	0.54		Dai	Kazakh_China	3.39	31.08 +/- 8.76	0.00069
Dai	Khakass	1.87	22.04 +/- 11.80	0.062		Dai	Khakass	3.79	17.90 +/- 4.72	0.00015		Dai	Khakass	4.84	31.94 +/- 4.15	1.3e-06
Dai	Kyrgyz_China	0.7	30.94 +/- 44.39	0.49		Dai	Kyrgyz_China	1.3	23.66 +/- 18.19	0.19		Dai	Kyrgyz_China	4.98	31.22 +/- 4.02	6.4e-07
Dai	Salar	0.83	184.38 +/- 135.47	0.4		Dai	Salar	1.12	77.78 +/- 69.57	0.26		Dai	Salar	0.88	30.63 +/- 34.72	0.38
Dai	Chukchi	0.1	23.45 +/- 226.67	0.92		Dai	Chukchi	1.58	55.78 +/- 35.35	0.11		Dai	Chukchi	1.92	27.79 +/- 14.47	0.055
Dai	Nganasan	0.89	11.09 +/- 12.42	0.37		Dai	Nganasan	1.94	47.39 +/- 24.49	0.053		Dai	Nganasan	2.96	38.63 +/- 12.94	0.0031
Dai	Armenian	4.34	25.98 +/- 5.98	1.4e-05		Dai	Armenian	3.68	19.21 +/- 5.21	0.00023		Dai	Armenian	7.35	31.40 +/- 4.27	2e-13
Dai	Ossetian	3.34	26.11 +/- 7.83	0.00085		Dai	Ossetian	3.58	23.96 +/- 6.68	0.00034		Dai	Ossetian	8.99	29.23 +/- 3.25	2.4e-19
Dai	Tajik	3.13	30.44 +/- 9.73	0.0018		Dai	Tajik	3.3	18.28 +/- 5.55	0.00098		Dai	Tajik	8.39	29.96 +/- 3.57	4.9e-17
Dai	French	3.84	27.85 +/- 7.25	0.00012		Dai	French	3.82	22.41 +/- 5.86	0.00013		Dai	French	8.51	29.97 +/- 3.52	1.8e-17
Dai	Spanish	3.73	28.29 +/- 7.58	0.00019		Dai	Spanish	4.16	21.83 +/- 5.25	3.2e-05		Dai	Spanish	8.59	29.58 +/- 3.44	8.7e-18
Dai	Iranian	3.56	27.63 +/- 7.76	0.00037		Dai	Iranian	4.58	20.48 +/- 4.47	4.7e-06		Dai	Iranian	8.39	28.86 +/- 3.44	4.8e-17
Dai	Russian	4.46	29.39 +/- 6.59	8.1e-06		Dai	Russian	4.21	21.40 +/- 5.09	2.6e-05		Dai	Russian	8.06	28.48 +/- 3.53	7.4e-16
Li	Zhuang	-0.06	5.64 +/- 279.71	1		Li	Zhuang	2.48	33.12 +/- 12.26	0.013		Li	Zhuang	0	500.00 +/- inf	1
Li	Miao	-0.34	230.05 +/- 521.31	1.3		Li	Miao	0	2.00 +/- inf	1		Li	Miao	0	463.66 +/- inf	1
Li	Ami	0	157.62 +/- inf	1		Li	Ami	1.55	30.58 +/- 8.59	0.12		Li	Ami	0.82	137.61 +/- 142.64	0.41
Li	Kankanaey	0	2.00 +/- inf	1		Li	Kankanaey	0.78	101.78 +/- 111.18	0.44		Li	Kankanaey	0	500.00 +/- inf	1
Li	Vietnamese	0.34	291.61 +/- 650.21	0.73		Li	Vietnamese	0	500.00 +/- inf	1		Li	Vietnamese	0	500.00 +/- inf	1
Li	Mang	0	2.00 +/- inf	1		Li	Mang	1.8	35.26 +/- 16.68	0.072		Li	Mang	0	500.00 +/- inf	1
Li	KhoMu	-0.87	106.06 +/- 125.85	1.6		Li	KhoMu	0	500.00 +/- inf	1		Li	KhoMu	0	500.00 +/- inf	1
Li	Yugur	-2.36	12.30 +/- 6.15	2		Li	Yugur	0	22.06 +/- inf	1		Li	Yugur	0	362.32 +/- inf	1
Li	Buryat	0	23.95 +/- inf	1		Li	Buryat	4	15.88 +/- 3.97	6.4e-05		Li	Buryat	1.63	80.09 +/- 33.09	0.1
Li	Kalmyk.DG	0.61	272.17 +/- 326.47	0.54		Li	Kalmyk.DG	0	3.18 +/- inf	1		Li	Kalmyk.DG	1.99	5.21 +/- 2.62	0.047
Li	Hezhen	0	95.63 +/- inf	1		Li	Hezhen	2.08	27.67 +/- 13.30	0.037		Li	Hezhen	1.56	43.10 +/- 24.67	0.12
Li	Xibo	0	41.90 +/- inf	1		Li	Xibo	1.27	43.11 +/- 31.06	0.2		Li	Xibo	0	360.44 +/- inf	1
Li	Ulchi	0	38.13 +/- inf	1		Li	Ulchi	2.51	21.77 +/- 7.57	0.012		Li	Ulchi	1.54	98.18 +/- 45.24	0.12
Li	Chuvash	2.5	31.32 +/- 12.51	0.012		Li	Chuvash	2.53	23.22 +/- 9.20	0.012		Li	Chuvash	4.05	32.19 +/- 7.94	5e-05
Li	Nanai	0	48.25 +/- inf	1		Li	Nanai	1.89	34.51 +/- 15.53	0.058		Li	Nanai	1.55	135.48 +/- 87.47	0.12
Li	Negidal	0	2.00 +/- inf	1		Li	Negidal	1.3	39.91 +/- 30.82	0.2		Li	Negidal	1.38	90.36 +/- 48.15	0.17
Li	Evenk_FarEast	0	2.00 +/- inf	1		Li	Evenk_FarEast	1.82	56.74 +/- 19.88	0.068		Li	Evenk_FarEast	1.67	66.62 +/- 31.11	0.094
Li	Evenk_Transbaikal	1.26	23.99 +/- 18.97	0.21		Li	Evenk_Transbaikal	2.27	21.36 +/- 9.40	0.023		Li	Evenk_Transbaikal	2.54	64.20 +/- 16.42	0.011
Li	Yakut	0	69.37 +/- inf	1		Li	Yakut	0.39	16.71 +/- 43.31	0.7		Li	Yakut	1.94	66.93 +/- 11.80	0.053
Li	Azeri	2.13	26.40 +/- 12.40	0.033		Li	Azeri	4.33	18.65 +/- 4.31	1.5e-05		Li	Azeri	4.28	30.03 +/- 7.01	1.8e-05
Li	Bashkir	2.28	29.32 +/- 12.85	0.023		Li	Bashkir	3.14	19.66 +/- 6.26	0.0017		Li	Bashkir	4.04	31.94 +/- 7.91	5.4e-05
Li	Dungan	0	2.00 +/- inf	1		Li	Dungan	1.66	10.42 +/- 6.26	0.096		Li	Dungan	0.77	157.35 +/- 205.44	0.44
Li	Tuvinian	0	25.64 +/- inf	1		Li	Tuvinian	1.88	16.23 +/- 8.62	0.06		Li	Tuvinian	2.09	65.00 +/- 25.25	0.036
Li	Turkish	3.55	28.18 +/- 7.93	0.00038		Li	Turkish	5.7	19.73 +/- 3.46	1.2e-08		Li	Turkish	4.76	31.21 +/- 6.55	1.9e-06
Li	Tatar_Siberian	2.25	36.21 +/- 16.12	0.025		Li	Tatar_Siberian	3.4	14.04 +/- 4.13	0.00067		Li	Tatar_Siberian	2.78	45.92 +/- 14.08	0.0055
Li	Kazakh_China	0	4.97 +/- inf	1		Li	Kazakh_China	1.44	13.23 +/- 9.18	0.15		Li	Kazakh_China	0.53	121.21 +/- 213.50	0.59
Li	Khakass	2.2	39.33 +/- 17.33	0.028		Li	Khakass	3.74	18.70 +/- 5.00	0.00018		Li	Khakass	2.26	39.37 +/- 12.44	0.024
Li	Kyrgyz_China	0	2.00 +/- inf	1		Li	Kyrgyz_China	3.26	14.34 +/- 4.40	0.0011		Li	Kyrgyz_China	1.89	60.74 +/- 22.67	0.059
Li	Salar	0	48.42 +/- inf	1		Li	Salar	0.06	24.61 +/- 437.15	0.96		Li	Salar	0	387.95 +/- inf	1
Li	Chukchi	0.72	240.10 +/- 283.87	0.47		Li	Chukchi	2.54	36.42 +/- 14.32	0.011		Li	Chukchi	1.24	75.39 +/- 57.95	0.22
Li	Nganasan	2.38	23.01 +/- 9.68	0.017		Li	Nganasan	1.77	26.87 +/- 15.23	0.078		Li	Nganasan	1.38	48.65 +/- 35.29	0.17
Li	Armenian	3.87	26.86 +/- 6.94	0.00011		Li	Armenian	5.32	19.34 +/- 3.64	1.1e-07		Li	Armenian	4.44	34.48 +/- 7.77	9e-06
Li	Ossetian	3.02	24.87 +/- 8.24	0.0025		Li	Ossetian	4.97	25.11 +/- 5.05	6.6e-07		Li	Ossetian	5.03	31.80 +/- 6.33	5e-07
Li	Tajik	2.58	28.81 +/- 11.18	0.01		Li	Tajik	6.24	16.33 +/- 2.62	4.3e-10		Li	Tajik	5.34	33.32 +/- 6.24	9.3e-08
Li	French	3.42	30.24 +/- 8.83	0.00062		Li	French	5.08	22.68 +/- 4.47	3.8e-07		Li	French	5.43	32.72 +/- 6.02	5.6e-08
Li	Spanish	3.02	29.17 +/- 9.67	0.0026		Li	Spanish	4.85	21.75 +/- 4.49	1.3e-06		Li	Spanish	5.17	33.01 +/- 6.39	2.4e-07
Li	Iranian	3.21	28.40 +/- 8.85	0.0013		Li	Iranian	6.28	20.74 +/- 3.30	3.4e-10		Li	Iranian	5.68	31.83 +/- 5.60	1.4e-08
Li	Russian	2.96	26.29 +/- 8.89	0.0031		Li	Russian	4.88	21.80 +/- 4.47	1.1e-06		Li	Russian	5.32	30.76 +/- 5.79	1.1e-07
Zhuang	Miao	0	2.00 +/- inf	1		Zhuang	Miao	0	500.00 +/- inf	1		Zhuang	Miao	0	69.36 +/- inf	1
Zhuang	Ami	0	6.29 +/- inf	1		Zhuang	Ami	0.11	36.73 +/- 328.46	0.91		Zhuang	Ami	0.55	52.60 +/- 94.87	0.58
Zhuang	Kankanaey	0	500.00 +/- inf	1		Zhuang	Kankanaey	1.53	190.86 +/- 65.69	0.13		Zhuang	Kankanaey	0	26.72 +/- inf	1
Zhuang	Vietnamese	1.71	128.98 +/- 75.25	0.087		Zhuang	Vietnamese	0.99	87.26 +/- 88.38	0.32		Zhuang	Vietnamese	0	345.22 +/- inf	1
Zhuang	Mang	0	3.40 +/- inf	1		Zhuang	Mang	0	450.02 +/- inf	1		Zhuang	Mang	0	87.61 +/- inf	1
Zhuang	KhoMu	0	500.00 +/- inf	1		Zhuang	KhoMu	0	274.53 +/- inf	1		Zhuang	KhoMu	0	19.52 +/- inf	1
Zhuang	Yugur	0	500.00 +/- inf	1		Zhuang	Yugur	1.01	98.47 +/- 83.03	0.31		Zhuang	Yugur	1.65	41.47 +/- 23.34	0.1
Zhuang	Buryat	1.98	26.36 +/- 13.34	0.048		Zhuang	Buryat	3.39	13.97 +/- 4.12	0.0007		Zhuang	Buryat	2.75	35.74 +/- 11.31	0.006
Zhuang	Kalmyk.DG	1.07	198.25 +/- 117.93	0.28		Zhuang	Kalmyk.DG	0	2.00 +/- inf	1		Zhuang	Kalmyk.DG	1.59	9.36 +/- 5.89	0.11
Zhuang	Hezhen	1.57	172.53 +/- 81.70	0.12		Zhuang	Hezhen	1.18	24.93 +/- 21.12	0.24		Zhuang	Hezhen	2.02	30.11 +/- 14.93	0.044
Zhuang	Xibo	1.44	39.65 +/- 16.75	0.15		Zhuang	Xibo	1.47	44.99 +/- 29.38	0.14		Zhuang	Xibo	0.1	30.10 +/- 308.18	0.92
Zhuang	Ulchi	2.1	36.77 +/- 17.08	0.036		Zhuang	Ulchi	4.22	19.11 +/- 4.53	2.4e-05		Zhuang	Ulchi	2.12	39.39 +/- 18.30	0.034
Zhuang	Chuvash	5.06	38.63 +/- 7.63	4.2e-07		Zhuang	Chuvash	2.96	26.52 +/- 8.95	0.0031		Zhuang	Chuvash	5.95	28.14 +/- 4.73	2.7e-09
Zhuang	Nanai	1.97	37.23 +/- 18.89	0.049		Zhuang	Nanai	1.35	44.51 +/- 32.85	0.18		Zhuang	Nanai	1.61	43.62 +/- 27.08	0.11
Zhuang	Negidal	0	4.16 +/- inf	1		Zhuang	Negidal	0.61	36.55 +/- 59.88	0.54		Zhuang	Negidal	1.48	69.30 +/- 40.59	0.14
Zhuang	Evenk_FarEast	1.85	261.56 +/- 74.37	0.065		Zhuang	Evenk_FarEast	2.07	63.52 +/- 23.52	0.038		Zhuang	Evenk_FarEast	3.05	25.79 +/- 8.45	0.0023
Zhuang	Evenk_Transbaikal	2.23	35.40 +/- 15.91	0.026		Zhuang	Evenk_Transbaikal	3.48	20.44 +/- 5.87	0.00049		Zhuang	Evenk_Transbaikal	2.05	25.32 +/- 12.35	0.04
Zhuang	Yakut	2.41	31.00 +/- 12.88	0.016		Zhuang	Yakut	1.93	21.22 +/- 11.01	0.054		Zhuang	Yakut	2.78	38.85 +/- 7.43	0.0054
Zhuang	Azeri	3.21	32.53 +/- 10.15	0.0013		Zhuang	Azeri	4.43	18.96 +/- 4.28	9.6e-06		Zhuang	Azeri	7.09	27.19 +/- 3.84	1.4e-12
Zhuang	Bashkir	5.53	33.70 +/- 5.98	3.3e-08		Zhuang	Bashkir	4.5	20.54 +/- 4.56	6.8e-06		Zhuang	Bashkir	7.54	27.12 +/- 3.60	4.6e-14
Zhuang	Dungan	0	500.00 +/- inf	1		Zhuang	Dungan	2.16	9.05 +/- 4.19	0.031		Zhuang	Dungan	0	23.22 +/- inf	1
Zhuang	Tuvinian	2.94	30.62 +/- 9.51	0.0033		Zhuang	Tuvinian	3.16	13.55 +/- 4.29	0.0016		Zhuang	Tuvinian	2.18	23.66 +/- 10.85	0.029
Zhuang	Turkish	4.67	34.21 +/- 7.32	3e-06		Zhuang	Turkish	5.04	20.54 +/- 4.07	4.6e-07		Zhuang	Turkish	7.03	26.44 +/- 3.76	2.1e-12
Zhuang	Tatar_Siberian	3.29	36.70 +/- 11.15	0.001		Zhuang	Tatar_Siberian	2.44	15.43 +/- 6.32	0.015		Zhuang	Tatar_Siberian	5.18	32.12 +/- 5.37	2.2e-07
Zhuang	Kazakh_China	1.13	31.45 +/- 27.80	0.26		Zhuang	Kazakh_China	1.11	11.02 +/- 9.93	0.27		Zhuang	Kazakh_China	4.02	27.99 +/- 6.96	5.7e-05
Zhuang	Khakass	2.03	42.40 +/- 20.16	0.042		Zhuang	Khakass	3.28	16.71 +/- 5.09	0.001		Zhuang	Khakass	4.32	31.31 +/- 5.16	1.6e-05
Zhuang	Kyrgyz_China	1.75	38.87 +/- 22.15	0.079		Zhuang	Kyrgyz_China	1.52	11.98 +/- 7.89	0.13		Zhuang	Kyrgyz_China	3.6	27.53 +/- 7.65	0.00032
Zhuang	Salar	0	496.22 +/- inf	1		Zhuang	Salar	0.94	84.15 +/- 89.87	0.35		Zhuang	Salar	1.21	36.23 +/- 29.84	0.22
Zhuang	Chukchi	1.22	58.30 +/- 47.64	0.22		Zhuang	Chukchi	1.59	47.24 +/- 29.75	0.11		Zhuang	Chukchi	1.38	26.47 +/- 19.18	0.17
Zhuang	Nganasan	1.56	21.97 +/- 14.12	0.12		Zhuang	Nganasan	3.21	25.23 +/- 7.86	0.0013		Zhuang	Nganasan	2.15	32.43 +/- 15.11	0.032
Zhuang	Armenian	4.89	32.15 +/- 6.58	1e-06		Zhuang	Armenian	5.01	19.84 +/- 3.96	5.3e-07		Zhuang	Armenian	7.24	28.30 +/- 3.91	4.5e-13
Zhuang	Ossetian	4.65	34.56 +/- 7.40	3.3e-06		Zhuang	Ossetian	5.54	24.20 +/- 4.37	3.1e-08		Zhuang	Ossetian	8.27	27.90 +/- 3.37	1.3e-16
Zhuang	Tajik	4.39	34.73 +/- 7.91	1.1e-05		Zhuang	Tajik	4.65	18.71 +/- 4.02	3.3e-06		Zhuang	Tajik	7.73	27.21 +/- 3.52	1.1e-14
Zhuang	French	4.55	34.88 +/- 7.67	5.4e-06		Zhuang	French	5.28	22.85 +/- 4.33	1.3e-07		Zhuang	French	8.49	27.80 +/- 3.27	2e-17
Zhuang	Spanish	4.57	35.21 +/- 7.71	5e-06		Zhuang	Spanish	5.22	22.94 +/- 4.39	1.8e-07		Zhuang	Spanish	8.26	27.22 +/- 3.29	1.4e-16
Zhuang	Iranian	4.41	33.37 +/- 7.56	1e-05		Zhuang	Iranian	5.66	21.49 +/- 3.80	1.5e-08		Zhuang	Iranian	7.74	26.34 +/- 3.40	9.9e-15
Zhuang	Russian	5.64	35.56 +/- 6.31	1.7e-08		Zhuang	Russian	5.56	22.62 +/- 4.07	2.6e-08		Zhuang	Russian	8.47	26.16 +/- 3.09	2.5e-17
Miao	Ami	0.51	8.02 +/- 15.87	0.61		Miao	Ami	0	24.43 +/- inf	1		Miao	Ami	1.7	95.83 +/- 56.33	0.089
Miao	Kankanaey	0	19.61 +/- inf	1		Miao	Kankanaey	0	500.00 +/- inf	1		Miao	Kankanaey	0.41	287.18 +/- 554.69	0.68
Miao	Vietnamese	0	40.61 +/- inf	1		Miao	Vietnamese	0	115.07 +/- inf	1		Miao	Vietnamese	0.46	262.61 +/- 369.27	0.65
Miao	Mang	0	2.00 +/- inf	1		Miao	Mang	1.03	73.53 +/- 65.62	0.3		Miao	Mang	0	2.00 +/- inf	1
Miao	KhoMu	0	2.00 +/- inf	1		Miao	KhoMu	0.61	177.00 +/- 207.49	0.54		Miao	KhoMu	0	2.00 +/- inf	1
Miao	Yugur	0.07	8.84 +/- 127.85	0.94		Miao	Yugur	0	2.65 +/- inf	1		Miao	Yugur	0.49	168.07 +/- 199.23	0.62
Miao	Buryat	3.14	29.30 +/- 9.35	0.0017		Miao	Buryat	2.42	19.26 +/- 7.96	0.015		Miao	Buryat	2.44	48.37 +/- 19.80	0.015
Miao	Kalmyk.DG	0.38	104.07 +/- 262.10	0.7		Miao	Kalmyk.DG	0	2.00 +/- inf	1		Miao	Kalmyk.DG	1.02	6.88 +/- 6.75	0.31
Miao	Hezhen	1.33	90.66 +/- 68.10	0.18		Miao	Hezhen	1.21	16.07 +/- 13.32	0.23		Miao	Hezhen	2.21	33.28 +/- 15.08	0.027
Miao	Xibo	1.31	51.89 +/- 18.30	0.19		Miao	Xibo	1.86	38.00 +/- 15.96	0.062		Miao	Xibo	0	64.84 +/- inf	1
Miao	Ulchi	0.06	46.38 +/- 486.70	0.95		Miao	Ulchi	2.71	23.11 +/- 8.52	0.0067		Miao	Ulchi	2.4	76.94 +/- 32.01	0.016
Miao	Chuvash	8.34	37.44 +/- 4.49	7.2e-17		Miao	Chuvash	2.99	28.62 +/- 9.56	0.0028		Miao	Chuvash	5.4	28.04 +/- 5.19	6.6e-08
Miao	Nanai	2.98	44.74 +/- 14.82	0.0028		Miao	Nanai	1.94	39.67 +/- 20.49	0.053		Miao	Nanai	1.57	95.60 +/- 60.75	0.12
Miao	Negidal	0.39	72.77 +/- 171.86	0.7		Miao	Negidal	1.43	42.87 +/- 29.97	0.15		Miao	Negidal	2.31	84.47 +/- 25.80	0.021
Miao	Evenk_FarEast	2.02	44.50 +/- 21.99	0.043		Miao	Evenk_FarEast	2.61	63.05 +/- 17.52	0.0091		Miao	Evenk_FarEast	1.8	18.17 +/- 10.08	0.072
Miao	Evenk_Transbaikal	1.17	29.50 +/- 25.20	0.24		Miao	Evenk_Transbaikal	1.88	31.20 +/- 16.60	0.06		Miao	Evenk_Transbaikal	0.8	27.36 +/- 34.36	0.43
Miao	Yakut	4.54	36.32 +/- 7.88	5.6e-06		Miao	Yakut	1.61	25.95 +/- 16.15	0.11		Miao	Yakut	3.13	46.74 +/- 14.91	0.0017
Miao	Azeri	4.67	31.22 +/- 5.73	3e-06		Miao	Azeri	4.13	20.62 +/- 4.99	3.7e-05		Miao	Azeri	6.45	27.30 +/- 4.24	1.2e-10
Miao	Bashkir	6.65	30.16 +/- 3.59	2.9e-11		Miao	Bashkir	4.12	22.72 +/- 5.52	3.8e-05		Miao	Bashkir	6.34	26.25 +/- 4.14	2.3e-10
Miao	Dungan	0	273.80 +/- inf	1		Miao	Dungan	1.47	4.38 +/- 2.99	0.14		Miao	Dungan	0	79.37 +/- inf	1
Miao	Tuvinian	4.33	28.00 +/- 5.45	1.5e-05		Miao	Tuvinian	1.84	13.83 +/- 7.51	0.066		Miao	Tuvinian	0.74	18.54 +/- 25.15	0.46
Miao	Turkish	5.92	31.55 +/- 4.22	3.2e-09		Miao	Turkish	4.51	21.57 +/- 4.78	6.4e-06		Miao	Turkish	6.26	27.12 +/- 4.33	3.9e-10
Miao	Tatar_Siberian	5.9	29.31 +/- 4.58	3.6e-09		Miao	Tatar_Siberian	2.92	18.60 +/- 6.36	0.0035		Miao	Tatar_Siberian	6.08	29.47 +/- 4.85	1.2e-09
Miao	Kazakh_China	1.36	14.81 +/- 10.90	0.17		Miao	Kazakh_China	1.45	10.80 +/- 7.46	0.15		Miao	Kazakh_China	1.42	27.11 +/- 19.02	0.15
Miao	Khakass	3.61	29.04 +/- 7.76	0.00031		Miao	Khakass	4.03	20.59 +/- 5.11	5.5e-05		Miao	Khakass	3.71	31.83 +/- 8.59	0.00021
Miao	Kyrgyz_China	2.61	26.01 +/- 9.97	0.0091		Miao	Kyrgyz_China	2.07	16.49 +/- 7.96	0.038		Miao	Kyrgyz_China	2.49	25.96 +/- 10.42	0.013
Miao	Salar	0	376.09 +/- inf	1		Miao	Salar	0.08	31.05 +/- 373.04	0.93		Miao	Salar	0.17	55.89 +/- 256.11	0.86
Miao	Chukchi	1.65	41.68 +/- 25.26	0.099		Miao	Chukchi	2.91	41.49 +/- 14.25	0.0036		Miao	Chukchi	0.86	22.49 +/- 26.04	0.39
Miao	Nganasan	2.4	19.03 +/- 7.92	0.016		Miao	Nganasan	3.37	36.10 +/- 10.72	0.00076		Miao	Nganasan	1.8	23.18 +/- 12.85	0.071
Miao	Armenian	5.42	29.55 +/- 5.26	5.8e-08		Miao	Armenian	4.73	20.12 +/- 4.25	2.2e-06		Miao	Armenian	6.63	27.92 +/- 4.21	3.3e-11
Miao	Ossetian	4.59	28.66 +/- 5.19	4.4e-06		Miao	Ossetian	4.69	22.60 +/- 4.82	2.7e-06		Miao	Ossetian	7.05	27.14 +/- 3.85	1.8e-12
Miao	Tajik	6.21	30.79 +/- 4.96	5.3e-10		Miao	Tajik	3.86	19.57 +/- 5.07	0.00011		Miao	Tajik	6.33	27.18 +/- 4.29	2.5e-10
Miao	French	5.36	29.54 +/- 5.01	8.2e-08		Miao	French	4.61	22.61 +/- 4.90	3.9e-06		Miao	French	7.89	28.00 +/- 3.55	3.1e-15
Miao	Spanish	5.86	30.37 +/- 4.55	4.5e-09		Miao	Spanish	4.61	22.88 +/- 4.97	4.1e-06		Miao	Spanish	7.5	28.41 +/- 3.79	6.6e-14
Miao	Iranian	5.69	30.04 +/- 4.82	1.3e-08		Miao	Iranian	5.01	22.06 +/- 4.40	5.5e-07		Miao	Iranian	6.49	26.85 +/- 4.14	8.8e-11
Miao	Russian	6.74	30.38 +/- 4.06	1.6e-11		Miao	Russian	4.74	23.64 +/- 4.99	2.2e-06		Miao	Russian	7.4	26.46 +/- 3.58	1.4e-13
Ami	Kankanaey	-0.29	4.45 +/- 46.14	1.2		Ami	Kankanaey	0.8	46.02 +/- 43.34	0.43		Ami	Kankanaey	0	2.76 +/- inf	1
Ami	Vietnamese	0	6.60 +/- inf	1		Ami	Vietnamese	1.23	59.74 +/- 31.97	0.22		Ami	Vietnamese	0.09	32.01 +/- 221.29	0.93
Ami	Mang	0	19.18 +/- inf	1		Ami	Mang	0	51.81 +/- inf	1		Ami	Mang	0	97.72 +/- inf	1
Ami	KhoMu	0	261.04 +/- inf	1		Ami	KhoMu	0	22.67 +/- inf	1		Ami	KhoMu	1.39	55.34 +/- 39.80	0.16
Ami	Yugur	0	500.00 +/- inf	1		Ami	Yugur	0	24.46 +/- inf	1		Ami	Yugur	2.11	103.20 +/- 48.98	0.035
Ami	Buryat	1.16	18.59 +/- 16.08	0.25		Ami	Buryat	2.14	21.42 +/- 10.01	0.032		Ami	Buryat	1.96	64.19 +/- 9.31	0.05
Ami	Kalmyk.DG	1.29	252.48 +/- 102.87	0.2		Ami	Kalmyk.DG	0	2.00 +/- inf	1		Ami	Kalmyk.DG	1.41	8.70 +/- 6.15	0.16
Ami	Hezhen	1.93	91.07 +/- 30.56	0.054		Ami	Hezhen	2.93	38.53 +/- 12.89	0.0034		Ami	Hezhen	1.29	61.19 +/- 15.78	0.2
Ami	Xibo	1.17	46.38 +/- 34.84	0.24		Ami	Xibo	0	47.52 +/- inf	1		Ami	Xibo	1.86	78.90 +/- 33.29	0.063
Ami	Ulchi	0.93	27.56 +/- 29.69	0.35		Ami	Ulchi	3.5	26.18 +/- 6.81	0.00046		Ami	Ulchi	1.58	61.85 +/- 24.59	0.11
Ami	Chuvash	3.2	29.36 +/- 9.17	0.0014		Ami	Chuvash	2.01	27.84 +/- 13.85	0.044		Ami	Chuvash	7.21	30.75 +/- 4.26	5.4e-13
Ami	Nanai	0.88	10.91 +/- 12.42	0.38		Ami	Nanai	3.13	36.21 +/- 11.05	0.0018		Ami	Nanai	1.67	68.63 +/- 25.87	0.094
Ami	Negidal	0.94	3.42 +/- 3.62	0.35		Ami	Negidal	1.43	31.41 +/- 21.90	0.15		Ami	Negidal	1.61	76.05 +/- 19.77	0.11
Ami	Evenk_FarEast	1.81	3.75 +/- 2.07	0.07		Ami	Evenk_FarEast	1.46	70.60 +/- 41.42	0.14		Ami	Evenk_FarEast	2.15	31.50 +/- 8.69	0.031
Ami	Evenk_Transbaikal	1.2	31.31 +/- 25.99	0.23		Ami	Evenk_Transbaikal	2.69	38.31 +/- 14.15	0.0071		Ami	Evenk_Transbaikal	1.91	37.33 +/- 14.89	0.057
Ami	Yakut	0.92	27.20 +/- 29.58	0.36		Ami	Yakut	1.72	40.12 +/- 23.36	0.086		Ami	Yakut	1.79	55.67 +/- 9.24	0.074
Ami	Azeri	2.82	24.54 +/- 8.70	0.0048		Ami	Azeri	3.76	20.85 +/- 5.55	0.00017		Ami	Azeri	8.35	29.38 +/- 2.85	6.9e-17
Ami	Bashkir	2.35	22.12 +/- 9.41	0.019		Ami	Bashkir	2.64	22.52 +/- 8.53	0.0083		Ami	Bashkir	4.83	30.82 +/- 2.85	1.4e-06
Ami	Dungan	0	2.00 +/- inf	1		Ami	Dungan	0	21.22 +/- inf	1		Ami	Dungan	1.23	66.64 +/- 54.14	0.22
Ami	Tuvinian	1.12	18.73 +/- 16.79	0.26		Ami	Tuvinian	2.31	20.90 +/- 9.04	0.021		Ami	Tuvinian	1.71	51.61 +/- 15.08	0.088
Ami	Turkish	3.13	25.64 +/- 8.18	0.0017		Ami	Turkish	4.26	22.31 +/- 5.23	2e-05		Ami	Turkish	7.32	29.10 +/- 2.99	2.6e-13
Ami	Tatar_Siberian	2.2	25.00 +/- 11.36	0.028		Ami	Tatar_Siberian	1.68	17.50 +/- 10.41	0.093		Ami	Tatar_Siberian	2.57	39.01 +/- 9.27	0.01
Ami	Kazakh_China	0.15	13.94 +/- 92.37	0.88		Ami	Kazakh_China	1.07	23.58 +/- 22.01	0.28		Ami	Kazakh_China	2.32	54.89 +/- 23.61	0.02
Ami	Khakass	1.06	31.25 +/- 29.43	0.29		Ami	Khakass	2.33	22.36 +/- 9.59	0.02		Ami	Khakass	2.05	38.74 +/- 7.15	0.04
Ami	Kyrgyz_China	1.1	19.24 +/- 17.53	0.27		Ami	Kyrgyz_China	0.44	28.56 +/- 65.11	0.66		Ami	Kyrgyz_China	1.98	46.02 +/- 6.44	0.048
Ami	Salar	0	383.31 +/- inf	1		Ami	Salar	0	26.87 +/- inf	1		Ami	Salar	1.3	54.94 +/- 20.88	0.19
Ami	Chukchi	1.99	55.49 +/- 26.63	0.047		Ami	Chukchi	1.44	43.51 +/- 30.17	0.15		Ami	Chukchi	1.45	45.06 +/- 27.81	0.15
Ami	Nganasan	1.33	14.80 +/- 11.16	0.18		Ami	Nganasan	3.35	25.04 +/- 7.47	0.0008		Ami	Nganasan	1.59	60.06 +/- 34.78	0.11
Ami	Armenian	3.48	26.55 +/- 7.62	0.0005		Ami	Armenian	4.33	20.75 +/- 4.79	1.5e-05		Ami	Armenian	5.18	32.53 +/- 5.29	2.2e-07
Ami	Ossetian	2.63	26.51 +/- 10.07	0.0085		Ami	Ossetian	4.78	24.71 +/- 5.17	1.8e-06		Ami	Ossetian	6.64	30.03 +/- 2.81	3.1e-11
Ami	Tajik	2.97	27.16 +/- 9.15	0.003		Ami	Tajik	3.33	21.80 +/- 6.55	0.00088		Ami	Tajik	7.59	28.86 +/- 3.20	3.3e-14
Ami	French	2.85	26.78 +/- 9.40	0.0044		Ami	French	3.8	23.08 +/- 6.08	0.00015		Ami	French	8.64	29.80 +/- 2.65	5.8e-18
Ami	Spanish	2.95	26.43 +/- 8.96	0.0032		Ami	Spanish	3.95	23.93 +/- 6.06	7.9e-05		Ami	Spanish	9.41	29.82 +/- 2.73	4.9e-21
Ami	Iranian	3.26	24.73 +/- 7.59	0.0011		Ami	Iranian	4.96	23.53 +/- 4.75	7.2e-07		Ami	Iranian	8.02	28.27 +/- 2.92	1e-15
Ami	Russian	2.93	26.52 +/- 9.05	0.0034		Ami	Russian	3.96	24.08 +/- 6.08	7.4e-05		Ami	Russian	8.4	28.83 +/- 2.78	4.4e-17
Kankanaey	Vietnamese	1.31	117.88 +/- 67.27	0.19		Kankanaey	Vietnamese	1.53	99.24 +/- 64.71	0.13		Kankanaey	Vietnamese	0	462.85 +/- inf	1
Kankanaey	Mang	0.02	2.96 +/- 145.08	0.98		Kankanaey	Mang	0.43	319.62 +/- 281.79	0.67		Kankanaey	Mang	0	500.00 +/- inf	1
Kankanaey	KhoMu	0	500.00 +/- inf	1		Kankanaey	KhoMu	-0.04	6.33 +/- 247.43	1		Kankanaey	KhoMu	0	475.23 +/- inf	1
Kankanaey	Yugur	0	500.00 +/- inf	1		Kankanaey	Yugur	0	176.73 +/- inf	1		Kankanaey	Yugur	0	500.00 +/- inf	1
Kankanaey	Buryat	0.45	355.89 +/- 705.22	0.65		Kankanaey	Buryat	0.65	18.98 +/- 29.42	0.52		Kankanaey	Buryat	2.93	42.86 +/- 14.61	0.0033
Kankanaey	Kalmyk.DG	1.09	224.25 +/- 99.37	0.27		Kankanaey	Kalmyk.DG	0	2.00 +/- inf	1		Kankanaey	Kalmyk.DG	0	3.59 +/- inf	1
Kankanaey	Hezhen	0.91	185.29 +/- 134.24	0.37		Kankanaey	Hezhen	0	213.05 +/- inf	1		Kankanaey	Hezhen	1.54	31.64 +/- 18.69	0.12
Kankanaey	Xibo	0	500.00 +/- inf	1		Kankanaey	Xibo	0.82	164.19 +/- 166.75	0.41		Kankanaey	Xibo	0	362.59 +/- inf	1
Kankanaey	Ulchi	0	470.86 +/- inf	1		Kankanaey	Ulchi	1.79	15.10 +/- 8.45	0.074		Kankanaey	Ulchi	1.51	45.57 +/- 30.18	0.13
Kankanaey	Chuvash	2.45	52.45 +/- 21.39	0.014		Kankanaey	Chuvash	3.06	48.55 +/- 15.87	0.0022		Kankanaey	Chuvash	6.91	32.90 +/- 4.77	5e-12
Kankanaey	Nanai	0.08	62.57 +/- 440.70	0.93		Kankanaey	Nanai	1.27	36.81 +/- 29.08	0.21		Kankanaey	Nanai	1.66	36.88 +/- 22.26	0.098
Kankanaey	Negidal	0	3.82 +/- inf	1		Kankanaey	Negidal	0.08	13.78 +/- 175.00	0.94		Kankanaey	Negidal	2.65	65.47 +/- 19.52	0.008
Kankanaey	Evenk_FarEast	0	2.67 +/- inf	1		Kankanaey	Evenk_FarEast	2.19	66.49 +/- 29.16	0.029		Kankanaey	Evenk_FarEast	3.03	31.07 +/- 10.27	0.0025
Kankanaey	Evenk_Transbaikal	1.02	38.87 +/- 38.16	0.31		Kankanaey	Evenk_Transbaikal	1.25	32.00 +/- 25.65	0.21		Kankanaey	Evenk_Transbaikal	2.84	32.91 +/- 11.57	0.0044
Kankanaey	Yakut	0.85	313.75 +/- 281.06	0.4		Kankanaey	Yakut	1.19	72.73 +/- 61.20	0.23		Kankanaey	Yakut	2.28	46.99 +/- 20.60	0.023
Kankanaey	Azeri	2.29	45.45 +/- 19.82	0.022		Kankanaey	Azeri	2.86	30.48 +/- 10.66	0.0043		Kankanaey	Azeri	6.99	29.84 +/- 4.27	2.7e-12
Kankanaey	Bashkir	1.47	44.35 +/- 30.19	0.14		Kankanaey	Bashkir	1.93	46.55 +/- 24.09	0.053		Kankanaey	Bashkir	6.8	30.11 +/- 4.43	1.1e-11
Kankanaey	Dungan	0	465.85 +/- inf	1		Kankanaey	Dungan	1.8	114.23 +/- 37.50	0.072		Kankanaey	Dungan	1.35	22.10 +/- 13.50	0.18
Kankanaey	Tuvinian	0	45.35 +/- inf	1		Kankanaey	Tuvinian	1.33	7.05 +/- 5.30	0.18		Kankanaey	Tuvinian	2.6	48.05 +/- 18.05	0.0094
Kankanaey	Turkish	2.77	41.17 +/- 14.89	0.0057		Kankanaey	Turkish	2.55	34.91 +/- 13.67	0.011		Kankanaey	Turkish	6.6	29.30 +/- 4.44	4.1e-11
Kankanaey	Tatar_Siberian	1.17	52.60 +/- 45.01	0.24		Kankanaey	Tatar_Siberian	0.47	47.37 +/- 99.77	0.63		Kankanaey	Tatar_Siberian	4.39	34.01 +/- 5.19	1.1e-05
Kankanaey	Kazakh_China	0	463.23 +/- inf	1		Kankanaey	Kazakh_China	1.61	138.34 +/- 71.36	0.11		Kankanaey	Kazakh_China	1.78	26.13 +/- 14.65	0.075
Kankanaey	Khakass	1.76	130.22 +/- 59.78	0.078		Kankanaey	Khakass	0.56	40.41 +/- 72.13	0.58		Kankanaey	Khakass	3.34	36.87 +/- 6.81	0.00083
Kankanaey	Kyrgyz_China	0.6	340.21 +/- 445.94	0.55		Kankanaey	Kyrgyz_China	1.85	147.62 +/- 63.07	0.064		Kankanaey	Kyrgyz_China	3	34.74 +/- 9.36	0.0027
Kankanaey	Salar	0	500.00 +/- inf	1		Kankanaey	Salar	1	231.30 +/- 123.90	0.32		Kankanaey	Salar	0.71	14.66 +/- 20.61	0.48
Kankanaey	Chukchi	0	449.26 +/- inf	1		Kankanaey	Chukchi	0.44	40.13 +/- 92.00	0.66		Kankanaey	Chukchi	1.18	19.13 +/- 16.16	0.24
Kankanaey	Nganasan	0	3.55 +/- 893.04	1		Kankanaey	Nganasan	1.52	29.69 +/- 19.47	0.13		Kankanaey	Nganasan	3.11	38.22 +/- 12.30	0.0019
Kankanaey	Armenian	2.02	34.44 +/- 17.06	0.043		Kankanaey	Armenian	2.43	27.73 +/- 11.43	0.015		Kankanaey	Armenian	7.4	30.97 +/- 4.19	1.4e-13
Kankanaey	Ossetian	1.96	40.58 +/- 20.71	0.05		Kankanaey	Ossetian	3.16	37.27 +/- 11.81	0.0016		Kankanaey	Ossetian	6.82	30.51 +/- 4.47	8.9e-12
Kankanaey	Tajik	1.86	39.35 +/- 21.15	0.063		Kankanaey	Tajik	2.35	38.24 +/- 16.29	0.019		Kankanaey	Tajik	6.98	30.09 +/- 4.31	2.9e-12
Kankanaey	French	2.54	38.40 +/- 15.10	0.011		Kankanaey	French	3.42	34.33 +/- 10.04	0.00063		Kankanaey	French	7.94	30.09 +/- 3.79	2.1e-15
Kankanaey	Spanish	2.59	38.96 +/- 15.04	0.0096		Kankanaey	Spanish	3.35	35.42 +/- 10.56	0.0008		Kankanaey	Spanish	7.55	30.04 +/- 3.98	4.2e-14
Kankanaey	Iranian	2.94	39.71 +/- 13.52	0.0033		Kankanaey	Iranian	3.76	33.02 +/- 8.77	0.00017		Kankanaey	Iranian	7.54	28.59 +/- 3.79	4.8e-14
Kankanaey	Russian	2.64	43.73 +/- 16.57	0.0083		Kankanaey	Russian	3.35	33.33 +/- 9.96	0.00082		Kankanaey	Russian	8.3	28.72 +/- 3.46	1.1e-16
Vietnamese	Mang	0	57.75 +/- inf	1		Vietnamese	Mang	0	372.50 +/- inf	1		Vietnamese	Mang	0	500.00 +/- inf	1
Vietnamese	KhoMu	2	194.63 +/- 97.50	0.046		Vietnamese	KhoMu	0.33	125.91 +/- 357.85	0.74		Vietnamese	KhoMu	1.97	148.38 +/- 75.16	0.048
Vietnamese	Yugur	1.32	189.20 +/- 115.64	0.19		Vietnamese	Yugur	0	94.41 +/- inf	1		Vietnamese	Yugur	0	231.35 +/- inf	1
Vietnamese	Buryat	2.41	25.20 +/- 10.47	0.016		Vietnamese	Buryat	3.84	29.03 +/- 7.56	0.00012		Vietnamese	Buryat	1.69	57.72 +/- 27.47	0.091
Vietnamese	Kalmyk.DG	1.23	112.97 +/- 77.25	0.22		Vietnamese	Kalmyk.DG	0	2.00 +/- inf	1		Vietnamese	Kalmyk.DG	2.06	10.77 +/- 5.23	0.039
Vietnamese	Hezhen	2.27	130.02 +/- 52.29	0.023		Vietnamese	Hezhen	1.63	32.66 +/- 20.00	0.1		Vietnamese	Hezhen	1.51	42.39 +/- 28.06	0.13
Vietnamese	Xibo	1.42	41.81 +/- 23.50	0.16		Vietnamese	Xibo	1.55	61.24 +/- 10.83	0.12		Vietnamese	Xibo	0	198.89 +/- inf	1
Vietnamese	Ulchi	1.63	49.38 +/- 26.72	0.1		Vietnamese	Ulchi	2.47	36.17 +/- 11.32	0.014		Vietnamese	Ulchi	1.42	98.10 +/- 50.58	0.16
Vietnamese	Chuvash	5.61	37.37 +/- 6.27	2e-08		Vietnamese	Chuvash	3.43	33.71 +/- 9.83	0.00061		Vietnamese	Chuvash	7.42	31.69 +/- 4.27	1.2e-13
Vietnamese	Nanai	2.6	31.39 +/- 8.83	0.0093		Vietnamese	Nanai	2.02	52.86 +/- 13.92	0.043		Vietnamese	Nanai	1.3	76.85 +/- 57.03	0.19
Vietnamese	Negidal	0.05	10.42 +/- 201.46	0.96		Vietnamese	Negidal	2.02	65.77 +/- 32.53	0.043		Vietnamese	Negidal	1.34	98.73 +/- 56.40	0.18
Vietnamese	Evenk_FarEast	0.48	95.97 +/- 201.53	0.63		Vietnamese	Evenk_FarEast	1.89	66.81 +/- 14.30	0.058		Vietnamese	Evenk_FarEast	2.05	39.00 +/- 16.80	0.041
Vietnamese	Evenk_Transbaikal	2.23	42.88 +/- 19.22	0.026		Vietnamese	Evenk_Transbaikal	2.7	48.92 +/- 18.10	0.0069		Vietnamese	Evenk_Transbaikal	1.96	44.44 +/- 21.94	0.05
Vietnamese	Yakut	3.31	23.42 +/- 7.07	0.00093		Vietnamese	Yakut	1.14	19.57 +/- 17.16	0.25		Vietnamese	Yakut	2.06	45.47 +/- 7.45	0.04
Vietnamese	Azeri	4.26	34.57 +/- 7.78	2e-05		Vietnamese	Azeri	3.87	21.98 +/- 5.67	0.00011		Vietnamese	Azeri	6.95	31.65 +/- 4.56	3.7e-12
Vietnamese	Bashkir	5.48	27.25 +/- 4.76	4.2e-08		Vietnamese	Bashkir	4.37	28.22 +/- 6.46	1.2e-05		Vietnamese	Bashkir	6.66	31.91 +/- 4.05	2.7e-11
Vietnamese	Dungan	0	2.00 +/- inf	1		Vietnamese	Dungan	1.96	79.00 +/- 40.24	0.05		Vietnamese	Dungan	1.3	73.37 +/- 47.09	0.19
Vietnamese	Tuvinian	3.42	23.43 +/- 6.56	0.00064		Vietnamese	Tuvinian	2.8	28.23 +/- 10.09	0.0052		Vietnamese	Tuvinian	2.24	41.44 +/- 17.25	0.025
Vietnamese	Turkish	4.67	32.70 +/- 6.78	3e-06		Vietnamese	Turkish	3.96	26.35 +/- 6.65	7.4e-05		Vietnamese	Turkish	6.89	31.65 +/- 4.59	5.5e-12
Vietnamese	Tatar_Siberian	3.99	30.65 +/- 6.86	6.5e-05		Vietnamese	Tatar_Siberian	2.69	23.25 +/- 8.63	0.0071		Vietnamese	Tatar_Siberian	3.16	38.91 +/- 9.32	0.0016
Vietnamese	Kazakh_China	2.43	52.56 +/- 21.16	0.015		Vietnamese	Kazakh_China	1.97	44.33 +/- 19.63	0.049		Vietnamese	Kazakh_China	2.25	45.49 +/- 15.54	0.025
Vietnamese	Khakass	2.71	30.09 +/- 11.11	0.0068		Vietnamese	Khakass	2.85	28.66 +/- 10.07	0.0044		Vietnamese	Khakass	2.55	37.33 +/- 7.69	0.011
Vietnamese	Kyrgyz_China	1.64	26.86 +/- 16.41	0.1		Vietnamese	Kyrgyz_China	3.8	41.67 +/- 10.97	0.00015		Vietnamese	Kyrgyz_China	2.36	41.21 +/- 11.97	0.018
Vietnamese	Salar	0.97	204.99 +/- 143.63	0.33		Vietnamese	Salar	0.76	62.39 +/- 82.25	0.45		Vietnamese	Salar	0.56	100.39 +/- 178.92	0.58
Vietnamese	Chukchi	1.24	61.97 +/- 49.90	0.21		Vietnamese	Chukchi	2.34	68.91 +/- 18.89	0.019		Vietnamese	Chukchi	1.2	54.22 +/- 45.17	0.23
Vietnamese	Nganasan	1.41	27.78 +/- 19.69	0.16		Vietnamese	Nganasan	3.14	45.54 +/- 11.75	0.0017		Vietnamese	Nganasan	1.69	52.23 +/- 30.94	0.091
Vietnamese	Armenian	4.74	31.69 +/- 6.69	2.1e-06		Vietnamese	Armenian	4.68	24.96 +/- 5.33	2.8e-06		Vietnamese	Armenian	5.39	33.47 +/- 6.20	6.9e-08
Vietnamese	Ossetian	5.36	35.21 +/- 5.35	8.5e-08		Vietnamese	Ossetian	5.37	30.10 +/- 5.60	7.9e-08		Vietnamese	Ossetian	7.8	32.47 +/- 3.98	6.2e-15
Vietnamese	Tajik	6.15	32.93 +/- 5.36	7.9e-10		Vietnamese	Tajik	4.19	23.38 +/- 5.58	2.8e-05		Vietnamese	Tajik	7.48	30.97 +/- 4.14	7.3e-14
Vietnamese	French	4.87	33.19 +/- 6.82	1.1e-06		Vietnamese	French	5.14	27.93 +/- 5.43	2.7e-07		Vietnamese	French	7.71	31.92 +/- 4.14	1.2e-14
Vietnamese	Spanish	4.69	32.72 +/- 6.97	2.7e-06		Vietnamese	Spanish	4.54	28.00 +/- 6.16	5.5e-06		Vietnamese	Spanish	7.48	31.62 +/- 4.23	7.6e-14
Vietnamese	Iranian	4.41	31.49 +/- 6.63	1e-05		Vietnamese	Iranian	4.84	24.78 +/- 5.12	1.3e-06		Vietnamese	Iranian	7.51	30.32 +/- 4.04	6.1e-14
Vietnamese	Russian	5.88	32.49 +/- 5.35	4.2e-09		Vietnamese	Russian	4.92	27.71 +/- 5.64	8.8e-07		Vietnamese	Russian	7.68	30.41 +/- 3.96	1.6e-14
Mang	KhoMu	0.86	34.32 +/- 40.08	0.39		Mang	KhoMu	1.08	36.23 +/- 33.43	0.28		Mang	KhoMu	0	122.61 +/- inf	1
Mang	Yugur	0	2.00 +/- inf	1		Mang	Yugur	1.17	68.55 +/- 58.43	0.24		Mang	Yugur	0	190.38 +/- inf	1
Mang	Buryat	0	2.00 +/- inf	1		Mang	Buryat	1.44	16.26 +/- 11.27	0.15		Mang	Buryat	3.74	63.30 +/- 16.93	0.00018
Mang	Kalmyk.DG	0	80.36 +/- inf	1		Mang	Kalmyk.DG	0	2.00 +/- inf	1		Mang	Kalmyk.DG	3.15	8.39 +/- 2.66	0.0016
Mang	Hezhen	0	2.00 +/- inf	1		Mang	Hezhen	0.72	316.69 +/- 310.59	0.47		Mang	Hezhen	2.58	67.62 +/- 21.88	0.01
Mang	Xibo	0	25.28 +/- inf	1		Mang	Xibo	0.76	44.65 +/- 58.53	0.45		Mang	Xibo	0	2.00 +/- inf	1
Mang	Ulchi	0	2.00 +/- inf	1		Mang	Ulchi	1.94	24.16 +/- 11.39	0.052		Mang	Ulchi	3.31	69.81 +/- 21.09	0.00093
Mang	Chuvash	4.83	31.94 +/- 6.61	1.4e-06		Mang	Chuvash	2.81	37.28 +/- 13.26	0.0049		Mang	Chuvash	3.26	29.04 +/- 8.91	0.0011
Mang	Nanai	0	2.00 +/- inf	1		Mang	Nanai	1.18	27.82 +/- 23.50	0.24		Mang	Nanai	3.42	71.23 +/- 20.82	0.00062
Mang	Negidal	0	2.00 +/- inf	1		Mang	Negidal	2.69	23.60 +/- 8.72	0.0071		Mang	Negidal	2.17	56.56 +/- 16.04	0.03
Mang	Evenk_FarEast	0	2.00 +/- inf	1		Mang	Evenk_FarEast	3.02	56.34 +/- 13.86	0.0025		Mang	Evenk_FarEast	0.8	40.90 +/- 51.43	0.43
Mang	Evenk_Transbaikal	0	20.71 +/- inf	1		Mang	Evenk_Transbaikal	2.65	56.67 +/- 21.37	0.008		Mang	Evenk_Transbaikal	0.77	43.53 +/- 56.28	0.44
Mang	Yakut	0	2.00 +/- inf	1		Mang	Yakut	1.77	74.77 +/- 42.23	0.077		Mang	Yakut	2.26	56.37 +/- 9.60	0.024
Mang	Azeri	4.74	30.17 +/- 6.37	2.1e-06		Mang	Azeri	1.91	18.70 +/- 9.78	0.056		Mang	Azeri	4.17	27.35 +/- 6.55	3e-05
Mang	Bashkir	3.99	29.38 +/- 6.59	6.5e-05		Mang	Bashkir	3.76	27.19 +/- 7.23	0.00017		Mang	Bashkir	3.59	25.39 +/- 7.07	0.00033
Mang	Dungan	0	2.00 +/- inf	1		Mang	Dungan	0	500.00 +/- inf	1		Mang	Dungan	0	195.89 +/- inf	1
Mang	Tuvinian	0	2.00 +/- inf	1		Mang	Tuvinian	0	41.34 +/- inf	1		Mang	Tuvinian	0.71	61.98 +/- 87.43	0.48
Mang	Turkish	5.28	29.82 +/- 5.65	1.3e-07		Mang	Turkish	2.71	24.43 +/- 9.00	0.0066		Mang	Turkish	3.9	26.19 +/- 6.71	9.6e-05
Mang	Tatar_Siberian	3.38	30.53 +/- 8.38	0.00074		Mang	Tatar_Siberian	0.3	6.35 +/- 20.85	0.76		Mang	Tatar_Siberian	2.67	37.01 +/- 13.86	0.0076
Mang	Kazakh_China	0	2.00 +/- inf	1		Mang	Kazakh_China	0.57	264.71 +/- 241.33	0.57		Mang	Kazakh_China	1.03	72.47 +/- 70.63	0.3
Mang	Khakass	0	32.09 +/- inf	1		Mang	Khakass	0	27.34 +/- inf	1		Mang	Khakass	2.46	47.41 +/- 17.82	0.014
Mang	Kyrgyz_China	0	31.09 +/- inf	1		Mang	Kyrgyz_China	0	471.39 +/- inf	1		Mang	Kyrgyz_China	3.2	52.85 +/- 16.43	0.0014
Mang	Salar	0	60.15 +/- inf	1		Mang	Salar	0	500.00 +/- inf	1		Mang	Salar	0.64	73.17 +/- 114.46	0.52
Mang	Chukchi	0	2.00 +/- inf	1		Mang	Chukchi	0	34.90 +/- inf	1		Mang	Chukchi	0.39	9.45 +/- 23.93	0.69
Mang	Nganasan	0	2.00 +/- inf	1		Mang	Nganasan	2.42	41.82 +/- 17.26	0.015		Mang	Nganasan	1.32	47.25 +/- 35.83	0.19
Mang	Armenian	4.64	27.64 +/- 5.72	3.6e-06		Mang	Armenian	2.69	20.41 +/- 7.60	0.0072		Mang	Armenian	3.89	27.52 +/- 7.08	0.0001
Mang	Ossetian	4.21	29.29 +/- 6.96	2.6e-05		Mang	Ossetian	2.77	27.19 +/- 9.83	0.0057		Mang	Ossetian	4.72	26.20 +/- 5.54	2.3e-06
Mang	Tajik	4.34	29.63 +/- 6.82	1.4e-05		Mang	Tajik	2.45	20.29 +/- 8.28	0.014		Mang	Tajik	4.22	28.07 +/- 6.64	2.4e-05
Mang	French	5.19	31.69 +/- 6.11	2.1e-07		Mang	French	3.16	23.29 +/- 7.37	0.0016		Mang	French	5.03	28.93 +/- 5.76	5e-07
Mang	Spanish	5.89	32.80 +/- 5.57	3.8e-09		Mang	Spanish	3.4	23.90 +/- 7.03	0.00068		Mang	Spanish	4.81	29.00 +/- 6.02	1.5e-06
Mang	Iranian	5.58	30.20 +/- 5.41	2.4e-08		Mang	Iranian	3.8	25.14 +/- 6.61	0.00014		Mang	Iranian	4.68	26.24 +/- 5.60	2.8e-06
Mang	Russian	6.29	32.15 +/- 5.11	3.2e-10		Mang	Russian	4.02	25.24 +/- 6.29	5.9e-05		Mang	Russian	4.48	26.05 +/- 5.81	7.3e-06
KhoMu	Yugur	-0.46	18.55 +/- 63.87	1.4		KhoMu	Yugur	0	64.05 +/- inf	1		KhoMu	Yugur	0	2.37 +/- inf	1
KhoMu	Buryat	1.16	18.55 +/- 15.95	0.24		KhoMu	Buryat	1.61	29.94 +/- 18.55	0.11		KhoMu	Buryat	2.27	66.90 +/- 29.47	0.023
KhoMu	Kalmyk.DG	0.45	139.42 +/- 246.84	0.66		KhoMu	Kalmyk.DG	0	2.00 +/- inf	1		KhoMu	Kalmyk.DG	2.46	6.42 +/- 2.61	0.014
KhoMu	Hezhen	1.13	239.34 +/- 119.21	0.26		KhoMu	Hezhen	0	316.51 +/- inf	1		KhoMu	Hezhen	1.2	38.04 +/- 31.71	0.23
KhoMu	Xibo	0	22.10 +/- inf	1		KhoMu	Xibo	1.44	41.36 +/- 28.64	0.15		KhoMu	Xibo	0	2.00 +/- inf	1
KhoMu	Ulchi	1.19	33.23 +/- 27.94	0.23		KhoMu	Ulchi	2.71	28.97 +/- 10.70	0.0068		KhoMu	Ulchi	2.91	92.48 +/- 31.80	0.0036
KhoMu	Chuvash	5.59	37.39 +/- 6.69	2.3e-08		KhoMu	Chuvash	3.14	26.42 +/- 8.41	0.0017		KhoMu	Chuvash	6.1	32.87 +/- 5.39	1.1e-09
KhoMu	Nanai	2.04	29.49 +/- 14.47	0.042		KhoMu	Nanai	2.68	37.47 +/- 13.97	0.0073		KhoMu	Nanai	2.78	96.73 +/- 33.84	0.0055
KhoMu	Negidal	1.22	6.97 +/- 5.70	0.22		KhoMu	Negidal	2.09	70.47 +/- 33.68	0.036		KhoMu	Negidal	1.85	103.54 +/- 37.92	0.065
KhoMu	Evenk_FarEast	0.05	3.39 +/- 68.32	0.96		KhoMu	Evenk_FarEast	1.79	56.89 +/- 30.85	0.074		KhoMu	Evenk_FarEast	1.24	74.55 +/- 60.08	0.21
KhoMu	Evenk_Transbaikal	0.73	13.79 +/- 18.92	0.47		KhoMu	Evenk_Transbaikal	1.38	55.40 +/- 40.04	0.17		KhoMu	Evenk_Transbaikal	1.58	51.07 +/- 32.41	0.12
KhoMu	Yakut	0	23.74 +/- inf	1		KhoMu	Yakut	1.58	62.19 +/- 39.44	0.11		KhoMu	Yakut	1.54	57.85 +/- 37.67	0.12
KhoMu	Azeri	5.04	34.90 +/- 6.44	4.7e-07		KhoMu	Azeri	5.13	18.42 +/- 3.59	3e-07		KhoMu	Azeri	6.84	31.79 +/- 4.65	8.1e-12
KhoMu	Bashkir	5.22	31.45 +/- 5.87	1.8e-07		KhoMu	Bashkir	4.57	21.61 +/- 4.73	4.9e-06		KhoMu	Bashkir	5.67	32.59 +/- 4.06	1.4e-08
KhoMu	Dungan	0	2.00 +/- inf	1		KhoMu	Dungan	0	500.00 +/- inf	1		KhoMu	Dungan	0	80.92 +/- inf	1
KhoMu	Tuvinian	1.16	25.07 +/- 21.54	0.24		KhoMu	Tuvinian	1.79	20.90 +/- 11.67	0.073		KhoMu	Tuvinian	2.41	55.98 +/- 17.20	0.016
KhoMu	Turkish	6.17	33.22 +/- 5.23	7e-10		KhoMu	Turkish	5.29	20.55 +/- 3.88	1.2e-07		KhoMu	Turkish	6.73	31.89 +/- 4.74	1.7e-11
KhoMu	Tatar_Siberian	3.78	29.02 +/- 7.68	0.00016		KhoMu	Tatar_Siberian	3.56	17.48 +/- 4.91	0.00037		KhoMu	Tatar_Siberian	2.87	37.50 +/- 8.45	0.0041
KhoMu	Kazakh_China	1.3	37.33 +/- 28.73	0.19		KhoMu	Kazakh_China	0.75	55.68 +/- 74.70	0.46		KhoMu	Kazakh_China	1.2	53.36 +/- 44.54	0.23
KhoMu	Khakass	1.64	39.47 +/- 24.13	0.1		KhoMu	Khakass	2.99	22.67 +/- 7.57	0.0028		KhoMu	Khakass	2.38	42.18 +/- 4.62	0.017
KhoMu	Kyrgyz_China	0	49.93 +/- inf	1		KhoMu	Kyrgyz_China	1.07	113.25 +/- 105.73	0.28		KhoMu	Kyrgyz_China	2.52	39.31 +/- 11.86	0.012
KhoMu	Salar	0	348.04 +/- inf	1		KhoMu	Salar	0	37.83 +/- inf	1		KhoMu	Salar	0	87.99 +/- inf	1
KhoMu	Chukchi	0.3	7.45 +/- 24.64	0.76		KhoMu	Chukchi	2.26	63.35 +/- 27.97	0.024		KhoMu	Chukchi	0.7	10.86 +/- 15.49	0.48
KhoMu	Nganasan	0.88	11.38 +/- 12.91	0.38		KhoMu	Nganasan	1.76	38.24 +/- 21.68	0.078		KhoMu	Nganasan	1.25	78.57 +/- 62.80	0.21
KhoMu	Armenian	6.2	33.01 +/- 5.02	5.5e-10		KhoMu	Armenian	5.41	19.11 +/- 3.53	6.4e-08		KhoMu	Armenian	5.94	32.58 +/- 5.49	2.9e-09
KhoMu	Ossetian	5.67	32.94 +/- 5.74	1.4e-08		KhoMu	Ossetian	5.01	23.43 +/- 4.68	5.6e-07		KhoMu	Ossetian	7.42	32.03 +/- 3.70	1.2e-13
KhoMu	Tajik	5.48	33.07 +/- 6.04	4.3e-08		KhoMu	Tajik	6.64	18.29 +/- 2.75	3e-11		KhoMu	Tajik	7.18	31.06 +/- 4.33	7e-13
KhoMu	French	5.78	34.97 +/- 6.05	7.3e-09		KhoMu	French	5.04	22.98 +/- 4.56	4.7e-07		KhoMu	French	7.61	30.61 +/- 4.02	2.6e-14
KhoMu	Spanish	6.2	33.98 +/- 5.48	5.6e-10		KhoMu	Spanish	5.38	22.98 +/- 4.27	7.4e-08		KhoMu	Spanish	7.85	30.93 +/- 3.94	4.2e-15
KhoMu	Iranian	6.45	33.70 +/- 5.23	1.1e-10		KhoMu	Iranian	6.83	21.37 +/- 3.13	8.6e-12		KhoMu	Iranian	7.26	30.22 +/- 4.16	3.8e-13
KhoMu	Russian	6.34	33.67 +/- 5.32	2.4e-10		KhoMu	Russian	5.45	23.41 +/- 4.29	5e-08		KhoMu	Russian	7.57	29.99 +/- 3.96	3.8e-14
Yugur	Buryat	1.04	19.45 +/- 18.77	0.3		Yugur	Buryat	2.3	13.04 +/- 5.67	0.021		Yugur	Buryat	1.93	53.89 +/- 27.93	0.054
Yugur	Kalmyk.DG	0.84	161.58 +/- 101.87	0.4		Yugur	Kalmyk.DG	0	2.00 +/- inf	1		Yugur	Kalmyk.DG	1.39	7.18 +/- 5.18	0.17
Yugur	Hezhen	0.79	289.97 +/- 227.02	0.43		Yugur	Hezhen	0	453.79 +/- inf	1		Yugur	Hezhen	1.93	55.02 +/- 28.47	0.053
Yugur	Xibo	0	39.40 +/- inf	1		Yugur	Xibo	0	436.43 +/- inf	1		Yugur	Xibo	0	2.00 +/- inf	1
Yugur	Ulchi	0.98	243.18 +/- 217.17	0.33		Yugur	Ulchi	5.04	17.42 +/- 3.46	4.7e-07		Yugur	Ulchi	2.06	100.83 +/- 32.55	0.039
Yugur	Chuvash	3.59	41.10 +/- 11.43	0.00032		Yugur	Chuvash	2.56	24.63 +/- 9.60	0.01		Yugur	Chuvash	6.02	28.00 +/- 4.65	1.7e-09
Yugur	Nanai	0.65	34.41 +/- 52.70	0.51		Yugur	Nanai	2.89	27.61 +/- 9.56	0.0039		Yugur	Nanai	2.63	85.91 +/- 31.26	0.0085
Yugur	Negidal	0.01	3.98 +/- 307.28	0.99		Yugur	Negidal	1.11	13.17 +/- 11.89	0.27		Yugur	Negidal	1.67	94.99 +/- 40.70	0.096
Yugur	Evenk_FarEast	0.01	3.36 +/- 347.48	0.99		Yugur	Evenk_FarEast	1.63	61.43 +/- 37.69	0.1		Yugur	Evenk_FarEast	1.22	22.13 +/- 18.12	0.22
Yugur	Evenk_Transbaikal	0.52	91.56 +/- 174.55	0.6		Yugur	Evenk_Transbaikal	2.14	22.34 +/- 10.45	0.032		Yugur	Evenk_Transbaikal	0.89	51.85 +/- 58.09	0.37
Yugur	Yakut	1.4	159.80 +/- 84.73	0.16		Yugur	Yakut	1	23.10 +/- 23.00	0.32		Yugur	Yakut	1.98	46.60 +/- 10.34	0.048
Yugur	Azeri	2.78	33.87 +/- 12.20	0.0055		Yugur	Azeri	4.22	18.30 +/- 4.34	2.5e-05		Yugur	Azeri	7.2	26.72 +/- 3.71	6e-13
Yugur	Bashkir	3.11	28.82 +/- 9.25	0.0018		Yugur	Bashkir	3.57	18.21 +/- 5.10	0.00036		Yugur	Bashkir	6.57	26.71 +/- 4.06	4.9e-11
Yugur	Dungan	0	2.00 +/- inf	1		Yugur	Dungan	1.11	24.17 +/- 21.86	0.27		Yugur	Dungan	0	79.00 +/- inf	1
Yugur	Tuvinian	0	49.56 +/- inf	1		Yugur	Tuvinian	1.43	15.03 +/- 10.52	0.15		Yugur	Tuvinian	1.25	43.70 +/- 35.07	0.21
Yugur	Turkish	3.58	33.58 +/- 9.38	0.00034		Yugur	Turkish	4.39	19.27 +/- 4.39	1.1e-05		Yugur	Turkish	6.42	26.04 +/- 4.05	1.3e-10
Yugur	Tatar_Siberian	2.65	26.58 +/- 10.04	0.0081		Yugur	Tatar_Siberian	2.17	9.98 +/- 4.60	0.03		Yugur	Tatar_Siberian	6.45	29.60 +/- 4.59	1.1e-10
Yugur	Kazakh_China	0.24	10.96 +/- 46.21	0.81		Yugur	Kazakh_China	1.51	5.02 +/- 3.32	0.13		Yugur	Kazakh_China	2.5	19.96 +/- 7.98	0.012
Yugur	Khakass	2.14	52.10 +/- 24.29	0.032		Yugur	Khakass	2.32	17.24 +/- 7.44	0.021		Yugur	Khakass	6.24	34.54 +/- 5.21	4.4e-10
Yugur	Kyrgyz_China	2	40.61 +/- 20.35	0.046		Yugur	Kyrgyz_China	0.8	11.13 +/- 13.86	0.42		Yugur	Kyrgyz_China	4.11	23.98 +/- 5.84	4e-05
Yugur	Salar	0	500.00 +/- inf	1		Yugur	Salar	1.16	378.93 +/- 132.99	0.25		Yugur	Salar	0	2.00 +/- inf	1
Yugur	Chukchi	1.48	233.71 +/- 132.31	0.14		Yugur	Chukchi	0.78	19.64 +/- 25.21	0.44		Yugur	Chukchi	1.95	119.46 +/- 61.32	0.051
Yugur	Nganasan	1.46	17.51 +/- 11.96	0.14		Yugur	Nganasan	0.76	13.58 +/- 17.95	0.45		Yugur	Nganasan	1.61	80.76 +/- 50.04	0.11
Yugur	Armenian	3.33	30.91 +/- 9.28	0.00087		Yugur	Armenian	3.73	16.49 +/- 4.43	0.00019		Yugur	Armenian	6.04	28.08 +/- 4.65	1.5e-09
Yugur	Ossetian	3.43	29.42 +/- 8.58	0.00061		Yugur	Ossetian	5.04	20.40 +/- 4.05	4.7e-07		Yugur	Ossetian	7.28	26.46 +/- 3.63	3.3e-13
Yugur	Tajik	2.97	35.82 +/- 12.07	0.003		Yugur	Tajik	4.04	16.73 +/- 4.14	5.3e-05		Yugur	Tajik	6.6	26.54 +/- 4.02	4.1e-11
Yugur	French	3.13	31.98 +/- 10.22	0.0018		Yugur	French	4.77	20.26 +/- 4.24	1.8e-06		Yugur	French	7.28	27.51 +/- 3.78	3.3e-13
Yugur	Spanish	3.56	33.05 +/- 9.28	0.00037		Yugur	Spanish	4.81	21.18 +/- 4.40	1.5e-06		Yugur	Spanish	7.61	27.37 +/- 3.60	2.8e-14
Yugur	Iranian	3.36	32.17 +/- 9.56	0.00077		Yugur	Iranian	5.13	19.71 +/- 3.84	2.9e-07		Yugur	Iranian	6.81	26.10 +/- 3.83	9.8e-12
Yugur	Russian	3.25	31.13 +/- 9.58	0.0012		Yugur	Russian	4.79	20.53 +/- 4.29	1.7e-06		Yugur	Russian	7.26	26.07 +/- 3.59	3.9e-13
Buryat	Kalmyk.DG	0	2.00 +/- inf	1		Buryat	Kalmyk.DG	0	2.00 +/- inf	1		Buryat	Kalmyk.DG	2.14	11.49 +/- 5.17	0.032
Buryat	Hezhen	1.96	216.52 +/- 65.49	0.05		Buryat	Hezhen	1.44	190.56 +/- 111.84	0.15		Buryat	Hezhen	3.9	29.11 +/- 7.32	9.7e-05
Buryat	Xibo	0.27	43.21 +/- 160.21	0.79		Buryat	Xibo	0.47	26.32 +/- 56.11	0.64		Buryat	Xibo	1.86	16.02 +/- 8.60	0.062
Buryat	Ulchi	1.63	47.35 +/- 29.05	0.1		Buryat	Ulchi	2.04	34.79 +/- 17.02	0.041		Buryat	Ulchi	2.12	51.76 +/- 24.37	0.034
Buryat	Chuvash	5.13	63.78 +/- 12.43	2.9e-07		Buryat	Chuvash	4.12	34.10 +/- 8.28	3.8e-05		Buryat	Chuvash	8.35	34.03 +/- 4.00	7e-17
Buryat	Nanai	2.66	31.91 +/- 11.68	0.0077		Buryat	Nanai	1.74	54.60 +/- 26.44	0.082		Buryat	Nanai	2.55	45.01 +/- 10.75	0.011
Buryat	Negidal	1.3	78.95 +/- 42.85	0.19		Buryat	Negidal	1.11	98.07 +/- 81.78	0.27		Buryat	Negidal	1.33	88.09 +/- 56.68	0.18
Buryat	Evenk_FarEast	0	2.01 +/- inf	1		Buryat	Evenk_FarEast	2.22	150.11 +/- 57.29	0.026		Buryat	Evenk_FarEast	1.53	36.68 +/- 15.71	0.13
Buryat	Evenk_Transbaikal	0	67.08 +/- inf	1		Buryat	Evenk_Transbaikal	1.47	49.73 +/- 32.91	0.14		Buryat	Evenk_Transbaikal	0.4	135.07 +/- 327.52	0.69
Buryat	Yakut	0.39	205.18 +/- 301.17	0.69		Buryat	Yakut	1.58	120.12 +/- 21.02	0.11		Buryat	Yakut	2.01	120.98 +/- 29.37	0.044
Buryat	Azeri	5.19	46.77 +/- 8.65	2.1e-07		Buryat	Azeri	5.01	23.10 +/- 4.61	5.4e-07		Buryat	Azeri	9.56	29.81 +/- 3.12	1.2e-21
Buryat	Bashkir	5.71	36.00 +/- 6.31	1.1e-08		Buryat	Bashkir	6.62	27.66 +/- 4.17	3.5e-11		Buryat	Bashkir	8.98	31.90 +/- 3.18	2.6e-19
Buryat	Dungan	0.32	4.77 +/- 14.87	0.75		Buryat	Dungan	2.53	13.55 +/- 5.35	0.011		Buryat	Dungan	3.25	46.17 +/- 14.20	0.0012
Buryat	Tuvinian	0.58	264.21 +/- 280.86	0.57		Buryat	Tuvinian	0.13	90.42 +/- 387.05	0.9		Buryat	Tuvinian	0.12	143.15 +/- 523.04	0.91
Buryat	Turkish	5.4	41.07 +/- 7.37	6.7e-08		Buryat	Turkish	4.99	25.48 +/- 5.11	6.1e-07		Buryat	Turkish	8.55	28.00 +/- 3.27	1.3e-17
Buryat	Tatar_Siberian	2.88	48.34 +/- 16.79	0.004		Buryat	Tatar_Siberian	4.98	28.11 +/- 5.65	6.4e-07		Buryat	Tatar_Siberian	6.46	35.36 +/- 5.48	1.1e-10
Buryat	Kazakh_China	0.85	22.77 +/- 26.89	0.4		Buryat	Kazakh_China	1.43	60.32 +/- 42.22	0.15		Buryat	Kazakh_China	2.29	57.83 +/- 25.30	0.022
Buryat	Khakass	2.4	74.62 +/- 24.71	0.016		Buryat	Khakass	2.47	49.63 +/- 11.46	0.014		Buryat	Khakass	4.9	70.11 +/- 14.30	9.4e-07
Buryat	Kyrgyz_China	0.57	156.95 +/- 224.15	0.57		Buryat	Kyrgyz_China	1.64	251.57 +/- 89.40	0.1		Buryat	Kyrgyz_China	3.84	28.72 +/- 7.47	0.00012
Buryat	Salar	1.08	394.05 +/- 159.18	0.28		Buryat	Salar	2.11	15.73 +/- 7.47	0.035		Buryat	Salar	1.64	28.98 +/- 17.65	0.1
Buryat	Chukchi	0	365.05 +/- inf	1		Buryat	Chukchi	0	193.57 +/- inf	1		Buryat	Chukchi	0.43	21.78 +/- 50.23	0.66
Buryat	Nganasan	0	30.83 +/- inf	1		Buryat	Nganasan	1.94	419.39 +/- 87.91	0.052		Buryat	Nganasan	1.5	91.27 +/- 60.89	0.13
Buryat	Armenian	4.47	39.18 +/- 8.32	7.9e-06		Buryat	Armenian	5.36	22.35 +/- 4.17	8.2e-08		Buryat	Armenian	6.26	28.48 +/- 4.55	3.9e-10
Buryat	Ossetian	3.67	36.34 +/- 9.50	0.00024		Buryat	Ossetian	6.09	27.47 +/- 4.51	1.2e-09		Buryat	Ossetian	8.65	28.04 +/- 3.24	5.2e-18
Buryat	Tajik	4.14	41.80 +/- 10.10	3.5e-05		Buryat	Tajik	4.89	23.26 +/- 4.76	1e-06		Buryat	Tajik	7.49	29.92 +/- 4.00	7.1e-14
Buryat	French	4.98	40.23 +/- 7.77	6.4e-07		Buryat	French	5.96	26.33 +/- 4.41	2.5e-09		Buryat	French	8.76	30.72 +/- 2.94	2e-18
Buryat	Spanish	5.25	40.25 +/- 7.67	1.5e-07		Buryat	Spanish	5.81	25.79 +/- 4.44	6.1e-09		Buryat	Spanish	9.55	30.63 +/- 2.88	1.3e-21
Buryat	Iranian	4.78	40.00 +/- 8.36	1.7e-06		Buryat	Iranian	5.84	25.56 +/- 4.38	5.3e-09		Buryat	Iranian	7.45	28.55 +/- 3.83	9.6e-14
Buryat	Russian	5.35	40.81 +/- 7.63	8.9e-08		Buryat	Russian	6.67	26.40 +/- 3.96	2.6e-11		Buryat	Russian	8.65	28.96 +/- 2.91	4.9e-18
Kalmyk.DG	Hezhen	0	2.00 +/- inf	1		Kalmyk.DG	Hezhen	0	2.00 +/- inf	1		Kalmyk.DG	Hezhen	2.07	14.64 +/- 7.09	0.039
Kalmyk.DG	Xibo	0.29	85.54 +/- 198.25	0.77		Kalmyk.DG	Xibo	0	2.00 +/- inf	1		Kalmyk.DG	Xibo	0	7.53 +/- inf	1
Kalmyk.DG	Ulchi	0	2.00 +/- inf	1		Kalmyk.DG	Ulchi	0	2.00 +/- inf	1		Kalmyk.DG	Ulchi	1.75	11.99 +/- 6.84	0.08
Kalmyk.DG	Chuvash	0.17	88.63 +/- 273.90	0.87		Kalmyk.DG	Chuvash	0	2.32 +/- inf	1		Kalmyk.DG	Chuvash	0.99	15.82 +/- 15.96	0.32
Kalmyk.DG	Nanai	0.88	70.14 +/- 62.93	0.38		Kalmyk.DG	Nanai	0	2.00 +/- inf	1		Kalmyk.DG	Nanai	2.4	15.04 +/- 6.27	0.016
Kalmyk.DG	Negidal	1.15	310.94 +/- 96.62	0.25		Kalmyk.DG	Negidal	0	2.00 +/- inf	1		Kalmyk.DG	Negidal	0.38	34.57 +/- 91.97	0.71
Kalmyk.DG	Evenk_FarEast	0	362.14 +/- inf	1		Kalmyk.DG	Evenk_FarEast	0	2.00 +/- inf	1		Kalmyk.DG	Evenk_FarEast	1.78	13.28 +/- 4.37	0.074
Kalmyk.DG	Evenk_Transbaikal	0	2.00 +/- inf	1		Kalmyk.DG	Evenk_Transbaikal	0	2.00 +/- inf	1		Kalmyk.DG	Evenk_Transbaikal	2.61	11.40 +/- 4.37	0.0091
Kalmyk.DG	Yakut	0	2.00 +/- inf	1		Kalmyk.DG	Yakut	0	2.00 +/- inf	1		Kalmyk.DG	Yakut	0.41	15.22 +/- 36.76	0.68
Kalmyk.DG	Azeri	1.46	72.51 +/- 44.41	0.15		Kalmyk.DG	Azeri	1.26	5.53 +/- 4.40	0.21		Kalmyk.DG	Azeri	1.99	12.94 +/- 6.50	0.046
Kalmyk.DG	Bashkir	1.31	65.83 +/- 42.78	0.19		Kalmyk.DG	Bashkir	0	2.00 +/- inf	1		Kalmyk.DG	Bashkir	2.07	14.84 +/- 7.16	0.038
Kalmyk.DG	Dungan	0.26	98.84 +/- 170.27	0.8		Kalmyk.DG	Dungan	0	2.00 +/- inf	1		Kalmyk.DG	Dungan	0.79	8.80 +/- 11.20	0.43
Kalmyk.DG	Tuvinian	0	2.00 +/- inf	1		Kalmyk.DG	Tuvinian	0	2.00 +/- inf	1		Kalmyk.DG	Tuvinian	0.38	261.56 +/- 522.34	0.7
Kalmyk.DG	Turkish	2.01	55.31 +/- 25.81	0.044		Kalmyk.DG	Turkish	0.45	7.26 +/- 16.26	0.66		Kalmyk.DG	Turkish	1.86	16.78 +/- 9.02	0.063
Kalmyk.DG	Tatar_Siberian	0.45	76.91 +/- 130.73	0.65		Kalmyk.DG	Tatar_Siberian	0	2.00 +/- inf	1		Kalmyk.DG	Tatar_Siberian	1.63	12.88 +/- 7.92	0.1
Kalmyk.DG	Kazakh_China	0	2.00 +/- inf	1		Kalmyk.DG	Kazakh_China	0	2.00 +/- inf	1		Kalmyk.DG	Kazakh_China	1.68	4.54 +/- 2.71	0.093
Kalmyk.DG	Khakass	0	2.00 +/- inf	1		Kalmyk.DG	Khakass	0	2.00 +/- inf	1		Kalmyk.DG	Khakass	1.5	8.08 +/- 5.40	0.13
Kalmyk.DG	Kyrgyz_China	0	2.00 +/- inf	1		Kalmyk.DG	Kyrgyz_China	0	2.00 +/- inf	1		Kalmyk.DG	Kyrgyz_China	1.73	8.42 +/- 4.86	0.083
Kalmyk.DG	Salar	0	2.00 +/- inf	1		Kalmyk.DG	Salar	0	2.00 +/- inf	1		Kalmyk.DG	Salar	0.02	7.45 +/- 348.16	0.98
Kalmyk.DG	Chukchi	0	2.00 +/- inf	1		Kalmyk.DG	Chukchi	0	2.00 +/- inf	1		Kalmyk.DG	Chukchi	1.87	11.68 +/- 6.24	0.061
Kalmyk.DG	Nganasan	0	2.00 +/- inf	1		Kalmyk.DG	Nganasan	0	2.00 +/- inf	1		Kalmyk.DG	Nganasan	2.33	14.56 +/- 6.25	0.02
Kalmyk.DG	Armenian	2.29	58.31 +/- 22.89	0.022		Kalmyk.DG	Armenian	1.39	4.80 +/- 3.46	0.17		Kalmyk.DG	Armenian	1.81	16.90 +/- 9.32	0.07
Kalmyk.DG	Ossetian	1.68	50.31 +/- 29.90	0.093		Kalmyk.DG	Ossetian	0.56	6.32 +/- 11.37	0.58		Kalmyk.DG	Ossetian	2.25	16.35 +/- 7.28	0.025
Kalmyk.DG	Tajik	1.56	70.05 +/- 42.09	0.12		Kalmyk.DG	Tajik	0.95	3.65 +/- 3.82	0.34		Kalmyk.DG	Tajik	2.41	13.40 +/- 5.55	0.016
Kalmyk.DG	French	2.4	50.30 +/- 20.93	0.016		Kalmyk.DG	French	0.93	14.54 +/- 15.64	0.35		Kalmyk.DG	French	2.29	22.87 +/- 9.99	0.022
Kalmyk.DG	Spanish	2.19	50.94 +/- 23.22	0.028		Kalmyk.DG	Spanish	0.9	16.91 +/- 18.82	0.37		Kalmyk.DG	Spanish	2.02	20.13 +/- 9.94	0.043
Kalmyk.DG	Iranian	1.77	62.08 +/- 34.64	0.076		Kalmyk.DG	Iranian	1	12.41 +/- 12.43	0.32		Kalmyk.DG	Iranian	1.9	15.31 +/- 8.04	0.057
Kalmyk.DG	Russian	1.89	53.81 +/- 28.42	0.058		Kalmyk.DG	Russian	0.75	10.67 +/- 14.17	0.45		Kalmyk.DG	Russian	2	18.80 +/- 9.38	0.045
Hezhen	Xibo	0.11	31.22 +/- 290.63	0.91		Hezhen	Xibo	1.59	311.76 +/- 48.14	0.11		Hezhen	Xibo	0	500.00 +/- inf	1
Hezhen	Ulchi	0	21.14 +/- inf	1		Hezhen	Ulchi	0	272.61 +/- inf	1		Hezhen	Ulchi	1.31	115.54 +/- 44.62	0.19
Hezhen	Chuvash	4.61	63.65 +/- 13.80	4e-06		Hezhen	Chuvash	4.01	35.48 +/- 8.84	6e-05		Hezhen	Chuvash	7.44	30.60 +/- 4.11	1e-13
Hezhen	Nanai	1.55	171.44 +/- 105.74	0.12		Hezhen	Nanai	1.11	367.49 +/- 103.96	0.27		Hezhen	Nanai	1.65	44.51 +/- 23.10	0.099
Hezhen	Negidal	0.86	347.46 +/- 194.84	0.39		Hezhen	Negidal	0	335.50 +/- inf	1		Hezhen	Negidal	1.26	89.11 +/- 50.35	0.21
Hezhen	Evenk_FarEast	0.46	81.32 +/- 176.92	0.65		Hezhen	Evenk_FarEast	1.54	143.78 +/- 60.42	0.12		Hezhen	Evenk_FarEast	2.49	25.50 +/- 9.09	0.013
Hezhen	Evenk_Transbaikal	0.39	217.92 +/- 233.17	0.7		Hezhen	Evenk_Transbaikal	1.32	234.84 +/- 132.83	0.19		Hezhen	Evenk_Transbaikal	1.64	57.28 +/- 34.89	0.1
Hezhen	Yakut	2.21	268.55 +/- 65.99	0.027		Hezhen	Yakut	0	126.24 +/- inf	1		Hezhen	Yakut	2.46	37.07 +/- 11.65	0.014
Hezhen	Azeri	4.97	48.39 +/- 9.74	6.8e-07		Hezhen	Azeri	4.37	27.85 +/- 6.37	1.2e-05		Hezhen	Azeri	9.47	27.06 +/- 2.86	2.8e-21
Hezhen	Bashkir	4.27	51.52 +/- 12.07	2e-05		Hezhen	Bashkir	4.74	32.13 +/- 6.78	2.2e-06		Hezhen	Bashkir	8.52	28.60 +/- 3.36	1.6e-17
Hezhen	Dungan	1.51	214.91 +/- 96.01	0.13		Hezhen	Dungan	0.73	12.51 +/- 17.04	0.46		Hezhen	Dungan	1.35	23.93 +/- 17.78	0.18
Hezhen	Tuvinian	1.68	110.76 +/- 63.04	0.093		Hezhen	Tuvinian	1.91	36.57 +/- 19.18	0.056		Hezhen	Tuvinian	1.72	31.45 +/- 18.30	0.086
Hezhen	Turkish	5.08	43.14 +/- 8.48	3.7e-07		Hezhen	Turkish	4.56	28.94 +/- 6.35	5.2e-06		Hezhen	Turkish	8.8	26.47 +/- 3.01	1.4e-18
Hezhen	Tatar_Siberian	2.63	72.21 +/- 27.48	0.0086		Hezhen	Tatar_Siberian	3.47	31.54 +/- 9.09	0.00052		Hezhen	Tatar_Siberian	6.64	31.13 +/- 4.69	3.2e-11
Hezhen	Kazakh_China	1.31	9.07 +/- 6.92	0.19		Hezhen	Kazakh_China	2.63	58.23 +/- 22.13	0.0085		Hezhen	Kazakh_China	3.21	34.09 +/- 10.63	0.0013
Hezhen	Khakass	2.77	115.61 +/- 32.41	0.0056		Hezhen	Khakass	4.13	45.43 +/- 11.00	3.6e-05		Hezhen	Khakass	5.98	36.73 +/- 5.95	2.2e-09
Hezhen	Kyrgyz_China	2.25	164.79 +/- 57.60	0.025		Hezhen	Kyrgyz_China	1.35	96.58 +/- 71.49	0.18		Hezhen	Kyrgyz_China	6.08	29.55 +/- 4.86	1.2e-09
Hezhen	Salar	1.65	158.37 +/- 49.58	0.1		Hezhen	Salar	1.45	55.40 +/- 38.13	0.15		Hezhen	Salar	3.55	25.70 +/- 7.23	0.00038
Hezhen	Chukchi	0	400.35 +/- inf	1		Hezhen	Chukchi	0.67	264.38 +/- 263.85	0.5		Hezhen	Chukchi	1.51	49.13 +/- 31.19	0.13
Hezhen	Nganasan	0.47	213.34 +/- 245.22	0.64		Hezhen	Nganasan	1.09	283.12 +/- 212.08	0.28		Hezhen	Nganasan	2.59	57.08 +/- 18.59	0.0096
Hezhen	Armenian	4.12	37.53 +/- 9.12	3.9e-05		Hezhen	Armenian	4.65	26.60 +/- 5.72	3.3e-06		Hezhen	Armenian	7.95	25.98 +/- 3.27	1.9e-15
Hezhen	Ossetian	4.37	41.54 +/- 9.51	1.3e-05		Hezhen	Ossetian	5.15	29.69 +/- 5.76	2.6e-07		Hezhen	Ossetian	9.58	26.04 +/- 2.72	9.7e-22
Hezhen	Tajik	3.64	46.32 +/- 12.73	0.00027		Hezhen	Tajik	4.26	27.83 +/- 6.54	2.1e-05		Hezhen	Tajik	8.44	26.88 +/- 3.18	3.1e-17
Hezhen	French	3.96	40.30 +/- 10.18	7.5e-05		Hezhen	French	4.98	30.19 +/- 6.06	6.3e-07		Hezhen	French	10.49	28.08 +/- 2.66	9.3e-26
Hezhen	Spanish	4.18	40.55 +/- 9.70	2.9e-05		Hezhen	Spanish	4.82	29.45 +/- 6.12	1.5e-06		Hezhen	Spanish	10.39	27.65 +/- 2.66	2.6e-25
Hezhen	Iranian	4.75	43.98 +/- 9.25	2e-06		Hezhen	Iranian	5.25	28.73 +/- 5.47	1.5e-07		Hezhen	Iranian	8.95	26.59 +/- 2.97	3.6e-19
Hezhen	Russian	3.97	42.28 +/- 10.65	7.2e-05		Hezhen	Russian	5.48	30.98 +/- 5.66	4.3e-08		Hezhen	Russian	9.75	27.01 +/- 2.77	1.9e-22
Xibo	Ulchi	0.07	40.28 +/- 277.98	0.94		Xibo	Ulchi	1.38	45.99 +/- 33.45	0.17		Xibo	Ulchi	0	500.00 +/- inf	1
Xibo	Chuvash	4.57	51.39 +/- 8.48	4.8e-06		Xibo	Chuvash	2.63	29.92 +/- 11.36	0.0084		Xibo	Chuvash	4.66	26.63 +/- 5.72	3.2e-06
Xibo	Nanai	1.38	36.55 +/- 26.53	0.17		Xibo	Nanai	0.04	22.29 +/- 556.39	0.97		Xibo	Nanai	0.05	20.11 +/- 331.79	0.96
Xibo	Negidal	0	35.32 +/- inf	1		Xibo	Negidal	1.84	161.35 +/- 60.86	0.065		Xibo	Negidal	0.53	175.22 +/- 236.66	0.6
Xibo	Evenk_FarEast	2.97	51.96 +/- 17.49	0.003		Xibo	Evenk_FarEast	3.12	127.85 +/- 32.94	0.0018		Xibo	Evenk_FarEast	2.51	19.62 +/- 7.81	0.012
Xibo	Evenk_Transbaikal	1.88	53.50 +/- 28.45	0.06		Xibo	Evenk_Transbaikal	1.64	37.12 +/- 22.65	0.1		Xibo	Evenk_Transbaikal	0.41	14.11 +/- 34.00	0.68
Xibo	Yakut	1.68	57.47 +/- 16.01	0.092		Xibo	Yakut	1.36	47.06 +/- 33.56	0.17		Xibo	Yakut	0.83	19.75 +/- 23.88	0.41
Xibo	Azeri	4.4	33.95 +/- 7.72	1.1e-05		Xibo	Azeri	3.44	21.57 +/- 6.27	0.00058		Xibo	Azeri	7	25.59 +/- 3.65	2.5e-12
Xibo	Bashkir	3.95	34.02 +/- 4.97	7.9e-05		Xibo	Bashkir	3.45	24.24 +/- 7.02	0.00056		Xibo	Bashkir	6.69	24.58 +/- 3.67	2.2e-11
Xibo	Dungan	0	36.27 +/- inf	1		Xibo	Dungan	0	100.97 +/- inf	1		Xibo	Dungan	0	2.00 +/- inf	1
Xibo	Tuvinian	0	49.14 +/- inf	1		Xibo	Tuvinian	0.91	30.72 +/- 33.60	0.36		Xibo	Tuvinian	0	20.78 +/- inf	1
Xibo	Turkish	5.92	34.46 +/- 5.72	3.3e-09		Xibo	Turkish	4.19	22.89 +/- 5.46	2.8e-05		Xibo	Turkish	7.33	24.22 +/- 3.30	2.3e-13
Xibo	Tatar_Siberian	3.66	32.41 +/- 6.36	0.00025		Xibo	Tatar_Siberian	2.05	21.69 +/- 10.57	0.04		Xibo	Tatar_Siberian	4.77	26.13 +/- 5.48	1.9e-06
Xibo	Kazakh_China	0	25.49 +/- inf	1		Xibo	Kazakh_China	0.23	12.68 +/- 55.25	0.82		Xibo	Kazakh_China	2.78	19.06 +/- 6.87	0.0055
Xibo	Khakass	1.28	59.27 +/- 46.42	0.2		Xibo	Khakass	1.6	44.89 +/- 28.09	0.11		Xibo	Khakass	2.25	18.96 +/- 8.43	0.025
Xibo	Kyrgyz_China	0	44.61 +/- inf	1		Xibo	Kyrgyz_China	0.99	79.92 +/- 80.79	0.32		Xibo	Kyrgyz_China	2.31	21.83 +/- 9.45	0.021
Xibo	Salar	0	500.00 +/- inf	1		Xibo	Salar	0.74	337.38 +/- 254.24	0.46		Xibo	Salar	1.56	19.96 +/- 10.70	0.12
Xibo	Chukchi	0	2.00 +/- inf	1		Xibo	Chukchi	0.94	37.90 +/- 40.28	0.35		Xibo	Chukchi	1.98	29.09 +/- 14.69	0.048
Xibo	Nganasan	0	36.13 +/- inf	1		Xibo	Nganasan	0.69	22.76 +/- 33.04	0.49		Xibo	Nganasan	0.55	28.75 +/- 52.12	0.58
Xibo	Armenian	6.82	30.90 +/- 4.07	9.3e-12		Xibo	Armenian	4.06	18.11 +/- 4.46	5e-05		Xibo	Armenian	5.54	26.70 +/- 4.82	3.1e-08
Xibo	Ossetian	4.91	28.84 +/- 5.87	9e-07		Xibo	Ossetian	4.14	21.33 +/- 5.16	3.5e-05		Xibo	Ossetian	7.52	24.83 +/- 3.30	5.6e-14
Xibo	Tajik	4.96	33.81 +/- 6.81	6.9e-07		Xibo	Tajik	4.18	22.54 +/- 5.39	2.9e-05		Xibo	Tajik	6.65	26.20 +/- 3.94	2.9e-11
Xibo	French	6.38	32.54 +/- 5.10	1.8e-10		Xibo	French	4.76	23.91 +/- 5.02	1.9e-06		Xibo	French	7.97	26.80 +/- 3.37	1.7e-15
Xibo	Spanish	6.55	34.12 +/- 5.15	5.9e-11		Xibo	Spanish	4.48	24.02 +/- 5.36	7.5e-06		Xibo	Spanish	7.92	26.39 +/- 3.33	2.5e-15
Xibo	Iranian	6.36	32.93 +/- 5.15	2e-10		Xibo	Iranian	4.84	22.14 +/- 4.58	1.3e-06		Xibo	Iranian	7.81	24.88 +/- 3.19	5.9e-15
Xibo	Russian	6.62	35.06 +/- 5.05	3.6e-11		Xibo	Russian	4.73	23.85 +/- 5.04	2.2e-06		Xibo	Russian	7.15	24.86 +/- 3.48	8.5e-13
Ulchi	Chuvash	4.44	53.22 +/- 7.07	9.1e-06		Ulchi	Chuvash	4.92	33.75 +/- 6.85	8.5e-07		Ulchi	Chuvash	8.65	32.45 +/- 3.75	5.2e-18
Ulchi	Nanai	0.28	209.19 +/- 540.09	0.78		Ulchi	Nanai	0	445.37 +/- inf	1		Ulchi	Nanai	0.91	198.83 +/- 107.29	0.36
Ulchi	Negidal	0	240.80 +/- inf	1		Ulchi	Negidal	0	436.02 +/- inf	1		Ulchi	Negidal	2.34	73.58 +/- 21.95	0.019
Ulchi	Evenk_FarEast	0	2.00 +/- inf	1		Ulchi	Evenk_FarEast	2.36	94.60 +/- 40.05	0.018		Ulchi	Evenk_FarEast	1.2	61.67 +/- 51.58	0.23
Ulchi	Evenk_Transbaikal	0.64	64.44 +/- 101.42	0.53		Ulchi	Evenk_Transbaikal	1.4	48.73 +/- 34.81	0.16		Ulchi	Evenk_Transbaikal	0.15	9.68 +/- 66.20	0.88
Ulchi	Yakut	1.11	73.81 +/- 66.46	0.27		Ulchi	Yakut	1.4	90.95 +/- 37.63	0.16		Ulchi	Yakut	1.59	65.79 +/- 27.31	0.11
Ulchi	Azeri	5.29	45.39 +/- 8.58	1.2e-07		Ulchi	Azeri	5.45	24.34 +/- 4.46	5e-08		Ulchi	Azeri	7.75	28.00 +/- 3.61	9.1e-15
Ulchi	Bashkir	4.07	40.38 +/- 6.51	4.6e-05		Ulchi	Bashkir	5.86	29.23 +/- 4.98	4.5e-09		Ulchi	Bashkir	7.71	29.35 +/- 3.81	1.3e-14
Ulchi	Dungan	0.81	31.75 +/- 39.10	0.42		Ulchi	Dungan	3.91	18.45 +/- 4.72	9.2e-05		Ulchi	Dungan	3.11	96.58 +/- 30.48	0.0018
Ulchi	Tuvinian	1.33	46.10 +/- 7.51	0.18		Ulchi	Tuvinian	1.43	43.33 +/- 30.34	0.15		Ulchi	Tuvinian	1.31	141.98 +/- 81.11	0.19
Ulchi	Turkish	5.61	41.68 +/- 7.43	2.1e-08		Ulchi	Turkish	5.64	26.93 +/- 4.78	1.7e-08		Ulchi	Turkish	7.3	26.61 +/- 3.65	3e-13
Ulchi	Tatar_Siberian	3.19	43.34 +/- 7.78	0.0014		Ulchi	Tatar_Siberian	5.49	26.94 +/- 4.90	3.9e-08		Ulchi	Tatar_Siberian	6.76	33.05 +/- 4.89	1.4e-11
Ulchi	Kazakh_China	0.11	4.99 +/- 44.15	0.91		Ulchi	Kazakh_China	1.99	40.77 +/- 20.50	0.047		Ulchi	Kazakh_China	1.58	28.10 +/- 17.84	0.12
Ulchi	Khakass	2.02	46.90 +/- 7.39	0.044		Ulchi	Khakass	2.63	34.72 +/- 9.48	0.0086		Ulchi	Khakass	4.61	49.06 +/- 9.72	4e-06
Ulchi	Kyrgyz_China	1.45	75.51 +/- 52.15	0.15		Ulchi	Kyrgyz_China	0.91	43.69 +/- 47.77	0.36		Ulchi	Kyrgyz_China	2.3	32.66 +/- 14.18	0.021
Ulchi	Salar	0.72	201.29 +/- 161.97	0.47		Ulchi	Salar	1.7	26.15 +/- 15.41	0.09		Ulchi	Salar	2.27	68.16 +/- 29.90	0.023
Ulchi	Chukchi	0	6.13 +/- inf	1		Ulchi	Chukchi	0.67	46.51 +/- 69.43	0.5		Ulchi	Chukchi	1.94	28.83 +/- 14.89	0.053
Ulchi	Nganasan	0	2.00 +/- inf	1		Ulchi	Nganasan	0	2.00 +/- inf	1		Ulchi	Nganasan	1.84	61.05 +/- 33.23	0.066
Ulchi	Armenian	4.88	36.76 +/- 7.54	1.1e-06		Ulchi	Armenian	5.79	23.27 +/- 4.02	6.9e-09		Ulchi	Armenian	6.26	26.19 +/- 4.18	3.9e-10
Ulchi	Ossetian	4.16	36.32 +/- 8.74	3.2e-05		Ulchi	Ossetian	6.44	27.36 +/- 4.25	1.2e-10		Ulchi	Ossetian	7.3	26.50 +/- 3.63	2.8e-13
Ulchi	Tajik	4.68	44.51 +/- 9.52	2.9e-06		Ulchi	Tajik	6.13	25.11 +/- 4.10	8.8e-10		Ulchi	Tajik	6.81	27.80 +/- 4.08	9.6e-12
Ulchi	French	5.36	38.95 +/- 7.27	8.4e-08		Ulchi	French	6.2	27.69 +/- 4.47	5.6e-10		Ulchi	French	8.66	28.57 +/- 3.30	4.6e-18
Ulchi	Spanish	5.74	39.84 +/- 6.94	9.5e-09		Ulchi	Spanish	5.89	27.88 +/- 4.73	3.9e-09		Ulchi	Spanish	8.29	28.34 +/- 3.42	1.1e-16
Ulchi	Iranian	5.23	39.90 +/- 7.63	1.7e-07		Ulchi	Iranian	6.52	26.16 +/- 4.01	7.2e-11		Ulchi	Iranian	7.2	26.55 +/- 3.69	6.1e-13
Ulchi	Russian	6.33	42.39 +/- 6.70	2.5e-10		Ulchi	Russian	6.79	28.32 +/- 4.17	1.1e-11		Ulchi	Russian	8.53	27.47 +/- 3.22	1.5e-17
Chuvash	Nanai	6.26	40.10 +/- 6.41	3.9e-10		Chuvash	Nanai	4.94	35.93 +/- 6.08	7.8e-07		Chuvash	Nanai	6.95	30.40 +/- 4.27	3.8e-12
Chuvash	Negidal	3.34	55.25 +/- 12.50	0.00084		Chuvash	Negidal	4.62	39.21 +/- 8.49	3.8e-06		Chuvash	Negidal	5.21	36.12 +/- 6.93	1.8e-07
Chuvash	Evenk_FarEast	3.71	60.01 +/- 12.75	0.00021		Chuvash	Evenk_FarEast	2.56	52.26 +/- 17.48	0.01		Chuvash	Evenk_FarEast	6.02	28.69 +/- 4.76	1.7e-09
Chuvash	Evenk_Transbaikal	4.75	56.79 +/- 11.96	2.1e-06		Chuvash	Evenk_Transbaikal	4.42	33.87 +/- 7.67	9.9e-06		Chuvash	Evenk_Transbaikal	7.48	32.80 +/- 4.39	7.6e-14
Chuvash	Yakut	4.56	73.77 +/- 16.19	5.2e-06		Chuvash	Yakut	4.34	33.38 +/- 7.69	1.4e-05		Chuvash	Yakut	6.22	34.57 +/- 5.56	4.9e-10
Chuvash	Azeri	0.82	320.86 +/- 178.97	0.41		Chuvash	Azeri	0	438.95 +/- inf	1		Chuvash	Azeri	1.69	313.24 +/- 55.72	0.091
Chuvash	Bashkir	0.94	240.86 +/- 173.37	0.35		Chuvash	Bashkir	1.17	129.61 +/- 90.37	0.24		Chuvash	Bashkir	0.14	57.03 +/- 293.05	0.89
Chuvash	Dungan	3.46	42.36 +/- 12.25	0.00054		Chuvash	Dungan	3.25	27.04 +/- 8.31	0.0011		Chuvash	Dungan	8.1	28.92 +/- 3.57	5.7e-16
Chuvash	Tuvinian	2.74	63.76 +/- 23.31	0.0062		Chuvash	Tuvinian	5.99	43.85 +/- 7.33	2.2e-09		Chuvash	Tuvinian	7.49	35.34 +/- 4.31	6.8e-14
Chuvash	Turkish	1.05	98.96 +/- 91.77	0.3		Chuvash	Turkish	0	405.34 +/- inf	1		Chuvash	Turkish	0.09	25.86 +/- 292.59	0.93
Chuvash	Tatar_Siberian	1.32	131.78 +/- 99.64	0.19		Chuvash	Tatar_Siberian	2.45	70.09 +/- 20.41	0.014		Chuvash	Tatar_Siberian	3.21	60.86 +/- 14.68	0.0014
Chuvash	Kazakh_China	1.08	78.63 +/- 72.97	0.28		Chuvash	Kazakh_China	2.44	50.14 +/- 20.57	0.015		Chuvash	Kazakh_China	7.68	40.05 +/- 5.22	1.6e-14
Chuvash	Khakass	4.12	86.28 +/- 20.02	3.8e-05		Chuvash	Khakass	2.23	33.20 +/- 14.86	0.025		Chuvash	Khakass	6.37	33.12 +/- 5.20	1.9e-10
Chuvash	Kyrgyz_China	4.16	70.41 +/- 16.93	3.2e-05		Chuvash	Kyrgyz_China	2.74	41.16 +/- 15.04	0.0062		Chuvash	Kyrgyz_China	5.55	27.26 +/- 4.92	2.9e-08
Chuvash	Salar	4.35	44.16 +/- 10.15	1.4e-05		Chuvash	Salar	3.61	34.69 +/- 9.61	0.00031		Chuvash	Salar	6.17	25.92 +/- 4.20	6.6e-10
Chuvash	Chukchi	3.07	93.63 +/- 30.47	0.0021		Chuvash	Chukchi	3.73	40.38 +/- 8.93	0.00019		Chuvash	Chukchi	6	29.25 +/- 3.84	1.9e-09
Chuvash	Nganasan	3.31	46.37 +/- 11.21	0.00093		Chuvash	Nganasan	4.4	39.45 +/- 8.97	1.1e-05		Chuvash	Nganasan	5.96	32.43 +/- 5.44	2.5e-09
Chuvash	Armenian	0.49	230.01 +/- 270.22	0.62		Chuvash	Armenian	0	475.76 +/- inf	1		Chuvash	Armenian	1.2	143.74 +/- 119.75	0.23
Chuvash	Ossetian	0.97	40.52 +/- 41.74	0.33		Chuvash	Ossetian	1.68	79.33 +/- 19.50	0.094		Chuvash	Ossetian	0.67	52.96 +/- 79.36	0.5
Chuvash	Tajik	0.57	114.66 +/- 200.72	0.57		Chuvash	Tajik	0.69	263.47 +/- 239.82	0.49		Chuvash	Tajik	0	16.25 +/- inf	1
Chuvash	French	0.77	53.01 +/- 68.53	0.44		Chuvash	French	4.33	60.41 +/- 13.95	1.5e-05		Chuvash	French	5.13	32.59 +/- 5.93	2.9e-07
Chuvash	Spanish	0.24	262.53 +/- 556.31	0.81		Chuvash	Spanish	2.47	63.57 +/- 25.74	0.014		Chuvash	Spanish	3.82	29.11 +/- 7.61	0.00013
Chuvash	Iranian	0.83	241.23 +/- 152.89	0.4		Chuvash	Iranian	0.12	53.86 +/- 276.78	0.9		Chuvash	Iranian	2.03	21.70 +/- 10.70	0.043
Chuvash	Russian	0	7.78 +/- inf	1		Chuvash	Russian	2.97	64.00 +/- 21.55	0.003		Chuvash	Russian	3.15	24.10 +/- 7.64	0.0016
Nanai	Negidal	1.08	4.67 +/- 4.34	0.28		Nanai	Negidal	0	500.00 +/- inf	1		Nanai	Negidal	1.83	146.36 +/- 80.03	0.067
Nanai	Evenk_FarEast	0	2.61 +/- inf	1		Nanai	Evenk_FarEast	0.46	155.50 +/- 209.71	0.65		Nanai	Evenk_FarEast	0.67	12.84 +/- 19.30	0.51
Nanai	Evenk_Transbaikal	1.59	34.05 +/- 21.42	0.11		Nanai	Evenk_Transbaikal	2.07	49.67 +/- 24.01	0.039		Nanai	Evenk_Transbaikal	0.71	30.67 +/- 43.05	0.48
Nanai	Yakut	1.61	65.46 +/- 12.70	0.11		Nanai	Yakut	1.32	113.50 +/- 39.81	0.19		Nanai	Yakut	2.07	55.07 +/- 9.24	0.039
Nanai	Azeri	4.56	39.71 +/- 8.71	5.2e-06		Nanai	Azeri	6.9	25.78 +/- 3.74	5.4e-12		Nanai	Azeri	8.31	29.62 +/- 3.56	9.6e-17
Nanai	Bashkir	6.19	35.68 +/- 5.59	6.1e-10		Nanai	Bashkir	4.61	34.43 +/- 6.71	4.1e-06		Nanai	Bashkir	7.65	29.12 +/- 3.81	2e-14
Nanai	Dungan	1.65	15.39 +/- 8.27	0.098		Nanai	Dungan	1.49	21.80 +/- 14.60	0.14		Nanai	Dungan	1.03	43.62 +/- 42.52	0.3
Nanai	Tuvinian	1.68	35.33 +/- 12.52	0.094		Nanai	Tuvinian	1.4	63.97 +/- 31.44	0.16		Nanai	Tuvinian	2.27	59.29 +/- 24.80	0.023
Nanai	Turkish	5.48	35.71 +/- 6.52	4.3e-08		Nanai	Turkish	8.83	28.91 +/- 3.27	1e-18		Nanai	Turkish	6.87	27.31 +/- 3.97	6.2e-12
Nanai	Tatar_Siberian	4.26	34.33 +/- 7.04	2e-05		Nanai	Tatar_Siberian	4.6	32.45 +/- 5.80	4.2e-06		Nanai	Tatar_Siberian	6.18	31.72 +/- 5.13	6.4e-10
Nanai	Kazakh_China	0	2.88 +/- inf	1		Nanai	Kazakh_China	1.79	43.04 +/- 24.05	0.073		Nanai	Kazakh_China	2.18	35.86 +/- 16.48	0.03
Nanai	Khakass	2.54	36.05 +/- 8.12	0.011		Nanai	Khakass	1.99	42.10 +/- 14.61	0.047		Nanai	Khakass	5.04	48.47 +/- 8.31	4.7e-07
Nanai	Kyrgyz_China	2.38	40.36 +/- 16.98	0.017		Nanai	Kyrgyz_China	1.38	72.27 +/- 49.81	0.17		Nanai	Kyrgyz_China	2.52	37.20 +/- 14.75	0.012
Nanai	Salar	1.18	76.72 +/- 65.02	0.24		Nanai	Salar	1.14	87.71 +/- 74.52	0.26		Nanai	Salar	2.07	62.40 +/- 30.10	0.038
Nanai	Chukchi	0.45	312.72 +/- 606.21	0.65		Nanai	Chukchi	0	500.00 +/- inf	1		Nanai	Chukchi	1.51	17.64 +/- 11.69	0.13
Nanai	Nganasan	0	5.76 +/- inf	1		Nanai	Nganasan	0	479.61 +/- inf	1		Nanai	Nganasan	1.89	63.97 +/- 28.21	0.059
Nanai	Armenian	4.42	35.93 +/- 8.13	9.9e-06		Nanai	Armenian	8.09	25.24 +/- 3.12	5.9e-16		Nanai	Armenian	6.02	28.42 +/- 4.72	1.8e-09
Nanai	Ossetian	4.01	31.85 +/- 7.94	6e-05		Nanai	Ossetian	7.65	30.16 +/- 3.94	2e-14		Nanai	Ossetian	7.22	27.13 +/- 3.76	5.1e-13
Nanai	Tajik	4.44	40.54 +/- 9.13	8.9e-06		Nanai	Tajik	7.42	28.45 +/- 3.83	1.2e-13		Nanai	Tajik	6.67	28.99 +/- 4.35	2.6e-11
Nanai	French	4.67	33.41 +/- 7.16	3e-06		Nanai	French	7.74	30.22 +/- 3.90	1e-14		Nanai	French	8.13	29.37 +/- 3.43	4.4e-16
Nanai	Spanish	4.7	33.54 +/- 7.14	2.7e-06		Nanai	Spanish	6.94	30.80 +/- 4.44	3.8e-12		Nanai	Spanish	8.04	28.93 +/- 3.60	9.3e-16
Nanai	Iranian	4.97	35.26 +/- 7.09	6.6e-07		Nanai	Iranian	7.89	28.83 +/- 3.66	3.1e-15		Nanai	Iranian	7.39	28.38 +/- 3.84	1.5e-13
Nanai	Russian	5.43	35.42 +/- 6.52	5.5e-08		Nanai	Russian	8.41	30.45 +/- 3.62	4e-17		Nanai	Russian	8.09	28.26 +/- 3.49	6.1e-16
Negidal	Evenk_FarEast	0	2.00 +/- inf	1		Negidal	Evenk_FarEast	0	500.00 +/- inf	1		Negidal	Evenk_FarEast	1.79	46.45 +/- 25.92	0.073
Negidal	Evenk_Transbaikal	0	88.12 +/- inf	1		Negidal	Evenk_Transbaikal	0	390.42 +/- inf	1		Negidal	Evenk_Transbaikal	2.12	128.02 +/- 53.06	0.034
Negidal	Yakut	1.33	77.36 +/- 35.50	0.18		Negidal	Yakut	1.36	111.46 +/- 82.05	0.17		Negidal	Yakut	1.4	104.96 +/- 48.22	0.16
Negidal	Azeri	5.47	53.03 +/- 9.70	4.6e-08		Negidal	Azeri	4.85	25.59 +/- 5.27	1.2e-06		Negidal	Azeri	6.59	32.60 +/- 4.94	4.3e-11
Negidal	Bashkir	3.6	47.53 +/- 11.11	0.00032		Negidal	Bashkir	4.16	31.29 +/- 7.52	3.1e-05		Negidal	Bashkir	4.86	35.05 +/- 7.21	1.2e-06
Negidal	Dungan	0.01	8.01 +/- 629.38	0.99		Negidal	Dungan	1.77	23.63 +/- 13.34	0.077		Negidal	Dungan	1.89	77.02 +/- 36.79	0.058
Negidal	Tuvinian	1.16	44.29 +/- 24.92	0.24		Negidal	Tuvinian	1.56	58.07 +/- 19.91	0.12		Negidal	Tuvinian	1.21	119.46 +/- 76.19	0.23
Negidal	Turkish	5.72	49.69 +/- 8.68	1e-08		Negidal	Turkish	5.43	27.31 +/- 5.03	5.5e-08		Negidal	Turkish	5.45	30.37 +/- 5.57	5.1e-08
Negidal	Tatar_Siberian	2.76	46.97 +/- 9.78	0.0059		Negidal	Tatar_Siberian	3.69	34.03 +/- 9.21	0.00022		Negidal	Tatar_Siberian	3.07	40.76 +/- 13.28	0.0022
Negidal	Kazakh_China	0	2.00 +/- inf	1		Negidal	Kazakh_China	2.52	24.91 +/- 9.87	0.012		Negidal	Kazakh_China	1.55	57.30 +/- 36.95	0.12
Negidal	Khakass	2.14	56.78 +/- 16.01	0.033		Negidal	Khakass	1.74	57.96 +/- 25.61	0.082		Negidal	Khakass	2.31	75.59 +/- 29.74	0.021
Negidal	Kyrgyz_China	1.3	91.79 +/- 59.26	0.19		Negidal	Kyrgyz_China	0.61	90.10 +/- 147.59	0.54		Negidal	Kyrgyz_China	2.36	62.61 +/- 26.14	0.018
Negidal	Salar	0.94	243.33 +/- 168.20	0.35		Negidal	Salar	0.41	55.09 +/- 135.56	0.68		Negidal	Salar	2.55	98.29 +/- 29.50	0.011
Negidal	Chukchi	0	500.00 +/- inf	1		Negidal	Chukchi	0.47	118.01 +/- 190.83	0.63		Negidal	Chukchi	1.89	46.14 +/- 24.38	0.058
Negidal	Nganasan	0	2.00 +/- inf	1		Negidal	Nganasan	0	500.00 +/- inf	1		Negidal	Nganasan	2.26	94.31 +/- 37.20	0.024
Negidal	Armenian	5.11	46.06 +/- 9.01	3.2e-07		Negidal	Armenian	5.85	23.85 +/- 4.08	4.9e-09		Negidal	Armenian	5.14	30.51 +/- 5.94	2.7e-07
Negidal	Ossetian	4.4	47.48 +/- 10.78	1.1e-05		Negidal	Ossetian	5.36	28.76 +/- 5.36	8.1e-08		Negidal	Ossetian	5.67	30.84 +/- 5.44	1.4e-08
Negidal	Tajik	4.56	49.32 +/- 10.81	5.1e-06		Negidal	Tajik	4.33	26.74 +/- 6.18	1.5e-05		Negidal	Tajik	5.49	32.82 +/- 5.98	4e-08
Negidal	French	4.67	45.58 +/- 9.75	3e-06		Negidal	French	5.41	28.76 +/- 5.32	6.4e-08		Negidal	French	5.99	31.73 +/- 5.30	2.1e-09
Negidal	Spanish	5.01	46.27 +/- 9.24	5.5e-07		Negidal	Spanish	5.16	29.31 +/- 5.68	2.5e-07		Negidal	Spanish	6.21	32.25 +/- 5.19	5.2e-10
Negidal	Iranian	5.49	48.53 +/- 8.84	4e-08		Negidal	Iranian	5.38	27.19 +/- 5.05	7.5e-08		Negidal	Iranian	5.83	31.90 +/- 5.47	5.4e-09
Negidal	Russian	4.7	47.85 +/- 10.17	2.5e-06		Negidal	Russian	5.89	29.30 +/- 4.98	3.9e-09		Negidal	Russian	5.78	29.54 +/- 5.11	7.5e-09
Evenk_FarEast	Evenk_Transbaikal	0	2.00 +/- inf	1		Evenk_FarEast	Evenk_Transbaikal	0.92	115.89 +/- 125.73	0.36		Evenk_FarEast	Evenk_Transbaikal	1.79	15.48 +/- 8.64	0.073
Evenk_FarEast	Yakut	1.65	86.39 +/- 24.93	0.099		Evenk_FarEast	Yakut	1.13	106.14 +/- 25.52	0.26		Evenk_FarEast	Yakut	1.17	44.31 +/- 18.30	0.24
Evenk_FarEast	Azeri	3.88	48.78 +/- 12.56	0.0001		Evenk_FarEast	Azeri	4.45	25.10 +/- 5.64	8.6e-06		Evenk_FarEast	Azeri	7.17	28.65 +/- 3.87	7.2e-13
Evenk_FarEast	Bashkir	3.09	48.34 +/- 15.03	0.002		Evenk_FarEast	Bashkir	1.68	65.90 +/- 39.27	0.093		Evenk_FarEast	Bashkir	5.53	28.21 +/- 3.47	3.2e-08
Evenk_FarEast	Dungan	1.56	2.99 +/- 1.91	0.12		Evenk_FarEast	Dungan	2.21	67.30 +/- 21.18	0.027		Evenk_FarEast	Dungan	2.25	20.27 +/- 8.55	0.025
Evenk_FarEast	Tuvinian	0.34	99.92 +/- 290.30	0.73		Evenk_FarEast	Tuvinian	1.64	138.17 +/- 84.20	0.1		Evenk_FarEast	Tuvinian	1.37	50.03 +/- 26.04	0.17
Evenk_FarEast	Turkish	4.54	47.09 +/- 10.38	5.7e-06		Evenk_FarEast	Turkish	3.97	32.24 +/- 8.12	7.2e-05		Evenk_FarEast	Turkish	5.88	25.96 +/- 4.41	4.1e-09
Evenk_FarEast	Tatar_Siberian	0.62	71.13 +/- 114.30	0.53		Evenk_FarEast	Tatar_Siberian	1.49	79.56 +/- 53.40	0.14		Evenk_FarEast	Tatar_Siberian	3.4	31.81 +/- 6.33	0.00067
Evenk_FarEast	Kazakh_China	0	2.00 +/- inf	1		Evenk_FarEast	Kazakh_China	2.1	148.33 +/- 65.80	0.036		Evenk_FarEast	Kazakh_China	2.06	31.56 +/- 15.31	0.039
Evenk_FarEast	Khakass	0	68.83 +/- inf	1		Evenk_FarEast	Khakass	1.15	135.09 +/- 117.36	0.25		Evenk_FarEast	Khakass	2.26	41.61 +/- 8.50	0.024
Evenk_FarEast	Kyrgyz_China	0.2	108.75 +/- 355.92	0.84		Evenk_FarEast	Kyrgyz_China	2.07	184.08 +/- 78.24	0.038		Evenk_FarEast	Kyrgyz_China	2.42	30.85 +/- 6.12	0.015
Evenk_FarEast	Salar	1.78	85.01 +/- 43.80	0.075		Evenk_FarEast	Salar	2.44	92.53 +/- 37.98	0.015		Evenk_FarEast	Salar	2.57	23.02 +/- 8.86	0.01
Evenk_FarEast	Chukchi	0	2.00 +/- inf	1		Evenk_FarEast	Chukchi	0	11.14 +/- inf	1		Evenk_FarEast	Chukchi	0.98	12.18 +/- 12.37	0.32
Evenk_FarEast	Nganasan	0	2.00 +/- inf	1		Evenk_FarEast	Nganasan	0	2.00 +/- inf	1		Evenk_FarEast	Nganasan	1.31	14.67 +/- 11.23	0.19
Evenk_FarEast	Armenian	3.49	41.45 +/- 11.87	0.00048		Evenk_FarEast	Armenian	4.68	23.86 +/- 5.09	2.8e-06		Evenk_FarEast	Armenian	5.49	24.70 +/- 4.50	4.1e-08
Evenk_FarEast	Ossetian	3.16	41.79 +/- 13.21	0.0016		Evenk_FarEast	Ossetian	4.74	31.22 +/- 6.58	2.1e-06		Evenk_FarEast	Ossetian	6.54	26.11 +/- 3.99	6e-11
Evenk_FarEast	Tajik	3.59	54.20 +/- 15.11	0.00033		Evenk_FarEast	Tajik	3.54	34.22 +/- 9.67	0.0004		Evenk_FarEast	Tajik	6.98	26.61 +/- 3.81	2.9e-12
Evenk_FarEast	French	3.33	42.14 +/- 12.64	0.00086		Evenk_FarEast	French	4.91	32.87 +/- 6.69	9e-07		Evenk_FarEast	French	7.56	27.81 +/- 3.68	4.1e-14
Evenk_FarEast	Spanish	3.56	44.69 +/- 12.57	0.00038		Evenk_FarEast	Spanish	5.18	33.66 +/- 6.50	2.2e-07		Evenk_FarEast	Spanish	7.42	27.13 +/- 3.65	1.1e-13
Evenk_FarEast	Iranian	3.7	43.01 +/- 11.61	0.00021		Evenk_FarEast	Iranian	5.59	31.14 +/- 5.57	2.3e-08		Evenk_FarEast	Iranian	6.3	26.02 +/- 4.13	2.9e-10
Evenk_FarEast	Russian	3.88	51.16 +/- 13.17	0.0001		Evenk_FarEast	Russian	5.86	34.20 +/- 5.83	4.5e-09		Evenk_FarEast	Russian	7.07	25.69 +/- 3.63	1.5e-12
Evenk_Transbaikal	Yakut	1.41	51.83 +/- 11.67	0.16		Evenk_Transbaikal	Yakut	1.92	139.37 +/- 72.76	0.055		Evenk_Transbaikal	Yakut	1.4	89.11 +/- 48.40	0.16
Evenk_Transbaikal	Azeri	3.72	42.71 +/- 11.47	0.0002		Evenk_Transbaikal	Azeri	3.87	23.31 +/- 6.02	0.00011		Evenk_Transbaikal	Azeri	5.26	28.58 +/- 5.44	1.5e-07
Evenk_Transbaikal	Bashkir	3.93	38.67 +/- 8.91	8.6e-05		Evenk_Transbaikal	Bashkir	4.79	30.09 +/- 6.29	1.7e-06		Evenk_Transbaikal	Bashkir	5.03	31.37 +/- 6.24	5e-07
Evenk_Transbaikal	Dungan	1.08	87.83 +/- 75.55	0.28		Evenk_Transbaikal	Dungan	2.57	22.19 +/- 8.62	0.01		Evenk_Transbaikal	Dungan	0.94	9.57 +/- 10.21	0.35
Evenk_Transbaikal	Tuvinian	2.52	58.21 +/- 22.38	0.012		Evenk_Transbaikal	Tuvinian	1.3	27.17 +/- 20.97	0.19		Evenk_Transbaikal	Tuvinian	0	318.99 +/- inf	1
Evenk_Transbaikal	Turkish	4.65	36.10 +/- 7.76	3.3e-06		Evenk_Transbaikal	Turkish	4.42	26.59 +/- 6.01	9.7e-06		Evenk_Transbaikal	Turkish	5.44	27.07 +/- 4.97	5.2e-08
Evenk_Transbaikal	Tatar_Siberian	2.65	49.25 +/- 9.97	0.008		Evenk_Transbaikal	Tatar_Siberian	4.89	27.21 +/- 5.56	9.8e-07		Evenk_Transbaikal	Tatar_Siberian	4.29	38.33 +/- 8.93	1.8e-05
Evenk_Transbaikal	Kazakh_China	0	22.89 +/- inf	1		Evenk_Transbaikal	Kazakh_China	2.37	46.88 +/- 19.79	0.018		Evenk_Transbaikal	Kazakh_China	1.29	37.39 +/- 29.07	0.2
Evenk_Transbaikal	Khakass	2.13	48.66 +/- 9.35	0.033		Evenk_Transbaikal	Khakass	3.1	43.21 +/- 13.96	0.002		Evenk_Transbaikal	Khakass	2.93	70.43 +/- 24.07	0.0034
Evenk_Transbaikal	Kyrgyz_China	1.86	77.62 +/- 41.74	0.063		Evenk_Transbaikal	Kyrgyz_China	1.77	52.94 +/- 29.91	0.077		Evenk_Transbaikal	Kyrgyz_China	0.63	24.63 +/- 39.27	0.53
Evenk_Transbaikal	Salar	1.03	128.75 +/- 99.69	0.3		Evenk_Transbaikal	Salar	1.52	35.27 +/- 23.16	0.13		Evenk_Transbaikal	Salar	1.18	21.63 +/- 18.31	0.24
Evenk_Transbaikal	Chukchi	1	6.59 +/- 6.60	0.32		Evenk_Transbaikal	Chukchi	1.66	41.35 +/- 21.40	0.098		Evenk_Transbaikal	Chukchi	0.25	9.81 +/- 39.04	0.8
Evenk_Transbaikal	Nganasan	0	2.00 +/- inf	1		Evenk_Transbaikal	Nganasan	0	462.39 +/- inf	1		Evenk_Transbaikal	Nganasan	0.58	314.85 +/- 232.11	0.56
Evenk_Transbaikal	Armenian	4.28	34.75 +/- 8.11	1.8e-05		Evenk_Transbaikal	Armenian	3.82	22.97 +/- 6.02	0.00014		Evenk_Transbaikal	Armenian	4.57	26.40 +/- 5.78	4.9e-06
Evenk_Transbaikal	Ossetian	3.82	35.41 +/- 9.27	0.00013		Evenk_Transbaikal	Ossetian	4.85	28.40 +/- 5.86	1.2e-06		Evenk_Transbaikal	Ossetian	4.89	26.46 +/- 5.41	1e-06
Evenk_Transbaikal	Tajik	3.87	35.05 +/- 9.07	0.00011		Evenk_Transbaikal	Tajik	4.59	24.32 +/- 5.29	4.3e-06		Evenk_Transbaikal	Tajik	4.68	29.72 +/- 6.35	2.8e-06
Evenk_Transbaikal	French	3.77	37.13 +/- 9.85	0.00016		Evenk_Transbaikal	French	4.94	27.12 +/- 5.49	7.9e-07		Evenk_Transbaikal	French	7.37	29.95 +/- 4.07	1.8e-13
Evenk_Transbaikal	Spanish	4.23	39.11 +/- 9.26	2.4e-05		Evenk_Transbaikal	Spanish	4.9	27.42 +/- 5.60	9.7e-07		Evenk_Transbaikal	Spanish	6.42	28.82 +/- 4.49	1.4e-10
Evenk_Transbaikal	Iranian	4.21	36.18 +/- 8.59	2.5e-05		Evenk_Transbaikal	Iranian	5.12	26.23 +/- 5.13	3.1e-07		Evenk_Transbaikal	Iranian	5.28	28.15 +/- 5.33	1.3e-07
Evenk_Transbaikal	Russian	4.37	41.61 +/- 9.52	1.2e-05		Evenk_Transbaikal	Russian	5.64	27.50 +/- 4.88	1.7e-08		Evenk_Transbaikal	Russian	6.33	27.17 +/- 4.29	2.5e-10
Yakut	Azeri	3.18	53.22 +/- 16.74	0.0015		Yakut	Azeri	4.36	25.05 +/- 5.74	1.3e-05		Yakut	Azeri	5.64	30.60 +/- 5.43	1.7e-08
Yakut	Bashkir	2.96	37.42 +/- 12.65	0.0031		Yakut	Bashkir	4.97	29.02 +/- 5.84	6.6e-07		Yakut	Bashkir	4.74	33.48 +/- 7.07	2.2e-06
Yakut	Dungan	0	28.36 +/- inf	1		Yakut	Dungan	1.92	11.24 +/- 5.85	0.055		Yakut	Dungan	1.13	38.12 +/- 33.78	0.26
Yakut	Tuvinian	0	379.35 +/- inf	1		Yakut	Tuvinian	1.62	52.21 +/- 25.77	0.11		Yakut	Tuvinian	1.88	58.01 +/- 30.84	0.06
Yakut	Turkish	3.29	39.77 +/- 12.10	0.001		Yakut	Turkish	5.19	27.19 +/- 5.24	2.1e-07		Yakut	Turkish	6.05	29.05 +/- 4.80	1.5e-09
Yakut	Tatar_Siberian	2.19	52.40 +/- 23.91	0.028		Yakut	Tatar_Siberian	2.67	23.07 +/- 8.64	0.0076		Yakut	Tatar_Siberian	3.17	41.96 +/- 12.93	0.0015
Yakut	Kazakh_China	0.16	43.67 +/- 262.46	0.88		Yakut	Kazakh_China	0	58.16 +/- inf	1		Yakut	Kazakh_China	2.35	52.05 +/- 12.97	0.019
Yakut	Khakass	2.14	52.27 +/- 24.43	0.032		Yakut	Khakass	3.93	33.31 +/- 4.78	8.4e-05		Yakut	Khakass	2.42	62.10 +/- 25.69	0.016
Yakut	Kyrgyz_China	0.52	147.99 +/- 190.06	0.6		Yakut	Kyrgyz_China	2.03	46.80 +/- 22.87	0.042		Yakut	Kyrgyz_China	2.42	55.18 +/- 18.84	0.016
Yakut	Salar	1.81	46.39 +/- 25.66	0.071		Yakut	Salar	1	40.98 +/- 41.09	0.32		Yakut	Salar	3.39	48.09 +/- 8.30	0.0007
Yakut	Chukchi	0.88	406.73 +/- 369.72	0.38		Yakut	Chukchi	1.22	145.74 +/- 119.28	0.22		Yakut	Chukchi	1.75	89.80 +/- 26.38	0.08
Yakut	Nganasan	1.55	40.64 +/- 20.11	0.12		Yakut	Nganasan	0	201.47 +/- inf	1		Yakut	Nganasan	1.55	89.61 +/- 32.26	0.12
Yakut	Armenian	3.08	34.49 +/- 11.19	0.0021		Yakut	Armenian	4.76	24.24 +/- 5.10	2e-06		Yakut	Armenian	4.26	28.83 +/- 6.76	2e-05
Yakut	Ossetian	3.23	37.07 +/- 11.47	0.0012		Yakut	Ossetian	4.94	29.83 +/- 6.03	7.7e-07		Yakut	Ossetian	5.78	30.83 +/- 5.33	7.4e-09
Yakut	Tajik	2.69	37.31 +/- 13.86	0.0071		Yakut	Tajik	4.07	26.15 +/- 6.43	4.8e-05		Yakut	Tajik	5.51	31.78 +/- 5.77	3.6e-08
Yakut	French	3.04	36.97 +/- 12.15	0.0024		Yakut	French	5.7	27.28 +/- 4.78	1.2e-08		Yakut	French	7.77	31.58 +/- 4.06	7.6e-15
Yakut	Spanish	3.41	36.31 +/- 10.65	0.00065		Yakut	Spanish	5.31	26.79 +/- 5.05	1.1e-07		Yakut	Spanish	7.06	31.06 +/- 4.40	1.7e-12
Yakut	Iranian	3.17	37.60 +/- 11.87	0.0015		Yakut	Iranian	5.28	26.68 +/- 5.05	1.3e-07		Yakut	Iranian	5.43	29.02 +/- 5.35	5.7e-08
Yakut	Russian	3.56	40.00 +/- 11.25	0.00038		Yakut	Russian	6.01	29.00 +/- 4.82	1.9e-09		Yakut	Russian	6.89	29.45 +/- 4.27	5.4e-12
Azeri	Bashkir	3.14	99.61 +/- 31.54	0.0017		Azeri	Bashkir	1.21	24.91 +/- 20.65	0.23		Azeri	Bashkir	1.94	30.31 +/- 15.64	0.053
Azeri	Dungan	3.36	36.19 +/- 10.78	0.00079		Azeri	Dungan	4.82	19.70 +/- 4.09	1.5e-06		Azeri	Dungan	7.66	26.47 +/- 3.45	1.8e-14
Azeri	Tuvinian	3.34	47.82 +/- 14.33	0.00084		Azeri	Tuvinian	6.03	28.90 +/- 4.80	1.7e-09		Azeri	Tuvinian	8.93	30.54 +/- 3.24	4.4e-19
Azeri	Turkish	1.7	8.32 +/- 3.15	0.09		Azeri	Turkish	1.47	40.55 +/- 10.92	0.14		Azeri	Turkish	0	291.80 +/- inf	1
Azeri	Tatar_Siberian	3.56	77.59 +/- 20.45	0.00037		Azeri	Tatar_Siberian	2.55	34.50 +/- 13.53	0.011		Azeri	Tatar_Siberian	3.26	44.39 +/- 13.63	0.0011
Azeri	Kazakh_China	5.2	40.94 +/- 7.87	2e-07		Azeri	Kazakh_China	3.61	23.77 +/- 6.59	0.00031		Azeri	Kazakh_China	6.58	34.47 +/- 5.24	4.8e-11
Azeri	Khakass	2.87	60.33 +/- 21.01	0.0041		Azeri	Khakass	3.88	26.89 +/- 6.92	0.0001		Azeri	Khakass	6.84	30.01 +/- 4.39	7.9e-12
Azeri	Kyrgyz_China	7.34	50.95 +/- 5.65	2.2e-13		Azeri	Kyrgyz_China	3.78	23.85 +/- 6.31	0.00016		Azeri	Kyrgyz_China	7.14	26.14 +/- 3.66	9.4e-13
Azeri	Salar	4	34.53 +/- 8.63	6.3e-05		Azeri	Salar	4.35	21.18 +/- 4.87	1.4e-05		Azeri	Salar	6.96	25.88 +/- 3.72	3.3e-12
Azeri	Chukchi	2.79	84.06 +/- 26.50	0.0053		Azeri	Chukchi	4.9	28.22 +/- 5.76	9.6e-07		Azeri	Chukchi	6.94	27.84 +/- 4.01	3.9e-12
Azeri	Nganasan	3.81	41.81 +/- 10.97	0.00014		Azeri	Nganasan	4.3	27.12 +/- 6.31	1.7e-05		Azeri	Nganasan	5.71	29.17 +/- 5.11	1.1e-08
Azeri	Armenian	0	88.68 +/- inf	1		Azeri	Armenian	0.87	39.80 +/- 45.70	0.38		Azeri	Armenian	0	191.16 +/- inf	1
Azeri	Ossetian	0	2.00 +/- inf	1		Azeri	Ossetian	0	222.66 +/- inf	1		Azeri	Ossetian	1.91	193.47 +/- 101.45	0.057
Azeri	Tajik	0	8.96 +/- inf	1		Azeri	Tajik	1.33	74.76 +/- 43.76	0.18		Azeri	Tajik	0	468.13 +/- inf	1
Azeri	French	0	500.00 +/- inf	1		Azeri	French	0.95	95.44 +/- 82.95	0.34		Azeri	French	0.91	204.05 +/- 216.04	0.36
Azeri	Spanish	0	500.00 +/- inf	1		Azeri	Spanish	0	285.12 +/- inf	1		Azeri	Spanish	2.3	214.82 +/- 93.22	0.021
Azeri	Iranian	0	2.00 +/- inf	1		Azeri	Iranian	1.26	65.32 +/- 37.29	0.21		Azeri	Iranian	0	500.00 +/- inf	1
Azeri	Russian	0	386.26 +/- inf	1		Azeri	Russian	0.93	226.19 +/- 193.87	0.35		Azeri	Russian	2.5	298.60 +/- 82.85	0.012
Bashkir	Dungan	3.62	30.22 +/- 8.34	0.00029		Bashkir	Dungan	3.78	20.33 +/- 5.38	0.00016		Bashkir	Dungan	7.71	26.25 +/- 3.40	1.2e-14
Bashkir	Tuvinian	3.51	34.66 +/- 9.89	0.00046		Bashkir	Tuvinian	6.59	34.61 +/- 5.25	4.4e-11		Bashkir	Tuvinian	8.27	35.03 +/- 3.48	1.3e-16
Bashkir	Turkish	3.91	45.16 +/- 11.55	9.2e-05		Bashkir	Turkish	1.2	28.74 +/- 23.93	0.23		Bashkir	Turkish	4.3	30.19 +/- 7.02	1.7e-05
Bashkir	Tatar_Siberian	2.11	97.15 +/- 46.09	0.035		Bashkir	Tatar_Siberian	2.83	42.26 +/- 14.92	0.0046		Bashkir	Tatar_Siberian	2.85	51.27 +/- 15.66	0.0044
Bashkir	Kazakh_China	2.38	36.50 +/- 11.82	0.017		Bashkir	Kazakh_China	2.28	29.92 +/- 13.10	0.022		Bashkir	Kazakh_China	7.68	38.53 +/- 5.02	1.6e-14
Bashkir	Khakass	2.93	37.56 +/- 12.80	0.0033		Bashkir	Khakass	4.04	26.84 +/- 6.65	5.4e-05		Bashkir	Khakass	5.18	30.76 +/- 5.93	2.2e-07
Bashkir	Kyrgyz_China	3.57	45.45 +/- 12.73	0.00036		Bashkir	Kyrgyz_China	5.06	31.11 +/- 6.15	4.2e-07		Bashkir	Kyrgyz_China	4.88	25.39 +/- 5.21	1.1e-06
Bashkir	Salar	4.8	32.67 +/- 6.80	1.6e-06		Bashkir	Salar	3.95	23.17 +/- 5.87	7.8e-05		Bashkir	Salar	6.87	24.20 +/- 3.52	6.6e-12
Bashkir	Chukchi	2.17	73.05 +/- 19.86	0.03		Bashkir	Chukchi	3.62	37.31 +/- 7.58	0.0003		Bashkir	Chukchi	5.96	25.84 +/- 4.02	2.5e-09
Bashkir	Nganasan	4.08	32.82 +/- 6.02	4.5e-05		Bashkir	Nganasan	3.55	35.85 +/- 10.11	0.00039		Bashkir	Nganasan	5.2	31.57 +/- 6.08	2e-07
Bashkir	Armenian	2.67	39.96 +/- 14.97	0.0076		Bashkir	Armenian	1.89	9.98 +/- 5.29	0.059		Bashkir	Armenian	1.66	40.05 +/- 24.17	0.098
Bashkir	Ossetian	4.02	35.41 +/- 8.80	5.8e-05		Bashkir	Ossetian	2.36	45.77 +/- 19.42	0.018		Bashkir	Ossetian	1.53	22.15 +/- 14.49	0.13
Bashkir	Tajik	1.54	44.73 +/- 29.05	0.12		Bashkir	Tajik	3	12.17 +/- 4.05	0.0027		Bashkir	Tajik	2.26	39.78 +/- 17.62	0.024
Bashkir	French	3.01	51.73 +/- 17.17	0.0026		Bashkir	French	2.35	27.59 +/- 11.75	0.019		Bashkir	French	8.29	31.32 +/- 3.25	1.1e-16
Bashkir	Spanish	2.93	46.10 +/- 15.72	0.0033		Bashkir	Spanish	2.2	24.56 +/- 11.15	0.028		Bashkir	Spanish	7.71	28.35 +/- 3.68	1.2e-14
Bashkir	Iranian	3.26	47.18 +/- 14.49	0.0011		Bashkir	Iranian	2.04	20.29 +/- 9.95	0.041		Bashkir	Iranian	4.34	23.98 +/- 5.53	1.5e-05
Bashkir	Russian	1.72	53.09 +/- 30.93	0.086		Bashkir	Russian	3.06	26.42 +/- 8.62	0.0022		Bashkir	Russian	6.69	24.55 +/- 3.67	2.2e-11
Dungan	Tuvinian	1.31	25.36 +/- 19.39	0.19		Dungan	Tuvinian	0.7	6.90 +/- 9.91	0.49		Dungan	Tuvinian	0	3.73 +/- inf	1
Dungan	Turkish	4.47	36.10 +/- 8.07	7.8e-06		Dungan	Turkish	5.04	20.88 +/- 4.15	4.7e-07		Dungan	Turkish	7.22	25.94 +/- 3.59	5.3e-13
Dungan	Tatar_Siberian	2.19	28.44 +/- 12.97	0.028		Dungan	Tatar_Siberian	1.32	6.07 +/- 4.58	0.19		Dungan	Tatar_Siberian	5.02	30.44 +/- 5.96	5.2e-07
Dungan	Kazakh_China	1.2	30.53 +/- 25.51	0.23		Dungan	Kazakh_China	1.22	4.25 +/- 3.50	0.22		Dungan	Kazakh_China	2.47	20.71 +/- 8.37	0.013
Dungan	Khakass	2.08	83.75 +/- 40.33	0.038		Dungan	Khakass	0.55	7.21 +/- 13.06	0.58		Dungan	Khakass	3.46	35.66 +/- 10.29	0.00053
Dungan	Kyrgyz_China	0	72.40 +/- inf	1		Dungan	Kyrgyz_China	0.11	5.44 +/- 49.50	0.91		Dungan	Kyrgyz_China	1.29	25.69 +/- 19.85	0.2
Dungan	Salar	0	414.39 +/- inf	1		Dungan	Salar	0	500.00 +/- inf	1		Dungan	Salar	0	500.00 +/- inf	1
Dungan	Chukchi	0.8	47.62 +/- 59.24	0.42		Dungan	Chukchi	0	3.85 +/- inf	1		Dungan	Chukchi	1.34	46.47 +/- 34.72	0.18
Dungan	Nganasan	1.3	22.64 +/- 17.39	0.19		Dungan	Nganasan	1	19.17 +/- 19.20	0.32		Dungan	Nganasan	1.66	61.82 +/- 37.34	0.098
Dungan	Armenian	4.33	33.88 +/- 7.83	1.5e-05		Dungan	Armenian	4.99	19.04 +/- 3.82	6e-07		Dungan	Armenian	6.24	28.20 +/- 4.52	4.3e-10
Dungan	Ossetian	3.95	32.87 +/- 8.32	7.8e-05		Dungan	Ossetian	5.58	24.41 +/- 4.38	2.5e-08		Dungan	Ossetian	8.59	25.16 +/- 2.93	8.7e-18
Dungan	Tajik	3.65	36.69 +/- 10.06	0.00026		Dungan	Tajik	4.68	18.01 +/- 3.85	2.9e-06		Dungan	Tajik	8.12	27.01 +/- 3.33	4.6e-16
Dungan	French	3.93	33.77 +/- 8.60	8.6e-05		Dungan	French	5.9	22.80 +/- 3.87	3.7e-09		Dungan	French	9.71	28.40 +/- 2.93	2.8e-22
Dungan	Spanish	4.35	34.29 +/- 7.88	1.3e-05		Dungan	Spanish	5.78	23.45 +/- 4.06	7.5e-09		Dungan	Spanish	9.1	28.21 +/- 3.10	9.3e-20
Dungan	Iranian	3.8	32.28 +/- 8.49	0.00014		Dungan	Iranian	6.31	22.10 +/- 3.50	2.8e-10		Dungan	Iranian	6.75	26.63 +/- 3.95	1.5e-11
Dungan	Russian	4.37	36.76 +/- 8.40	1.2e-05		Dungan	Russian	5.89	23.02 +/- 3.91	3.8e-09		Dungan	Russian	9.44	26.56 +/- 2.81	3.7e-21
Tuvinian	Turkish	4.12	41.41 +/- 10.05	3.8e-05		Tuvinian	Turkish	7.08	31.05 +/- 4.38	1.4e-12		Tuvinian	Turkish	8	29.26 +/- 3.16	1.3e-15
Tuvinian	Tatar_Siberian	2.58	48.22 +/- 18.67	0.0098		Tuvinian	Tatar_Siberian	4.98	38.07 +/- 5.24	6.4e-07		Tuvinian	Tatar_Siberian	5.63	44.29 +/- 7.87	1.8e-08
Tuvinian	Kazakh_China	0.45	76.59 +/- 170.35	0.65		Tuvinian	Kazakh_China	0	55.70 +/- inf	1		Tuvinian	Kazakh_China	0.06	46.76 +/- 470.08	0.96
Tuvinian	Khakass	1.96	56.46 +/- 28.87	0.051		Tuvinian	Khakass	1.88	53.71 +/- 16.31	0.06		Tuvinian	Khakass	2.16	55.95 +/- 25.96	0.031
Tuvinian	Kyrgyz_China	1.97	43.24 +/- 21.95	0.049		Tuvinian	Kyrgyz_China	2.09	116.13 +/- 55.60	0.037		Tuvinian	Kyrgyz_China	1.42	45.34 +/- 30.78	0.16
Tuvinian	Salar	2.1	28.89 +/- 11.37	0.036		Tuvinian	Salar	1.18	23.21 +/- 19.66	0.24		Tuvinian	Salar	1.36	59.82 +/- 44.10	0.17
Tuvinian	Chukchi	0	286.17 +/- inf	1		Tuvinian	Chukchi	0	91.73 +/- inf	1		Tuvinian	Chukchi	1	246.52 +/- 162.63	0.32
Tuvinian	Nganasan	1.65	48.16 +/- 29.15	0.098		Tuvinian	Nganasan	0.84	201.85 +/- 206.80	0.4		Tuvinian	Nganasan	1.42	182.00 +/- 84.61	0.16
Tuvinian	Armenian	4.16	37.30 +/- 8.96	3.1e-05		Tuvinian	Armenian	7.15	29.25 +/- 4.09	8.6e-13		Tuvinian	Armenian	7.86	29.01 +/- 3.45	3.9e-15
Tuvinian	Ossetian	4.44	38.43 +/- 8.66	9.2e-06		Tuvinian	Ossetian	7.44	36.33 +/- 4.88	1e-13		Tuvinian	Ossetian	7.86	30.15 +/- 3.30	3.9e-15
Tuvinian	Tajik	3.74	37.39 +/- 10.00	0.00018		Tuvinian	Tajik	6.9	30.98 +/- 4.49	5.3e-12		Tuvinian	Tajik	7.15	30.64 +/- 3.96	8.5e-13
Tuvinian	French	3.69	37.25 +/- 10.10	0.00023		Tuvinian	French	9.19	33.72 +/- 3.67	3.9e-20		Tuvinian	French	8.15	31.76 +/- 3.00	3.7e-16
Tuvinian	Spanish	4.07	37.36 +/- 9.17	4.7e-05		Tuvinian	Spanish	7.74	32.52 +/- 4.20	9.7e-15		Tuvinian	Spanish	9.28	31.64 +/- 2.59	1.7e-20
Tuvinian	Iranian	3.85	35.97 +/- 9.35	0.00012		Tuvinian	Iranian	8.27	30.76 +/- 3.72	1.4e-16		Tuvinian	Iranian	7.4	28.96 +/- 3.52	1.4e-13
Tuvinian	Russian	4.07	39.92 +/- 9.82	4.8e-05		Tuvinian	Russian	10.18	33.18 +/- 3.26	2.4e-24		Tuvinian	Russian	8.89	30.20 +/- 2.70	5.9e-19
Turkish	Tatar_Siberian	2.27	73.20 +/- 32.20	0.023		Turkish	Tatar_Siberian	2.68	31.37 +/- 11.70	0.0073		Turkish	Tatar_Siberian	4.3	34.21 +/- 7.95	1.7e-05
Turkish	Kazakh_China	6.4	42.46 +/- 6.49	1.6e-10		Turkish	Kazakh_China	3.37	26.75 +/- 7.95	0.00076		Turkish	Kazakh_China	6.55	31.77 +/- 4.85	5.7e-11
Turkish	Khakass	3.04	52.50 +/- 17.27	0.0024		Turkish	Khakass	4.01	25.24 +/- 6.29	6e-05		Turkish	Khakass	7.64	27.74 +/- 3.63	2.2e-14
Turkish	Kyrgyz_China	6.08	41.14 +/- 6.76	1.2e-09		Turkish	Kyrgyz_China	4.24	26.92 +/- 6.35	2.3e-05		Turkish	Kyrgyz_China	6.8	25.26 +/- 3.71	1.1e-11
Turkish	Salar	5.2	36.01 +/- 6.93	2e-07		Turkish	Salar	4.85	23.18 +/- 4.78	1.2e-06		Turkish	Salar	5.88	24.00 +/- 4.08	4.1e-09
Turkish	Chukchi	2.84	75.79 +/- 23.64	0.0045		Turkish	Chukchi	4.88	32.09 +/- 6.58	1.1e-06		Turkish	Chukchi	6.8	26.02 +/- 3.72	1e-11
Turkish	Nganasan	4.65	37.15 +/- 7.98	3.3e-06		Turkish	Nganasan	3.85	29.53 +/- 7.67	0.00012		Turkish	Nganasan	5.85	27.17 +/- 4.64	4.9e-09
Turkish	Armenian	0	2.00 +/- inf	1		Turkish	Armenian	0	118.01 +/- inf	1		Turkish	Armenian	1	198.62 +/- 178.23	0.32
Turkish	Ossetian	0	500.00 +/- inf	1		Turkish	Ossetian	0.74	107.38 +/- 98.16	0.46		Turkish	Ossetian	0	82.04 +/- inf	1
Turkish	Tajik	2.3	12.72 +/- 3.97	0.021		Turkish	Tajik	1.99	40.64 +/- 19.03	0.047		Turkish	Tajik	2.49	48.96 +/- 19.67	0.013
Turkish	French	0.9	244.36 +/- 237.21	0.37		Turkish	French	1.29	114.68 +/- 67.04	0.2		Turkish	French	1.35	105.31 +/- 53.97	0.18
Turkish	Spanish	2.01	3.48 +/- 1.51	0.045		Turkish	Spanish	1.05	267.69 +/- 191.87	0.3		Turkish	Spanish	1.23	80.29 +/- 43.53	0.22
Turkish	Iranian	2.22	18.53 +/- 8.33	0.026		Turkish	Iranian	0.01	3.93 +/- 364.93	0.99		Turkish	Iranian	1.93	83.40 +/- 33.35	0.054
Turkish	Russian	0.03	12.14 +/- 364.62	0.97		Turkish	Russian	0.92	173.98 +/- 146.55	0.36		Turkish	Russian	1	106.88 +/- 106.50	0.32
Tatar_Siberian	Kazakh_China	2.41	36.64 +/- 8.86	0.016		Tatar_Siberian	Kazakh_China	1.23	5.00 +/- 4.08	0.22		Tatar_Siberian	Kazakh_China	3.67	57.50 +/- 15.69	0.00025
Tatar_Siberian	Khakass	0.47	39.16 +/- 83.16	0.64		Tatar_Siberian	Khakass	0.83	58.44 +/- 70.70	0.41		Tatar_Siberian	Khakass	2.97	37.45 +/- 12.62	0.003
Tatar_Siberian	Kyrgyz_China	2.88	67.39 +/- 13.42	0.0039		Tatar_Siberian	Kyrgyz_China	1.23	24.27 +/- 19.79	0.22		Tatar_Siberian	Kyrgyz_China	3.03	31.44 +/- 10.39	0.0025
Tatar_Siberian	Salar	3.91	27.18 +/- 6.96	9.4e-05		Tatar_Siberian	Salar	2.13	10.28 +/- 4.82	0.033		Tatar_Siberian	Salar	4.34	27.47 +/- 5.14	1.4e-05
Tatar_Siberian	Chukchi	0.7	99.41 +/- 142.53	0.49		Tatar_Siberian	Chukchi	2.94	41.63 +/- 9.45	0.0033		Tatar_Siberian	Chukchi	4.36	29.17 +/- 6.08	1.3e-05
Tatar_Siberian	Nganasan	3.12	32.68 +/- 9.36	0.0018		Tatar_Siberian	Nganasan	3.12	30.86 +/- 9.88	0.0018		Tatar_Siberian	Nganasan	4.72	31.67 +/- 6.70	2.3e-06
Tatar_Siberian	Armenian	0.9	54.74 +/- 60.84	0.37		Tatar_Siberian	Armenian	2.16	16.87 +/- 7.80	0.031		Tatar_Siberian	Armenian	3.59	43.99 +/- 12.26	0.00033
Tatar_Siberian	Ossetian	2.59	38.81 +/- 15.01	0.0097		Tatar_Siberian	Ossetian	3.45	43.04 +/- 12.48	0.00056		Tatar_Siberian	Ossetian	4.67	32.45 +/- 6.94	3e-06
Tatar_Siberian	Tajik	1.34	55.14 +/- 41.20	0.18		Tatar_Siberian	Tajik	1.31	25.64 +/- 19.56	0.19		Tatar_Siberian	Tajik	4.41	42.16 +/- 8.86	1e-05
Tatar_Siberian	French	2.37	53.78 +/- 22.73	0.018		Tatar_Siberian	French	4.58	33.39 +/- 7.30	4.7e-06		Tatar_Siberian	French	7.63	32.59 +/- 4.27	2.3e-14
Tatar_Siberian	Spanish	2.53	56.99 +/- 22.53	0.011		Tatar_Siberian	Spanish	4.16	31.76 +/- 7.63	3.1e-05		Tatar_Siberian	Spanish	6.48	33.42 +/- 5.16	9.2e-11
Tatar_Siberian	Iranian	2.66	53.20 +/- 20.04	0.0079		Tatar_Siberian	Iranian	3.13	24.38 +/- 7.79	0.0018		Tatar_Siberian	Iranian	5.91	35.24 +/- 5.34	3.4e-09
Tatar_Siberian	Russian	1.04	64.21 +/- 61.86	0.3		Tatar_Siberian	Russian	5.06	31.51 +/- 6.23	4.3e-07		Tatar_Siberian	Russian	7.33	26.94 +/- 3.68	2.4e-13
Kazakh_China	Khakass	0.34	58.44 +/- 170.95	0.73		Kazakh_China	Khakass	0.93	52.52 +/- 56.23	0.35		Kazakh_China	Khakass	1.9	221.88 +/- 79.40	0.058
Kazakh_China	Kyrgyz_China	0	500.00 +/- inf	1		Kazakh_China	Kyrgyz_China	0.38	194.89 +/- 412.30	0.71		Kazakh_China	Kyrgyz_China	1.53	64.78 +/- 42.38	0.13
Kazakh_China	Salar	0	500.00 +/- inf	1		Kazakh_China	Salar	2.08	3.12 +/- 1.50	0.038		Kazakh_China	Salar	1.26	23.98 +/- 19.04	0.21
Kazakh_China	Chukchi	0	500.00 +/- inf	1		Kazakh_China	Chukchi	1.4	68.54 +/- 48.81	0.16		Kazakh_China	Chukchi	1.82	48.76 +/- 26.77	0.069
Kazakh_China	Nganasan	1.85	23.36 +/- 12.65	0.065		Kazakh_China	Nganasan	0	2.69 +/- inf	1		Kazakh_China	Nganasan	1.98	74.69 +/- 37.79	0.048
Kazakh_China	Armenian	4.68	38.14 +/- 8.15	2.9e-06		Kazakh_China	Armenian	4.09	20.09 +/- 4.92	4.4e-05		Kazakh_China	Armenian	6.44	37.16 +/- 5.77	1.2e-10
Kazakh_China	Ossetian	5.15	33.21 +/- 6.45	2.6e-07		Kazakh_China	Ossetian	3.46	25.51 +/- 7.36	0.00053		Kazakh_China	Ossetian	6.31	32.05 +/- 5.08	2.8e-10
Kazakh_China	Tajik	4.97	41.94 +/- 7.55	6.8e-07		Kazakh_China	Tajik	3.49	20.63 +/- 5.91	0.00048		Kazakh_China	Tajik	5.93	34.45 +/- 5.81	3e-09
Kazakh_China	French	6.64	39.18 +/- 5.77	3.2e-11		Kazakh_China	French	3.91	28.04 +/- 7.17	9.1e-05		Kazakh_China	French	8.88	33.75 +/- 3.80	6.5e-19
Kazakh_China	Spanish	6.76	39.99 +/- 5.91	1.4e-11		Kazakh_China	Spanish	4.18	27.07 +/- 6.48	2.9e-05		Kazakh_China	Spanish	8.13	33.01 +/- 4.06	4.2e-16
Kazakh_China	Iranian	6.8	40.59 +/- 5.97	1.1e-11		Kazakh_China	Iranian	3.71	25.50 +/- 6.88	0.00021		Kazakh_China	Iranian	6.65	32.86 +/- 4.94	3e-11
Kazakh_China	Russian	6.29	40.92 +/- 5.89	3.1e-10		Kazakh_China	Russian	4.01	28.58 +/- 7.12	6e-05		Kazakh_China	Russian	7.47	31.26 +/- 4.19	8.3e-14
Khakass	Kyrgyz_China	1.11	54.12 +/- 48.71	0.27		Khakass	Kyrgyz_China	1.11	49.40 +/- 44.31	0.27		Khakass	Kyrgyz_China	2.29	18.81 +/- 8.20	0.022
Khakass	Salar	2.01	32.56 +/- 16.19	0.044		Khakass	Salar	1.51	45.07 +/- 29.79	0.13		Khakass	Salar	3.76	26.68 +/- 5.81	0.00017
Khakass	Chukchi	0	257.68 +/- inf	1		Khakass	Chukchi	0	52.64 +/- inf	1		Khakass	Chukchi	1.5	63.78 +/- 42.63	0.13
Khakass	Nganasan	2.21	27.09 +/- 4.86	0.027		Khakass	Nganasan	1.13	86.24 +/- 68.63	0.26		Khakass	Nganasan	2.33	68.49 +/- 29.37	0.02
Khakass	Armenian	3.4	42.26 +/- 12.43	0.00067		Khakass	Armenian	3.25	23.13 +/- 7.12	0.0012		Khakass	Armenian	5.63	26.79 +/- 4.76	1.8e-08
Khakass	Ossetian	3.57	43.07 +/- 12.05	0.00035		Khakass	Ossetian	3.67	31.90 +/- 8.70	0.00025		Khakass	Ossetian	6.84	28.13 +/- 4.11	8.1e-12
Khakass	Tajik	2.62	53.81 +/- 20.53	0.0088		Khakass	Tajik	3.97	23.93 +/- 6.02	7.1e-05		Khakass	Tajik	6.99	28.33 +/- 4.05	2.7e-12
Khakass	French	3.38	42.22 +/- 12.48	0.00072		Khakass	French	5.27	26.24 +/- 4.98	1.4e-07		Khakass	French	9.12	28.55 +/- 2.89	7.3e-20
Khakass	Spanish	3.19	47.06 +/- 14.75	0.0014		Khakass	Spanish	4.47	25.29 +/- 5.65	7.7e-06		Khakass	Spanish	9.2	28.62 +/- 3.11	3.7e-20
Khakass	Iranian	2.65	45.22 +/- 17.07	0.0081		Khakass	Iranian	4.9	25.93 +/- 5.29	9.4e-07		Khakass	Iranian	7.62	28.08 +/- 3.69	2.5e-14
Khakass	Russian	3.12	47.21 +/- 15.12	0.0018		Khakass	Russian	5.18	26.27 +/- 5.07	2.2e-07		Khakass	Russian	8.68	26.92 +/- 3.10	4e-18
Kyrgyz_China	Salar	0.91	64.38 +/- 70.39	0.36		Kyrgyz_China	Salar	1.01	81.43 +/- 80.88	0.31		Kyrgyz_China	Salar	4.2	18.36 +/- 3.70	2.7e-05
Kyrgyz_China	Chukchi	2.85	243.39 +/- 82.30	0.0044		Kyrgyz_China	Chukchi	1.39	117.82 +/- 56.35	0.16		Kyrgyz_China	Chukchi	0.76	40.26 +/- 53.14	0.45
Kyrgyz_China	Nganasan	2.75	32.68 +/- 11.87	0.0059		Kyrgyz_China	Nganasan	0.78	178.29 +/- 170.78	0.44		Kyrgyz_China	Nganasan	1.11	28.21 +/- 25.32	0.27
Kyrgyz_China	Armenian	4.34	35.63 +/- 8.22	1.5e-05		Kyrgyz_China	Armenian	4.78	21.43 +/- 4.49	1.8e-06		Kyrgyz_China	Armenian	5.57	27.30 +/- 4.90	2.5e-08
Kyrgyz_China	Ossetian	4.73	35.92 +/- 7.45	2.2e-06		Kyrgyz_China	Ossetian	5.68	29.20 +/- 5.14	1.4e-08		Kyrgyz_China	Ossetian	7.15	25.92 +/- 3.63	8.6e-13
Kyrgyz_China	Tajik	3.73	40.22 +/- 10.79	0.00019		Kyrgyz_China	Tajik	4.12	23.17 +/- 5.62	3.7e-05		Kyrgyz_China	Tajik	5.99	25.51 +/- 4.26	2.1e-09
Kyrgyz_China	French	6.01	43.03 +/- 7.17	1.9e-09		Kyrgyz_China	French	5.34	27.69 +/- 5.19	9.4e-08		Kyrgyz_China	French	8.08	28.09 +/- 3.48	6.3e-16
Kyrgyz_China	Spanish	6	39.82 +/- 6.63	1.9e-09		Kyrgyz_China	Spanish	5.06	26.70 +/- 5.27	4.1e-07		Kyrgyz_China	Spanish	8.11	27.23 +/- 3.36	5.1e-16
Kyrgyz_China	Iranian	5.19	38.49 +/- 7.42	2.2e-07		Kyrgyz_China	Iranian	5.56	26.85 +/- 4.83	2.8e-08		Kyrgyz_China	Iranian	6.68	25.58 +/- 3.83	2.4e-11
Kyrgyz_China	Russian	6.58	42.80 +/- 6.50	4.6e-11		Kyrgyz_China	Russian	6.12	28.70 +/- 4.69	9.3e-10		Kyrgyz_China	Russian	7.67	25.45 +/- 3.32	1.7e-14
Salar	Chukchi	0	500.00 +/- inf	1		Salar	Chukchi	0.19	113.88 +/- 354.52	0.85		Salar	Chukchi	1.41	49.66 +/- 35.26	0.16
Salar	Nganasan	1.13	275.48 +/- 133.98	0.26		Salar	Nganasan	1.71	38.05 +/- 22.31	0.088		Salar	Nganasan	1.33	37.36 +/- 28.15	0.18
Salar	Armenian	3.82	33.96 +/- 8.90	0.00013		Salar	Armenian	4.91	20.60 +/- 4.20	9.2e-07		Salar	Armenian	6.05	25.22 +/- 4.17	1.5e-09
Salar	Ossetian	3.56	29.11 +/- 8.19	0.00038		Salar	Ossetian	5.06	24.58 +/- 4.86	4.2e-07		Salar	Ossetian	6.98	24.19 +/- 3.46	2.9e-12
Salar	Tajik	3.55	36.54 +/- 10.29	0.00038		Salar	Tajik	4.53	18.95 +/- 4.18	5.9e-06		Salar	Tajik	7.4	24.42 +/- 3.30	1.4e-13
Salar	French	4.98	35.15 +/- 7.07	6.5e-07		Salar	French	4.62	24.63 +/- 5.33	3.9e-06		Salar	French	8.21	26.55 +/- 3.20	2.3e-16
Salar	Spanish	5.19	36.02 +/- 6.94	2.1e-07		Salar	Spanish	4.98	24.45 +/- 4.91	6.3e-07		Salar	Spanish	7.96	26.03 +/- 3.27	1.8e-15
Salar	Iranian	4.77	35.38 +/- 7.42	1.9e-06		Salar	Iranian	5.41	23.32 +/- 4.31	6.4e-08		Salar	Iranian	6.87	23.76 +/- 3.46	6.6e-12
Salar	Russian	4.74	35.39 +/- 7.47	2.2e-06		Salar	Russian	5.27	24.56 +/- 4.66	1.4e-07		Salar	Russian	8.1	24.47 +/- 3.02	5.3e-16
Chukchi	Nganasan	0	500.00 +/- inf	1		Chukchi	Nganasan	0	87.04 +/- inf	1		Chukchi	Nganasan	1.24	9.52 +/- 7.70	0.22
Chukchi	Armenian	2.8	58.51 +/- 20.92	0.0052		Chukchi	Armenian	4.61	25.90 +/- 5.62	4e-06		Chukchi	Armenian	6.87	24.73 +/- 3.60	6.3e-12
Chukchi	Ossetian	1.96	63.11 +/- 32.20	0.05		Chukchi	Ossetian	5.06	32.29 +/- 6.38	4.2e-07		Chukchi	Ossetian	6.29	25.38 +/- 3.81	3.2e-10
Chukchi	Tajik	2.21	79.28 +/- 29.61	0.027		Chukchi	Tajik	5.01	31.57 +/- 6.30	5.5e-07		Chukchi	Tajik	5.21	27.39 +/- 5.26	1.9e-07
Chukchi	French	3.1	62.22 +/- 20.06	0.0019		Chukchi	French	5.09	34.53 +/- 6.78	3.6e-07		Chukchi	French	6.78	27.98 +/- 2.98	1.2e-11
Chukchi	Spanish	3.36	64.59 +/- 19.19	0.00077		Chukchi	Spanish	5.2	33.63 +/- 6.47	2e-07		Chukchi	Spanish	7.23	27.10 +/- 3.06	4.9e-13
Chukchi	Iranian	2.75	67.95 +/- 22.82	0.006		Chukchi	Iranian	5.75	31.45 +/- 5.47	9e-09		Chukchi	Iranian	7.09	25.67 +/- 3.30	1.3e-12
Chukchi	Russian	3.69	70.51 +/- 17.85	0.00023		Chukchi	Russian	6.5	32.33 +/- 4.97	8e-11		Chukchi	Russian	7.39	26.48 +/- 2.81	1.5e-13
Nganasan	Armenian	4.59	34.96 +/- 7.62	4.5e-06		Nganasan	Armenian	3.09	22.80 +/- 7.38	0.002		Nganasan	Armenian	5.18	25.34 +/- 4.89	2.2e-07
Nganasan	Ossetian	3.44	34.19 +/- 9.95	0.00059		Nganasan	Ossetian	4.17	32.25 +/- 7.74	3.1e-05		Nganasan	Ossetian	5.18	27.56 +/- 5.32	2.2e-07
Nganasan	Tajik	3.72	33.09 +/- 8.89	0.0002		Nganasan	Tajik	2.98	28.35 +/- 9.51	0.0029		Nganasan	Tajik	4.97	29.24 +/- 5.89	6.8e-07
Nganasan	French	4.15	33.09 +/- 7.98	3.3e-05		Nganasan	French	4.28	30.74 +/- 7.18	1.9e-05		Nganasan	French	7.49	29.90 +/- 3.99	7e-14
Nganasan	Spanish	4.46	34.94 +/- 7.84	8.4e-06		Nganasan	Spanish	3.82	30.54 +/- 8.00	0.00014		Nganasan	Spanish	6.62	29.30 +/- 4.43	3.6e-11
Nganasan	Iranian	4.42	35.55 +/- 8.04	9.7e-06		Nganasan	Iranian	4.34	28.79 +/- 6.64	1.4e-05		Nganasan	Iranian	5.76	27.74 +/- 4.81	8.3e-09
Nganasan	Russian	4.44	34.15 +/- 7.69	9e-06		Nganasan	Russian	4.6	30.60 +/- 6.66	4.3e-06		Nganasan	Russian	6.52	27.35 +/- 4.20	7.1e-11
Armenian	Ossetian	0	500.00 +/- inf	1		Armenian	Ossetian	0.94	227.94 +/- 221.50	0.35		Armenian	Ossetian	0	500.00 +/- inf	1
Armenian	Tajik	0	500.00 +/- inf	1		Armenian	Tajik	0.62	274.44 +/- 380.09	0.53		Armenian	Tajik	1.58	80.84 +/- 51.06	0.11
Armenian	French	0	500.00 +/- inf	1		Armenian	French	0	500.00 +/- inf	1		Armenian	French	0	283.08 +/- inf	1
Armenian	Spanish	0	422.92 +/- inf	1		Armenian	Spanish	0	500.00 +/- inf	1		Armenian	Spanish	0	264.96 +/- inf	1
Armenian	Iranian	0	88.26 +/- inf	1		Armenian	Iranian	0	397.94 +/- inf	1		Armenian	Iranian	0	500.00 +/- inf	1
Armenian	Russian	0	500.00 +/- inf	1		Armenian	Russian	0	500.00 +/- inf	1		Armenian	Russian	1.72	243.37 +/- 65.62	0.085
Ossetian	Tajik	1.78	21.34 +/- 11.98	0.075		Ossetian	Tajik	2.05	197.27 +/- 59.83	0.041		Ossetian	Tajik	1.1	71.26 +/- 64.80	0.27
Ossetian	French	2.54	20.09 +/- 7.81	0.011		Ossetian	French	-1.52	9.37 +/- 8.68	1.9		Ossetian	French	0.71	125.52 +/- 143.40	0.48
Ossetian	Spanish	1.82	22.59 +/- 12.39	0.068		Ossetian	Spanish	1.98	204.79 +/- 95.53	0.048		Ossetian	Spanish	1.03	151.90 +/- 99.88	0.3
Ossetian	Iranian	0	500.00 +/- inf	1		Ossetian	Iranian	0	286.96 +/- inf	1		Ossetian	Iranian	0	500.00 +/- inf	1
Ossetian	Russian	1.97	22.46 +/- 6.02	0.049		Ossetian	Russian	1.61	216.16 +/- 83.98	0.11		Ossetian	Russian	1.64	245.50 +/- 79.21	0.1
Tajik	French	0.03	13.07 +/- 448.24	0.98		Tajik	French	2.6	44.37 +/- 17.04	0.0092		Tajik	French	2.65	50.23 +/- 18.95	0.008
Tajik	Spanish	2.35	9.57 +/- 4.07	0.019		Tajik	Spanish	0.11	51.28 +/- 386.62	0.91		Tajik	Spanish	2.9	54.74 +/- 18.88	0.0037
Tajik	Iranian	1.96	12.68 +/- 3.32	0.05		Tajik	Iranian	0.97	51.51 +/- 53.18	0.33		Tajik	Iranian	1.46	18.95 +/- 12.96	0.14
Tajik	Russian	0.75	170.74 +/- 193.11	0.45		Tajik	Russian	1.59	61.62 +/- 38.77	0.11		Tajik	Russian	0.25	34.06 +/- 137.39	0.8
French	Spanish	1.76	44.01 +/- 8.73	0.079		French	Spanish	0.59	19.83 +/- 31.76	0.55		French	Spanish	0	500.00 +/- inf	1
French	Iranian	0.61	257.10 +/- 392.12	0.54		French	Iranian	1.01	197.88 +/- 174.61	0.31		French	Iranian	1.34	244.01 +/- 131.86	0.18
French	Russian	0	462.51 +/- inf	1		French	Russian	1.35	125.10 +/- 70.23	0.18		French	Russian	2.28	74.75 +/- 31.16	0.023
Spanish	Iranian	0	2.00 +/- inf	1		Spanish	Iranian	1	313.97 +/- 248.24	0.32		Spanish	Iranian	1.31	144.47 +/- 71.88	0.19
Spanish	Russian	0	40.01 +/- inf	1		Spanish	Russian	1.03	343.94 +/- 127.21	0.31		Spanish	Russian	0.69	106.42 +/- 155.31	0.49
Iranian	Russian	0.03	8.31 +/- 284.35	0.98		Iranian	Russian	0.73	293.49 +/- 277.14	0.47		Iranian	Russian	0	2.00 +/- inf	1

## Sheet: B.successful
B. We showed successful admixture results of Mongolian subgroups.
Target	Reference 1	Reference 2	2-ref z-score	generations	Time(generation=28)	p_value
Mongolian_inner	Vietnamese	Chuvash	5.61	37.37 +/- 6.27	1046.36+/-175.56	2e-08
Mongolian_inner	Vietnamese	Evenk_Transbaikal	2.23	42.88 +/- 19.22	1200.64+/-538.16	0.026
Mongolian_inner	Vietnamese	Yakut	3.31	23.42 +/- 7.07	655.76+/-197.96	0.00093
Mongolian_inner	Vietnamese	Azeri	4.26	34.57 +/- 7.78	967.96+/-217.84	2e-05
Mongolian_inner	Vietnamese	Bashkir	5.48	27.25 +/- 4.76	763+/-133.28	4.2e-08
Mongolian_inner	Vietnamese	Tuvinian	3.42	23.43 +/- 6.56	656.04+/-183.68	0.00064
Mongolian_inner	Vietnamese	Turkish	4.67	32.70 +/- 6.78	915.6+/-189.84	3e-06
Mongolian_inner	Vietnamese	Tatar_Siberian	3.99	30.65 +/- 6.86	858.2+/-192.08	6.5e-05
Mongolian_inner	Vietnamese	Khakass	2.71	30.09 +/- 11.11	842.52+/-311.08	0.0068
Mongolian_inner	Vietnamese	Armenian	4.74	31.69 +/- 6.69	887.32+/-187.32	2.1e-06
Mongolian_inner	Vietnamese	Ossetian	5.36	35.21 +/- 5.35	985.88+/-149.8	8.5e-08
Mongolian_inner	Vietnamese	Tajik	6.15	32.93 +/- 5.36	922.04+/-150.08	7.9e-10
Mongolian_inner	Vietnamese	French	4.87	33.19 +/- 6.82	929.32+/-190.96	1.1e-06
Mongolian_inner	Vietnamese	Spanish	4.69	32.72 +/- 6.97	916.16+/-195.16	2.7e-06
Mongolian_inner	Vietnamese	Iranian	4.41	31.49 +/- 6.63	881.72+/-185.64	1e-05
Mongolian_inner	Vietnamese	Russian	5.88	32.49 +/- 5.35	909.72+/-149.8	4.2e-09
Mongolian_inner	Xibo	Chuvash	4.57	51.39 +/- 8.48	1438.92+/-237.44	4.8e-06
Mongolian_inner	Xibo	Azeri	4.4	33.95 +/- 7.72	950.6+/-216.16	1.1e-05
Mongolian_inner	Xibo	Bashkir	3.95	34.02 +/- 4.97	952.56+/-139.16	7.9e-05
Mongolian_inner	Xibo	Turkish	5.92	34.46 +/- 5.72	964.88+/-160.16	3.3e-09
Mongolian_inner	Xibo	Tatar_Siberian	3.66	32.41 +/- 6.36	907.48+/-178.08	0.00025
Mongolian_inner	Xibo	Armenian	6.82	30.90 +/- 4.07	865.2+/-113.96	9.3e-12
Mongolian_inner	Xibo	Ossetian	4.91	28.84 +/- 5.87	807.52+/-164.36	9e-07
Mongolian_inner	Xibo	Tajik	4.96	33.81 +/- 6.81	946.68+/-190.68	6.9e-07
Mongolian_inner	Xibo	French	6.38	32.54 +/- 5.10	911.12+/-142.8	1.8e-10
Mongolian_inner	Xibo	Spanish	6.55	34.12 +/- 5.15	955.36+/-144.2	5.9e-11
Mongolian_inner	Xibo	Iranian	6.36	32.93 +/- 5.15	922.04+/-144.2	2e-10
Mongolian_inner	Xibo	Russian	6.62	35.06 +/- 5.05	981.68+/-141.4	3.6e-11
Mongolian_inner	Negidal	Azeri	5.47	53.03 +/- 9.70	1484.84+/-271.6	4.6e-08
Mongolian_inner	Negidal	Bashkir	3.6	47.53 +/- 11.11	1330.84+/-311.08	0.00032
Mongolian_inner	Negidal	Turkish	5.72	49.69 +/- 8.68	1391.32+/-243.04	1e-08
Mongolian_inner	Negidal	Tatar_Siberian	2.76	46.97 +/- 9.78	1315.16+/-273.84	0.0059
Mongolian_inner	Negidal	Khakass	2.14	56.78 +/- 16.01	1589.84+/-448.28	0.033
Mongolian_inner	Negidal	Armenian	5.11	46.06 +/- 9.01	1289.68+/-252.28	3.2e-07
Mongolian_inner	Negidal	Ossetian	4.4	47.48 +/- 10.78	1329.44+/-301.84	1.1e-05
Mongolian_inner	Negidal	Tajik	4.56	49.32 +/- 10.81	1380.96+/-302.68	5.1e-06
Mongolian_inner	Negidal	French	4.67	45.58 +/- 9.75	1276.24+/-273	3e-06
Mongolian_inner	Negidal	Spanish	5.01	46.27 +/- 9.24	1295.56+/-258.72	5.5e-07
Mongolian_inner	Negidal	Iranian	5.49	48.53 +/- 8.84	1358.84+/-247.52	4e-08
Mongolian_inner	Negidal	Russian	4.7	47.85 +/- 10.17	1339.8+/-284.76	2.5e-06
Mongolian_inner	Evenk_Transbaikal	Azeri	3.72	42.71 +/- 11.47	1195.88+/-321.16	0.0002
Mongolian_inner	Evenk_Transbaikal	Bashkir	3.93	38.67 +/- 8.91	1082.76+/-249.48	8.6e-05
Mongolian_inner	Evenk_Transbaikal	Tuvinian	2.52	58.21 +/- 22.38	1629.88+/-626.64	0.012
Mongolian_inner	Evenk_Transbaikal	Turkish	4.65	36.10 +/- 7.76	1010.8+/-217.28	3.3e-06
Mongolian_inner	Evenk_Transbaikal	Tatar_Siberian	2.65	49.25 +/- 9.97	1379+/-279.16	0.008
Mongolian_inner	Evenk_Transbaikal	Khakass	2.13	48.66 +/- 9.35	1362.48+/-261.8	0.033
Mongolian_inner	Evenk_Transbaikal	Armenian	4.28	34.75 +/- 8.11	973+/-227.08	1.8e-05
Mongolian_inner	Evenk_Transbaikal	Ossetian	3.82	35.41 +/- 9.27	991.48+/-259.56	0.00013
Mongolian_inner	Evenk_Transbaikal	Tajik	3.87	35.05 +/- 9.07	981.4+/-253.96	0.00011
Mongolian_inner	Evenk_Transbaikal	French	3.77	37.13 +/- 9.85	1039.64+/-275.8	0.00016
Mongolian_inner	Evenk_Transbaikal	Spanish	4.23	39.11 +/- 9.26	1095.08+/-259.28	2.4e-05
Mongolian_inner	Evenk_Transbaikal	Iranian	4.21	36.18 +/- 8.59	1013.04+/-240.52	2.5e-05
Mongolian_inner	Evenk_Transbaikal	Russian	4.37	41.61 +/- 9.52	1165.08+/-266.56	1.2e-05
Mongolian_inner	Yakut	Azeri	3.18	53.22 +/- 16.74	1490.16+/-468.72	0.0015
Mongolian_inner	Yakut	Bashkir	2.96	37.42 +/- 12.65	1047.76+/-354.2	0.0031
Mongolian_inner	Yakut	Turkish	3.29	39.77 +/- 12.10	1113.56+/-338.8	0.001
Mongolian_inner	Yakut	Tatar_Siberian	2.19	52.40 +/- 23.91	1467.2+/-669.48	0.028
Mongolian_inner	Yakut	Khakass	2.14	52.27 +/- 24.43	1463.56+/-684.04	0.032
Mongolian_inner	Yakut	Ossetian	3.23	37.07 +/- 11.47	1037.96+/-321.16	0.0012
Mongolian_inner	Yakut	Tajik	2.69	37.31 +/- 13.86	1044.68+/-388.08	0.0071
Mongolian_inner	Yakut	French	3.04	36.97 +/- 12.15	1035.16+/-340.2	0.0024
Mongolian_inner	Yakut	Spanish	3.41	36.31 +/- 10.65	1016.68+/-298.2	0.00065
Mongolian_inner	Yakut	Iranian	3.17	37.60 +/- 11.87	1052.8+/-332.36	0.0015
Mongolian_inner	Yakut	Russian	3.56	40.00 +/- 11.25	1120+/-315	0.00038
Mongolian_inner	Tuvinian	Turkish	4.12	41.41 +/- 10.05	1159.48+/-281.4	3.8e-05
Mongolian_inner	Tuvinian	Tatar_Siberian	2.58	48.22 +/- 18.67	1350.16+/-522.76	0.0098
Mongolian_inner	Tuvinian	Kyrgyz_China	1.97	43.24 +/- 21.95	1210.72+/-614.6	0.049
Mongolian_inner	Tuvinian	Armenian	4.16	37.30 +/- 8.96	1044.4+/-250.88	3.1e-05
Mongolian_inner	Tuvinian	Ossetian	4.44	38.43 +/- 8.66	1076.04+/-242.48	9.2e-06
Mongolian_inner	Tuvinian	Tajik	3.74	37.39 +/- 10.00	1046.92+/-280	0.00018
Mongolian_inner	Tuvinian	French	3.69	37.25 +/- 10.10	1043+/-282.8	0.00023
Mongolian_inner	Tuvinian	Spanish	4.07	37.36 +/- 9.17	1046.08+/-256.76	4.7e-05
Mongolian_inner	Tuvinian	Iranian	3.85	35.97 +/- 9.35	1007.16+/-261.8	0.00012
Mongolian_inner	Tuvinian	Russian	4.07	39.92 +/- 9.82	1117.76+/-274.96	4.8e-05
Mongolian_inner	Tatar_Siberian	Kyrgyz_China	2.88	67.39 +/- 13.42	1886.92+/-375.76	0.0039
Mongolian_inner	Tatar_Siberian	Ossetian	2.59	38.81 +/- 15.01	1086.68+/-420.28	0.0097
Mongolian_inner	Tatar_Siberian	French	2.37	53.78 +/- 22.73	1505.84+/-636.44	0.018
Mongolian_inner	Tatar_Siberian	Spanish	2.53	56.99 +/- 22.53	1595.72+/-630.84	0.011
Mongolian_inner	Tatar_Siberian	Iranian	2.66	53.20 +/- 20.04	1489.6+/-561.12	0.0079
Mongolian_inner	Khakass	Armenian	3.4	42.26 +/- 12.43	1183.28+/-348.04	0.00067
Mongolian_inner	Khakass	Ossetian	3.57	43.07 +/- 12.05	1205.96+/-337.4	0.00035
Mongolian_inner	Khakass	Tajik	2.62	53.81 +/- 20.53	1506.68+/-574.84	0.0088
Mongolian_inner	Khakass	French	3.38	42.22 +/- 12.48	1182.16+/-349.44	0.00072
Mongolian_inner	Khakass	Spanish	3.19	47.06 +/- 14.75	1317.68+/-413	0.0014
Mongolian_inner	Khakass	Iranian	2.65	45.22 +/- 17.07	1266.16+/-477.96	0.0081
Mongolian_inner	Khakass	Russian	3.12	47.21 +/- 15.12	1321.88+/-423.36	0.0018
Mongolian_inner	Kyrgyz_China	Armenian	4.34	35.63 +/- 8.22	997.64+/-230.16	1.5e-05
Mongolian_inner	Kyrgyz_China	Ossetian	4.73	35.92 +/- 7.45	1005.76+/-208.6	2.2e-06
Mongolian_inner	Kyrgyz_China	Tajik	3.73	40.22 +/- 10.79	1126.16+/-302.12	0.00019
Mongolian_inner	Kyrgyz_China	French	6.01	43.03 +/- 7.17	1204.84+/-200.76	1.9e-09
Mongolian_inner	Kyrgyz_China	Spanish	6	39.82 +/- 6.63	1114.96+/-185.64	1.9e-09
Mongolian_inner	Kyrgyz_China	Iranian	5.19	38.49 +/- 7.42	1077.72+/-207.76	2.2e-07
Mongolian_inner	Kyrgyz_China	Russian	6.58	42.80 +/- 6.50	1198.4+/-182	4.6e-11
Mongolian_inner	Ossetian	French	2.54	20.09 +/- 7.81	562.52+/-218.68	0.011
Mongolian_inner	Ossetian	Russian	1.97	22.46 +/- 6.02	628.88+/-168.56	0.049
Mongolian_inner	Tajik	Spanish	2.35	9.57 +/- 4.07	267.96+/-113.96	0.019
Mongolian_mid	Dai	Chuvash	2.58	20.97 +/- 8.13	587.16+/-227.64	0.0099
Mongolian_mid	Dai	Azeri	3.71	18.49 +/- 4.99	517.72+/-139.72	0.00021
Mongolian_mid	Dai	Bashkir	3.6	19.02 +/- 5.28	532.56+/-147.84	0.00032
Mongolian_mid	Dai	Tuvinian	2.68	20.58 +/- 7.67	576.24+/-214.76	0.0073
Mongolian_mid	Dai	Turkish	4.17	20.06 +/- 4.80	561.68+/-134.4	3e-05
Mongolian_mid	Dai	Tatar_Siberian	2.9	15.63 +/- 5.39	437.64+/-150.92	0.0037
Mongolian_mid	Dai	Khakass	3.79	17.90 +/- 4.72	501.2+/-132.16	0.00015
Mongolian_mid	Dai	Armenian	3.68	19.21 +/- 5.21	537.88+/-145.88	0.00023
Mongolian_mid	Dai	Ossetian	3.58	23.96 +/- 6.68	670.88+/-187.04	0.00034
Mongolian_mid	Dai	Tajik	3.3	18.28 +/- 5.55	511.84+/-155.4	0.00098
Mongolian_mid	Dai	French	3.82	22.41 +/- 5.86	627.48+/-164.08	0.00013
Mongolian_mid	Dai	Spanish	4.16	21.83 +/- 5.25	611.24+/-147	3.2e-05
Mongolian_mid	Dai	Iranian	4.58	20.48 +/- 4.47	573.44+/-125.16	4.7e-06
Mongolian_mid	Dai	Russian	4.21	21.40 +/- 5.09	599.2+/-142.52	2.6e-05
Mongolian_mid	Miao	Chuvash	2.99	28.62 +/- 9.56	801.36+/-267.68	0.0028
Mongolian_mid	Miao	Azeri	4.13	20.62 +/- 4.99	577.36+/-139.72	3.7e-05
Mongolian_mid	Miao	Bashkir	4.12	22.72 +/- 5.52	636.16+/-154.56	3.8e-05
Mongolian_mid	Miao	Tuvinian	1.84	13.83 +/- 7.51	387.24+/-210.28	0.066
Mongolian_mid	Miao	Turkish	4.51	21.57 +/- 4.78	603.96+/-133.84	6.4e-06
Mongolian_mid	Miao	Tatar_Siberian	2.92	18.60 +/- 6.36	520.8+/-178.08	0.0035
Mongolian_mid	Miao	Khakass	4.03	20.59 +/- 5.11	576.52+/-143.08	5.5e-05
Mongolian_mid	Miao	Armenian	4.73	20.12 +/- 4.25	563.36+/-119	2.2e-06
Mongolian_mid	Miao	Ossetian	4.69	22.60 +/- 4.82	632.8+/-134.96	2.7e-06
Mongolian_mid	Miao	Tajik	3.86	19.57 +/- 5.07	547.96+/-141.96	0.00011
Mongolian_mid	Miao	French	4.61	22.61 +/- 4.90	633.08+/-137.2	3.9e-06
Mongolian_mid	Miao	Spanish	4.61	22.88 +/- 4.97	640.64+/-139.16	4.1e-06
Mongolian_mid	Miao	Iranian	5.01	22.06 +/- 4.40	617.68+/-123.2	5.5e-07
Mongolian_mid	Miao	Russian	4.74	23.64 +/- 4.99	661.92+/-139.72	2.2e-06
Mongolian_mid	Azeri	Tuvinian	6.03	28.90 +/- 4.80	809.2+/-134.4	1.7e-09
Mongolian_mid	Azeri	Tatar_Siberian	2.55	34.50 +/- 13.53	966+/-378.84	0.011
Mongolian_mid	Azeri	Khakass	3.88	26.89 +/- 6.92	752.92+/-193.76	0.0001
Mongolian_mid	Bashkir	Tuvinian	6.59	34.61 +/- 5.25	969.08+/-147	4.4e-11
Mongolian_mid	Bashkir	Tatar_Siberian	2.83	42.26 +/- 14.92	1183.28+/-417.76	0.0046
Mongolian_mid	Bashkir	Khakass	4.04	26.84 +/- 6.65	751.52+/-186.2	5.4e-05
Mongolian_mid	Bashkir	Ossetian	2.36	45.77 +/- 19.42	1281.56+/-543.76	0.018
Mongolian_mid	Bashkir	Tajik	3	12.17 +/- 4.05	340.76+/-113.4	0.0027
Mongolian_mid	Bashkir	French	2.35	27.59 +/- 11.75	772.52+/-329	0.019
Mongolian_mid	Bashkir	Spanish	2.2	24.56 +/- 11.15	687.68+/-312.2	0.028
Mongolian_mid	Bashkir	Iranian	2.04	20.29 +/- 9.95	568.12+/-278.6	0.041
Mongolian_mid	Bashkir	Russian	3.06	26.42 +/- 8.62	739.76+/-241.36	0.0022
Mongolian_mid	Tuvinian	Turkish	7.08	31.05 +/- 4.38	869.4+/-122.64	1.4e-12
Mongolian_mid	Tuvinian	Tatar_Siberian	4.98	38.07 +/- 5.24	1065.96+/-146.72	6.4e-07
Mongolian_mid	Tuvinian	Ossetian	7.44	36.33 +/- 4.88	1017.24+/-136.64	1e-13
Mongolian_mid	Tuvinian	Tajik	6.9	30.98 +/- 4.49	867.44+/-125.72	5.3e-12
Mongolian_mid	Tuvinian	French	9.19	33.72 +/- 3.67	944.16+/-102.76	3.9e-20
Mongolian_mid	Tuvinian	Spanish	7.74	32.52 +/- 4.20	910.56+/-117.6	9.7e-15
Mongolian_mid	Tuvinian	Iranian	8.27	30.76 +/- 3.72	861.28+/-104.16	1.4e-16
Mongolian_mid	Tuvinian	Russian	10.18	33.18 +/- 3.26	929.04+/-91.28	2.4e-24
Mongolian_mid	Turkish	Tatar_Siberian	2.68	31.37 +/- 11.70	878.36+/-327.6	0.0073
Mongolian_mid	Turkish	Khakass	4.01	25.24 +/- 6.29	706.72+/-176.12	6e-05
Mongolian_mid	Turkish	Tajik	1.99	40.64 +/- 19.03	1137.92+/-532.84	0.047
Mongolian_mid	Tatar_Siberian	Armenian	2.16	16.87 +/- 7.80	472.36+/-218.4	0.031
Mongolian_mid	Tatar_Siberian	Ossetian	3.45	43.04 +/- 12.48	1205.12+/-349.44	0.00056
Mongolian_mid	Tatar_Siberian	French	4.58	33.39 +/- 7.30	934.92+/-204.4	4.7e-06
Mongolian_mid	Tatar_Siberian	Spanish	4.16	31.76 +/- 7.63	889.28+/-213.64	3.1e-05
Mongolian_mid	Tatar_Siberian	Iranian	3.13	24.38 +/- 7.79	682.64+/-218.12	0.0018
Mongolian_mid	Tatar_Siberian	Russian	5.06	31.51 +/- 6.23	882.28+/-174.44	4.3e-07
Mongolian_mid	Khakass	Armenian	3.25	23.13 +/- 7.12	647.64+/-199.36	0.0012
Mongolian_mid	Khakass	Ossetian	3.67	31.90 +/- 8.70	893.2+/-243.6	0.00025
Mongolian_mid	Khakass	Tajik	3.97	23.93 +/- 6.02	670.04+/-168.56	7.1e-05
Mongolian_mid	Khakass	French	5.27	26.24 +/- 4.98	734.72+/-139.44	1.4e-07
Mongolian_mid	Khakass	Spanish	4.47	25.29 +/- 5.65	708.12+/-158.2	7.7e-06
Mongolian_mid	Khakass	Iranian	4.9	25.93 +/- 5.29	726.04+/-148.12	9.4e-07
Mongolian_mid	Khakass	Russian	5.18	26.27 +/- 5.07	735.56+/-141.96	2.2e-07
Mongolian_outer	Han_NChina	Chuvash	8.3	30.86 +/- 3.72	864.08+/-104.16	1e-16
Mongolian_outer	Han_NChina	Azeri	8.56	28.64 +/- 3.35	801.92+/-93.8	1.1e-17
Mongolian_outer	Han_NChina	Bashkir	8.75	29.61 +/- 3.38	829.08+/-94.64	2.1e-18
Mongolian_outer	Han_NChina	Turkish	7.34	28.10 +/- 3.83	786.8+/-107.24	2.1e-13
Mongolian_outer	Han_NChina	Tatar_Siberian	7.48	31.28 +/- 4.18	875.84+/-117.04	7.4e-14
Mongolian_outer	Han_NChina	Khakass	5.73	33.10 +/- 5.78	926.8+/-161.84	1e-08
Mongolian_outer	Han_NChina	Kyrgyz_China	4.43	27.18 +/- 6.14	761.04+/-171.92	9.6e-06
Mongolian_outer	Han_NChina	Armenian	6.46	29.68 +/- 4.60	831.04+/-128.8	1.1e-10
Mongolian_outer	Han_NChina	Ossetian	8.59	28.57 +/- 3.33	799.96+/-93.24	8.6e-18
Mongolian_outer	Han_NChina	Tajik	8.85	29.72 +/- 3.36	832.16+/-94.08	9.1e-19
Mongolian_outer	Han_NChina	French	8.9	29.29 +/- 3.13	820.12+/-87.64	5.6e-19
Mongolian_outer	Han_NChina	Spanish	9.36	29.07 +/- 3.11	813.96+/-87.08	8.2e-21
Mongolian_outer	Han_NChina	Iranian	8.1	27.87 +/- 3.44	780.36+/-96.32	5.4e-16
Mongolian_outer	Han_NChina	Russian	8.91	27.84 +/- 3.12	779.52+/-87.36	5e-19
Mongolian_outer	Han_Fujian	Chuvash	7.18	28.21 +/- 3.93	789.88+/-110.04	7e-13
Mongolian_outer	Han_Fujian	Azeri	8.02	28.34 +/- 3.53	793.52+/-98.84	1e-15
Mongolian_outer	Han_Fujian	Bashkir	8.31	27.45 +/- 3.30	768.6+/-92.4	9.2e-17
Mongolian_outer	Han_Fujian	Turkish	6.71	27.09 +/- 4.04	758.52+/-113.12	2e-11
Mongolian_outer	Han_Fujian	Tatar_Siberian	5.67	30.44 +/- 5.37	852.32+/-150.36	1.4e-08
Mongolian_outer	Han_Fujian	Khakass	5.48	31.92 +/- 4.68	893.76+/-131.04	4.3e-08
Mongolian_outer	Han_Fujian	Kyrgyz_China	4.92	31.76 +/- 5.97	889.28+/-167.16	8.7e-07
Mongolian_outer	Han_Fujian	Armenian	6.42	28.44 +/- 4.43	796.32+/-124.04	1.4e-10
Mongolian_outer	Han_Fujian	Ossetian	7.09	26.96 +/- 3.80	754.88+/-106.4	1.3e-12
Mongolian_outer	Han_Fujian	Tajik	7.92	28.55 +/- 3.60	799.4+/-100.8	2.3e-15
Mongolian_outer	Han_Fujian	French	8.3	28.37 +/- 3.42	794.36+/-95.76	1.1e-16
Mongolian_outer	Han_Fujian	Spanish	8.11	27.97 +/- 3.45	783.16+/-96.6	4.9e-16
Mongolian_outer	Han_Fujian	Iranian	7.6	27.58 +/- 3.63	772.24+/-101.64	3.1e-14
Mongolian_outer	Han_Fujian	Russian	7.77	26.51 +/- 3.41	742.28+/-95.48	7.8e-15
Mongolian_outer	Dai	Azeri	7.16	28.79 +/- 4.02	806.12+/-112.56	8.2e-13
Mongolian_outer	Dai	Bashkir	8.03	29.70 +/- 3.70	831.6+/-103.6	1e-15
Mongolian_outer	Dai	Dungan	2.09	45.66 +/- 17.62	1278.48+/-493.36	0.037
Mongolian_outer	Dai	Turkish	7.42	29.19 +/- 3.93	817.32+/-110.04	1.2e-13
Mongolian_outer	Dai	Tatar_Siberian	4.46	34.63 +/- 5.62	969.64+/-157.36	8.1e-06
Mongolian_outer	Dai	Khakass	4.84	31.94 +/- 4.15	894.32+/-116.2	1.3e-06
Mongolian_outer	Dai	Kyrgyz_China	4.98	31.22 +/- 4.02	874.16+/-112.56	6.4e-07
Mongolian_outer	Dai	Armenian	7.35	31.40 +/- 4.27	879.2+/-119.56	2e-13
Mongolian_outer	Dai	Ossetian	8.99	29.23 +/- 3.25	818.44+/-91	2.4e-19
Mongolian_outer	Dai	Tajik	8.39	29.96 +/- 3.57	838.88+/-99.96	4.9e-17
Mongolian_outer	Dai	French	8.51	29.97 +/- 3.52	839.16+/-98.56	1.8e-17
Mongolian_outer	Dai	Spanish	8.59	29.58 +/- 3.44	828.24+/-96.32	8.7e-18
Mongolian_outer	Dai	Iranian	8.39	28.86 +/- 3.44	808.08+/-96.32	4.8e-17
Mongolian_outer	Dai	Russian	8.06	28.48 +/- 3.53	797.44+/-98.84	7.4e-16
Mongolian_outer	Zhuang	Chuvash	5.95	28.14 +/- 4.73	787.92+/-132.44	2.7e-09
Mongolian_outer	Zhuang	Azeri	7.09	27.19 +/- 3.84	761.32+/-107.52	1.4e-12
Mongolian_outer	Zhuang	Bashkir	7.54	27.12 +/- 3.60	759.36+/-100.8	4.6e-14
Mongolian_outer	Zhuang	Turkish	7.03	26.44 +/- 3.76	740.32+/-105.28	2.1e-12
Mongolian_outer	Zhuang	Tatar_Siberian	5.18	32.12 +/- 5.37	899.36+/-150.36	2.2e-07
Mongolian_outer	Zhuang	Khakass	4.32	31.31 +/- 5.16	876.68+/-144.48	1.6e-05
Mongolian_outer	Zhuang	Kyrgyz_China	3.6	27.53 +/- 7.65	770.84+/-214.2	0.00032
Mongolian_outer	Zhuang	Armenian	7.24	28.30 +/- 3.91	792.4+/-109.48	4.5e-13
Mongolian_outer	Zhuang	Ossetian	8.27	27.90 +/- 3.37	781.2+/-94.36	1.3e-16
Mongolian_outer	Zhuang	Tajik	7.73	27.21 +/- 3.52	761.88+/-98.56	1.1e-14
Mongolian_outer	Zhuang	French	8.49	27.80 +/- 3.27	778.4+/-91.56	2e-17
Mongolian_outer	Zhuang	Spanish	8.26	27.22 +/- 3.29	762.16+/-92.12	1.4e-16
Mongolian_outer	Zhuang	Iranian	7.74	26.34 +/- 3.40	737.52+/-95.2	9.9e-15
Mongolian_outer	Zhuang	Russian	8.47	26.16 +/- 3.09	732.48+/-86.52	2.5e-17
Mongolian_outer	Ami	Chuvash	7.21	30.75 +/- 4.26	861+/-119.28	5.4e-13
Mongolian_outer	Ami	Turkish	7.32	29.10 +/- 2.99	814.8+/-83.72	2.6e-13
Mongolian_outer	Ami	Tatar_Siberian	2.57	39.01 +/- 9.27	1092.28+/-259.56	0.01
Mongolian_outer	Ami	Khakass	2.05	38.74 +/- 7.15	1084.72+/-200.2	0.04
Mongolian_outer	Ami	Kyrgyz_China	1.98	46.02 +/- 6.44	1288.56+/-180.32	0.048
Mongolian_outer	Ami	Armenian	5.18	32.53 +/- 5.29	910.84+/-148.12	2.2e-07
Mongolian_outer	Ami	Ossetian	6.64	30.03 +/- 2.81	840.84+/-78.68	3.1e-11
Mongolian_outer	Ami	Tajik	7.59	28.86 +/- 3.20	808.08+/-89.6	3.3e-14
Mongolian_outer	Ami	French	8.64	29.80 +/- 2.65	834.4+/-74.2	5.8e-18
Mongolian_outer	Ami	Spanish	9.41	29.82 +/- 2.73	834.96+/-76.44	4.9e-21
Mongolian_outer	Ami	Iranian	8.02	28.27 +/- 2.92	791.56+/-81.76	1e-15
Mongolian_outer	Ami	Russian	8.4	28.83 +/- 2.78	807.24+/-77.84	4.4e-17
Mongolian_outer	Vietnamese	Chuvash	7.42	31.69 +/- 4.27	887.32+/-119.56	1.2e-13
Mongolian_outer	Vietnamese	Turkish	6.89	31.65 +/- 4.59	886.2+/-128.52	5.5e-12
Mongolian_outer	Vietnamese	Tatar_Siberian	3.16	38.91 +/- 9.32	1089.48+/-260.96	0.0016
Mongolian_outer	Vietnamese	Khakass	2.55	37.33 +/- 7.69	1045.24+/-215.32	0.011
Mongolian_outer	Vietnamese	Kyrgyz_China	2.36	41.21 +/- 11.97	1153.88+/-335.16	0.018
Mongolian_outer	Vietnamese	Armenian	5.39	33.47 +/- 6.20	937.16+/-173.6	6.9e-08
Mongolian_outer	Vietnamese	Ossetian	7.8	32.47 +/- 3.98	909.16+/-111.44	6.2e-15
Mongolian_outer	Vietnamese	Tajik	7.48	30.97 +/- 4.14	867.16+/-115.92	7.3e-14
Mongolian_outer	Vietnamese	French	7.71	31.92 +/- 4.14	893.76+/-115.92	1.2e-14
Mongolian_outer	Vietnamese	Spanish	7.48	31.62 +/- 4.23	885.36+/-118.44	7.6e-14
Mongolian_outer	Vietnamese	Iranian	7.51	30.32 +/- 4.04	848.96+/-113.12	6.1e-14
Mongolian_outer	Vietnamese	Russian	7.68	30.41 +/- 3.96	851.48+/-110.88	1.6e-14
Mongolian_outer	Chuvash	Dungan	8.1	28.92 +/- 3.57	809.76+/-99.96	5.7e-16
Mongolian_outer	Chuvash	Tatar_Siberian	3.21	60.86 +/- 14.68	1704.08+/-411.04	0.0014
Mongolian_outer	Chuvash	Khakass	6.37	33.12 +/- 5.20	927.36+/-145.6	1.9e-10
Mongolian_outer	Chuvash	Kyrgyz_China	5.55	27.26 +/- 4.92	763.28+/-137.76	2.9e-08
Mongolian_outer	Chuvash	French	5.13	32.59 +/- 5.93	912.52+/-166.04	2.9e-07
Mongolian_outer	Chuvash	Spanish	3.82	29.11 +/- 7.61	815.08+/-213.08	0.00013
Mongolian_outer	Chuvash	Iranian	2.03	21.70 +/- 10.70	607.6+/-299.6	0.043
Mongolian_outer	Chuvash	Russian	3.15	24.10 +/- 7.64	674.8+/-213.92	0.0016
Mongolian_outer	Azeri	Dungan	7.66	26.47 +/- 3.45	741.16+/-96.6	1.8e-14
Mongolian_outer	Azeri	Tatar_Siberian	3.26	44.39 +/- 13.63	1242.92+/-381.64	0.0011
Mongolian_outer	Azeri	Khakass	6.84	30.01 +/- 4.39	840.28+/-122.92	7.9e-12
Mongolian_outer	Azeri	Kyrgyz_China	7.14	26.14 +/- 3.66	731.92+/-102.48	9.4e-13
Mongolian_outer	Bashkir	Dungan	7.71	26.25 +/- 3.40	735+/-95.2	1.2e-14
Mongolian_outer	Bashkir	Turkish	4.3	30.19 +/- 7.02	845.32+/-196.56	1.7e-05
Mongolian_outer	Bashkir	Tatar_Siberian	2.85	51.27 +/- 15.66	1435.56+/-438.48	0.0044
Mongolian_outer	Bashkir	Khakass	5.18	30.76 +/- 5.93	861.28+/-166.04	2.2e-07
Mongolian_outer	Bashkir	Kyrgyz_China	4.88	25.39 +/- 5.21	710.92+/-145.88	1.1e-06
Mongolian_outer	Bashkir	Tajik	2.26	39.78 +/- 17.62	1113.84+/-493.36	0.024
Mongolian_outer	Bashkir	French	8.29	31.32 +/- 3.25	876.96+/-91	1.1e-16
Mongolian_outer	Bashkir	Spanish	7.71	28.35 +/- 3.68	793.8+/-103.04	1.2e-14
Mongolian_outer	Bashkir	Iranian	4.34	23.98 +/- 5.53	671.44+/-154.84	1.5e-05
Mongolian_outer	Bashkir	Russian	6.69	24.55 +/- 3.67	687.4+/-102.76	2.2e-11
Mongolian_outer	Dungan	Turkish	7.22	25.94 +/- 3.59	726.32+/-100.52	5.3e-13
Mongolian_outer	Dungan	Tatar_Siberian	5.02	30.44 +/- 5.96	852.32+/-166.88	5.2e-07
Mongolian_outer	Dungan	Khakass	3.46	35.66 +/- 10.29	998.48+/-288.12	0.00053
Mongolian_outer	Dungan	Armenian	6.24	28.20 +/- 4.52	789.6+/-126.56	4.3e-10
Mongolian_outer	Dungan	Ossetian	8.59	25.16 +/- 2.93	704.48+/-82.04	8.7e-18
Mongolian_outer	Dungan	Tajik	8.12	27.01 +/- 3.33	756.28+/-93.24	4.6e-16
Mongolian_outer	Dungan	French	9.71	28.40 +/- 2.93	795.2+/-82.04	2.8e-22
Mongolian_outer	Dungan	Spanish	9.1	28.21 +/- 3.10	789.88+/-86.8	9.3e-20
Mongolian_outer	Dungan	Iranian	6.75	26.63 +/- 3.95	745.64+/-110.6	1.5e-11
Mongolian_outer	Dungan	Russian	9.44	26.56 +/- 2.81	743.68+/-78.68	3.7e-21
Mongolian_outer	Turkish	Tatar_Siberian	4.3	34.21 +/- 7.95	957.88+/-222.6	1.7e-05
Mongolian_outer	Turkish	Khakass	7.64	27.74 +/- 3.63	776.72+/-101.64	2.2e-14
Mongolian_outer	Turkish	Kyrgyz_China	6.8	25.26 +/- 3.71	707.28+/-103.88	1.1e-11
Mongolian_outer	Turkish	Tajik	2.49	48.96 +/- 19.67	1370.88+/-550.76	0.013
Mongolian_outer	Tatar_Siberian	Khakass	2.97	37.45 +/- 12.62	1048.6+/-353.36	0.003
Mongolian_outer	Tatar_Siberian	Kyrgyz_China	3.03	31.44 +/- 10.39	880.32+/-290.92	0.0025
Mongolian_outer	Tatar_Siberian	Ossetian	4.67	32.45 +/- 6.94	908.6+/-194.32	3e-06
Mongolian_outer	Tatar_Siberian	Tajik	4.41	42.16 +/- 8.86	1180.48+/-248.08	1e-05
Mongolian_outer	Tatar_Siberian	French	7.63	32.59 +/- 4.27	912.52+/-119.56	2.3e-14
Mongolian_outer	Tatar_Siberian	Spanish	6.48	33.42 +/- 5.16	935.76+/-144.48	9.2e-11
Mongolian_outer	Tatar_Siberian	Iranian	5.91	35.24 +/- 5.34	986.72+/-149.52	3.4e-09
Mongolian_outer	Tatar_Siberian	Russian	7.33	26.94 +/- 3.68	754.32+/-103.04	2.4e-13
Mongolian_outer	Khakass	Kyrgyz_China	2.29	18.81 +/- 8.20	526.68+/-229.6	0.022
Mongolian_outer	Khakass	Armenian	5.63	26.79 +/- 4.76	750.12+/-133.28	1.8e-08
Mongolian_outer	Khakass	Ossetian	6.84	28.13 +/- 4.11	787.64+/-115.08	8.1e-12
Mongolian_outer	Khakass	Tajik	6.99	28.33 +/- 4.05	793.24+/-113.4	2.7e-12
Mongolian_outer	Khakass	French	9.12	28.55 +/- 2.89	799.4+/-80.92	7.3e-20
Mongolian_outer	Khakass	Spanish	9.2	28.62 +/- 3.11	801.36+/-87.08	3.7e-20
Mongolian_outer	Khakass	Iranian	7.62	28.08 +/- 3.69	786.24+/-103.32	2.5e-14
Mongolian_outer	Khakass	Russian	8.68	26.92 +/- 3.10	753.76+/-86.8	4e-18
Mongolian_outer	Kyrgyz_China	Armenian	5.57	27.30 +/- 4.90	764.4+/-137.2	2.5e-08
Mongolian_outer	Kyrgyz_China	Ossetian	7.15	25.92 +/- 3.63	725.76+/-101.64	8.6e-13
Mongolian_outer	Kyrgyz_China	Tajik	5.99	25.51 +/- 4.26	714.28+/-119.28	2.1e-09
Mongolian_outer	Kyrgyz_China	French	8.08	28.09 +/- 3.48	786.52+/-97.44	6.3e-16
Mongolian_outer	Kyrgyz_China	Spanish	8.11	27.23 +/- 3.36	762.44+/-94.08	5.1e-16
Mongolian_outer	Kyrgyz_China	Iranian	6.68	25.58 +/- 3.83	716.24+/-107.24	2.4e-11
Mongolian_outer	Kyrgyz_China	Russian	7.67	25.45 +/- 3.32	712.6+/-92.96	1.7e-14
