# Supplementary material for: Genomic Insights Into the Genetic Structure and Natural Selection of Mongolians
Source: Front Genet. 2021 Dec 8;12:735786. doi: 10.3389/fgene.2021.735786 (PMC8693022; doi:10.3389/fgene.2021.735786)
Supplement: Supplementary file 23 [file Table12.xlsx]

## Sheet: A.Yand mtDNA haplotype
Table S12. Y chromosome lineages and mtDNA lineages of Mongolians.
A.The number of Y and mt DNA haplotype of Mongolians.
mtDNA	number		y	number
A	1		NA	6
A11	1		C2b1a1b1a2a	2
A12a	1		C2b1a2a2a~	2
A12a	1		C2b1a3	1
A1a	1		C2b1a3b~	4
A1a	1		C2c1a1a1a	2
B4a1c3b	1		C2c1a2a1a1	1
B4b1c	1		C2c1b7~	1
B4c1a1	1		D1a2a1~	1
B4i1	1		I2a2a1b1a1a1a~	2
C4	1		O1b1a1a1a1b1a1	1
C4a1'5	1		O2a1c1a1a1a1a1	1
C4a1c	1		O2a1c1a1a1a1c	1
C4b	1		O2a1c1a1a1a1e1a1	1
C5a1	1		O2a2a1a1	1
C5b1a1	1		O2a2b1a1a	1
D4a3b	1		O2a2b1a1a1a1a1	1
D4j9	1		O2a2b1a2a1a2	2
D4o1	1		O2a2b1a2a1a2a1	1
D4o2	1		O2a2b1a2a1a3b2b1	2
F1a	1		O2a2b1a2a1a3b2b1a	1
F1a1d	1		O2a2b1a2b2a	1
F1b1	1		O2a2b2a2a2	1
F1b1b	1		O2a2b2b1a	1
F1c1a1	1		Q1b1a3b1a1~	1
F2a	1
G1a1a	1
G2a5	2
H5	1
M10a1a	1
M61a	1
M8a3a	1
N11a1	1
N9a	1
N9a2a	1
R1b1	1
U5a1	1
Z1a	1

## Sheet: B.mtDNA and plotype information
B. The detailed information of mtDNA and Y lineage.
Gourpname	mtDNA	end_node_snp	Y	end_node_snp
Mongolian_inner	A11	['9650']	O2a2b1a2b2a	['2764107 F728', '16922949 F2326']
Mongolian_inner	D4a3b	['7912']	O2a2b1a2a1a3b2b1	['2738239 SK1769', '2890963 FGC23844', '6963027 SK1770', '8531327 FGC23850', '15908198 FGC23854', '16835142 FGC23855', '17488850 FGC23856', '17587342 FGC23857', '17821473 F4249', '17911814 FGC23858', '21774947 FGC23862', '22068249 FGC23863', '22183799 FGC23864', '22618007 Y16779', '23280398 FGC23870', '24476155 FGC23873']
Mongolian_inner	G2a5	['16234', '14861', '13383', '15562']	C2b1a1b1a2a	['8632808 FGC28857', '15716734 F11787', '17150132 FGC28912', '17996604 FGC28922', '22092009 F13142', '22920334 FGC28959', '23243411 FGC28963']
Mongolian_inner	M8a3a	['16134']	O2a1c1a1a1a1a1	['8068096 F110', '8097388 Y21437', '8265546 Z25064', '8417164 F133', '17791467 F434', '21616774 Z25065', '22721792 CTS10716', '23482948 F646']
Mongolian_inner	D4o1	['16319', '16274', '13500', '9833']	O2a2b1a1a1a1a1	['8799343 Y20928']
Mongolian_inner	C4b	['3816']	C2c1b7~	['6653699 Z45293']
Mongolian_inner	B4c1a1	['16311', '14133']	C2b1a2a2a~	['15789078 M7644']
Mongolian_inner	G2a5	['16234', '14861', '13383', '15562']	O2a2b2b1a	['6677930 SK1776', '8536206 SK1775']
Mongolian_inner	F1b1b	['16172', '204']	NA	NA
Mongolian_mid	F1a	['16172']	O2a2b1a2a1a2	['14173991 F242', '14946079 F273', '16932715 CTS6493', '19371700 CTS10286', '19436515 CTS10401', '21127074 F563', '22821767 CTS10888', '23024318 F634', '23136102 CTS11492']
Mongolian_mid	B4b1c	['14587']	O2a2b1a2a1a2	['14173991 F242', '14946079 F273', '16932715 CTS6493', '19371700 CTS10286', '19436515 CTS10401', '21127074 F563', '22821767 CTS10888', '23024318 F634', '23136102 CTS11492']
Mongolian_mid	U5a1	['16399', '15218']	O2a2b1a2a1a2a1	['9123362 Z26109', '19529819 Z26110']
Mongolian_mid	N9a2a	['16497']	NA	NA
Mongolian_mid	N11a1	['12634']	O2a1c1a1a1a1e1a1	['7825563 Y26383', '24451243 Y26387']
Mongolian_mid	C4	['6026', '11969', '15204']	C2c1a1a1a	['7402264 F3850']
Mongolian_mid	C4a1'5	['7999']	O2a2a1a1	['2805744 CTS201']
Mongolian_mid	C5a1	['4904']	C2b1a1b1a2a	['8632808 FGC28857', '15716734 F11787', '17150132 FGC28912', '17996604 FGC28922', '22092009 F13142', '22920334 FGC28959', '23243411 FGC28963']
Mongolian_mid	A1a	['16249', '9713']	NA	NA
Mongolian_mid	B4i1	['9329', '6497']	C2b1a3b~	['9397750 F10312', '16236831 F11899', '18689874 F12521', '21104677 FGC16467', '21221551 FGC16470', '21869132 Y4630', '22814009 FGC16509']
Mongolian_mid	G1a1a	['4793']	NA	NA
Mongolian_mid	A	['16319', '16290', '4824', '235', '4248', '663']	C2c1a2a1a1	['8616847 F3748', '21423003 F3806']
Mongolian_mid	M61a	['3438', '8790', '16270', '980']	O2a2b2a2a2	['17493867 SK1783']
Mongolian_mid	A1a	['16249', '9713']	O2a1c1a1a1a1c	['2815513 F12', '9416046 F196', '18254697 F480', '23771877 PF659.2', '23771902 F660']
Mongolian_mid	B4a1c3b	['4907']	Q1b1a3b1a1~	['7358159 Y7986.2']
Mongolian_mid	C4a1c	['15607']	O2a2b1a1a	['2800495 F8', '6840710 F42']
Mongolian_outer	F1b1	['4732']	D1a2a1~	['7048870 CTS852', '8537039 F1287', '8569161 F1317', '8597871 F1335', '14337193 F1771', '14873839 F1852', '15538480 S17259', '17397409 F2465', '18887403 F2886', '18940243 F2904', '19368335 F3030']
Mongolian_outer	D4o2	['16093', '9077']	O2a2b1a2a1a3b2b1a	['22794103 FGC23868']
Mongolian_outer	D4j9	['13573']	NA	NA
Mongolian_outer	R1b1	['6683', '11122']	C2b1a2a2a~	['15789078 M7644']
Mongolian_outer	F1c1a1	['16266']	NA	NA
Mongolian_outer	C5b1a1	['1719']	I2a2a1b1a1a1a~	['15094173 Y5362']
Mongolian_outer	N9a	['16261', '12358', '12372', '16257']	C2c1a1a1a	['7402264 F3850']
Mongolian_outer	A12a	['16356', '1709', '9754']	NA	NA
Mongolian_outer	Z1a	['151', '16129', '10325']	I2a2a1b1a1a1a~	['15094173 Y5362']
Mongolian_outer	A12a	['16356', '1709', '9754']	C2b1a3	['21888793 Y4631']
Mongolian_outer	F1a1d	['11380', '16399']	O1b1a1a1a1b1a1	['7843210 Y14251', '7926414 Y13996', '8798524 Z23853', '13513077 FGC19724', '17018656 Y14013', '18414585 Z23860', '18729756 Z23861', '23140567 Z23866', '23547020 Z23845', '24420336 FGC19713']
Mongolian_outer	H5	['16304']	C2b1a3b~	['9397750 F10312', '21104677 FGC16467', '21221551 FGC16470', '21869132 Y4630', '21990058 Y4633', '22814009 FGC16509']
Mongolian_outer	M10a1a	['13135']	C2b1a3b~	['8857950 F10216', '9397750 F10312', '16236831 F11899', '21104677 FGC16467', '21221551 FGC16470', '21869132 Y4630', '21990058 Y4633', '22814009 FGC16509']
Mongolian_outer	F2a	['16203']	C2b1a3b~	['8438277 Y4541', '9397750 F10312', '13832160 F11134', '16236831 F11899', '18689874 F12521', '21104677 FGC16467', '21221551 FGC16470', '21869132 Y4630', '21990058 Y4633', '22814009 FGC16509']
