# Supplementary material for: Genomic Insights Into the Genetic Structure and Natural Selection of Mongolians
Source: Front Genet. 2021 Dec 8;12:735786. doi: 10.3389/fgene.2021.735786 (PMC8693022; doi:10.3389/fgene.2021.735786)
Supplement: Supplementary file 25 [file Table5.xlsx]

## Sheet: A.Mongolian_inner
Table S5. f4 statistics infered the different genetic affinities to previously studied Mongolian in Mongolian subpopulations, significant Z scores (|Z| >3) were highlighted in blue.
A. f4 statistics suggested the closer genetic affinity topreviously studied Mongolian_BCET in Mongolian_inner, significant Z scores (|Z| >3) were highlighted in blue.
f4(Mbuti,X;Mongolia_inner,Mongolian_BCET/BX/NHT)
	Mongolian_BCET	Mongolian_BX	Mongolian_NHT
Ami	-0.875	-8.47	-17.677
Vietnamese	-0.929	-9.495	-18.3
Miao	-1.055	-7.927	-17.835
Li	-0.406	-7.849	-17.107
Dai	-0.59	-8.538	-17.777
Han_NChina	-1.426	-8.121	-16.986
Han_Fujian	-1.667	-8.423	-17.499
Han_Henan	-1.09	-7.54	-17.029
Han_Hubei	-0.991	-8.385	-17.47
Han_Sichuan	-1.209	-8.124	-18.04
Korean	-1.463	-7.756	-17.061
Japanese	-1.029	-7.676	-16.892
Daur	-1.247	-4.021	-13.017
Tu	-1.232	-7.352	-16.344
Dongxiang	-1.043	-6.512	-13.816
Yugur	-1.014	-7.565	-16.201
Bonan	-1.055	-7.777	-15.382
Buryat	-0.303	-2.268	-7.719
Kalmyk.DG	0.078	-1.675	-6.198
Tibetan_Chamdo	-1.607	-7.117	-15.67
Tibetan_Xinlong	-1.197	-8.273	-16.88
Yi	-1.676	-8.341	-17.385
Qiang_Danba	-1.953	-7.752	-17.444
Sherpa	-1.684	-6.154	-15.076
Xibo	-0.597	-5.177	-13.98
Hezhen	-1.359	-5.301	-13.224
Oroqen	-0.087	-3.696	-10.913
Ulchi	0.053	-3.086	-10.189
Nganasan	0.391	-0.7	-5.693
Nanai	-0.274	-2.962	-10.068
Uyghur	-1.069	-2.03	-4.109
Kazakh_China	-0.673	-2.491	-6.568
Iran_GanjDareh_N	-1.358	1.19	4.638
Iran_C_SehGabi	-1.221	1.434	5.389
Turkmenistan_Gonur_BA_1	-0.926	1.394	7.302
Kazakhstan_Botai.SG	1.168	1.477	3.919
Pakistan_IA_Loebanr	-1.357	-0.199	3.66
Kyrgyzstan_TianShanHun.SG	0.114	1.575	3.703
Japan_Jomon	0.537	-3.843	-8.337
WSHG	0.775	0.972	5.215
Russia_UstIda_LN.SG	0.932	-1.743	-2.691
Russia_EBA_Yamnaya_Kalmykia.SG	-0.691	1.131	7.123
Russia_Shamanka_Eneolithic.SG	-0.57	-2.392	-8.262
Russia_BA_Okunevo.SG	0.764	0.17	1.355
Russia_Andronovo.SG	-1.041	1.807	6.812
Russia_Sintashta_MLBA.SG	-0.301	2.317	8.63
Russia_Alan.SG	0.063	1.532	7.14
Boisman_MN	0.45	-2.352	-8.852
DevilsCave_N.SG	-0.803	-3.106	-9.959
Mongolia_N_North	-0.175	-2.485	-8.623
Mongolia_N_East	0.304	-2.843	-7.542
Mongolia_LBA_4_CenterWest	0.346	-2.172	-6.143
Mongolia_LBA_3_MongunTaiga	0.135	-1.176	-0.316
Mongolia_LBA_2_Ulaanzukh	-1.028	-3.242	-8.839
Mongolia_Khovsgol_LBA	-0.346	-1.675	-6.052
Mongolia_EBA_2_Chemurchek	0.514	2.276	5.727
Mongolia_EBA_1_Ulgii	-0.739	-1.772	-5.309
Mongolia_EIA_1_SlabGrave	-0.965	-3.043	-9.095
Mongolia_EIA_4_Sagly	0.088	-0.479	1.413
Mongolia_XiongNu.SG	-1.551	-7.108	-14.621
Mongolia_XiongNu_WE.SG	-1.093	-0.621	0.333
Mongolia_IA_Xianbei	-0.269	-1.574	-6.064
Mongolia_Medieval	-0.885	-0.545	-4.321
Mongolia_Mongol	0.678	-1.306	-4.393
Nepal_Mebrak_2125BP.SG	-1.717	-5.18	-10.524
Nepal_Samdzong_1500BP.SG	-1.603	-7.096	-14.322
Nepal_Chokhopani_2700BP.SG	-1.163	-5.582	-10.232
AR_Xianbei_IA	-1.256	-1.108	-4.593
AR_EN	-0.032	0.662	-5.328
HMMH_MN	-1.153	-3.055	-5.902
WLR_MN	-0.42	-4.963	-11.931
WLR_BA	0.299	-5.062	-9.351
WLR_LN	-1.258	-6.167	-14.61
Bianbian	0.52	-3.958	-10.572
Boshan	0.393	-3.408	-12.184
Xiaogao	-0.159	-4.844	-11.643
Xiaojingshan	-0.053	-5.027	-10.827
YR_LN	-0.933	-8.135	-17.397
YR_MN	-1.962	-6.625	-14.264
YR_LBIA	-0.155	-7.019	-15.999
Upper_YR_LN	-1.243	-6.679	-14.912
Upper_YR_IA	-1.055	-5.525	-14.876
Shimao_LN	-0.087	-6.32	-13.434
Miaozigou_MN	-2.241	-3.253	-8.346
Yumin	-0.249	-3.251	-7.863
Taiwan_Gongguan	-1.698	-4.96	-10.945
Taiwan_Hanben	-1.059	-8.587	-17.912
Tanshishan	-0.499	-2.621	-9.24
Xitoucun	-0.784	-5.42	-10.608

## Sheet: B.Mongolian_mid
B. f4 statistics suggested the closer genetic affinity to previously studied Mongolian_BCET and Mongolian_BXA in Mongolian_mid, significant Z scores (|Z| >3) were highlighted in blue.
f4(Mbuti,X;Mongolia_mid,Mongolian_BCET/BX/NHT)
	Mongolian_BCET	Mongolian_BX	Mongolian_NHT
Ami	4.59	-4.939	-15.513
Vietnamese	4.552	-6.059	-16.113
Miao	4.187	-4.788	-16.025
Li	4.496	-4.762	-14.619
Dai	4.356	-5.298	-15.973
Han_NChina	3.67	-4.844	-15.478
Han_Fujian	3.832	-4.837	-15.582
Han_Henan	3.656	-4.586	-14.911
Han_Hubei	4.679	-4.747	-15.49
Han_Sichuan	3.876	-4.939	-16.138
Korean	3.47	-4.477	-15.406
Japanese	3.592	-4.623	-15.86
Daur	1.382	-2.395	-12.737
Tu	2.909	-4.734	-14.89
Dongxiang	2.603	-4.117	-12.546
Yugur	3.654	-4.638	-14.606
Bonan	3.361	-5.004	-13.852
Buryat	-0.02	-2.22	-8.874
Kalmyk.DG	0.046	-1.813	-7.436
Tibetan_Chamdo	2.429	-4.607	-14.543
Tibetan_Xinlong	3.882	-5.115	-15.473
Yi	3.265	-5.299	-15.58
Qiang_Danba	2.711	-4.743	-15.824
Sherpa	3.158	-2.888	-12.876
Xibo	2.509	-3.19	-13.552
Hezhen	0.841	-4.012	-12.889
Oroqen	1.48	-2.872	-11.471
Ulchi	0.714	-2.793	-11.16
Nganasan	-0.781	-1.724	-7.858
Nanai	0.437	-2.669	-11.482
Uyghur	-0.685	-1.829	-4.376
Kazakh_China	-0.107	-2.22	-6.939
Iran_GanjDareh_N	-1.611	1.159	5.347
Iran_C_SehGabi	-3.108	0.321	4.965
Turkmenistan_Gonur_BA_1	-2.79	0.215	6.887
Kazakhstan_Botai.SG	-0.573	0.295	3.02
Pakistan_IA_Loebanr	-2.033	-0.56	3.884
Kyrgyzstan_TianShanHun.SG	-2.458	-0.097	1.825
Japan_Jomon	2.736	-2.477	-8.029
WSHG	-1.281	-0.478	3.882
Russia_UstIda_LN.SG	-0.508	-2.902	-4.491
Russia_EBA_Yamnaya_Kalmykia.SG	-3.571	-0.822	5.505
Russia_Shamanka_Eneolithic.SG	0.06	-1.958	-9.06
Russia_BA_Okunevo.SG	-1.222	-1.375	-0.42
Russia_Andronovo.SG	-4.048	-0.1	5.183
Russia_Sintashta_MLBA.SG	-4.031	-0.027	6.012
Russia_Alan.SG	-2.076	-0.014	5.779
Boisman_MN	1.133	-2.027	-9.713
DevilsCave_N.SG	0.612	-2.142	-10.211
Mongolia_N_North	0.465	-2.168	-9.204
Mongolia_N_East	1.253	-2.422	-7.833
Mongolia_LBA_4_CenterWest	0.39	-2.267	-7.024
Mongolia_LBA_3_MongunTaiga	-0.909	-2.095	-1.44
Mongolia_LBA_2_Ulaanzukh	0.076	-2.589	-8.93
Mongolia_Khovsgol_LBA	-0.546	-1.896	-7.261
Mongolia_EBA_2_Chemurchek	-2.364	0.267	3.555
Mongolia_EBA_1_Ulgii	-1.309	-2.356	-6.423
Mongolia_EIA_1_SlabGrave	-0.553	-2.848	-9.872
Mongolia_EIA_4_Sagly	-1.947	-2.078	-0.378
Mongolia_XiongNu.SG	3.709	-3.628	-11.841
Mongolia_XiongNu_WE.SG	-1.33	-0.71	0.288
Mongolia_IA_Xianbei	0.578	-1.028	-5.607
Mongolia_Medieval	-0.509	-0.204	-4.404
Mongolia_Mongol	0.389	-1.705	-5.607
Nepal_Mebrak_2125BP.SG	1.588	-2.74	-8.495
Nepal_Samdzong_1500BP.SG	1.995	-4.612	-12.441
Nepal_Chokhopani_2700BP.SG	0.994	-4.143	-9.496
AR_Xianbei_IA	-1.53	-1.29	-5.569
AR_EN	0.148	0.827	-5.891
HMMH_MN	-0.436	-2.686	-6.276
WLR_MN	1.63	-3.698	-12.084
WLR_BA	2.356	-4.019	-9.141
WLR_LN	1.99	-4.167	-13.427
Bianbian	3.427	-2.23	-9.796
Boshan	3.127	-1.665	-11.352
Xiaogao	1.61	-3.89	-11.091
Xiaojingshan	2.089	-3.721	-10.15
YR_LN	3.331	-5.383	-16.124
YR_MN	1.755	-4.246	-12.959
YR_LBIA	4.377	-4.034	-14.102
Upper_YR_LN	3.694	-3.404	-12.383
Upper_YR_IA	3.13	-2.78	-13.338
Shimao_LN	3.437	-3.952	-12.591
Miaozigou_MN	0.596	-1.443	-6.702
Yumin	1.501	-2.2	-7.548
Taiwan_Gongguan	1.972	-2.5	-9.161
Taiwan_Hanben	4.564	-5.043	-15.433
Tanshishan	1.101	-1.58	-8.637
Xitoucun	2.909	-3.244	-8.296

## Sheet: C.Mongolian_outer
C. f4 statistics suggested the closer genetic affinity to previously studied Mongolian_BX in Mongolian_outer significant Z scores (|Z| >3) were highlighted in blue.
f4(Mbuti,X;Mongolia_outer,Mongolian_BCET/BX/NHT)
	Mongolian_BCET	Mongolian_BX	Mongolian_NHT
Ami	9.329	-1.292	-11.255
Vietnamese	9.197	-2.194	-11.695
Miao	8.32	-1.536	-12.185
Li	8.263	-1.666	-10.86
Dai	9.08	-1.714	-11.74
Han_NChina	8.149	-1.385	-11.353
Han_Fujian	8.419	-1.184	-11.249
Han_Henan	7.945	-1.029	-10.815
Han_Hubei	9.509	-0.915	-10.509
Han_Sichuan	8.446	-1.341	-11.973
Korean	6.935	-1.571	-11.738
Japanese	7.352	-1.466	-11.806
Daur	3.446	-0.681	-10.709
Tu	6.762	-1.569	-10.903
Dongxiang	6.036	-1.374	-9.216
Yugur	7.235	-1.594	-11.253
Bonan	7.01	-2.001	-10.201
Buryat	0.352	-1.855	-8.646
Kalmyk.DG	0.444	-1.503	-6.994
Tibetan_Chamdo	6.102	-1.716	-10.969
Tibetan_Xinlong	7.982	-1.738	-11.589
Yi	7.459	-1.99	-11.624
Qiang_Danba	6.945	-1.301	-11.816
Sherpa	5.464	-0.891	-10.403
Xibo	5.522	-0.648	-10.61
Hezhen	3.625	-1.715	-10.294
Oroqen	2.938	-1.585	-10.062
Ulchi	1.46	-2.111	-10.704
Nganasan	-1.258	-2.053	-8.468
Nanai	1.604	-1.612	-10.242
Uyghur	0.372	-1.02	-3.364
Kazakh_China	1.058	-1.313	-5.899
Iran_GanjDareh_N	-3.972	-0.555	3.049
Iran_C_SehGabi	-3.239	0.08	4.306
Turkmenistan_Gonur_BA_1	-3.462	-0.432	6.074
Kazakhstan_Botai.SG	-1.487	-0.412	1.976
Pakistan_IA_Loebanr	-2.79	-1.197	2.878
Kyrgyzstan_TianShanHun.SG	-2.747	-0.456	1.263
Japan_Jomon	5.006	-0.745	-6.058
WSHG	-2.193	-1.353	2.677
Russia_UstIda_LN.SG	0.85	-1.884	-3.224
Russia_EBA_Yamnaya_Kalmykia.SG	-4.427	-1.575	4.125
Russia_Shamanka_Eneolithic.SG	0.618	-1.497	-8.768
Russia_BA_Okunevo.SG	-1.103	-1.326	-0.329
Russia_Andronovo.SG	-3.852	-0.141	4.854
Russia_Sintashta_MLBA.SG	-3.613	0.055	6.045
Russia_Alan.SG	-2.334	-0.235	5.743
Boisman_MN	1.506	-1.624	-9.32
DevilsCave_N.SG	2.201	-0.833	-8.685
Mongolia_N_North	1.165	-1.559	-8.484
Mongolia_N_East	1.988	-1.79	-6.981
Mongolia_LBA_4_CenterWest	0.651	-2.027	-6.85
Mongolia_LBA_3_MongunTaiga	-0.436	-1.713	-0.977
Mongolia_LBA_2_Ulaanzukh	0.967	-1.834	-8.011
Mongolia_Khovsgol_LBA	0.386	-1.169	-6.165
Mongolia_EBA_2_Chemurchek	-3.555	-0.694	2.268
Mongolia_EBA_1_Ulgii	-0.712	-1.864	-6.093
Mongolia_EIA_1_SlabGrave	0.718	-1.826	-9.026
Mongolia_EIA_4_Sagly	-1.683	-1.843	-0.178
Mongolia_XiongNu.SG	6.717	-1.353	-9.222
Mongolia_XiongNu_WE.SG	-1.161	-0.673	0.327
Mongolia_IA_Xianbei	1.101	-0.597	-5.45
Mongolia_Medieval	0.353	0.396	-3.587
Mongolia_Mongol	1.049	-1.149	-4.905
Nepal_Mebrak_2125BP.SG	3.261	-1.308	-6.971
Nepal_Samdzong_1500BP.SG	5.008	-1.967	-9.4
Nepal_Chokhopani_2700BP.SG	3.093	-2.351	-7.296
AR_Xianbei_IA	-0.533	-0.602	-4.559
AR_EN	1.106	1.61	-4.915
HMMH_MN	0.909	-1.545	-4.78
WLR_MN	3.611	-1.98	-9.874
WLR_BA	4.42	-2.147	-6.369
WLR_LN	5.371	-1.399	-9.006
Bianbian	4.678	-1.087	-8.253
Boshan	5.818	0.576	-7.826
Xiaogao	5.142	-1.407	-8.008
Xiaojingshan	5.056	-1.314	-7.049
YR_LN	7.655	-1.808	-11.961
YR_MN	5.692	-1.542	-9.633
YR_LBIA	7.782	-1.107	-10.384
Upper_YR_LN	6.664	-0.953	-9.306
Upper_YR_IA	6.504	-0.212	-9.407
Shimao_LN	6.873	-1.105	-8.378
Miaozigou_MN	2.51	-0.036	-4.698
Yumin	3.307	-0.805	-5.578
Nepal_Samdzong_1500BP.SG	5.008	-1.967	-9.4
Nepal_Chokhopani_2700BP.SG	3.093	-2.351	-7.296
Taiwan_Gongguan	4.575	-0.281	-6.178
Taiwan_Hanben	9.441	-1.066	-10.321
Tanshishan	3.717	0.311	-6.39
Xitoucun	5.843	-1.131	-5.62
