# Supplementary material for: Genomic Insights Into the Genetic Structure and Natural Selection of Mongolians
Source: Front Genet. 2021 Dec 8;12:735786. doi: 10.3389/fgene.2021.735786 (PMC8693022; doi:10.3389/fgene.2021.735786)
Supplement: Supplementary file 28 [file Table13.xlsx]

## Sheet: A.Monglian(-logp>4)
Table S13. The detailed iHS information of Mongolian and three subgroups(A-D) and the highest negative logical p values of ( southern Alatic vs Mongolian) and p values of ( southern Tibetan-Burman vs Mongolian)(E-F)
A. The highest negative logical p values of iHS of Mongolian were showed.EAS(East Aisan), AMR(American), AFR(African),EUR(European),SAS(Southeast Asian).
SNPID	CHR	POSITION	Ref/Alt	Linear closest gene	alleles_gmaf	alleles_EAS	alleles_AMR	alleles_AFR	alleles_EUR	alleles_SAS	IHS	LOGPVALUE
rs75197161	1	94520398	C/T	ABCA4	T,0.0133786	0.0347	0.0447	0.0008	0	0	4.10868	4.40019
rs2793837	1	120428635	A/G		A,0.116014	0.8681	0.8559	0.9788	0.831	0.8466	-5.16741	6.6246
rs2274616	1	145536082	G/A	ITGA10	A,0.116214	0.0704	0.1383	0.0961	0.1441	0.1462	3.90809	4.03139
rs12401622	1	145548864	C/T		T,0.116613	0.0704	0.1383	0.0961	0.1451	0.1472	3.90809	4.03139
rs11264275	1	154825270	T/G	KCNN3	T,0.409744	0.9573	0.6715	0.2209	0.494	0.7526	-4.65933	5.49861
rs4845404	1	155007293	C/T	DCST1,DCST2	C,0.434105	0.8819	0.5922	0.4266	0.3588	0.6227	-4.41275	4.99112
rs11264300	1	155019710	A/C	DCST1,LOC100505666	A,0.445487	0.8849	0.5865	0.3858	0.3569	0.6227	-4.2578	4.6852
rs13396431	2	8990247	G/A		A,0.294728	0.0585	0.1787	0.5454	0.2942	0.2822	-4.75251	5.697
rs6723332	2	17561906	C/T		C,0.422324	0.1359	0.6153	0.8169	0.7097	0.547	-3.92623	4.06405
rs232578	2	38385902	G/A	CYP1B1-AS1	A,0.42472	0.1419	0.3617	0.7269	0.3926	0.3855	-4.10531	4.39387
rs12617075	2	86630192	A/G		G,0.445887	0.7847	0.5389	0.174	0.4254	0.4192	-4.13216	4.44446
rs13410305	2	108912673	C/A	SULT1C2	A,0.436102	0.7579	0.4121	0.5348	0.162	0.2699	-4.53095	5.23122
rs4149423	2	108916044	A/G	SULT1C2	G,0.386981	0.7609	0.3919	0.3533	0.1571	0.2802	-4.41935	5.00438
rs12620050	2	108919798	G/A	SULT1C2	A,0.409545	0.7589	0.4035	0.4334	0.159	0.2791	-4.20662	4.58634
rs1879494	2	108938515	C/A	SULT1C2P1	A,0.440495	0.128	0.3429	0.6233	0.3847	0.6421	-4.88163	5.97793
rs12477830	2	108938735	A/G	SULT1C2P1	G,0.292332	0.8581	0.3919	0.053	0.1581	0.1002	-5.55132	7.54741
rs12476238	2	108940336	T/C	SULT1C2P1	C,0.294928	0.8641	0.389	0.0628	0.1551	0.0992	-5.40047	7.17739
rs17036146	2	108946069	G/A	SULT1C2P1	A,0.204673	0.0556	0.1282	0.3147	0.2306	0.2372	-4.04445	4.28029
rs6709978	2	108946860	A/C	SULT1C2P1	A,0.483427	0.9147	0.6167	0.3782	0.33	0.4141	-4.16345	4.50379
rs973507	2	108950420	C/T	SULT1C2P1	T,0.320687	0.0754	0.1182	0.7564	0.1938	0.2587	-4.47985	5.1267
rs730631	2	108950832	T/G	SULT1C2P1	G,0.321086	0.0744	0.1182	0.7564	0.1938	0.2618	-4.47985	5.1267
rs10167564	2	108988625	G/A		A,0.404153	0.1091	0.1758	0.826	0.2644	0.4438	-3.95525	4.1166
rs922452	2	109543883	C/T	EDAR	T,0.277157	0.9127	0.4078	0.0484	0.0119	0.1115	-3.93641	4.08245
rs260674	2	109599256	G/A	EDAR	G,0.366414	0.1984	0.562	0.6649	0.8519	0.8661	-4.28203	4.73237
rs17034770	2	109616376	T/C		C,0.297724	0.8155	0.4395	0.0877	0.1252	0.1247	-4.77429	5.7439
rs2969324	2	177429184	T/C		C,0.48143	0.0744	0.4323	0.7262	0.5308	0.5542	-4.19962	4.5729
rs10164810	2	177615308	A/G		A,0.403554	0.131	0.6138	0.7897	0.7932	0.6002	-3.921	4.05461
rs11889984	2	177633313	T/C		C,0.429113	0.9067	0.3559	0.1619	0.2545	0.5297	-4.10014	4.38415
rs17819328	3	12489342	T/G		G,0.489816	0.9087	0.4092	0.1581	0.4115	0.6442	-4.21534	4.60311
rs4682765	3	45125566	C/T	CDCP1	T,0.353235	0.7401	0.3617	0.0121	0.2455	0.5204	-4.24969	4.66946
rs6549722	3	75373177	A/G		G,0.370807	0.2431	0.3184	0.7466	0.1004	0.3098	-3.92161	4.05571
rs76059689	3	131798394	G/T		T,0.0247604	0.0427	0.0432	0.0038	0.0328	0.0133	3.92137	4.05529
rs3135872	4	1802278	A/G	FGFR3	G,0.212061	0.0685	0.1383	0.3918	0.17	0.2127	-4.19642	4.56676
rs7696497	4	7536746	C/T	SORCS2	T,0.457268	0.8929	0.4006	0.0953	0.3936	0.6033	-4.17922	4.53386
rs9997912	4	41790600	A/G		G,0.473642	0.1964	0.4438	0.7345	0.4314	0.4714	-4.06089	4.31081
rs6826460	4	149605653	A/G		A,0.404353	0.3194	0.4914	0.9009	0.7336	0.3998	-4.24395	4.65833
rs11730206	4	160338309	T/G		G,0.41274	0.7956	0.3602	0.0938	0.3917	0.5082	-4.10938	4.40151
rs4690942	4	160355746	G/A		A,0.410743	0.7907	0.3847	0.0976	0.3718	0.501	-4.20054	4.57466
rs702543	5	58842774	C/T	PDE4D	T,0.453874	0.6329	0.5389	0.0643	0.5706	0.6155	-4.01169	4.21979
rs4267862	5	113624228	T/C		C,0.377196	0.8105	0.317	0.1921	0.1342	0.4734	-3.97383	4.15042
rs79952692	5	125340459	G/A		A,0.0595048	0.0853	0.0115	0.0257	0.0537	0.1186	3.95179	4.11031
rs4496782	6	26184617	T/C	HIST1H2BE	C,0.298922	0.1607	0.2334	0.5098	0.2406	0.2628	-4.12123	4.42382
rs806794	6	26200677	A/G	HIST1H2BF,HIST1H3D,HIST1H2AD	G,0.463858	0.7599	0.4452	0.3843	0.3012	0.4468	-4.24078	4.65219
rs2893820	6	26295686	G/A		A,0.415335	0.7738	0.4726	0.0666	0.341	0.5532	-3.96086	4.12679
rs12199613	6	26367218	C/T	BTN3A2	T,0.344449	0.2202	0.304	0.4281	0.3966	0.3344	-5.25905	6.83923
rs2073526	6	26374658	G/A	BTN3A2,LOC101928771	G,0.416534	0.3304	0.4683	0.9531	0.5885	0.4213	-5.23801	6.78964
rs13218591	6	26376832	T/C	BTN3A2,LOC101928771	C,0.27496	0.1339	0.2421	0.354	0.2922	0.319	-4.16554	4.50778
rs742090	6	26415637	A/C	BTN3A1	A,0.430112	0.3373	0.4813	0.9054	0.5616	0.4274	-4.73318	5.65554
rs1407045	6	26476155	A/G	BTN2A1,LOC285819	G,0.450879	0.6964	0.5317	0.0938	0.4513	0.6227	-4.501	5.16982
rs9379968	6	27244590	G/A		G,0.483027	0.2599	0.4611	0.8548	0.5119	0.3701	-4.57761	5.3276
rs60213092	6	29387609	G/A		A,0.0648962	0.0804	0.0317	0.1263	0.008	0.0481	4.02876	4.25126
rs6933331	6	29495280	G/A	LINC01015	A,0.0790735	0.129	0.0418	0.1233	0.0119	0.0634	4.50093	5.16968
rs16895022	6	29501220	G/A	LINC01015	A,0.0411342	0.0823	0.0058	0.0514	0.003	0.0491	4.47818	5.1233
rs77941346	6	29510703	T/C		C,0.0115815	0.0347	0	0	0	0.0235	4.63994	5.45778
rs3025657	6	29511216	A/C		C,0.0790735	0.129	0.0418	0.1233	0.0119	0.0634	4.63994	5.45778
rs60219685	6	29511556	A/G		G,0.0786741	0.129	0.0418	0.1218	0.0119	0.0634	4.75436	5.70098
rs16895070	6	29521557	T/C	UBD	C,0.198682	0.1488	0.1052	0.4766	0.0268	0.1176	4.30202	4.77148
rs6915177	6	29522588	C/T	UBD	T,0.198482	0.1488	0.1052	0.4758	0.0268	0.1176	4.30202	4.77148
rs7757931	6	29523670	C/A	UBD	A,0.199681	0.1488	0.1052	0.4758	0.0268	0.1237	4.30202	4.77148
rs2076486	6	29523872	A/G	UBD	G,0.199681	0.1488	0.1052	0.4758	0.0268	0.1237	4.30202	4.77148
rs2076484	6	29524003	A/G	UBD	G,0.199681	0.1488	0.1052	0.4758	0.0268	0.1237	4.30202	4.77148
rs64036	6	29527267	C/A	UBD	A,0.164137	0.1399	0.0893	0.3949	0.0258	0.0726	4.43104	5.02789
rs2272991	6	29527599	T/C	UBD	C,0.199681	0.1488	0.1052	0.4758	0.0268	0.1237	4.43104	5.02789
rs362535	6	29527621	T/C	UBD	C,0.0363419	0.0823	0.0043	0.0348	0.002	0.0491	5.10911	6.48988
rs362532	6	29530413	A/G		G,0.129992	0.1379	0.0749	0.2481	0.0139	0.1207	5.06183	6.3817
rs362531	6	29530455	G/A		A,0.115815	0.1379	0.0605	0.2035	0.0119	0.1207	5.06183	6.3817
rs3025650	6	29542947	T/C		C,0.10024	0.0833	0.0893	0.1785	0.0696	0.0511	4.73025	5.64927
rs29243	6	29599102	G/A	GABBR1	A,0.0617013	0.0833	0.0259	0.1067	0.0189	0.0481	3.90463	4.02517
rs2071652	6	29635317	C/T	MOG	T,0.0714856	0.119	0.0331	0.0666	0.0378	0.091	3.93022	4.07125
rs9258206	6	29704237	G/A	HLA-F-AS1,HLA-F	A,0.096845	0.123	0.0403	0.1649	0.0288	0.0879	4.60845	5.39181
rs9258213	6	29706691	T/C	HLA-F-AS1,HLA-F	C,0.121006	0.1319	0.0879	0.1702	0.0497	0.1401	4.5326	5.23461
rs9258220	6	29711041	C/T	HLA-F-AS1	T,0.120807	0.1319	0.0879	0.1702	0.0497	0.1391	4.4659	5.09837
rs9258266	6	29725452	C/T		T,0.0878594	0.1071	0.0418	0.1392	0.0328	0.0879	4.50641	5.1809
rs9258273	6	29729350	A/G		G,0.0878594	0.1071	0.0432	0.1384	0.0328	0.0879	4.52207	5.21299
rs11756053	6	29733678	A/G		G,0.104433	0.0804	0.0519	0.2481	0.0278	0.0511	3.89302	4.00436
rs11753872	6	29736942	C/A		A,0.0970447	0.0774	0.0346	0.2352	0.0249	0.0491	3.89375	4.00566
rs7760172	6	29830074	T/C		C,0.0822684	0.1131	0.0706	0.1104	0.0338	0.0706	4.32453	4.81571
rs11965452	6	30011802	C/A	ZNRD1-AS1	A,0.125399	0.1171	0.0677	0.2443	0.0298	0.1125	4.25784	4.68527
rs3757328	6	30028352	G/A	ZNRD1,ZNRD1-AS1	A,0.125399	0.1171	0.0677	0.2443	0.0298	0.1125	4.83202	5.86918
rs3757333	6	30028606	C/A	ZNRD1,ZNRD1-AS1	A,0.125399	0.1171	0.0677	0.2443	0.0298	0.1125	4.85616	5.92197
rs3807031	6	30033884	C/A	PPP1R11,ZNRD1	A,0.185903	0.244	0.2536	0.1157	0.2276	0.1299	3.89837	4.01393
rs11965379	6	30041509	C/T	RNF39	T,0.149561	0.1528	0.134	0.2489	0.0447	0.1309	3.97935	4.16049
rs11965540	6	30042057	G/A	RNF39	A,0.14996	0.1548	0.134	0.2489	0.0447	0.1309	3.9739	4.15056
rs12663534	6	30047301	A/C		C,0.131789	0.1339	0.1095	0.2209	0.0378	0.1217	3.98218	4.16566
rs79828868	6	30103403	A/C	TRIM40	C,0.0539137	0.0575	0.0231	0.1044	0.0149	0.044	4.28131	4.73097
rs3130376	6	30323109	G/A		A,0.0623003	0.0129	0.0461	0.1225	0.0954	0.0092	4.6503	5.47958
rs60785820	6	30334999	G/A		A,0.0567093	0.0615	0.0231	0.0991	0.0209	0.0552	5.19688	6.69322
rs970270	6	30347306	G/A		A,0.139377	0.1667	0.1945	0.0794	0.1948	0.0961	5.25329	6.82563
rs7744914	6	30348247	G/A		A,0.0567093	0.0615	0.0231	0.0991	0.0209	0.0552	6.11699	9.02065
rs28780099	6	30351417	A/G		G,0.0585064	0.0179	0.0317	0.0348	0.0656	0.1442	4.19659	4.56709
rs35102994	6	30359293	A/G		G,0.139377	0.1647	0.1945	0.0802	0.1948	0.0971	4.76654	5.7272
rs17475879	6	30364508	C/T		T,0.0632987	0.0377	0.0317	0.0371	0.0656	0.1452	4.30752	4.78226
rs1034322	6	30368854	C/T		T,0.111621	0.0952	0.196	0.0968	0.162	0.0368	4.71118	5.60855
rs1592415	6	30377906	T/G		G,0.109625	0.0952	0.1931	0.0908	0.162	0.0368	4.02345	4.24144
rs17195173	6	30414088	G/A		A,0.0289537	0.0139	0.0159	0.0719	0.0159	0.0092	4.82796	5.86031
rs1076832	6	30419831	C/A		A,0.114018	0.0952	0.1945	0.1082	0.161	0.0358	4.1706	4.51742
rs60337024	6	30576801	G/A	PPP1R10	A,0.028155	0.0149	0.0144	0.0696	0.0159	0.0082	4.15477	4.4873
rs147403319	6	30725871	A/G		G,0.0223642	0.0208	0.0043	0.0091	0.0169	0.0603	4.50368	5.17531
rs6926530	6	30730267	A/G		G,0.090655	0.0804	0.0418	0.1952	0.0328	0.0542	3.97931	4.16043
rs77892262	6	30738211	C/T		T,0.0710863	0.0625	0.0418	0.1407	0.0338	0.045	3.98242	4.1661
rs73432800	6	30738600	A/G		G,0.0319489	0.0208	0.0072	0.0431	0.0189	0.0593	3.94392	4.09604
rs117248466	6	30738718	C/T		T,0.00878594	0.0159	0.0043	0	0.0169	0.0082	4.7649	5.72365
rs78689026	6	30740038	G/A		A,0.0738818	0.0635	0.0418	0.149	0.0348	0.046	3.96514	4.13458
rs73434608	6	30740256	G/A		A,0.0323482	0.0208	0.0072	0.0431	0.0209	0.0593	3.92996	4.07079
rs143760852	6	30746498	C/T		T,0.0217652	0.0208	0.0058	0.0068	0.0169	0.0593	4.57508	5.32236
rs57817411	6	30769496	A/C		C,0.0413339	0.0149	0.0303	0.0938	0.0378	0.0092	4.9619	6.1561
rs9262207	6	30773972	G/A		A,0.067492	0.0645	0.0389	0.1278	0.0338	0.044	4.27527	4.71918
rs73437885	6	30778283	T/C		C,0.0455272	0.0149	0.036	0.1021	0.0427	0.0102	4.0707	4.32908
rs9262215	6	30787128	C/T	LINC00243	T,0.067492	0.0645	0.0389	0.1278	0.0338	0.044	4.30428	4.7759
rs57065637	6	30788606	T/C	LINC00243	C,0.0447284	0.0149	0.0317	0.1014	0.0427	0.0102	4.3169	4.80069
rs9262216	6	30789694	T/G	LINC00243	G,0.067492	0.0645	0.0389	0.1278	0.0338	0.044	4.32021	4.80722
rs1264350	6	30796545	T/C	LINC00243	C,0.0427316	0.0149	0.0331	0.053	0.0974	0.0082	5.10131	6.47196
rs9262218	6	30797215	C/T	LINC00243	T,0.0650958	0.0645	0.0375	0.1218	0.0308	0.044	3.96584	4.13586
rs112100248	6	30798476	C/T	LINC00243	T,0.0329473	0.0208	0.0159	0.0325	0.0278	0.0634	4.28485	4.73788
rs11757306	6	30807058	T/C		C,0.0684904	0.0367	0.0418	0.1324	0.0239	0.0798	4.282	4.73231
rs9262222	6	30807735	T/G		G,0.0369409	0.0645	0.0159	0.0408	0.0149	0.0409	4.60066	5.37556
rs1132408	6	30881103	C/A	VARS2,GTF2H4	A,0.013778	0.0149	0.0072	0.0166	0.0179	0.0092	3.94982	4.10675
rs3095152	6	30899650	G/A	SFTA2	A,0.0485224	0.0198	0.0303	0.0408	0.0974	0.0511	4.49392	5.15537
rs73727137	6	30902798	C/T		T,0.013778	0.0149	0.0072	0.0166	0.0179	0.0092	4.44654	5.05916
rs2844700	6	30912900	G/A	DPCR1	A,0.0399361	0.0645	0.0159	0.053	0.0149	0.0399	4.92553	6.07503
rs3132581	6	30913458	G/A	DPCR1	A,0.0385383	0.0159	0.0288	0.0386	0.0964	0.0092	4.61759	5.41091
rs2247178	6	30916718	G/A	DPCR1	A,0.0397364	0.0635	0.0159	0.053	0.0149	0.0399	4.90037	6.01928
rs3094086	6	30919391	G/A	DPCR1	A,0.0385383	0.0159	0.0288	0.0386	0.0964	0.0092	4.58958	5.35249
rs3132580	6	30920124	G/A	DPCR1	A,0.0383387	0.0159	0.0288	0.0378	0.0964	0.0092	4.78126	5.75895
rs6928738	6	30931059									4.33986	4.84597
rs17189826	6	30940226	G/A		A,0.0167732	0.0149	0.0043	0.028	0.0199	0.0092	5.12777	6.53285
rs3869095	6	30980015	G/A	MUC22	A,0.119808	0.0784	0.0605	0.2231	0.1203	0.0644	4.22226	4.61643
rs12211072	6	30982948	G/A	MUC22	A,0.119609	0.0784	0.0605	0.2231	0.1193	0.0644	4.27522	4.71908
rs12215548	6	30986644	T/C	MUC22	C,0.119609	0.0784	0.0605	0.2231	0.1193	0.0644	4.74254	5.6756
rs12208652	6	30987170	C/A	MUC22	A,0.116813	0.0784	0.0605	0.2126	0.1193	0.0644	4.45964	5.08568
rs6928038	6	30994283	G/A	MUC22	A,0.0505192	0.0635	0.0101	0.1082	0.002	0.0378	6.37636	9.74148
rs79118933	6	31005354	A/C		C,0.029353	0.0595	0.0043	0.0272	0.0149	0.0337	6.18529	9.20768
rs12196019	6	31005483	C/A		A,0.023762	0.0149	0.013	0.0378	0.0358	0.0092	5.9155	8.48033
rs9262556	6	31005713	C/T		T,0.0483227	0.0774	0.0403	0.0371	0.0378	0.0501	6.32758	9.60375
rs12197587	6	31005774	G/A		A,0.023762	0.0149	0.013	0.0378	0.0358	0.0092	5.95196	8.57684
rs13212987	6	31006776	G/A		A,0.023762	0.0149	0.013	0.0378	0.0358	0.0092	5.95196	8.57684
rs9262558	6	31006994	C/T		T,0.0483227	0.0774	0.0403	0.0371	0.0378	0.0501	6.59801	10.3802
rs9262559	6	31007304	T/C		C,0.0483227	0.0774	0.0403	0.0371	0.0378	0.0501	5.71212	7.95242
rs76610133	6	31007530	C/T		T,0.0295527	0.0605	0.0043	0.0272	0.0149	0.0337	5.71212	7.95242
rs12201301	6	31007557	G/A		A,0.023762	0.0149	0.013	0.0378	0.0358	0.0092	5.34299	7.03893
rs9262560	6	31008626	C/T		T,0.0483227	0.0774	0.0403	0.0371	0.0378	0.0501	5.63147	7.74792
rs13191523	6	31009094	A/G		G,0.023762	0.0149	0.013	0.0378	0.0358	0.0092	5.2796	6.88785
rs75940666	6	31009416	C/T		T,0.0295527	0.0605	0.0043	0.0272	0.0149	0.0337	5.60739	7.68739
rs10456390	6	31012256	C/T		T,0.023762	0.0149	0.013	0.0378	0.0358	0.0092	5.12072	6.5166
rs9262570	6	31012485	C/T		T,0.038139	0.0605	0.0303	0.0356	0.0278	0.0348	5.49743	7.41414
rs12211068	6	31012994	G/T		T,0.0267572	0.0149	0.0159	0.0446	0.0398	0.0092	4.29574	4.75917
rs2523868	6	31016114	C/T		T,0.0425319	0.0615	0.0115	0.0484	0.0298	0.0501	4.74663	5.68438
rs9262601	6	31019970	A/G	HCG22	G,0.134585	0.0873	0.1153	0.1513	0.1809	0.1268	4.38987	4.94531
rs62399060	6	31031435	C/T		T,0.0295527	0.0605	0.0058	0.0272	0.0139	0.0337	4.53147	5.2323
rs62399065	6	31040415	A/G		G,0.029353	0.0595	0.0058	0.0272	0.0139	0.0337	4.38832	4.94222
rs62399066	6	31040553	G/A		A,0.0295527	0.0605	0.0058	0.0272	0.0139	0.0337	4.39927	4.9641
rs62398706	6	31047662	A/G		G,0.0299521	0.0605	0.0058	0.028	0.0149	0.0337	4.64047	5.4589
rs28732092	6	31052632	G/T		T,0.0670927	0.0337	0.0331	0.0499	0.0865	0.1288	4.19332	4.56083
rs12202207	6	31053843	C/T		T,0.0119808	0.0149	0.0043	0.0015	0.0288	0.0112	5.07576	6.41347
rs11756797	6	31077468	T/G	C6orf15	G,0.0323482	0.0605	0.0086	0.0356	0.0149	0.0337	5.03768	6.32679
rs116399318	6	31078664	T/C	C6orf15	C,0.0267572	0.0149	0.0144	0.0477	0.0358	0.0102	5.24765	6.81234
rs2270190	6	31080586	A/G	C6orf15	G,0.13119	0.1081	0.062	0.1074	0.1024	0.2658	4.51074	5.18975
rs33941312	6	31084191	T/C	CDSN,PSORS1C1	C,0.0119808	0.0149	0.0058	0.0008	0.0288	0.0112	5.60855	7.6903
rs1265045	6	31085340		CDSN,PSORS1C1							4.22291	4.61769
rs3132550	6	31086048		CDSN,PSORS1C1							4.53951	5.24884
rs9263708	6	31095270	T/C	PSORS1C1	C,0.0990415	0.0625	0.0764	0.1082	0.1809	0.0562	5.235	6.78255
rs2233954	6	31105672	G/A	PSORS1C1,PSORS1C2	A,0.0792732	0.1925	0.0202	0.0696	0.0417	0.0562	4.49924	5.16623
rs2233947	6	31107055	C/T	PSORS1C1,PSORS1C2	T,0.0251597	0.0605	0	0.0234	0.003	0.0317	5.6586	7.81641
rs1265093	6	31107187	G/A	PSORS1C1,PSORS1C2	A,0.271965	0.3472	0.3545	0.1861	0.2763	0.2474	4.03238	4.25795
rs2233940	6	31107922	C/T	PSORS1C1,PSORS1C2	T,0.0119808	0.0149	0.0043	0.0023	0.0278	0.0112	5.48442	7.38214
rs9263733	6	31108829	C/T	PSORS1C2,PSORS1C1,CCHCR1	T,0.0469249	0.0605	0.0389	0.0552	0.0398	0.0348	4.8059	5.81232
rs130079	6	31112737	C/A	CCHCR1	A,0.141773	0.0377	0.1383	0.1649	0.2018	0.1585	3.95553	4.11711
rs1265075	6	31113113	C/A	CCHCR1	A,0.0579073	0.1171	0.1037	0.0061	0.0746	0.0174	5.78391	8.13677
rs1265070	6	31115207	C/T	CCHCR1	T,0.166733	0.2976	0.2262	0.1498	0.1302	0.0501	4.29714	4.76191
rs1265110	6	31119422	C/T	CCHCR1	T,0.182508	0.3046	0.2305	0.152	0.1302	0.1176	4.02403	4.24252
rs71563311	6	31136994	C/A	POU5F1	A,0.0119808	0.0149	0.0043	0.0023	0.0278	0.0112	5.15064	6.5857
rs41257954	6	31138310	C/T	POU5F1	T,0.0117812	0.0149	0.0043	0.0015	0.0278	0.0112	5.16713	6.62394
rs12215963	6	31138619	A/G	POU5F1	G,0.0139776	0.0149	0.0072	0.0061	0.0308	0.0112	5.15993	6.60723
rs28397284	6	31166936	T/C	HCG27	C,0.151158	0.2113	0.1844	0.1543	0.168	0.044	3.99031	4.18055
rs11961983	6	31168483	A/G	HCG27	G,0.151158	0.2113	0.1844	0.1543	0.168	0.044	4.27138	4.71159
rs17191181	6	31171876	C/T	HCG27	T,0.157149	0.2153	0.1945	0.1634	0.173	0.046	4.09804	4.38021
rs36001438	6	31186378	G/A		A,0.0121805	0.0149	0.0043	0.0023	0.0288	0.0112	5.16608	6.62151
rs9264021	6	31195485	C/T		T,0.1248	0.0724	0.1081	0.1611	0.1272	0.1391	4.1689	4.51417
rs10947158	6	31195616	G/A		A,0.0587061	0.1786	0.0836	0.0061	0.0159	0.0327	3.97605	4.15447
rs9264039	6	31196591	G/A		A,0.0692891	0.0605	0.0663	0.0877	0.0636	0.0613	4.84426	5.8959
rs3868078	6	31199164	C/T		T,0.124601	0.0724	0.1066	0.1611	0.1272	0.1391	4.08103	4.34837
rs4084090	6	31218835	A/G		G,0.107628	0.0685	0.0908	0.149	0.0805	0.1319	4.59801	5.37003
rs41561913	6	31238793	G/A		A,0.0489217	0.0427	0.0461	0.0212	0.0308	0.1135	3.93143	4.07344
rs9357121	6	31240479	T/G	HLA-C,LOC101929772	G,0.0692891	0.1905	0.0994	0.0076	0.0368	0.0399	4.95787	6.14709
rs5009853	6	31240636	C/T	HLA-C,LOC101929772	T,0.0489217	0.0427	0.0461	0.0212	0.0308	0.1135	5.28338	6.8968
rs7454567	6	31240826	G/A	LOC101929772	A,0.0489217	0.0427	0.0461	0.0212	0.0308	0.1135	5.22382	6.75629
rs7454526	6	31240884	A/G	LOC101929772	G,0.0491214	0.0427	0.0461	0.0212	0.0308	0.1145	5.20982	6.72349
rs5010528	6	31241032	A/G	HLA-C,LOC101929772	G,0.148363	0.0556	0.1873	0.2428	0.1382	0.0992	4.4603	5.087
rs114183633	6	31241241	C/T	HLA-C,LOC101929772	T,0.04373	0.0427	0.0461	0.0212	0.0308	0.0869	5.18892	6.67465
rs116713535	6	31241495	G/A	HLA-C,LOC101929772	A,0.0489217	0.0427	0.0461	0.0212	0.0308	0.1135	5.18378	6.66268
rs2524083	6	31241737	C/T	HLA-C,LOC101929772	T,0.0986422	0.1032	0.1455	0.0923	0.1143	0.0532	3.99337	4.18614
rs12209312	6	31244711	A/C		C,0.118211	0.0714	0.0836	0.0847	0.1431	0.2106	4.57624	5.32477
rs9391714	6	31245080	G/A		A,0.0696885	0.1915	0.0994	0.0076	0.0378	0.0399	4.54835	5.26706
rs10456057	6	31245534	A/G		G,0.111621	0.0526	0.0836	0.0847	0.1431	0.1963	4.39427	4.9541
rs114529772	6	31251937	C/T		T,0.0654952	0.0645	0.1297	0.0227	0.0328	0.1125	3.97117	4.14556
rs114115450	6	31252388	G/A		A,0.0654952	0.0645	0.1297	0.0227	0.0328	0.1125	4.09146	4.36788
rs115862431	6	31252521	C/T		T,0.0654952	0.0645	0.1297	0.0227	0.0328	0.1125	4.24743	4.66507
rs9348860	6	31252667									4.27511	4.71887
rs12191877	6	31252925	C/T		T,0.111422	0.0526	0.0836	0.084	0.1431	0.1963	4.54478	5.25969
rs9461684	6	31253444	C/T		T,0.144768	0.0347	0.1873	0.2564	0.1382	0.0838	4.03138	4.25609
rs115370806	6	31253659	T/C		C,0.0654952	0.0645	0.1297	0.0227	0.0328	0.1125	4.49656	5.16076
rs114198295	6	31253667	A/G		G,0.0654952	0.0645	0.1297	0.0227	0.0328	0.1125	4.49656	5.16076
rs9468919	6	31253866	G/A		A,0.144569	0.0347	0.1873	0.2557	0.1382	0.0838	4.1413	4.46174
rs114214374	6	31254015	G/A		A,0.0654952	0.0645	0.1297	0.0227	0.0328	0.1125	4.56995	5.31173
rs55691061	6	31254604	C/T		T,0.0654952	0.0645	0.1297	0.0227	0.0328	0.1125	4.4422	5.05039
rs9368671	6	31254704	C/T		T,0.141973	0.2212	0.1484	0.115	0.0915	0.1442	4.31814	4.80313
rs55994500	6	31256050	G/A		A,0.0654952	0.0645	0.1297	0.0227	0.0328	0.1125	4.13296	4.44597
rs17192407	6	31256519	A/G		G,0.0654952	0.0645	0.1297	0.0227	0.0328	0.1125	3.95698	4.11974
rs17192428	6	31256697	C/T		T,0.0654952	0.0645	0.1297	0.0227	0.0328	0.1125	4.19709	4.56805
rs114526113	6	31257285	T/C		C,0.0654952	0.0645	0.1297	0.0227	0.0328	0.1125	4.12323	4.42761
rs116095150	6	31257549	T/C		C,0.0654952	0.0645	0.1297	0.0227	0.0328	0.1125	4.25473	4.67923
rs114047638	6	31257666	A/C		C,0.0654952	0.0645	0.1297	0.0227	0.0328	0.1125	4.21736	4.60698
rs116422780	6	31257732	T/C		C,0.0654952	0.0645	0.1297	0.0227	0.0328	0.1125	4.21178	4.59624
rs115867506	6	31257755	C/A		A,0.0654952	0.0645	0.1297	0.0227	0.0328	0.1125	4.21257	4.59777
rs114338776	6	31257795	A/G		G,0.0654952	0.0645	0.1297	0.0227	0.0328	0.1125	4.21257	4.59777
rs115328172	6	31257858	C/T		T,0.0654952	0.0645	0.1297	0.0227	0.0328	0.1125	4.21119	4.59512
rs16899166	6	31258096	C/T		T,0.0654952	0.0645	0.1297	0.0227	0.0328	0.1125	4.18659	4.54795
rs114393491	6	31258570	G/T		T,0.0654952	0.0645	0.1297	0.0227	0.0328	0.1125	4.18659	4.54795
rs79954546	6	31258987	G/A		A,0.0652955	0.0645	0.1282	0.0227	0.0328	0.1125	4.34196	4.85012
rs34932440	6	31261664	C/T		T,0.0656949	0.0645	0.1297	0.0227	0.0328	0.1135	4.33098	4.82844
rs9357123	6	31262869	G/A		A,0.11242	0.2143	0.1369	0.0658	0.0855	0.0808	4.12079	4.423
rs17192463	6	31265565	C/T		T,0.0648962	0.0635	0.1297	0.0212	0.0328	0.1125	4.863	5.93697
rs3828860	6	31265736	C/T		T,0.0764776	0.0724	0.1326	0.0333	0.0487	0.1278	4.04128	4.27442
rs13191519	6	31265752	T/C		C,0.116813	0.0556	0.0865	0.0893	0.1461	0.2086	4.65398	5.48734
rs17192484	6	31265759	C/T		T,0.0654952	0.0645	0.1297	0.0227	0.0328	0.1125	4.82559	5.85514
rs4406273	6	31266090	G/A		A,0.081869	0.0367	0.0548	0.0726	0.0984	0.1431	5.53538	7.50787
rs16899203	6	31266335	T/C		C,0.0764776	0.0724	0.1326	0.0333	0.0487	0.1278	4.16197	4.50098
rs115739713	6	31267461	T/C		C,0.0648962	0.0635	0.1297	0.0212	0.0328	0.1125	4.77013	5.73493
rs6918048	6	31268429	T/C		C,0.0613019	0.1974	0.0807	0.0061	0.0139	0.0307	4.73778	5.6654
rs12663108	6	31269555	C/A		A,0.0654952	0.0645	0.1297	0.0227	0.0328	0.1125	4.59375	5.36117
rs35624930	6	31272251	T/C		C,0.105831	0.1806	0.049	0.0817	0.1252	0.0818	4.86153	5.93374
rs9368677	6	31272321	G/A		A,0.108227	0.2063	0.1225	0.0749	0.0775	0.0736	3.91563	4.04495
rs9264917	6	31272808	A/G		G,0.0940495	0.1171	0.1441	0.0582	0.1133	0.0634	4.00299	4.20379
rs12664384	6	31272892	C/T		T,0.0654952	0.0645	0.1297	0.0227	0.0328	0.1125	5.32561	6.99735
rs9264928	6	31273455	T/C		C,0.0938498	0.1171	0.1441	0.0575	0.1133	0.0634	4.09706	4.37837
rs114000349	6	31273540	C/T		T,0.0656949	0.0645	0.1297	0.0234	0.0328	0.1125	5.48115	7.37409
rs9357124	6	31273554	C/A		A,0.108427	0.2063	0.1225	0.0749	0.0785	0.0736	3.89493	4.00776
rs16899241	6	31273703	C/T		T,0.0652955	0.0645	0.1297	0.0227	0.0328	0.1115	5.34684	7.04815
rs113997511	6	31274070	G/A		A,0.0654952	0.0645	0.1297	0.0227	0.0328	0.1125	5.64873	7.79147
rs10484554	6	31274555	C/T		T,0.111222	0.0516	0.0836	0.084	0.1431	0.1963	4.24881	4.66774
rs116186675	6	31275251	G/A		A,0.0577077	0.0486	0.1225	0.0197	0.0288	0.1022	4.06927	4.32641
rs12212594	6	31300819	T/C		C,0.0529153	0.0337	0.0274	0.0068	0.0815	0.1237	5.17591	6.64434
rs3134792	6	31312326	T/G		G,0.0696885	0.0774	0.0303	0.0537	0.0865	0.0941	4.99665	6.23407
rs2394978	6	31312656	C/T		T,0.0696885	0.0774	0.0303	0.0537	0.0865	0.0941	5.35837	7.07584
rs9265908	6	31313677	C/T		T,0.0696885	0.0774	0.0303	0.0537	0.0865	0.0941	5.35034	7.05655
rs9265985	6	31316234	A/C		C,0.0696885	0.0774	0.0303	0.0537	0.0865	0.0941	5.51355	7.45387
rs9265998	6	31316613	G/A		A,0.0696885	0.0774	0.0303	0.0537	0.0865	0.0941	5.51355	7.45387
rs3016017	6	31317063	A/G		G,0.0696885	0.0774	0.0303	0.0537	0.0865	0.0941	5.54422	7.52979
rs9266043	6	31318630	A/G		A,0.192292	0.9028	0.7522	0.8548	0.7256	0.7699	4.02781	4.2495
rs115164306	6	31318693	G/A		A,0.0521166	0.0456	0.1182	0.0023	0.0288	0.1033	4.85371	5.9166
rs72502567	6	31318870	A/G		G,0.0439297	0.0734	0.0043	0.0711	0.004	0.046	5.97787	8.64575
rs116548975	6	31320833	C/T	HLA-B	T,0.057508	0.0694	0.1196	0.0038	0.0298	0.1022	4.47616	5.1192
rs12198288	6	31321638	G/A	HLA-B	A,0.0275559	0.0694	0.0072	0.0061	0.0318	0.0235	5.34504	7.04385
rs3819294	6	31322487	G/A	HLA-B	A,0.143371	0.2768	0.1153	0.1309	0.0606	0.1278	3.90415	4.02431
rs3819285	6	31322742	G/T	HLA-B,MIR6891	T,0.0441294	0.0595	0.0706	0.0015	0.0129	0.0992	4.1503	4.47882
rs13214791	6	31322762	G/T	HLA-B,MIR6891	T,0.0279553	0.0694	0.0043	0.0113	0.0288	0.0235	5.46539	7.33546
rs41563818	6	31323414	G/A	HLA-B,MIR6891	A,0.0267572	0.0655	0.0144	0.0045	0.0338	0.0184	4.66278	5.50589
rs17881233	6	31323745	C/A	HLA-B,MIR6891	A,0.0279553	0.0694	0.0043	0.0113	0.0288	0.0235	5.24883	6.81511
rs114038515	6	31324941	C/T	HLA-B,MIR6891	T,0.0263578	0.0655	0.0144	0.0045	0.0318	0.0184	4.50662	5.18131
rs116738814	6	31326566	C/T	HLA-B	T,0.0279553	0.0694	0.0043	0.0113	0.0288	0.0235	4.61868	5.4132
rs114783056	6	31327265	C/T	HLA-B	T,0.029353	0.0655	0.0144	0.0151	0.0338	0.0174	5.10495	6.48034
rs68085422	6	31327326	G/A	HLA-B	A,0.0295527	0.0655	0.0144	0.0151	0.0338	0.0184	5.10495	6.48034
rs71563322	6	31327415	G/A	HLA-B	A,0.0297524	0.0694	0.0086	0.0129	0.0328	0.0235	4.6299	5.43671
rs36055487	6	31327481	C/T	HLA-B	T,0.0297524	0.0694	0.0086	0.0129	0.0328	0.0235	4.53114	5.23161
rs2596548	6	31330546	T/G		T,0.108826	0.9325	0.9193	0.8548	0.84	0.9305	3.92816	4.06754
rs9266441	6	31337816	A/G		A,0.108427	0.9315	0.9193	0.854	0.841	0.9335	4.1986	4.57094
rs72878039	6	31340795	A/G		G,0.0309505	0.0734	0.0101	0.0159	0.0328	0.0204	4.51428	5.197
rs2507982	6	31346193	G/A		G,0.108826	0.9325	0.9193	0.854	0.84	0.9315	4.53426	5.23804
rs9266669	6	31348077	G/A		A,0.0706869	0.0714	0.0432	0.0499	0.1193	0.0675	5.40977	7.19993
rs4143334	6	31348200	A/G		G,0.0449281	0.122	0.0101	0.0242	0.0318	0.0317	3.99363	4.18662
rs9295987	6	31349844	A/G		G,0.095647	0.0427	0.1902	0.0734	0.1004	0.1084	3.95396	4.11426
rs2523488	6	31350855	T/C		T,0.109026	0.9325	0.9193	0.854	0.839	0.9315	4.9261	6.07632
rs2507974	6	31352149	T/C		T,0.108826	0.9325	0.9193	0.854	0.84	0.9315	5.83657	8.27337
rs28366087	6	31352173	A/G		G,0.105631	0.0308	0.1268	0.1679	0.1014	0.0879	4.11375	4.40974
rs28366088	6	31352201	G/A		A,0.105631	0.0308	0.1268	0.1679	0.1014	0.0879	4.11375	4.40974
rs62395458	6	31352232	T/C		C,0.0621006	0.1151	0.0331	0.0408	0.0755	0.0429	4.22869	4.62883
rs28752477	6	31352255	T/G		G,0.105631	0.0308	0.1268	0.1679	0.1014	0.0879	4.04582	4.28282
rs28366089	6	31352287	A/G		G,0.105631	0.0308	0.1268	0.1679	0.1014	0.0879	4.04582	4.28282
rs28752479	6	31352366	C/A		A,0.105631	0.0308	0.1268	0.1679	0.1014	0.0879	4.04582	4.28282
rs118061248	6	31352818	A/G		G,0.0365415	0.0655	0.0634	0.0091	0.0427	0.0184	4.14036	4.45997
rs115258500	6	31352853	G/A		A,0.0441294	0.0595	0.0692	0.0015	0.0129	0.1002	4.25081	4.67162
rs72882965	6	31353285	T/C		C,0.0285543	0.0635	0.0101	0.0166	0.0318	0.0184	4.87783	5.96957
rs75412754	6	31354729	T/C		C,0.0433307	0.0536	0.0159	0.0862	0.008	0.0307	5.70639	7.93781
rs58749093	6	31365864	C/T	MICA,LOC101929072	T,0.0289537	0.0149	0.0072	0.0643	0.0298	0.0102	4.49314	5.15379
rs72847395	6	31388555	T/G		G,0.0285543	0.0625	0.0101	0.0166	0.0318	0.0194	3.98642	4.17342
rs72847400	6	31389121	A/G		G,0.0401358	0.0625	0.0346	0.0371	0.0457	0.0194	3.92776	4.06681
rs17200365	6	31389543	C/T		T,0.0401358	0.0625	0.0346	0.0371	0.0457	0.0194	3.92269	4.05767
rs6930572	6	31428169	A/G		G,0.0157748	0.0149	0.0058	0.0166	0.0278	0.0102	4.00854	4.214
rs77004371	6	31428447	T/C		C,0.0367412	0.0565	0.0159	0.0303	0.0278	0.0491	4.85198	5.9128
rs3094228	6	31429927	T/C	HCP5	C,0.189097	0.1766	0.1311	0.1823	0.1769	0.2648	4.53591	5.24142
rs3099840	6	31430721	A/G	HCP5	G,0.189896	0.1766	0.1354	0.1838	0.1769	0.2638	4.42021	5.00609
rs11752262	6	31431757	A/G	HCP5	G,0.135383	0.1726	0.0735	0.1452	0.0646	0.2004	4.79501	5.78871
rs3094014	6	31433558	G/A	HCP5	A,0.176318	0.1766	0.0994	0.1831	0.1491	0.2495	4.26325	4.69577
rs74290509	6	31434027	G/A	HCP5	A,0.0638978	0.1369	0.0173	0.0318	0.0308	0.0992	4.26325	4.69577
rs3094604	6	31434111	A/G	HCP5	G,0.138778	0.1637	0.0764	0.121	0.1402	0.18	4.25969	4.68886
rs2516517	6	31435326	G/T	HCP5	T,0.0349441	0.0149	0.0173	0.0726	0.0417	0.0102	4.9143	6.05012
rs3131643	6	31442782	G/A		A,0.0794728	0.0595	0.0519	0.1188	0.1074	0.0378	4.90778	6.03567
rs3099844	6	31448976	C/A		A,0.0822684	0.0714	0.0461	0.1362	0.0895	0.0389	5.37311	7.11132
rs12196211	6	31449041	A/C		C,0.0277556	0.0159	0.0086	0.0567	0.0318	0.0102	4.98854	6.21583
rs3132470	6	31451370	A/G		G,0.0754792	0.0714	0.0461	0.1104	0.0895	0.0389	4.56356	5.29848
rs3094011	6	31451836	T/C		C,0.0824681	0.0714	0.0461	0.1369	0.0895	0.0389	4.17056	4.51734
rs9267785	6	31924869	C/T	NELFE,SKIV2L,MIR1236	T,0.0285543	0.0288	0.0259	0.0454	0.0189	0.0174	3.99698	4.19277
rs3131296	6	32172993	C/T	NOTCH4	T,0.0784744	0.0308	0.0476	0.0991	0.1034	0.0961	4.14484	4.46846
rs379464	6	32186348	C/T	NOTCH4	T,0.123403	0.1141	0.0778	0.2012	0.0606	0.1247	4.57127	5.31446
rs2854048	6	32191118	G/A	NOTCH4	A,0.0782748	0.1399	0.049	0.0613	0.0219	0.1166	5.12812	6.53365
rs3830041	6	32191339	C/T	NOTCH4	T,0.132188	0.121	0.0778	0.1861	0.0964	0.1462	4.7178	5.62268
rs483574	6	32194956	G/A		A,0.11901	0.0982	0.1758	0.0484	0.2097	0.1022	4.03446	4.26178
rs9404942	6	32196805	C/T		T,0.142372	0.1964	0.098	0.2655	0.0616	0.0348	4.20503	4.58328
rs3130303	6	32205867	A/G		G,0.0944489	0.0496	0.0548	0.0908	0.1233	0.1442	4.80414	5.80849
rs114356017	6	32205922	C/T		T,0.0517173	0.1756	0.0389	0.0091	0.0239	0.0194	4.12235	4.42594
rs6901158	6	32205942	C/T		T,0.0944489	0.0496	0.0562	0.09	0.1233	0.1442	5.07013	6.40062
rs28366186	6	32349737	T/G		G,0.0579073	0.0317	0.0836	0.0817	0.0726	0.0194	4.01211	4.22056
rs28366190	6	32357274	C/T	HCG23	T,0.058107	0.0317	0.0836	0.0817	0.0736	0.0194	4.8349	5.87545
rs17577980	6	32359821	G/A	HCG23	A,0.0599042	0.0804	0.0634	0.0061	0.0954	0.0726	4.11191	4.40628
rs2076531	6	32363712	A/G	BTNL2	G,0.0491214	0.1171	0.013	0.0008	0.003	0.1176	5.4218	7.22913
rs17202449	6	32363722	A/G	BTNL2	G,0.0579073	0.0317	0.0821	0.0817	0.0736	0.0194	5.09152	6.44952
rs41355746	6	32364052	C/T	BTNL2	T,0.0491214	0.1171	0.013	0.0008	0.003	0.1176	5.62305	7.72673
rs28366191	6	32364190	A/G	BTNL2	G,0.058107	0.0317	0.0836	0.0817	0.0736	0.0194	5.01438	6.27404
rs72847948	6	32365553	C/T	BTNL2	T,0.067492	0.0208	0.0865	0.0734	0.1342	0.0256	4.71829	5.62373
rs60817888	6	32366432	C/T	BTNL2	T,0.0417332	0.0913	0.0908	0.0121	0.0318	0.0061	4.16419	4.50521
rs59833897	6	32366537	C/T	BTNL2	T,0.0417332	0.0913	0.0908	0.0121	0.0318	0.0061	4.16419	4.50521
rs3117116	6	32367017	G/A	BTNL2	G,0.114617	0.879	0.928	0.8873	0.8777	0.8671	5.11165	6.49573
rs78587369	6	32370927	G/A	BTNL2,LOC101929163	A,0.0491214	0.1171	0.013	0.0008	0.003	0.1176	5.14156	6.56468
rs73400843	6	32371500	G/A	BTNL2,LOC101929163	A,0.0465256	0.0208	0.0605	0.0673	0.0258	0.0562	3.90366	4.02343
rs3793127	6	32371915	C/T	BTNL2,LOC101929163	T,0.14976	0.0823	0.2291	0.0855	0.1998	0.1984	4.16447	4.50574
rs9268498	6	32375431	T/C	BTNL2	C,0.124401	0.1736	0.1744	0.084	0.0755	0.1431	4.06177	4.31246
rs3763309	6	32375973	C/A	BTNL2	A,0.149561	0.0823	0.2291	0.0855	0.1998	0.1973	4.92343	6.07037
rs3763312	6	32376348	G/A	BTNL2	A,0.149161	0.0823	0.2291	0.0847	0.1988	0.1973	4.91611	6.05414
rs9380293	6	32377284	C/T		T,0.113818	0.2421	0.0317	0.0809	0.0239	0.1769	4.78577	5.76871
rs17208888	6	32379506	G/A		A,0.0656949	0.0883	0.0634	0.0212	0.0954	0.0736	5.10809	6.48754
rs9405098	6	32379736	G/A		A,0.113419	0.2421	0.0317	0.0794	0.0239	0.1769	4.94538	6.11921
rs9380294	6	32380909	A/C		C,0.113419	0.2421	0.0317	0.0787	0.0239	0.1779	4.78014	5.75653
rs4959027	6	32383050	A/G		A,0.150759	0.9712	0.8429	0.7443	0.7932	0.9274	4.03396	4.26087
rs6912701	6	32383573	C/T		T,0.10024	0.1319	0.0461	0.1452	0.0229	0.1247	4.04406	4.27956
rs9268541	6	32384527	T/C		C,0.103235	0.127	0.0908	0.0832	0.0646	0.1544	4.24315	4.65679
rs62404607	6	32386188	A/G		G,0.0317492	0.0198	0.0288	0.0439	0.0239	0.0378	4.2382	4.6472
rs2395163	6	32387809	T/C		C,0.153155	0.0873	0.2262	0.0893	0.1978	0.2096	4.13874	4.4569
rs2395165	6	32388144	C/T		C,0.150759	0.9712	0.8429	0.7443	0.7932	0.9274	4.24644	4.66314
rs9268577	6	32395942	C/T		T,0.0415335	0.0337	0.0389	0.0363	0.0249	0.0757	4.6577	5.49518
rs17202717	6	32397863	G/T		T,0.0882588	0.0407	0.098	0.0938	0.1312	0.0787	4.32321	4.81311
rs9501624	6	32399286	A/G		G,0.0930511	0.0288	0.0461	0.1732	0.0845	0.093	4.06778	4.32365
rs7762370	6	32400190	T/C		C,0.0794728	0.0109	0.036	0.1596	0.0626	0.09	4.13561	4.45099
rs3129860	6	32401079	A/G		A,0.0902556	0.88	0.9366	0.972	0.8767	0.8712	4.48786	5.14301
rs7356880	6	32401327	C/T		T,0.0794728	0.0109	0.036	0.1596	0.0626	0.09	4.02175	4.23832
rs3129868	6	32404377	A/C		A,0.0902556	0.88	0.9366	0.972	0.8767	0.8712	4.5481	5.26654
rs2395175	6	32405026	G/A		A,0.0982428	0.0496	0.1844	0.056	0.1541	0.0869	4.01585	4.22744
rs9268657	6	32409656	G/A	HLA-DRA	A,0.398363	0.5129	0.4524	0.2708	0.3777	0.4356	-4.12965	4.43971
rs2858870	6	32572251	T/C		C,0.11262	0.0407	0.1066	0.1089	0.1272	0.181	4.29831	4.7642
rs9270984	6	32573991	T/G		T,0.172524	0.7887	0.9006	0.8585	0.8628	0.7372	4.09065	4.36637
rs9270986	6	32574060	A/C		A,0.173522	0.7887	0.8991	0.8578	0.8618	0.7352	4.09065	4.36637
rs9461776	6	32575735	A/G		G,0.0750799	0.0516	0.0677	0.1082	0.0845	0.0501	4.4834	5.13394
rs9271155	6	32577586	G/A		G,0.176518	0.7837	0.8977	0.8555	0.8579	0.7331	4.17008	4.51643
rs28752513	6	32583459	A/C		C,0.115815	0.0437	0.1066	0.0961	0.1402	0.1984	4.33736	4.84103
rs9271366	6	32586854	G/A		G,0.14976	0.8383	0.9337	0.8737	0.8777	0.7434	4.09676	4.37781
rs28383319	6	32591038	A/G		G,0.115615	0.0437	0.1066	0.0961	0.1392	0.1984	4.84547	5.89855
rs4959030	6	32591751	A/G		A,0.121406	0.9038	0.9352	0.7965	0.8827	0.9192	4.30608	4.77944
rs28477203	6	32599509	C/T		T,0.116813	0.0427	0.1066	0.0968	0.1412	0.2025	4.06298	4.31471
rs17211741	6	32626346	G/A	HLA-DQB1	A,0.10024	0.0327	0.098	0.149	0.0984	0.1074	4.69995	5.58465
rs7774573	6	32657627	T/C		C,0.071885	0.0873	0.1095	0.087	0.0596	0.0215	3.90518	4.02615
rs7775055	6	32657916	T/C		C,0.0626997	0.0655	0.1066	0.0779	0.0586	0.0123	4.14939	4.47708
rs4713586	6	32659582	A/G		G,0.0626997	0.0655	0.1066	0.0779	0.0586	0.0123	4.0801	4.34663
rs2858308	6	32670000	G/T		T,0.151358	0.1637	0.1095	0.0968	0.1044	0.2904	3.8933	4.00484
rs28371274	6	32674558	T/C		C,0.135982	0.0744	0.1095	0.1059	0.1044	0.2914	4.07767	4.34209
rs12525220	6	32675470	G/A		A,0.0632987	0.0655	0.1066	0.0794	0.0586	0.0133	4.03228	4.25777
rs3129730	6	32681839	A/G		G,0.0866613	0.0327	0.098	0.0968	0.1004	0.1063	4.79246	5.78319
rs5875416	6	32782030	A/C	HLA-DOB	C,0.169329	0.2262	0.2478	0.0522	0.1819	0.2004	4.09116	4.36732
rs3819714	6	32804217	G/A	TAP2	A,0.39377	0.3363	0.4524	0.4773	0.337	0.3569	-3.98321	4.16756
rs3819715	6	32804219	G/T	TAP2	T,0.39357	0.3363	0.4524	0.4773	0.336	0.3569	-3.98321	4.16756
rs241427	6	32804414	A/G	TAP2	A,0.307708	0.6677	0.6398	0.7776	0.668	0.6646	5.11079	6.49375
rs2281388	6	33060118	G/A		A,0.0884585	0.378	0.0173	0.0023	0.0239	0.0235	3.96354	4.13166
rs12174662	6	33079385	G/T		T,0.0938498	0.378	0.0187	0.0219	0.0268	0.0204	3.96152	4.128
rs9348907	6	33081898	C/A		A,0.120008	0.381	0.0317	0.087	0.0358	0.045	4.01642	4.22849
rs6903899	6	68050150	G/A		G,0.371006	0.8859	0.7017	0.3215	0.6113	0.7464	-4.66914	5.51933
rs2746314	6	80374293	T/C	SH3BGRL2	T,0.127396	0.9792	0.8602	0.8041	0.7863	0.953	3.99012	4.18019
rs9359876	6	90644783	C/T	BACH2	T,0.17472	0.2024	0.1715	0.1952	0.172	0.1237	4.01076	4.21808
rs1541549	7	7788142	T/C	UMAD1,RPA3OS	C,0.290335	0.0308	0.2219	0.6293	0.2833	0.1554	-3.97349	4.1498
rs2302535	7	55154688	A/C	EGFR	C,0.400559	0.8879	0.4957	0.0477	0.2893	0.4223	-4.56422	5.29985
rs147220741	7	57304964	G/A		A,0.0071885	0.0337	0	0.0008	0	0.001	3.95396	4.11426
rs138207005	7	57316264	T/C		C,0.00758786	0.0367	0	0	0	0.001	4.01661	4.22884
rs2396947	7	57390558	C/T		C,0.31869	0.7183	0.7262	0.5915	0.6451	0.7699	-4.23283	4.63683
rs28375684	7	57405769	C/A		A,0.338858	0.5099	0.3617	0.2042	0.2545	0.4151	-3.91649	4.04649
rs10281587	7	148035622	T/C	CNTNAP2	C,0.0628994	0.0486	0.0288	0.1445	0.0229	0.0327	-3.92188	4.05621
rs6986002	8	11002093	C/T	XKR6	C,0.494409	0.1925	0.3732	0.7678	0.4771	0.5971	-4.21901	4.61017
rs7831590	8	41547386	A/G	ANK1	G,0.1873	0.0764	0.0576	0.5439	0.0606	0.0419	-4.04402	4.2795
rs2357666	8	66954615	C/A	DNAJC5B	A,0.394768	0.1389	0.353	0.7761	0.3459	0.2229	-4.34644	4.85898
rs4382540	9	71183181	C/T		C,0.151158	0.7986	0.9121	0.7443	0.8897	0.955	4.31038	4.78789
rs7046236	9	71184769	C/T		C,0.382388	0.7966	0.7622	0.2428	0.6809	0.772	4.62168	5.41948
rs10869061	9	71190659	G/A		G,0.314297	0.7986	0.8674	0.2035	0.8519	0.9213	3.90054	4.01782
rs35066493	9	86717077	G/T		T,0.0557109	0.0089	0.0706	0.0348	0.1083	0.0675	4.23589	4.64274
rs7028042	9	104944497	A/G		G,0.375	0.1865	0.2925	0.5794	0.4264	0.2986	-3.98496	4.17074
rs2039028	10	21638971	G/A		A,0.309704	0.0665	0.1772	0.7632	0.1918	0.1626	-4.40253	4.97063
rs12413011	10	55870356	C/T	PCDH15	T,0.401158	0.8621	0.2666	0.2277	0.2087	0.454	-4.0742	4.33561
rs4935502	10	55955444	T/G	PCDH15	G,0.345248	0.8413	0.2536	0.1346	0.1312	0.4039	-3.98244	4.16614
rs4918664	10	94921065	A/G		G,0.335463	0.8651	0.3963	0.0189	0.1233	0.3926	-3.90377	4.02363
rs559025	11	30059205	G/A		G,0.464856	0.879	0.5173	0.2572	0.505	0.6002	-3.93672	4.08301
rs6485963	11	49159223	A/C		C,0.172724	0.1577	0.1239	0.2943	0.1342	0.0982	3.95929	4.12394
rs12581146	12	1655835	A/G		G,0.0563099	0.0774	0.0778	0.0514	0.0686	0.0133	5.19076	6.67895
rs10743391	12	20869434	G/A	SLCO1C1	G,0.29373	0.9563	0.719	0.4455	0.6879	0.8108	-4.5084	5.18496
rs6489900	12	113955587	A/G		G,0.340056	0.1518	0.2997	0.5764	0.3002	0.2843	-3.96384	4.13222
rs10507688	13	63406228	A/G		G,0.280751	0.8234	0.2752	0.0151	0.174	0.1943	-4.69179	5.5673
rs1884633	14	69434083	G/A	ACTN1	A,0.454473	0.8611	0.3804	0.2806	0.2326	0.5511	-4.00703	4.21121
rs11070718	15	31293454	C/T	TRPM1	C,0.478634	0.1667	0.5144	0.7451	0.5388	0.5716	-4.83935	5.88518
rs2959041	15	31329142	T/C	TRPM1	T,0.207268	0.9524	0.8761	0.6974	0.8469	0.6421	-4.08129	4.34885
rs2288242	15	31330280	A/G	TRPM1	A,0.240615	0.9524	0.8689	0.5749	0.8469	0.6421	-4.08129	4.34885
rs11070765	15	31348612	A/G	TRPM1	G,0.399361	0.8115	0.415	0.0643	0.4493	0.365	-4.62308	5.42242
rs4779814	15	31356425	T/C	MIR211,TRPM1	C,0.431909	0.7927	0.4409	0.1528	0.4443	0.4182	-4.79917	5.79771
rs919001	15	31357138	A/G	TRPM1,MIR211	A,0.421725	0.7956	0.5159	0.531	0.5726	0.4683	-4.79917	5.79771
rs3784599	15	31359457	T/G	TRPM1	T,0.495807	0.8006	0.5274	0.3313	0.4632	0.4581	-4.79917	5.79771
rs2241493	15	31362352	C/T	TRPM1	C,0.209065	0.9296	0.8905	0.7405	0.8082	0.6278	-4.41214	4.9899
rs4779816	15	31369123	A/G	TRPM1	A,0.105631	0.9772	0.8905	0.9115	0.8012	0.8845	-3.90387	4.0238
rs4779817	15	31369223	C/T	TRPM1	C,0.103235	0.9752	0.8905	0.9213	0.8022	0.8845	-3.90387	4.0238
rs11070796	15	31376365	A/G	TRPM1	A,0.489018	0.75	0.4395	0.4297	0.5119	0.4243	-3.97762	4.15734
rs6493454	15	31393945	C/T	TRPM1	C,0.285743	0.9415	0.7262	0.6225	0.5775	0.7362	-4.03859	4.26943
rs3809578	15	31394537	G/A	TRPM1	A,0.426717	0.7788	0.4035	0.2284	0.3827	0.3937	-4.64371	5.4657
rs2549156	16	82862655	G/T	CDH13,LOC101928446,RP11-22H5.2	T,0.355232	0.8552	0.2968	0.0734	0.1948	0.4274	-4.06022	4.30957
rs1903620	16	82862940	G/A	CDH13,LOC101928446,RP11-22H5.2	A,0.421526	0.879	0.389	0.2148	0.2197	0.4601	-3.90441	4.02477
rs62059698	17	48617493	A/G	EPN3	G,0.34984	0.8363	0.2954	0.0772	0.1779	0.4325	-4.28613	4.74037
rs8076470	17	48625828	C/T	SPATA20	T,0.417532	0.1042	0.4078	0.8381	0.3757	0.2219	-4.1618	4.50066
rs4794162	17	48642946	A/C	CACNA1G	C,0.447484	0.8819	0.4697	0.0643	0.3569	0.5951	-4.16483	4.50642

## Sheet: B.Monglian_inner(-logp>4)
B. The highest negative logical p values of iHS of Mongolian_inner were showed.EAS(East Aisan), AMR(American), AFR(African),EUR(European),SAS(Southeast Asian).
SNPID	CHR	POSITION	Ref/Alt	Linear closest gene	alleles_gmaf	alleles_EAS	alleles_AMR	alleles_AFR	alleles_EUR	alleles_SAS	IHS	LOGPVALUE
rs4908796	1	8982905	G/A		A,0.494609	0.2649	0.4424	0.5847	0.5626	0.5767	-4.47444	5.11571
rs4845955	1	10805413	T/C	CASZ1	C,0.329872	0.2698	0.3516	0.4047	0.3191	0.2863	-5.08644	6.43789
rs2076606	1	17281002	T/C	CROCC	T,0.327476	0.87	0.7435	0.4372	0.7465	0.6605	-3.92139	4.05531
rs8375	1	52266241	G/A	NRD1	A,0.489018	0.8234	0.5937	0.2224	0.5298	0.3885	-3.96587	4.13592
rs1763465	1	76551440	A/C	ST6GALNAC3	A,0.461262	0.13	0.6268	0.7292	0.5855	0.592	-4.03965	4.2714
rs3789387	1	94474960	T/C	ABCA4	C,0.247604	0.1696	0.1715	0.5439	0.0845	0.1493	-3.99976	4.19787
rs17127731	1	103761462	T/G		G,0.319289	0.2302	0.3818	0.3396	0.3509	0.3067	-5.11473	6.50281
rs1699804	1	144871277	C/T	PDE4DIP	T,0.270367	0.0665	0.2406	0.447	0.3231	0.2086	-4.56053	5.29221
rs4845790	1	152536759	C/T	LCE3E	C,0.186901	0.9137	0.7248	0.8782	0.6113	0.8916	-4.10932	4.4014
rs57067765	1	162944039	C/A		A,0.151558	0.1349	0.0793	0.3442	0.0358	0.0787	-3.94996	4.10698
rs12410468	1	177999766	T/C	LOC730102	C,0.496206	0.2659	0.4741	0.8926	0.4254	0.2863	-3.9399	4.08876
rs10913886	1	179750509	T/C	FAM163A	T,0.352037	0.8819	0.6744	0.5756	0.5189	0.6186	-5.62312	7.72692
rs1180734	1	205255437	T/C		C,0.241014	0.0813	0.2075	0.413	0.3579	0.0767	-4.28306	4.73437
rs798372	2	16858498	A/G		G,0.426318	0.2252	0.2939	0.8782	0.2087	0.3405	-4.50647	5.18101
rs6721286	2	17267056	A/G		A,0.423323	0.9514	0.4553	0.5068	0.3002	0.6554	-4.54288	5.25577
rs12710756	2	17268260	A/G		A,0.433706	0.9514	0.451	0.472	0.3002	0.6524	-4.54288	5.25577
rs6723332	2	17561905	C/T		C,0.422324	0.1359	0.6153	0.8169	0.7097	0.547	-4.17341	4.52276
rs4953027	2	44101393	A/G	ABCG8	A,0.189297	0.9861	0.7853	0.674	0.7535	0.8916	-4.71153	5.6093
rs12714159	2	86167438	G/A		G,0.41254	0.6181	0.7262	0.3548	0.6839	0.6728	-4.16796	4.51239
rs11689401	2	86167677	G/A		A,0.282348	0.4861	0.4121	0.084	0.2376	0.2945	-4.15375	4.48535
rs2872686	2	97601023	A/G	FAM178B	G,0.342053	0.255	0.1729	0.8162	0.174	0.0838	-4.1737	4.52333
rs11885811	2	97601118	C/T	FAM178B	T,0.140775	0.1131	0.0504	0.3487	0.0626	0.0327	-3.94691	4.10146
rs6709978	2	108946859	A/C	SULT1C2P1	A,0.483427	0.9147	0.6167	0.3782	0.33	0.4141	-4.1898	4.55409
rs973507	2	108950419	C/T	SULT1C2P1	T,0.320687	0.0754	0.1182	0.7564	0.1938	0.2587	-4.1898	4.55409
rs730631	2	108950831	T/G	SULT1C2P1	G,0.321086	0.0744	0.1182	0.7564	0.1938	0.2618	-4.1898	4.55409
rs116337889	2	110440177	A/G		G,0.0636981	0.0337	0.0317	0.0113	0.0497	0.2025	-4.35967	4.88519
rs13028050	2	126128432	C/T		T,0.210863	0.0556	0.1888	0.208	0.3956	0.2004	-4.14785	4.47417
rs61095853	2	168510877	C/A	B3GALT1	A,0.105032	0.2093	0.0778	0.1248	0.0229	0.0746	-4.42626	5.01828
rs59924914	2	174850062	G/A		A,0.210463	0.1161	0.1268	0.4781	0.0726	0.1472	-4.00114	4.20041
rs66685901	2	237766188	C/T		T,0.150559	0.0615	0.2334	0.087	0.2266	0.1912	-4.10999	4.40266
rs1435361	3	5789767	A/G		G,0.230631	0.2986	0.1772	0.2315	0.174	0.2556	-3.98981	4.17963
rs6789156	3	10124119	G/A	FANCD2,FANCD2OS	A,0.240815	0.0675	0.1859	0.4992	0.1412	0.2117	-4.23196	4.63515
rs1699346	3	12504294	C/A		A,0.478834	0.1528	0.6427	0.7262	0.5726	0.2679	-3.95491	4.11598
rs1699348	3	12507563	C/T		T,0.451078	0.1518	0.6268	0.6415	0.5596	0.2658	-4.28536	4.73888
rs9846711	3	16862872	C/T		T,0.409744	0.3036	0.3545	0.5643	0.3618	0.3988	-3.90576	4.02719
rs1588155	3	21363333	T/C		C,0.204473	0.125	0.0965	0.3903	0.0795	0.2403	-4.12177	4.42484
rs17756489	3	39544942	T/C	MOBP	C,0.380192	0.5972	0.4784	0.0832	0.4394	0.4274	-4.24832	4.6668
rs2007700	3	43199469	A/G		G,0.18131	0.1776	0.147	0.1762	0.1928	0.2045	-4.36438	4.89455
rs73149457	3	88456640	G/T	LOC100506944	T,0.0966454	0.0843	0.3141	0.0091	0.1322	0.0368	4.16058	4.49835
rs7632427	3	89534376	T/C		C,0.384585	0.1974	0.3674	0.6331	0.4056	0.2321	-4.21945	4.61101
rs7429859	3	90253163	T/C		T,0.0984425	0.9216	0.9236	0.854	0.8966	0.9346	-3.97303	4.14895
rs4241463	3	94018745	C/T		T,0.488219	0.5159	0.5058	0.4992	0.4493	0.4724	-4.09759	4.37937
rs6802705	3	107489398	T/C	BBX	C,0.483427	0.878	0.5086	0.1952	0.4294	0.5041	-4.74631	5.68368
rs112081907	3	118000135	C/T		T,0.107228	0.1558	0.0893	0.1467	0.0686	0.0562	-4.11519	4.41244
rs1259293	3	120139860	T/C	FSTL1	C,0.485224	0.244	0.7565	0.3147	0.7256	0.5245	-4.16484	4.50644
rs322457	3	120589726	A/G		G,0.383586	0.5317	0.3242	0.3192	0.3638	0.3804	-3.99195	4.18354
rs2176618	3	156335712	T/C		C,0.403355	0.6071	0.5576	0.1437	0.4881	0.3476	-3.96568	4.13557
rs11919879	3	156337284	A/G		G,0.14976	0.2946	0.0504	0.0998	0.0726	0.2178	-3.99372	4.18679
rs2056596	3	179567415	C/T	PEX5L	C,0.42512	0.753	0.4481	0.7262	0.4066	0.4499	-3.96591	4.13599
rs7642341	3	194096786	C/T		T,0.463458	0.2966	0.2651	0.888	0.2346	0.4376	-3.99884	4.19618
rs4690055	4	2748662	G/A	TNIP2	A,0.429313	0.3899	0.5994	0.3381	0.4453	0.456	-3.99906	4.19657
rs7677369	4	4425753	A/G	STX18	G,0.21845	0.0258	0.1354	0.6611	0.0417	0.0593	-4.27835	4.72519
rs7696497	4	7536745	C/T	SORCS2	T,0.457268	0.8929	0.4006	0.0953	0.3936	0.6033	-4.44763	5.06136
rs4345220	4	41639515	A/G	LIMCH1	G,0.454872	0.2173	0.5317	0.4758	0.5179	0.5521	-6.29307	9.5069
rs9990806	4	41714271	G/A		A,0.329473	0.0982	0.2017	0.5779	0.2575	0.3967	-5.38311	7.13543
rs11725773	4	48196334	G/A	TEC	A,0.398363	0.2044	0.3602	0.5772	0.4642	0.316	-4.53268	5.23478
rs167428	4	123773438	T/C	FGF2	C,0.423922	0.1081	0.3458	0.8782	0.2863	0.3323	-4.47226	5.11128
rs17011171	4	127438434	A/G		G,0.182508	0.2956	0.0504	0.2799	0.1004	0.1125	-3.92491	4.06166
rs6826460	4	149605652	A/G		A,0.404353	0.3194	0.4914	0.9009	0.7336	0.3998	-4.79674	5.79246
rs998117	4	164611943	G/T	MARCH1	T,0.379792	0.1577	0.3991	0.4697	0.5169	0.3323	-3.96105	4.12713
rs6828824	4	166250223	G/A	MSMO1	A,0.377596	0.2788	0.2752	0.562	0.4573	0.2209	-4.12812	4.43682
rs7689812	4	176877970	T/G	GPM6A	G,0.407348	0.3115	0.1801	0.6725	0.1869	0.5358	-4.73765	5.66513
rs919336	5	31770810	A/G	PDZD2	G,0.420927	0.1895	0.4251	0.4849	0.5606	0.4264	-4.99106	6.22149
rs702543	5	58842773	C/T	PDE4D	T,0.453874	0.6329	0.5389	0.0643	0.5706	0.6155	-4.30911	4.78539
rs2100748	5	73507665	T/C		C,0.130791	0.126	0.0692	0.1997	0.1262	0.091	-4.81487	5.83182
rs185105	5	79870726	G/A		A,0.470048	0.88	0.611	0.0764	0.5467	0.4008	-4.3667	4.89916
rs2075685	5	82372664	G/T	XRCC4,TMEM167A	T,0.444888	0.2073	0.304	0.5802	0.4612	0.59	-4.19093	4.55624
rs57525142	5	95194444	G/A	LINC01554	A,0.209665	0.6627	0.1974	0.0673	0.0308	0.1278	-4.65425	5.4879
rs2229992	5	112162853	T/C	APC	T,0.490016	0.6647	0.6671	0.1619	0.5795	0.638	-4.4431	5.05222
rs13358641	5	120109242	A/C		C,0.370208	0.1736	0.3761	0.5204	0.3817	0.3538	-3.96009	4.1254
rs4605820	5	120114264	A/G		G,0.441893	0.2133	0.4207	0.649	0.4274	0.4274	-3.96009	4.1254
rs4836399	5	128100156	T/C		T,0.498802	0.7788	0.4755	0.4607	0.3887	0.4039	-4.19603	4.56601
rs1422446	5	128110084	C/T		C,0.336262	0.7569	0.6499	0.5809	0.6859	0.6667	-4.02971	4.253
rs28870456	5	128123651	G/T		T,0.422923	0.2054	0.3674	0.6044	0.4433	0.4202	-4.22186	4.61566
rs3806837	5	140723173	T/C	PCDHGA1,PCDHGA2,PCDHGA3	C,0.141973	0.0407	0.0965	0.3139	0.1093	0.0798	-4.08483	4.35547
rs4912761	5	140881473	G/T	PCDHGC3,PCDHGA12,PCDHGB4,PCDHGA1,PCDHGA10,PCDHGA11,PCDHGA2,PCDHGA3,PCDHGA4,PCDHGA5,PCDHGA6,PCDHGA7,PCDHGA9,PCDHGB1,PCDHGB2,PCDHGB3,PCDHGB5,PCDHGB6,PCDHGB7,PCDHGC4,PCDHGC5,PCDHGA8	G,0.435503	0.2996	0.6412	0.8434	0.502	0.4703	-4.50998	5.18819
rs251018	5	140902115	T/G	DIAPH1	T,0.483826	0.2103	0.4193	0.8971	0.4314	0.4724	-4.12321	4.42756
rs409509	5	142288872	A/G	ARHGAP26	G,0.416134	0.7331	0.3775	0.2474	0.2018	0.5654	-3.95363	4.11366
rs13436194	5	157803587	A/G	LOC101927697	G,0.480831	0.3571	0.4467	0.643	0.4245	0.4714	-4.06645	4.32117
rs7704770	5	159487952	G/A	TTC1	G,0.395567	0.6071	0.5893	0.6135	0.6113	0.593	-4.01366	4.22342
rs1419639	6	29355493	A/C		C,0.0754792	0.1121	0.0418	0.0333	0.0477	0.1472	-4.09095	4.36693
rs1737069	6	29730729	T/C		T,0.298123	0.7183	0.7954	0.6399	0.7127	0.6912	-5.04995	6.35465
rs1626392	6	29732243	T/C		T,0.191494	0.871	0.8156	0.761	0.7783	0.8344	-4.32129	4.80932
rs1625636	6	29732301	T/C		T,0.133187	0.9831	0.8761	0.7678	0.8052	0.9376	-5.27581	6.87886
rs2394185	6	29816370	T/G		G,0.107628	0.2034	0.1354	0.0083	0.0726	0.1595	4.03985	4.27176
rs2734981	6	29821691	G/A		A,0.188898	0.2272	0.1182	0.0825	0.1988	0.3333	-4.38379	4.93319
rs2517861	6	29821981	C/T		T,0.205671	0.2272	0.1182	0.1467	0.1978	0.3333	-3.94866	4.10463
rs4713270	6	29934696	G/A		A,0.25639	0.3105	0.3329	0.1967	0.3231	0.1585	4.18907	4.55269
rs12195260	6	29938454	G/A		A,0.259385	0.3095	0.3343	0.2073	0.325	0.1575	4.96428	6.16143
rs4959010	6	29940942	T/C	HCG9	C,0.254792	0.3075	0.3285	0.1944	0.3231	0.1595	4.1726	4.52122
rs9295825	6	29941430	G/A	HCG9	A,0.227236	0.2917	0.3141	0.118	0.3121	0.1595	3.93682	4.08318
rs3823355	6	29942082	C/T	HCG9	T,0.256589	0.3085	0.3271	0.1952	0.3241	0.1667	4.0665	4.32126
rs3823358	6	29942204	G/A	HCG9	A,0.25619	0.3075	0.3271	0.1944	0.3241	0.1667	4.00971	4.21615
rs6903753	6	29943177	A/G	HCG9	G,0.25639	0.3095	0.3271	0.1944	0.3231	0.1667	4.03974	4.27156
rs2071568	6	29943280	G/A	HCG9	A,0.25599	0.3075	0.3271	0.1944	0.3231	0.1667	4.03974	4.27156
rs2246638	6	29949496	G/A		A,0.248802	0.1984	0.2594	0.3389	0.171	0.2515	-4.29204	4.75192
rs2246642	6	29949517	G/A		A,0.202077	0.1597	0.2248	0.2897	0.1193	0.1963	-4.29204	4.75192
rs9295830	6	30044985	C/T	RNF39	T,0.186302	0.245	0.2536	0.1157	0.2276	0.1309	4.04179	4.27535
rs7767188	6	30073775	G/A	TRIM31,TRIM31-AS1	A,0.244409	0.3294	0.3213	0.152	0.2107	0.2618	3.99313	4.1857
rs7767857	6	30074197	G/A	TRIM31,TRIM31-AS1	A,0.16234	0.2113	0.245	0.0976	0.2197	0.0818	4.06238	4.31359
rs9261506	6	30112622	G/A	TRIM40	A,0.0736821	0.131	0.062	0.0333	0.0765	0.0746	3.95528	4.11665
rs970270	6	30347305	G/A		A,0.139377	0.1667	0.1945	0.0794	0.1948	0.0961	4.19682	4.56753
rs34337286	6	30365951	T/C		C,0.179912	0.1587	0.2305	0.2065	0.1869	0.1227	3.9521	4.11087
rs1034322	6	30368853	C/T		T,0.111621	0.0952	0.196	0.0968	0.162	0.0368	3.98065	4.16287
rs6924270	6	30681979	A/G	MDC1	G,0.0930511	0.0853	0.0663	0.1573	0.0358	0.092	-4.32147	4.80968
rs1265094	6	31106892	A/G	PSORS1C1,PSORS1C2	G,0.477636	0.3502	0.4438	0.562	0.5318	0.4632	-4.52883	5.22687
rs1265093	6	31107186	G/A	PSORS1C1,PSORS1C2	A,0.271965	0.3472	0.3545	0.1861	0.2763	0.2474	4.7628	5.71913
rs3094225	6	31113051	G/A	CCHCR1	G,0.340855	0.5258	0.7896	0.5802	0.7465	0.7209	-3.99002	4.18001
rs1265075	6	31113112	C/A	CCHCR1	A,0.0579073	0.1171	0.1037	0.0061	0.0746	0.0174	4.36214	4.89009
rs1265070	6	31115206	C/T	CCHCR1	T,0.166733	0.2976	0.2262	0.1498	0.1302	0.0501	3.92331	4.05878
rs9357121	6	31240478	T/G	HLA-C,LOC101929772	G,0.0692891	0.1905	0.0994	0.0076	0.0368	0.0399	4.469	5.10465
rs3130696	6	31243883	G/A		A,0.245208	0.2669	0.2565	0.2549	0.2485	0.1984	3.98709	4.17465
rs9391714	6	31245079	G/A		A,0.0696885	0.1915	0.0994	0.0076	0.0378	0.0399	4.1419	4.46288
rs9368671	6	31254703	C/T		T,0.141973	0.2212	0.1484	0.115	0.0915	0.1442	3.94111	4.09095
rs9368675	6	31272156	G/A		A,0.146366	0.2917	0.1354	0.0885	0.1014	0.1288	3.97818	4.15835
rs9368677	6	31272320	G/A		A,0.108227	0.2063	0.1225	0.0749	0.0775	0.0736	4.04644	4.28398
rs9368678	6	31272462	T/C		C,0.146565	0.2917	0.1354	0.0885	0.1014	0.1299	4.07605	4.33908
rs9357124	6	31273553	C/A		A,0.108427	0.2063	0.1225	0.0749	0.0785	0.0736	4.10592	4.39501
rs9295984	6	31317696									4.57888	5.33024
rs3819294	6	31322486	G/A	HLA-B	A,0.143371	0.2768	0.1153	0.1309	0.0606	0.1278	4.70933	5.60463
rs9378249	6	31327700	T/G		G,0.0686901	0.2014	0.0677	0.0023	0.0477	0.044	3.99795	4.19454
rs9266729	6	31350462	A/G		G,0.193091	0.3264	0.1297	0.2133	0.0895	0.18	4.03605	4.26473
rs3128985	6	31351607	C/T		C,0.369609	0.7609	0.6153	0.3858	0.6978	0.7679	-4.20953	4.59192
rs9404942	6	32196804	C/T		T,0.142372	0.1964	0.098	0.2655	0.0616	0.0348	4.3257	4.81802
rs9378123	6	32196863	A/G		G,0.225839	0.2312	0.1455	0.3222	0.1531	0.2219	4.3257	4.81802
rs114356017	6	32205921	C/T		T,0.0517173	0.1756	0.0389	0.0091	0.0239	0.0194	4.16918	4.51471
rs13194642	6	32211694	C/T		T,0.172724	0.2401	0.183	0.1067	0.1421	0.2168	4.65477	5.48899
rs2073046	6	32336073	C/T	C6orf10	T,0.326478	0.3601	0.4957	0.1346	0.3738	0.3824	3.99058	4.18103
rs2073044	6	32338985	C/T	C6orf10	T,0.207867	0.2341	0.2853	0.1165	0.2336	0.2229	4.15525	4.4882
rs3117098	6	32358512	G/A	HCG23	G,0.247404	0.7421	0.7075	0.8079	0.7097	0.7648	4.31781	4.80248
rs2076529	6	32363954	T/C	BTNL2	C,0.376997	0.2728	0.4784	0.3268	0.4364	0.4192	-3.96582	4.13581
rs60817888	6	32366431	C/T	BTNL2	T,0.0417332	0.0913	0.0908	0.0121	0.0318	0.0061	4.93496	6.09599
rs59833897	6	32366536	C/T	BTNL2	T,0.0417332	0.0913	0.0908	0.0121	0.0318	0.0061	4.93496	6.09599
rs9268498	6	32375430	T/C	BTNL2	C,0.124401	0.1736	0.1744	0.084	0.0755	0.1431	5.29975	6.93568
rs3129961	6	32378939	C/T		C,0.250399	0.7401	0.7075	0.7973	0.7107	0.7648	4.6842	5.55121
rs9268557	6	32389304	T/C		C,0.45627	0.5248	0.5476	0.3094	0.5	0.4744	-3.95728	4.12028
rs9268628	6	32405864	A/C	HLA-DRA	C,0.228634	0.37	0.2205	0.1551	0.1759	0.2423	4.30478	4.7769
rs9405035	6	32407067	G/A	HLA-DRA	A,0.0519169	0.1766	0.0663	0.0023	0.0179	0.0153	5.0917	6.44993
rs6926374	6	32409304	A/G	HLA-DRA	A,0.461062	0.6349	0.5764	0.5023	0.4553	0.5491	-4.73164	5.65226
rs9268657	6	32409655	G/A	HLA-DRA	A,0.398363	0.5129	0.4524	0.2708	0.3777	0.4356	-5.21582	6.73753
rs8084	6	32411034	A/C	HLA-DRA	A,0.372804	0.6756	0.6744	0.5961	0.5865	0.6278	-4.40143	4.96842
rs2395182	6	32413316	G/T	HLA-DRA	G,0.221246	0.8065	0.8184	0.7254	0.7803	0.7924	-4.22363	4.61907
rs9269813	6	32549680	G/T	HLA-DRB1,HLA-DRB3	G,0.307508	0.7004	0.7032	0.7474	0.6839	0.6115	-4.15942	4.49614
rs117222852	6	32575842	C/A		A,0.0425319	0.1498	0.0576	0	0.0109	0.0112	3.99125	4.18226
rs34224986	6	32591811	T/C		C,0.0425319	0.1498	0.0576	0	0.0109	0.0112	4.11173	4.40592
rs17206147	6	32665310	T/C		C,0.18111	0.122	0.2277	0.2504	0.1958	0.1002	-4.56636	5.30428
rs9275332	6	32666942	G/A		A,0.304513	0.2827	0.4107	0.3207	0.3101	0.2239	-4.33514	4.83663
rs2647050	6	32669766	T/C		C,0.423323	0.5278	0.3804	0.3585	0.3509	0.5082	-3.90898	4.03299
rs2856718	6	32670254	C/T		T,0.423323	0.5278	0.3804	0.3585	0.3509	0.5082	-4.01567	4.22711
rs2647089	6	32681567	T/C		C,0.380791	0.4306	0.3588	0.351	0.2783	0.4908	4.1092	4.40117
rs6935723	6	32681668	T/C		C,0.379593	0.4296	0.3588	0.348	0.2783	0.4898	4.23751	4.64587
rs3104406	6	32682442	G/A		A,0.48103	0.4782	0.4553	0.5197	0.3797	0.5542	-4.08578	4.35724
rs12177980	6	32686083	G/A		A,0.42472	0.629	0.464	0.1672	0.4483	0.5102	-4.28814	4.74431
rs9469246	6	32692226	T/G		G,0.455871	0.6577	0.4741	0.1672	0.4503	0.6309	-4.09089	4.36682
rs2858889	6	32694318	A/G		G,0.421725	0.626	0.4597	0.1657	0.4414	0.5102	-3.95454	4.1153
rs9276430	6	32712181	T/C	HLA-DQA2	T,0.402955	0.6925	0.6715	0.4365	0.6044	0.6554	-3.96802	4.13983
rs3819714	6	32804216	G/A	TAP2	A,0.39377	0.3363	0.4524	0.4773	0.337	0.3569	-3.95558	4.11719
rs3819715	6	32804218	G/T	TAP2	T,0.39357	0.3363	0.4524	0.4773	0.336	0.3569	-3.95558	4.11719
rs3819717	6	32804298	C/T	TAP2	C,0.477436	0.5119	0.4654	0.5091	0.5577	0.5562	-3.95558	4.11719
rs1535950	6	33785826	A/G		G,0.397764	0.6587	0.2954	0.267	0.328	0.4499	-4.13069	4.44168
rs4713691	6	33790414	G/A		A,0.371805	0.6448	0.2738	0.3026	0.2336	0.3957	-4.00136	4.2008
rs11754110	6	38144317	C/T	BTBD9,ZFAND3	T,0.367612	0.1508	0.4669	0.3056	0.5845	0.3814	-3.99485	4.18886
rs9446089	6	69767586	A/G	ADGRB3,BAI3	A,0.448482	0.0942	0.4409	0.8638	0.7346	0.4908	-4.26017	4.68979
rs9359554	6	83718502	A/G	UBE3D	A,0.346046	0.7768	0.7133	0.4697	0.6938	0.6933	-4.07265	4.33272
rs2875382	6	84799184	C/T	MRAP2	T,0.349241	0.1736	0.2666	0.711	0.2306	0.2219	-6.82858	11.0667
rs6910173	6	103266765	T/C		C,0.46246	0.1567	0.3732	0.8056	0.4095	0.4315	-3.90083	4.01835
rs9485835	6	103947828	C/A		A,0.179712	0.2629	0.1455	0.3033	0.0437	0.091	-4.30434	4.77603
rs564376	6	109031999	T/C		C,0.366613	0.2877	0.1499	0.5847	0.2366	0.4407	-4.40376	4.97309
rs17071648	6	110744761	C/T	SLC22A16	T,0.234225	0.2688	0.1859	0.1445	0.1779	0.4121	3.97688	4.15599
rs9483703	6	134738771	T/C		C,0.269768	0.2242	0.1196	0.6498	0.0457	0.1401	-4.29297	4.75376
rs10249019	7	28260537	A/G	JAZF1-AS1	A,0.373602	0.9712	0.5591	0.7118	0.2793	0.5603	-4.94743	6.12378
rs4720238	7	37201478	T/G	ELMO1	T,0.434105	0.7044	0.6599	0.2678	0.7227	0.5982	-4.58928	5.35186
rs940331	7	57488781	A/G		G,0.334265	0.2976	0.4669	0.2247	0.3797	0.3793	4.32032	4.80743
rs1357305	7	68023073	C/T		C,0.478834	0.1815	0.5317	0.6914	0.6103	0.5419	-4.01463	4.22519
rs6943103	7	93867710	A/G		G,0.212859	0.1062	0.1239	0.5915	0.0229	0.0695	-4.18107	4.5374
rs3128379	7	112127845	C/T	LSMEM1	T,0.484425	0.1915	0.562	0.5847	0.6918	0.3824	-4.37595	4.91756
rs3095034	7	112135206	C/T		T,0.327875	0.7738	0.3588	0.152	0.1551	0.2618	-3.89686	4.01124
rs10261051	7	112633231	A/G	HRAT17,LOC101928036	A,0.477236	0.8006	0.6225	0.3517	0.5507	0.3681	-4.38033	4.92628
rs2167289	7	127857890	G/T	LOC101928423	T,0.357827	0.6567	0.3818	0.1324	0.4195	0.274	-4.51093	5.19014
rs2074692	7	149499468	T/C	SSPO	C,0.221446	0.0952	0.098	0.5575	0.0915	0.1186	-4.78981	5.77743
rs887588	7	150543137	A/G	AOC1	A,0.184505	0.7976	0.8156	0.9349	0.6968	0.7945	-4.24585	4.66201
rs13281575	8	8171977	C/T		T,0.339457	0.5367	0.3156	0.3298	0.2127	0.2965	-4.09823	4.38057
rs12547653	8	10859591	C/A	XKR6	A,0.406949	0.1121	0.2406	0.8828	0.2704	0.3262	-4.34125	4.84872
rs13702	8	19824491	T/C	LPL	C,0.334864	0.2321	0.281	0.5371	0.3201	0.2209	-5.21298	6.73089
rs13267508	8	131554278	A/G		G,0.190895	0.0496	0.1254	0.2186	0.2227	0.3129	-4.19547	4.56495
rs13259719	8	139725639	T/C	COL22A1	T,0.244808	0.7937	0.8055	0.5817	0.8658	0.8006	-3.91088	4.03639
rs1407401	9	10620473	C/T	PTPRD-AS2,RP11-87N24.2	C,0.29353	0.8879	0.5994	0.6415	0.6252	0.7669	-4.91092	6.04263
rs1486806	9	11747625	T/C		C,0.480831	0.6587	0.4611	0.2194	0.5984	0.544	-3.90791	4.03107
rs10812248	9	25452351	A/G		A,0.394169	0.8313	0.621	0.2511	0.7416	0.7025	-4.05432	4.29859
rs10820964	9	95041635	G/A	IARS	A,0.434704	0.1508	0.2968	0.8964	0.3549	0.2832	-3.95628	4.11846
rs3758294	9	107664814	T/C	ABCA1	C,0.300319	0.4911	0.1628	0.4425	0.2058	0.1063	-3.96376	4.13207
rs8177804	9	116153388	C/T	ALAD	T,0.141573	0.1518	0.1138	0.0703	0.161	0.227	-3.96682	4.13763
rs7072635	10	15533136	A/G		A,0.355032	0.6647	0.6816	0.6051	0.6153	0.683	-4.00324	4.20425
rs956088	10	25706231	T/G	GPR158	T,0.288339	0.3403	0.6081	0.8752	0.8479	0.8067	-3.9841	4.16918
rs1773681	10	25706975	A/G	GPR158	A,0.298522	0.3403	0.5994	0.8427	0.8469	0.8057	-3.9841	4.16918
rs7908745	10	45953766	A/G	MARCH8	G,0.302915	0.1706	0.3703	0.3328	0.3529	0.2996	-4.45008	5.06633
rs963029	10	45963386	C/T	MARCH8	T,0.210264	0.1528	0.1527	0.2254	0.2763	0.2219	-4.60721	5.38923
rs11239550	10	46024728	A/G	MARCH8	G,0.284744	0.1696	0.3588	0.2806	0.3539	0.2853	-6.08748	8.94043
rs2812506	10	71421753	G/T		T,0.240615	0.3492	0.1499	0.2262	0.1839	0.271	-4.06208	4.31303
rs34533614	10	100189241	G/A	HPS1,MIR4685	A,0.142971	0.2024	0.1138	0.1415	0.169	0.0777	-3.89687	4.01124
rs2489015	10	102390726	A/C		A,0.351637	0.6399	0.6398	0.8464	0.5278	0.5194	-4.04274	4.27712
rs10736180	10	107363587	G/A		G,0.482029	0.8641	0.5706	0.2595	0.5547	0.4356	-4.88143	5.97749
rs4752360	10	121742430	G/A		A,0.360224	0.6706	0.4179	0.2088	0.34	0.2249	-3.96996	4.14336
rs10901876	10	126901595	A/G		A,0.34385	0.619	0.6513	0.6014	0.6481	0.7802	-3.89637	4.01036
rs11244781	10	127732228	C/T	ADAM12	T,0.345647	0.6419	0.2795	0.2262	0.2177	0.3804	-4.2762	4.72099
rs6597977	11	834801	A/G	CD151	A,0.323682	0.8433	0.8026	0.6596	0.675	0.4387	-3.97438	4.15143
rs2171256	11	24899627	G/A	LUZP2	G,0.488818	0.6806	0.4942	0.3548	0.5408	0.5297	-4.04677	4.28458
rs5000667	11	24911152	T/C	LUZP2	T,0.472045	0.6885	0.5086	0.3767	0.5467	0.5613	-3.89088	4.00051
rs175125	11	60833310	G/A		A,0.496605	0.6677	0.6095	0.2572	0.4264	0.636	-4.42797	5.02172
rs175126	11	60833623	A/G		A,0.387181	0.7421	0.6326	0.5749	0.4503	0.684	-4.42797	5.02172
rs198465	11	61521317	G/A	MYRF,DKFZP434K028	A,0.377396	0.3849	0.2939	0.3654	0.4891	0.3303	-4.54331	5.25666
rs174610	11	61627832	A/G	FADS2	G,0.491014	0.3304	0.6787	0.6135	0.4652	0.3845	-4.34583	4.85778
rs174619	11	61629665	A/G	FADS2	G,0.450679	0.6657	0.2925	0.1755	0.5398	0.6217	-4.34583	4.85778
rs7123336	11	116782818	T/C	SIK3	C,0.352835	0.1776	0.2723	0.6082	0.2177	0.3845	-4.0065	4.21025
rs4935986	11	126602303	A/C	KIRREL3	A,0.457468	0.8423	0.5821	0.2663	0.4254	0.6994	-3.92249	4.0573
rs11052241	12	9811947		LOC374443,LOC101928054							-4.4396	5.04514
rs2541300	12	22474959	G/T	ST8SIA1	T,0.40635	0.1349	0.3184	0.7443	0.4235	0.274	-4.88065	5.97577
rs11051094	12	30966995	T/G		G,0.272963	0.2242	0.1772	0.3389	0.2893	0.2853	-3.9566	4.11906
rs1500076	12	33312446	A/G		G,0.272364	0.7331	0.1715	0.1369	0.0616	0.2689	-3.97467	4.15194
rs3911504	12	33419574	A/G		G,0.392173	0.6964	0.3184	0.3215	0.1849	0.4397	-4.44867	5.06347
rs1705772	12	34174755	G/A	ALG10	G,0.498203	0.1538	0.4251	0.8222	0.5984	0.3824	-4.18129	4.53781
rs12580931	12	49688056	T/C	PRPH,LOC101927267,RP11-161H23.9	C,0.264976	0.0377	0.1628	0.5961	0.2197	0.1708	-4.48983	5.14703
rs296766	12	50350952	T/C	AQP2,LOC101927318	T,0.111222	0.8661	0.9582	0.7413	0.9891	0.9591	3.99967	4.1977
rs7313175	12	94313140	G/A		A,0.242812	0.0278	0.1758	0.5514	0.169	0.1708	-4.1415	4.46214
rs1420740	12	108036231	A/G	BTBD11	G,0.400759	0.1617	0.389	0.5144	0.4145	0.4877	-3.95264	4.11186
rs10847163	12	126945622	C/A	LOC100128554	C,0.353834	0.88	0.7147	0.4826	0.5577	0.6687	-4.30617	4.77961
rs10773281	12	126955432	G/A	LOC100128554	G,0.453874	0.7976	0.7003	0.1679	0.5994	0.6339	-4.63892	5.45564
rs2181761	13	20687494	C/T		C,0.493211	0.3075	0.5778	0.3434	0.6889	0.6953	-4.37626	4.91818
rs2031283	13	20687835	T/C		T,0.350439	0.3601	0.6542	0.7269	0.7584	0.728	-4.37626	4.91818
rs7336282	13	62914579	T/C		C,0.347843	0.1895	0.3329	0.382	0.3678	0.455	-4.75825	5.70935
rs10507688	13	63406227	A/G		G,0.280751	0.8234	0.2752	0.0151	0.174	0.1943	-4.67166	5.52465
rs17253102	13	79794520	C/T		T,0.0449281	0.1657	0.0533	0	0.0109	0.0102	-3.98384	4.1687
rs17107931	14	38842787	G/T		T,0.369609	0.6319	0.4035	0.202	0.2634	0.411	-5.2365	6.78609
rs13379051	14	66519519	A/G		G,0.137181	0.0456	0.098	0.2844	0.1382	0.0593	-3.98058	4.16275
rs11852157	14	88211159	A/G		G,0.217452	0.0635	0.3112	0.3116	0.1779	0.2229	-4.50139	5.17062
rs11070718	15	31293453	C/T	TRPM1	C,0.478634	0.1667	0.5144	0.7451	0.5388	0.5716	-4.02527	4.24482
rs11070765	15	31348611	A/G	TRPM1	G,0.399361	0.8115	0.415	0.0643	0.4493	0.365	-4.62576	5.42802
rs4779814	15	31356424	T/C	MIR211,TRPM1	C,0.431909	0.7927	0.4409	0.1528	0.4443	0.4182	-4.43113	5.02807
rs919001	15	31357137	A/G	TRPM1,MIR211	A,0.421725	0.7956	0.5159	0.531	0.5726	0.4683	-4.43113	5.02807
rs3784599	15	31359456	T/G	TRPM1	T,0.495807	0.8006	0.5274	0.3313	0.4632	0.4581	-4.43113	5.02807
rs3809578	15	31394536	G/A	TRPM1	A,0.426717	0.7788	0.4035	0.2284	0.3827	0.3937	-4.26863	4.70624
rs1624183	15	42445986	A/G	PLA2G4F	G,0.339058	0.1974	0.4395	0.7133	0.0547	0.2004	-4.27779	4.72409
rs751572	15	42679788	T/C	CAPN3	C,0.313898	0.1577	0.3617	0.5295	0.1272	0.3415	-4.45694	5.0802
rs1801449	15	42681198	G/A	CAPN3	A,0.270168	0.1121	0.0922	0.7458	0.0477	0.1452	-4.75727	5.70723
rs4777035	15	68605168	G/A	ITGA11	G,0.283546	0.9375	0.7262	0.5371	0.5885	0.8558	-4.09692	4.37811
rs11852760	15	74718698	A/G	SEMA7A	G,0.367412	0.1548	0.3199	0.5598	0.5229	0.2004	-4.44487	5.05579
rs74245341	15	93585095	C/A	RGMA	A,0.32488	0.7629	0.3573	0.2678	0.0129	0.2485	-4.14409	4.46704
rs2173454	16	51598868	G/A		A,0.445288	0.2827	0.366	0.8041	0.2803	0.3538	-4.46358	5.09366
rs7185227	16	80788308	T/G	CDYL2	G,0.385982	0.249	0.2896	0.6725	0.2614	0.3364	-4.1483	4.47501
rs2549770	16	80893595	A/G	PRCAT47	G,0.440695	0.3542	0.3069	0.5514	0.4742	0.4407	-4.19446	4.563
rs2302415	17	15906390	C/T	TTC19	C,0.416134	0.2718	0.5331	0.888	0.5686	0.546	-4.11393	4.41007
rs72821064	17	32297605	A/C	ASIC2	C,0.277157	0.247	0.2666	0.2693	0.2783	0.3252	-4.86586	5.94324
rs17809012	17	32612443	A/G	CCL11	G,0.380391	0.369	0.3329	0.3298	0.4056	0.4683	-5.00706	6.25752
rs4794162	17	48642945	A/C	CACNA1G	C,0.447484	0.8819	0.4697	0.0643	0.3569	0.5951	-4.03634	4.26526
rs7211657	17	53736125	T/C		C,0.375	0.3502	0.1643	0.851	0.0984	0.1912	-4.72541	5.63894
rs8093058	18	13184794	A/G		G,0.198283	0.2143	0.1369	0.1808	0.2276	0.2188	-5.22393	6.75656
rs4800247	18	23776434	C/T		T,0.335064	0.2579	0.2911	0.7315	0.1292	0.1217	-4.15579	4.48923
rs17856650	19	6187799	G/A	ACSBG2	A,0.0940495	0.0407	0.0331	0.2284	0.0338	0.0726	-5.95041	8.57271
rs7249011	19	57835849	T/C	ZNF543	C,0.330471	0.1052	0.2637	0.5091	0.4115	0.2853	-4.05377	4.29758
rs6041384	20	12464181	C/T		T,0.2498	0.0744	0.1643	0.5212	0.2008	0.1748	-5.64345	7.77812
rs6066825	20	47340116	A/G	PREX1	A,0.485423	0.2887	0.4726	0.7769	0.3777	0.5634	-4.92692	6.07813
rs239019	21	17699638	A/G	MIR99AHG,LINC00478	A,0.26897	0.8631	0.7781	0.3283	0.9592	0.8712	-4.62355	5.42339
rs762421	21	45615560	G/A	C21orf33	G,0.338658	0.5476	0.4063	0.9039	0.6153	0.6789	-3.97619	4.15473
rs12627955	22	39575220	A/G		G,0.123602	0.0982	0.0576	0.1997	0.0736	0.1452	-4.52212	5.21307
rs9616008	22	46835337	G/A	CELSR1	A,0.0495208	0.0615	0.0504	0.0061	0.1014	0.0419	-5.00365	6.24984

## Sheet: C.Monglian_mid(-logp>4)
C. The highest negative logical p values of iHS of Mongolian_mid were as showed.EAS(East Aisan), AMR(American), AFR(African),EUR(European),SAS(Southeast Asian).
SNPID	CHR	POSITION	Ref/Alt	Linear closest gene	alleles_gmaf	alleles_EAS	alleles_AMR	alleles_AFR	alleles_EUR	alleles_SAS	IHS	LOGPVALUE
rs8627	1	8412934	C/T	RERE		0.8413	0.5634	0.298	0.4712	0.4059	-4.48774	5.14277
rs78197715	1	8492466	C/T	RERE,LOC102724552	T,0.0349441	0.0119	0.0072	0.0673	0.0229	0.047	-4.89605	6.00975
rs4908796	1	8982905	G/A		A,0.494609	0.2649	0.4424	0.5847	0.5626	0.5767	-4.40134	4.96825
rs7726	1	26901318	G/A	RPS6KA1	A,0.448682	0.7063	0.3689	0.3079	0.2584	0.6258	-4.01447	4.22489
rs59733912	1	54960831	T/C		C,0.415935	0.1478	0.3228	0.7163	0.3917	0.3773	-3.99977	4.19789
rs3845344	1	75001479	C/T	FPGT-TNNI3K,TNNI3K	T,0.386781	0.6696	0.5	0.0764	0.3936	0.4274	-4.24107	4.65276
rs567370	1	94478572	C/T	ABCA4	C,0.419529	0.747	0.6542	0.1944	0.6869	0.7689	-3.91759	4.04848
rs7512994	1	120347238	C/T	REG4	T,0.491414	0.3968	0.5043	0.4402	0.5855	0.5521	-4.71845	5.62406
rs3009195	1	120366711	A/G		A,0.222244	0.4762	0.7839	0.9289	0.8161	0.8405	-4.05037	4.29126
rs10923916	1	120409702	C/A		C,0.460863	0.3641	0.5735	0.3548	0.7386	0.7393	-4.33251	4.83145
rs2793823	1	120437717	G/A	ADAM30	A,0.330671	0.1052	0.2133	0.7171	0.1322	0.3282	-7.40224	12.8732
rs835574	1	120463229	C/T	NOTCH2	T,0.399161	0.1131	0.2205	0.9448	0.1342	0.3558	-4.14629	4.47121
rs1493696	1	120505531	G/A	NOTCH2	A,0.270168	0.1111	0.1916	0.4902	0.1302	0.3364	-4.47134	5.10941
rs4844381	1	121184897	C/T		T,0.45647	0.5883	0.513	0.2791	0.5994	0.3732	-4.15166	4.48138
rs79906727	1	145420675	T/C		C,0.0788738	0.1508	0.0548	0.003	0.0994	0.1033	5.32911	7.00569
rs74119688	1	145530253	C/T	ITGA10	T,0.133387	0.2054	0.0908	0.0681	0.159	0.1513	4.08596	4.35758
rs12023499	1	155031375	C/T	ADAM15,LOC100505666	T,0.451278	0.8661	0.487	0.2988	0.1918	0.4714	-4.30928	4.78572
rs2364403	1	155927751	G/A	ARHGEF2	A,0.364417	0.7827	0.2882	0.2723	0.1819	0.2996	-4.07511	4.33732
rs78496213	1	241819477	C/A	WDR64	A,0.0557109	0.0288	0.0375	0.0386	0.0586	0.1166	-4.22047	4.61299
rs520861	2	21387238	A/G		A,0.242612	0.9841	0.7939	0.5227	0.7276	0.8456	-5.42807	7.24437
rs219545	2	21537080	G/T		T,0.179912	0.1538	0.1527	0.2874	0.1004	0.1626	-3.93708	4.08366
rs13011904	2	68882782	A/C	PROKR1	C,0.0317492	0.0694	0.0187	0.0023	0.0308	0.0429	-4.69777	5.58002
rs2241057	2	72361959	A/G	CYP26B1	G,0.172524	0.0754	0.2104	0.2897	0.165	0.0951	-4.61006	5.39517
rs6547152	2	77781488	A/C		A,0.218251	0.7282	0.8833	0.736	0.8052	0.8027	-3.95073	4.10839
rs12185616	2	84899143	G/T	DNAH6	G,0.233027	0.9266	0.8631	0.441	0.8628	0.8763	-4.51115	5.19059
rs2162566	2	85074689	T/C	TRABD2A	C,0.229633	0.0139	0.245	0.4062	0.2813	0.1493	-4.31081	4.78873
rs6745186	2	85075405	T/C	TRABD2A	C,0.214058	0.0139	0.2277	0.4039	0.2247	0.1431	-4.31081	4.78873
rs6745305	2	85075542	T/C	TRABD2A	C,0.200879	0.0109	0.2248	0.385	0.2217	0.1094	-4.31081	4.78873
rs2305485	2	108905047	T/C	SULT1C2	C,0.363419	0.7262	0.4121	0.2874	0.2117	0.2137	-4.21431	4.60112
rs13410305	2	108912672	C/A	SULT1C2	A,0.436102	0.7579	0.4121	0.5348	0.162	0.2699	-4.72443	5.63684
rs4149423	2	108916043	A/G	SULT1C2	G,0.386981	0.7609	0.3919	0.3533	0.1571	0.2802	-4.26852	4.70604
rs12620050	2	108919797	G/A	SULT1C2	A,0.409545	0.7589	0.4035	0.4334	0.159	0.2791	-4.31409	4.79517
rs1879494	2	108938514	C/A	SULT1C2P1	A,0.440495	0.128	0.3429	0.6233	0.3847	0.6421	-4.85563	5.92081
rs12477830	2	108938734	A/G	SULT1C2P1	G,0.292332	0.8581	0.3919	0.053	0.1581	0.1002	-5.50501	7.43279
rs12476238	2	108940335	T/C	SULT1C2P1	C,0.294928	0.8641	0.389	0.0628	0.1551	0.0992	-5.39818	7.17186
rs17036146	2	108946068	G/A	SULT1C2P1	A,0.204673	0.0556	0.1282	0.3147	0.2306	0.2372	-4.17388	4.52367
rs973507	2	108950419	C/T	SULT1C2P1	T,0.320687	0.0754	0.1182	0.7564	0.1938	0.2587	-4.40305	4.97168
rs730631	2	108950831	T/G	SULT1C2P1	G,0.321086	0.0744	0.1182	0.7564	0.1938	0.2618	-4.40305	4.97168
rs1105109	2	108986047	A/G		G,0.110423	0.0258	0.0663	0.1725	0.0795	0.1769	-3.96564	4.13549
rs260674	2	109599255	G/A	EDAR	G,0.366414	0.1984	0.562	0.6649	0.8519	0.8661	-4.00731	4.21173
rs17034770	2	109616375	T/C		C,0.297724	0.8155	0.4395	0.0877	0.1252	0.1247	-4.48072	5.12847
rs1550376	2	154059621	T/G		G,0.197085	0.0823	0.2334	0.0696	0.3897	0.2638	-4.2499	4.66986
rs12692737	2	165554308	C/A	COBLL1	A,0.349441	0.0685	0.2406	0.7156	0.4056	0.1636	-4.16241	4.50181
rs12692738	2	165558251	T/C	COBLL1	C,0.310304	0.0625	0.2061	0.6823	0.2833	0.1646	-4.16241	4.50181
rs10193942	2	173608200	T/G	RAPGEF4	G,0.218051	0.0397	0.2017	0.2761	0.2485	0.3037	-4.05747	4.30445
rs1358328	2	178517531	G/A	PDE11A	G,0.36242	0.7113	0.7925	0.3192	0.7495	0.7669	-3.90882	4.03269
rs3770014	2	178539624	C/A	PDE11A	C,0.321286	0.6458	0.8055	0.6203	0.7177	0.6616	-4.93926	6.10558
rs6716235	2	185655091	T/C	ZNF804A	C,0.304113	0.0347	0.2046	0.7186	0.2465	0.1513	-4.23321	4.63757
rs4667244	2	189602558	A/G	DIRC1	A,0.204673	0.9325	0.8213	0.77	0.6958	0.772	-4.17287	4.52175
rs1376696	2	195205039	A/G		A,0.177516	0.8095	0.7277	0.7769	0.8946	0.8906	-4.82104	5.84524
rs11694829	2	202383407	G/A	ALS2CR11	G,0.344649	0.9643	0.7493	0.2973	0.6909	0.7178	-5.56633	7.58476
rs114102226	2	211657169	A/G		G,0.0109824	0	0.0202	0.003	0.0278	0.0092	-4.96646	6.16631
rs985995	2	213341613	C/T	ERBB4	T,0.318291	0.0942	0.255	0.6944	0.1839	0.2239	-4.00783	4.21269
rs6735807	2	213344156	C/A	ERBB4	A,0.334265	0.0585	0.3084	0.5393	0.4026	0.2894	-4.00756	4.21218
rs10203838	2	213935899	T/C	IKZF2	C,0.342452	0.0248	0.2795	0.6203	0.4165	0.2628	-3.89682	4.01116
rs28833502	2	223874545	C/T		C,0.463658	0.4772	0.4986	0.3669	0.6322	0.7546	-3.98711	4.17468
rs192188884	2	227346474	G/A		A,0.0585064	0.0109	0.0994	0.028	0.1342	0.0419	-4.21201	4.5967
rs4675180	2	228257994	C/T		T,0.310503	0.2897	0.3141	0.115	0.4543	0.4458	-3.95331	4.11307
rs2741030	2	234536151	C/T	UGT1A8	T,0.176717	0.0317	0.1744	0.0408	0.2823	0.4029	-3.92394	4.05993
rs3732218	2	234627303	G/A	UGT1A6,UGT1A4,UGT1A10,UGT1A8,UGT1A7,UGT1A5,UGT1A9	A,0.14377	0.2331	0.1009	0.0802	0.0954	0.2178	-4.6431	5.46442
rs2011219	2	234628375	C/T	UGT1A6,UGT1A4,UGT1A10,UGT1A8,UGT1A7,UGT1A5,UGT1A9	T,0.123403	0.2292	0.0922	0.0431	0.0676	0.2025	-4.3861	4.93779
rs12466779	2	234628693	C/T	UGT1A6,UGT1A4,UGT1A10,UGT1A8,UGT1A7,UGT1A5,UGT1A9	T,0.131789	0.2302	0.0922	0.0741	0.0676	0.2025	-6.63225	10.4807
rs457016	3	5262075	C/T	EDEM1	C,0.16873	0.9345	0.8732	0.7708	0.8151	0.7935	-4.07751	4.34179
rs7650617	3	17743259	A/G	TBC1D5	A,0.425719	0.9286	0.634	0.2685	0.5348	0.6207	-4.15001	4.47826
rs13073817	3	18706857	G/A		A,0.16234	0.0298	0.1988	0.0862	0.332	0.2014	-4.04312	4.27782
rs2106586	3	26265325	C/A		A,0.1873	0.0665	0.255	0.267	0.1421	0.2025	-3.90753	4.03037
rs879996	3	45103021	C/A		A,0.405351	0.7569	0.3415	0.1634	0.2495	0.5757	-4.07554	4.33812
rs6441889	3	45157109	T/C	CDCP1	C,0.140775	0.3254	0.1239	0.1286	0.0437	0.0787	4.19661	4.56713
rs7625872	3	45157567	C/A	CDCP1	A,0.226837	0.3244	0.1844	0.3192	0.1531	0.1074	4.19661	4.56713
rs2191028	3	45803584	C/T	SLC6A20	T,0.266374	0.1935	0.2738	0.2927	0.3718	0.1922	-4.0069	4.21097
rs12638400	3	55193059	G/A		A,0.324481	0.2044	0.3458	0.1634	0.504	0.4663	-4.29432	4.7564
rs6549722	3	75373176	A/G		G,0.370807	0.2431	0.3184	0.7466	0.1004	0.3098	-4.51979	5.2083
rs1032554	3	82853589	G/A		A,0.15016	0.0734	0.2406	0.2141	0.1044	0.1258	-4.20802	4.58903
rs4857091	3	94056337	A/G		G,0.305711	0.4058	0.428	0.0477	0.3936	0.3742	4.19259	4.55943
rs7630522	3	107153087	T/C	LOC101929607	C,0.434904	0.0784	0.4524	0.3434	0.7893	0.5491	-4.0046	4.20676
rs7644809	3	107564458	T/C	LINC00635	C,0.310304	0.0139	0.4726	0.2587	0.5577	0.316	-4.6347	5.44677
rs1381761	3	147717294	C/T		T,0.202676	0.0595	0.1326	0.4856	0.164	0.0573	-4.65065	5.48032
rs2319545	3	147719647	C/A		A,0.235423	0.0595	0.1427	0.6044	0.164	0.0573	-4.81237	5.82638
rs7615817	3	166528150	A/G		G,0.34405	0.254	0.268	0.4062	0.3907	0.3589	-3.94786	4.10318
rs34025690	3	188616751	C/T		T,0.0948482	0.0238	0.1009	0.0265	0.2256	0.1217	-4.71002	5.60608
rs1501602	3	190689246	A/G		G,0.166334	0.0159	0.1023	0.3805	0.1083	0.137	-4.53696	5.24359
rs12494570	3	194085914	T/C	LRRC15	C,0.346845	0.0774	0.2421	0.7103	0.3419	0.2127	-3.89975	4.0164
rs9858636	3	196693114	C/T	PIGZ	T,0.126198	0.0238	0.0994	0.208	0.0815	0.1861	-4.41041	4.98642
rs9823916	3	196693336	G/A	PIGZ	A,0.178115	0.0317	0.1081	0.3714	0.0835	0.2147	-4.41041	4.98642
rs2567364	3	197224593	G/A		G,0.444688	0.881	0.7104	0.0877	0.671	0.6227	-3.92782	4.06693
rs7657627	4	16412050	T/C		C,0.230831	0.1151	0.2017	0.348	0.2575	0.1851	-4.60176	5.37785
rs59626547	4	24490897	A/G		G,0.159545	0.0704	0.0994	0.382	0.0964	0.0583	-4.14253	4.46408
rs76005063	4	41471169	C/T	LIMCH1	T,0.133187	0.1002	0.0403	0.2428	0.0219	0.1994	-5.18727	6.67081
rs4861163	4	42117172	C/T	BEND4	T,0.2502	0.0605	0.2118	0.444	0.2366	0.2249	-4.00611	4.20952
rs12647197	4	78537544	A/G		G,0.277756	0.1647	0.2219	0.4228	0.2286	0.2883	-4.38731	4.94021
rs11944255	4	115149453	A/G		G,0.14377	0.0456	0.0576	0.3502	0.0159	0.1585	-4.68732	5.55783
rs4834624	4	118461524	C/T	LINC01378	T,0.303115	0.0972	0.1686	0.7829	0.166	0.1033	-5.74449	8.03529
rs34107624	4	146409981	C/T	SMAD1	T,0.0445288	0.0615	0.0432	0.056	0.0398	0.0174	-3.92332	4.0588
rs9684012	4	148897029	C/T	ARHGAP10	T,0.272165	0.0982	0.1369	0.6301	0.1004	0.2403	-3.90859	4.03229
rs10519933	4	148916436	G/A	ARHGAP10	A,0.15615	0.0496	0.085	0.3404	0.0666	0.1595	-3.97307	4.14904
rs9044	4	156846086	G/A	CTSO	A,0.495008	0.7798	0.6239	0.2057	0.5398	0.455	-4.2585	4.68655
rs10030915	4	158634768	G/A		A,0.307109	0.0992	0.2205	0.6513	0.2555	0.1708	-4.03167	4.25664
rs6853461	4	185979297	C/T	LOC101928877	T,0.174121	0.126	0.0677	0.3275	0.0477	0.2219	-4.80273	5.80545
rs7671936	4	187870828	C/T		C,0.197883	0.9097	0.8487	0.6899	0.7932	0.819	-4.00776	4.21255
rs13162273	5	21917518	C/A	CDH12	C,0.329673	0.9266	0.7363	0.3026	0.8141	0.7086	-4.07101	4.32967
rs7704112	5	50330032	A/G		G,0.216054	0.0724	0.2478	0.3563	0.2416	0.1258	3.94818	4.10376
rs75035693	5	101768553	T/C	SLCO6A1	C,0.0297524	0.0228	0.0216	0.0272	0.0278	0.0481	-4.43918	5.0443
rs2312164	5	104993058	G/A		A,0.264577	0.0546	0.3573	0.388	0.3032	0.2086	-4.27641	4.7214
rs6870356	5	110467236	G/A	WDR36	A,0.279353	0.1429	0.2133	0.503	0.1471	0.3006	-4.78267	5.762
rs72791397	5	135220442	C/T	SLC25A48	T,0.258387	0.0377	0.1974	0.5545	0.2326	0.1554	-3.92081	4.05428
rs1529708	5	145082855	C/T		T,0.217053	0.1081	0.1383	0.562	0.0278	0.1135	-5.90473	8.45196
rs2764159	6	4961633	G/A		G,0.307109	0.9067	0.6902	0.6256	0.6312	0.6288	-4.32503	4.81669
rs12199613	6	26367217	C/T	BTN3A2	T,0.344449	0.2202	0.304	0.4281	0.3966	0.3344	-4.43351	5.03287
rs2073526	6	26374657	G/A	BTN3A2,LOC101928771	G,0.416534	0.3304	0.4683	0.9531	0.5885	0.4213	-4.39803	4.96163
rs742090	6	26415636	A/C	BTN3A1	A,0.430112	0.3373	0.4813	0.9054	0.5616	0.4274	-4.30009	4.7677
rs1407045	6	26476154	A/G	BTN2A1,LOC285819	G,0.450879	0.6964	0.5317	0.0938	0.4513	0.6227	-3.92807	4.06737
rs4713069	6	27128306	T/G		T,0.467452	0.2976	0.4582	0.9554	0.4374	0.3538	-3.91304	4.04029
rs9379968	6	27244589	G/A		G,0.483027	0.2599	0.4611	0.8548	0.5119	0.3701	-4.42596	5.01767
rs9368501	6	27295081	A/G	VN1R10P	A,0.482029	0.3026	0.4669	0.8525	0.4652	0.3783	-4.45695	5.08022
rs149971	6	27982151	G/A		G,0.383986	0.5744	0.5043	0.9523	0.3678	0.5389	-4.25351	4.67686
rs1340004	6	28103690	C/T	ZSCAN16-AS1	T,0.223642	0.1875	0.2651	0.3064	0.1988	0.1452	-4.08475	4.35532
rs2622315	6	28152566	G/A		A,0.241613	0.2728	0.1484	0.3971	0.1083	0.2025	-4.02565	4.24551
rs1150699	6	28181674	G/A	TOB2P1	A,0.360423	0.379	0.2767	0.5711	0.166	0.316	-4.17812	4.53175
rs11967137	6	28199763	A/G	ZSCAN9	G,0.223243	0.2391	0.2233	0.3064	0.1581	0.1616	-4.32342	4.81352
rs1150711	6	28208534	T/C		T,0.4373	0.5744	0.4409	0.8714	0.3181	0.4714	-4.85703	5.92387
rs13408	6	28212747	G/A	ZKSCAN4	G,0.382588	0.5784	0.5101	0.9539	0.4036	0.499	-4.85703	5.92387
rs1778484	6	28240797	A/G	ZSCAN26	A,0.40615	0.5794	0.4784	0.9501	0.332	0.4785	-5.14862	6.58101
rs6938961	6	28280296	G/A		A,0.197085	0.1369	0.1758	0.3457	0.175	0.0961	-4.19479	4.56364
rs853683	6	28295038	A/G	ZSCAN31	A,0.408746	0.6012	0.4597	0.9493	0.3091	0.4806	-4.93159	6.08851
rs9295769	6	28304568	A/G	ZSCAN31	G,0.0640974	0.0526	0.0144	0.1641	0.0089	0.0327	-4.25864	4.68682
rs213241	6	28313019	A/G	ZSCAN31	G,0.103435	0.121	0.0922	0.1664	0.0378	0.0757	-3.96649	4.13704
rs12180820	6	28316477	C/T	ZKSCAN3,ZSCAN31	T,0.489617	0.4841	0.3617	0.7874	0.2714	0.408	-4.88778	5.99149
rs77914337	6	28317237	T/G	ZKSCAN3,ZSCAN31	G,0.0976438	0.121	0.0879	0.1475	0.0358	0.0767	-4.00381	4.20529
rs213228	6	28331251	A/C	ZKSCAN3	C,0.4375	0.3105	0.3501	0.7103	0.3022	0.4008	-4.11147	4.40544
rs2531825	6	28349263	C/T	ZSCAN12	C,0.457268	0.5397	0.4697	0.7663	0.3807	0.4622	-4.49008	5.14755
rs2041230	6	28365514	T/C	ZSCAN12	C,0.386182	0.2996	0.3271	0.5582	0.2893	0.3845	-3.95561	4.11724
rs1005125	6	28367354	G/A	ZSCAN12	G,0.405551	0.5397	0.487	0.9501	0.3837	0.4632	-4.59329	5.36021
rs2859365	6	28391464	A/G		A,0.45627	0.5387	0.4726	0.7716	0.3807	0.4591	-4.17966	4.53471
rs2531803	6	28411219	T/G	ZSCAN23	T,0.438898	0.5377	0.4971	0.7731	0.4483	0.4601	-4.15563	4.48893
rs6933672	6	28941687	G/A		A,0.243211	0.0466	0.1671	0.531	0.1173	0.2403	-4.14474	4.46826
rs3757328	6	30028351	G/A	ZNRD1,ZNRD1-AS1	A,0.125399	0.1171	0.0677	0.2443	0.0298	0.1125	4.19232	4.5589
rs3757333	6	30028605	C/A	ZNRD1,ZNRD1-AS1	A,0.125399	0.1171	0.0677	0.2443	0.0298	0.1125	4.2283	4.62807
rs11965379	6	30041508	C/T	RNF39	T,0.149561	0.1528	0.134	0.2489	0.0447	0.1309	4.16475	4.50626
rs11965540	6	30042056	G/A	RNF39	A,0.14996	0.1548	0.134	0.2489	0.0447	0.1309	4.16124	4.4996
rs1264702	6	30065574	T/C		C,0.25619	0.1706	0.1902	0.3775	0.174	0.3119	3.9602	4.1256
rs916569	6	30066096	G/A		A,0.26278	0.1726	0.2017	0.3858	0.1859	0.3119	3.91878	4.05062
rs2517600	6	30074162	G/A	TRIM31,TRIM31-AS1	A,0.147564	0.1171	0.0994	0.0726	0.2386	0.2209	-5.26711	6.85827
rs60785820	6	30334998	G/A		A,0.0567093	0.0615	0.0231	0.0991	0.0209	0.0552	4.45935	5.08508
rs7744914	6	30348246	G/A		A,0.0567093	0.0615	0.0231	0.0991	0.0209	0.0552	5.15894	6.60494
rs73727455	6	30644141	C/T	PPP1R18	T,0.10623	0.1052	0.098	0.2065	0.0308	0.0552	-4.86056	5.93161
rs6928038	6	30994282	G/A	MUC22	A,0.0505192	0.0635	0.0101	0.1082	0.002	0.0378	4.38902	4.94362
rs79118933	6	31005353	A/C		C,0.029353	0.0595	0.0043	0.0272	0.0149	0.0337	4.13684	4.45331
rs9262556	6	31005712	C/T		T,0.0483227	0.0774	0.0403	0.0371	0.0378	0.0501	4.30194	4.77133
rs9262559	6	31007303	T/C		C,0.0483227	0.0774	0.0403	0.0371	0.0378	0.0501	4.03451	4.26189
rs76610133	6	31007529	C/T		T,0.0295527	0.0605	0.0043	0.0272	0.0149	0.0337	4.03451	4.26189
rs9262560	6	31008625	C/T		T,0.0483227	0.0774	0.0403	0.0371	0.0378	0.0501	4.01109	4.21869
rs11756797	6	31077467	T/G	C6orf15	G,0.0323482	0.0605	0.0086	0.0356	0.0149	0.0337	3.92872	4.06855
rs2270190	6	31080585	A/G	C6orf15	G,0.13119	0.1081	0.062	0.1074	0.1024	0.2658	4.28614	4.74039
rs3132550	6	31086047		CDSN,PSORS1C1							4.41849	5.00264
rs9263708	6	31095269	T/C	PSORS1C1	C,0.0990415	0.0625	0.0764	0.1082	0.1809	0.0562	4.42864	5.02305
rs2233954	6	31105671	G/A	PSORS1C1,PSORS1C2	A,0.0792732	0.1925	0.0202	0.0696	0.0417	0.0562	3.96273	4.13019
rs2233947	6	31107054	C/T	PSORS1C1,PSORS1C2	T,0.0251597	0.0605	0	0.0234	0.003	0.0317	4.12399	4.42903
rs9263750	6	31114654	T/C	CCHCR1	C,0.147963	0.0952	0.1412	0.1566	0.1759	0.1667	4.51778	5.20418
rs9264021	6	31195484	C/T		T,0.1248	0.0724	0.1081	0.1611	0.1272	0.1391	4.53161	5.23258
rs9264039	6	31196590	G/A		A,0.0692891	0.0605	0.0663	0.0877	0.0636	0.0613	4.40092	4.96741
rs3868078	6	31199163	C/T		T,0.124601	0.0724	0.1066	0.1611	0.1272	0.1391	4.09133	4.36764
rs4084090	6	31218834	A/G		G,0.107628	0.0685	0.0908	0.149	0.0805	0.1319	4.0897	4.36458
rs2074488	6	31240430	G/T	HLA-C,LOC101929772	T,0.13139	0.254	0.1282	0.0825	0.1282	0.0767	4.0576	4.3047
rs17192463	6	31265564	C/T		T,0.0648962	0.0635	0.1297	0.0212	0.0328	0.1125	4.03685	4.26621
rs17192484	6	31265758	C/T		T,0.0654952	0.0645	0.1297	0.0227	0.0328	0.1125	3.9063	4.02818
rs6918048	6	31268428	T/C		C,0.0613019	0.1974	0.0807	0.0061	0.0139	0.0307	4.08054	4.34745
rs9468935	6	31269552	C/T		T,0.360423	0.255	0.3228	0.4932	0.325	0.3528	3.93082	4.07233
rs35624930	6	31272250	T/C		C,0.105831	0.1806	0.049	0.0817	0.1252	0.0818	5.75556	8.06372
rs6457374	6	31272260	C/T		C,0.13099	0.8343	0.8775	0.941	0.7962	0.8763	3.97634	4.155
rs12664384	6	31272891	C/T		T,0.0654952	0.0645	0.1297	0.0227	0.0328	0.1125	4.45196	5.07012
rs114000349	6	31273539	C/T		T,0.0656949	0.0645	0.1297	0.0234	0.0328	0.1125	4.51538	5.19926
rs16899241	6	31273702	C/T		T,0.0652955	0.0645	0.1297	0.0227	0.0328	0.1115	4.28653	4.74116
rs7762513	6	31273999	C/T		T,0.261182	0.2212	0.1772	0.3283	0.2555	0.2771	5.80825	8.19977
rs113997511	6	31274069	G/A		A,0.0654952	0.0645	0.1297	0.0227	0.0328	0.1125	4.5145	5.19745
rs3134792	6	31312325	T/G		G,0.0696885	0.0774	0.0303	0.0537	0.0865	0.0941	3.92658	4.06469
rs2394978	6	31312655	C/T		T,0.0696885	0.0774	0.0303	0.0537	0.0865	0.0941	4.49093	5.14929
rs9265908	6	31313676	C/T		T,0.0696885	0.0774	0.0303	0.0537	0.0865	0.0941	4.36222	4.89025
rs9265985	6	31316233	A/C		C,0.0696885	0.0774	0.0303	0.0537	0.0865	0.0941	4.15668	4.49092
rs9265998	6	31316612	G/A		A,0.0696885	0.0774	0.0303	0.0537	0.0865	0.0941	4.15668	4.49092
rs3016017	6	31317062	A/G		G,0.0696885	0.0774	0.0303	0.0537	0.0865	0.0941	4.24697	4.66418
rs72502567	6	31318869	A/G		G,0.0439297	0.0734	0.0043	0.0711	0.004	0.046	4.73318	5.65554
rs3926873	6	31322339	G/A,T	HLA-B	A,0.0545128	0.0694,0.003	0.1196,0.0461	0.0257,0.087	0.0676,0.0388	0.0184,0.0174	5.06186	6.38176
rs4081559	6	31323676	C/T	HLA-B,MIR6891	T,0.0902556	0.0804	0.1585	0.0605	0.1143	0.0675	4.35574	4.8774
rs57973545	6	31346465	C/T		T,0.0553115	0.0635	0.1239	0.0386	0.0577	0.0184	4.17633	4.52833
rs112367395	6	31349074	T/C		C,0.0555112	0.0635	0.1239	0.0393	0.0577	0.0184	4.09601	4.37642
rs2442749	6	31352039	T/C		C,0.176518	0.2083	0.2219	0.112	0.2296	0.1442	4.93817	6.10314
rs118061248	6	31352817	A/G		G,0.0365415	0.0655	0.0634	0.0091	0.0427	0.0184	4.88367	5.98243
rs438475	6	32186244	G/A	NOTCH4	A,0.224241	0.3403	0.1643	0.2897	0.1302	0.1554	4.58144	5.33557
rs9404942	6	32196804	C/T		T,0.142372	0.1964	0.098	0.2655	0.0616	0.0348	5.09533	6.45824
rs1426713	6	32198048	C/T		T,0.0840655	0.0347	0.0461	0.0575	0.0944	0.1871	3.95957	4.12445
rs114356017	6	32205921	C/T		T,0.0517173	0.1756	0.0389	0.0091	0.0239	0.0194	4.82707	5.85837
rs2073044	6	32338985	C/T	C6orf10	T,0.207867	0.2341	0.2853	0.1165	0.2336	0.2229	4.58837	5.34996
rs28732203	6	32362446	C/T	BTNL2,HCG23	T,0.0327476	0.0119	0.0159	0.0023	0.0477	0.092	4.46973	5.10614
rs17202449	6	32363721	A/G	BTNL2	G,0.0579073	0.0317	0.0821	0.0817	0.0736	0.0194	3.93587	4.08148
rs78587369	6	32370926	G/A	BTNL2,LOC101929163	A,0.0491214	0.1171	0.013	0.0008	0.003	0.1176	3.94318	4.09471
rs9380293	6	32377283	C/T		T,0.113818	0.2421	0.0317	0.0809	0.0239	0.1769	4.16192	4.50089
rs9405098	6	32379735	G/A		A,0.113419	0.2421	0.0317	0.0794	0.0239	0.1769	4.54467	5.25947
rs9380294	6	32380908	A/C		C,0.113419	0.2421	0.0317	0.0787	0.0239	0.1779	4.33893	4.84413
rs9501624	6	32399285	A/G		G,0.0930511	0.0288	0.0461	0.1732	0.0845	0.093	3.92964	4.07021
rs7762370	6	32400189	T/C		C,0.0794728	0.0109	0.036	0.1596	0.0626	0.09	4.02529	4.24485
rs7356880	6	32401326	C/T		T,0.0794728	0.0109	0.036	0.1596	0.0626	0.09	3.91287	4.03997
rs9268657	6	32409655	G/A	HLA-DRA	A,0.398363	0.5129	0.4524	0.2708	0.3777	0.4356	3.96141	4.12779
rs5875416	6	32782029	A/C	HLA-DOB	C,0.169329	0.2262	0.2478	0.0522	0.1819	0.2004	4.2424	4.65532
rs241438	6	32797619	C/T	TAP2	T,0.374601	0.5169	0.3818	0.2254	0.3588	0.4407	4.16499	4.50673
rs241427	6	32804413	A/G	TAP2	A,0.307708	0.6677	0.6398	0.7776	0.668	0.6646	4.05524	4.30031
rs9296088	6	33125741	A/G		G,0.140375	0.3839	0.0663	0.1104	0.0656	0.0593	3.95603	4.11801
rs6915144	6	56203985	T/C		T,0.303315	0.9127	0.7738	0.5658	0.5527	0.7444	-3.93886	4.08688
rs9296838	6	56204256	T/C		T,0.289337	0.8194	0.8069	0.5598	0.6312	0.816	-5.89487	8.42599
rs194943	6	82443498	T/G	FAM46A	G,0.270767	0.1627	0.3386	0.3608	0.1928	0.2924	-4.01688	4.22933
rs422751	6	89907872	G/A	GABRR1	G,0.20607	0.9464	0.8775	0.6354	0.84	0.7444	-3.90137	4.01932
rs4590242	6	89913208	C/T	GABRR1	C,0.257987	0.9286	0.7896	0.674	0.6531	0.6994	-4.21968	4.61146
rs9359876	6	90644782	C/T	BACH2	T,0.17472	0.2024	0.1715	0.1952	0.172	0.1237	4.07286	4.33311
rs17071648	6	110744761	C/T	SLC22A16	T,0.234225	0.2688	0.1859	0.1445	0.1779	0.4121	4.10967	4.40207
rs2947942	6	115005363	A/C		A,0.186102	0.9454	0.8256	0.7935	0.7455	0.7679	-4.87335	5.9597
rs6909340	6	142958406	T/C	LOC153910	C,0.265375	0.1746	0.1772	0.6059	0.1491	0.0808	-4.23222	4.63565
rs6908818	6	151253930	A/G	MTHFD1L	G,0.400359	0.0694	0.3674	0.7163	0.329	0.411	-4.89865	6.01548
rs57712680	6	151254638	G/A	MTHFD1L	A,0.324481	0.0308	0.3228	0.6203	0.2664	0.2883	-4.03102	4.25543
rs73023553	6	170211504	G/A		A,0.142971	0.1567	0.1758	0.0719	0.1481	0.1963	-4.49267	5.15282
rs6957923	7	23482684	G/A	IGF2BP3	A,0.30012	0.0486	0.2637	0.4198	0.3449	0.3773	-4.51134	5.19098
rs79968943	7	32457239	G/A		A,0.0233626	0.0228	0.0159	0.0227	0.0229	0.0307	4.37345	4.91258
rs2894771	7	57417568	C/T		T,0.467252	0.5595	0.5	0.3722	0.3559	0.592	-3.94637	4.10047
rs6979269	7	86754981	C/T		T,0.110224	0.0288	0.121	0.23	0.0915	0.044	-4.00631	4.20988
rs56365880	7	86755669	C/A		A,0.110224	0.0288	0.121	0.23	0.0915	0.044	-4.00631	4.20988
rs10279545	7	101171027	T/C	COL26A1	C,0.442692	0.1002	0.3977	0.7163	0.5308	0.3671	-3.97111	4.14547
rs3095028	7	112125098	G/A	LSMEM1	A,0.165535	0.0298	0.1686	0.2103	0.2793	0.1258	-5.11505	6.50354
rs2396552	7	112153367	G/T		T,0.280152	0.0704	0.3184	0.329	0.3519	0.3292	-4.06277	4.31431
rs6957954	7	129175169	A/C		C,0.277955	0.2857	0.3314	0.2315	0.3022	0.2699	-5.41423	7.21075
rs1290732	7	135719688	G/A		A,0.263778	0.2232	0.1556	0.4629	0.171	0.2086	-4.19069	4.55578
rs3823697	7	149484047	C/A	SSPO	A,0.0744808	0.0188	0.0403	0.2035	0.0487	0.0082	-4.6324	5.44194
rs677637	8	2801787	C/T	CSMD1	C,0.329273	0.8948	0.6671	0.4395	0.7435	0.68	-4.01348	4.22309
rs193041	8	9150403	A/C		A,0.173522	0.9702	0.9337	0.5015	0.9781	0.8855	3.91052	4.03576
rs330081	8	9154064	C/A		C,0.277556	0.876	0.7262	0.77	0.5209	0.7045	4.39295	4.95147
rs2975683	8	10118892	G/A	MSRA	G,0.155551	0.9663	0.9092	0.5991	0.9076	0.9397	4.07408	4.33538
rs2952184	8	10125194	C/T	MSRA	C,0.142971	0.9663	0.8833	0.733	0.838	0.9131	4.38009	4.92581
rs2898261	8	10958538	G/T	XKR6	T,0.433107	0.0982	0.2839	0.798	0.4105	0.4141	-3.96358	4.13175
rs6986002	8	11002092	C/T	XKR6	C,0.494409	0.1925	0.3732	0.7678	0.4771	0.5971	-4.65614	5.49189
rs1435282	8	11251704	G/A	FAM167A-AS1,C8orf12	A,0.457268	0.0228	0.3934	0.8911	0.507	0.3129	-4.07259	4.33261
rs11250186	8	11853595	A/G	DEFB134	A,0.402556	0.9087	0.7017	0.3026	0.5626	0.637	-4.31397	4.79494
rs1561755	8	20801498	C/T		T,0.242212	0.0099	0.3112	0.2534	0.3211	0.3364	-3.93575	4.08124
rs2737363	8	31046887	T/C		T,0.155351	0.9821	0.9179	0.6165	0.8936	0.909	-3.95128	4.10938
rs4737205	8	65995897	G/A		A,0.117612	0.0427	0.0706	0.208	0.0328	0.1933	-4.36283	4.89147
rs57247106	8	129982413	T/C		C,0.148163	0.0129	0.0807	0.3888	0.0835	0.0767	-4.3781	4.92184
rs6993205	8	134873885	A/G		G,0.465455	0.0486	0.3357	0.9622	0.4742	0.3067	-3.92422	4.06042
rs4741419	9	14695093	G/A	ZDHHC21	G,0.160942	0.877	0.8573	0.6626	0.9404	0.9213	-3.9924	4.18437
rs9407906	9	18397739	C/T		T,0.158546	0.0516	0.2363	0.1127	0.174	0.2597	-4.21459	4.60166
rs2383253	9	23072094	A/G		A,0.361621	0.9266	0.7118	0.2557	0.6799	0.7638	-4.54475	5.25963
rs10811852	9	23132378	G/T		G,0.450679	0.9067	0.6729	0.2958	0.4841	0.5031	-4.88397	5.98308
rs4382540	9	71183180	C/T		C,0.151158	0.7986	0.9121	0.7443	0.8897	0.955	5.56899	7.59139
rs7046236	9	71184768	C/T		C,0.382388	0.7966	0.7622	0.2428	0.6809	0.772	4.68287	5.5484
rs78897054	9	71451012	G/A	PIP5K1B	A,0.00638978	0.0308	0	0	0	0.001	4.31392	4.79484
rs946807	9	82123452	T/C		C,0.138179	0.0347	0.0677	0.3737	0.0437	0.0736	-4.53563	5.24086
rs73653014	9	94766234	G/A		A,0.125	0.0377	0.0461	0.3434	0.0338	0.0695	-5.02064	6.28819
rs9886823	9	105830532	A/C		C,0.0625	0.0139	0.0447	0.171	0.0318	0.0102	-3.95743	4.12055
rs516327	9	110896339	G/A		A,0.374201	0.7778	0.2565	0.2216	0.2525	0.3732	-4.07577	4.33855
rs7846989	9	120482939	T/C		C,0.183506	0.0377	0.0865	0.4039	0.1004	0.1902	-3.91726	4.04788
rs10818819	9	126175023	T/C	DENND1A	C,0.119609	0.0387	0.1614	0.1407	0.159	0.1043	-3.93027	4.07135
rs4836950	9	126749630	C/T		T,0.473442	0.7649	0.6254	0.0545	0.5268	0.5767	-4.12527	4.43145
rs12379000	9	132615322	G/T	USP20	T,0.147364	0.0437	0.1282	0.0908	0.2227	0.2669	-4.65985	5.4997
rs971015	10	21572853	T/C		T,0.271965	0.9722	0.8055	0.5348	0.7217	0.6892	-4.83114	5.86726
rs10762176	10	53244089	T/C	PRKG1	C,0.494209	0.8343	0.4207	0.208	0.5378	0.5378	-4.94017	6.10761
rs12241129	10	55539870	T/C		C,0.449281	0.4454	0.2954	0.702	0.3002	0.3742	-3.89129	4.00125
rs11006004	10	59761077	A/G		G,0.256789	0.1091	0.1412	0.5772	0.1103	0.2086	-4.47809	5.12312
rs16928328	10	72792125	C/A		A,0.0924521	0.0278	0.0519	0.1536	0.0467	0.1524	-5.03368	6.31771
rs12415827	10	90984031	G/A	LIPA	A,0.109225	0.0159	0.0749	0.1762	0.1074	0.1411	-4.04703	4.28507
rs3814637	10	96521044	C/T	CYP2C19	T,0.091254	0.0962	0.0389	0.1067	0.0716	0.1227	-4.93487	6.0958
rs11568732	10	96521573	T/G	CYP2C19	G,0.0800719	0.0952	0.036	0.0696	0.0686	0.1217	-4.93487	6.0958
rs9332172	10	96731787	A/G	CYP2C9	G,0.18111	0.0873	0.1542	0.2716	0.1998	0.1554	-6.17009	9.16589
rs4556466	10	106558024	A/G	SORCS3	G,0.341254	0.6736	0.3242	0.152	0.2744	0.3354	-3.97335	4.14955
rs10786828	10	106609899	A/G	SORCS3	G,0.457069	0.6925	0.634	0.1483	0.5636	0.3967	-4.27158	4.712
rs7073438	10	106650948	G/A	SORCS3	A,0.365216	0.1786	0.2522	0.7685	0.2505	0.2106	-4.14813	4.4747
rs7104808	11	4752848	G/A		G,0.453674	0.2014	0.5893	0.7481	0.5706	0.5736	-4.07348	4.33426
rs11025653	11	20639456	A/G	SLC6A5	G,0.126597	0.0179	0.1729	0.0227	0.2694	0.1994	-3.99481	4.18879
rs650258	11	60832281	T/C		T,0.270767	0.877	0.7594	0.6543	0.6302	0.7587	-4.22631	4.62423
rs6592837	11	79172772	C/A		A,0.29353	0.0913	0.1758	0.5719	0.2594	0.2444	-4.02668	4.24742
rs7942741	11	88343916	C/T	GRM5	T,0.247404	0.2421	0.2594	0.3343	0.2425	0.1319	-3.9061	4.02781
rs1499041	11	88396162	T/C	GRM5	T,0.328674	0.7351	0.6153	0.4289	0.7843	0.8569	-4.10249	4.38857
rs7956064	12	3552809	C/T	PRMT8	T,0.123203	0.1091	0.1037	0.1339	0.0368	0.226	-4.45379	5.07382
rs1650042	12	11353650	G/T		G,0.236621	0.8562	0.7867	0.8351	0.7117	0.6074	-4.12053	4.42251
rs12425230	12	39414192	T/C		C,0.0742812	0.131	0.0648	0.0703	0.0398	0.0634	3.9556	4.11723
rs1731454	12	44251106	T/G	TMEM117	T,0.323482	0.8472	0.804	0.2368	0.8499	0.8262	-4.16952	4.51535
rs2047102	12	49486218	G/T	DHH	T,0.048722	0.1359	0.0216	0.0008	0.0268	0.0654	-4.28746	4.74297
rs12580931	12	49688056	T/C	PRPH,LOC101927267,RP11-161H23.9	C,0.264976	0.0377	0.1628	0.5961	0.2197	0.1708	-5.46548	7.33567
rs4898519	12	49714102	A/G	LOC101927267,RP11-161H23.9	G,0.259984	0.0407	0.1354	0.6422	0.162	0.1585	-4.03994	4.27193
rs1461067	12	74790140	G/A		A,0.463259	0.6161	0.389	0.2027	0.5924	0.5777	4.01962	4.23439
rs7313175	12	94313140	G/A		A,0.242812	0.0278	0.1758	0.5514	0.169	0.1708	-4.97369	6.1825
rs7305908	12	96814608	G/A		A,0.0529153	0.0208	0.1239	0.0008	0.0368	0.1227	-3.95996	4.12515
rs74035915	13	20687170	C/T		T,0.124401	0.0288	0.0519	0.3366	0.0239	0.091	-4.30947	4.78609
rs2181761	13	20687494	C/T		C,0.493211	0.3075	0.5778	0.3434	0.6889	0.6953	-3.9348	4.07953
rs2031283	13	20687835	T/C		T,0.350439	0.3601	0.6542	0.7269	0.7584	0.728	-5.57666	7.61052
rs12862093	13	20689297	T/C		T,0.412141	0.3115	0.4697	0.789	0.6302	0.6411	-3.96026	4.12571
rs426049	13	33553507	G/A		G,0.398163	0.8254	0.6988	0.4932	0.4135	0.6431	3.92707	4.06557
rs9284251	13	110171730	G/A		G,0.353035	0.8929	0.7061	0.3525	0.6571	0.7393	-3.92834	4.06786
rs1884633	14	69434082	G/A	ACTN1	A,0.454473	0.8611	0.3804	0.2806	0.2326	0.5511	-3.95535	4.11678
rs1678022	14	102325736	T/C	PPP2R5C	C,0.38758	0.255	0.389	0.6967	0.2177	0.2802	-3.97624	4.15481
rs1678019	14	102328944	A/G	PPP2R5C	G,0.395567	0.255	0.3934	0.7254	0.2187	0.2781	-4.54402	5.25813
rs4779814	15	31356424	T/C	MIR211,TRPM1	C,0.431909	0.7927	0.4409	0.1528	0.4443	0.4182	-3.92126	4.05509
rs919001	15	31357137	A/G	TRPM1,MIR211	A,0.421725	0.7956	0.5159	0.531	0.5726	0.4683	-3.92126	4.05509
rs3784599	15	31359456	T/G	TRPM1	T,0.495807	0.8006	0.5274	0.3313	0.4632	0.4581	-3.92126	4.05509
rs7176438	15	33953593	A/G	RYR3	G,0.104832	0.0774	0.0836	0.171	0.0954	0.0685	-5.33693	7.02442
rs7173862	15	60549852	T/C		C,0.134984	0.1002	0.1023	0.1831	0.163	0.1002	-3.97927	4.16035
rs7183892	15	63878931	C/T	USP3,USP3-AS1	C,0.376198	0.0952	0.6412	0.8654	0.8668	0.5798	-4.64011	5.45815
rs1867272	15	64181469	T/C		T,0.399161	0.9097	0.5951	0.3268	0.6074	0.6503	-4.22956	4.6305
rs2448134	15	68223039	A/G		A,0.396565	0.8284	0.6931	0.4523	0.4612	0.6585	-4.62312	5.42249
rs11629576	15	78507315	G/A	ACSBG1	A,0.429113	0.1488	0.4409	0.6195	0.5338	0.3446	-4.06352	4.3157
rs11636379	15	89035480	T/C		C,0.183307	0.0704	0.1009	0.3381	0.1004	0.2342	-4.19097	4.55632
rs12446288	16	30388708	A/G	ZNF48,SEPT1,MYLPF	A,0.323682	0.9117	0.7392	0.4357	0.663	0.728	-4.55512	5.28103
rs11861164	16	31519047	A/G	C16orf58,LOC101928829	A,0.0952476	0.8264	0.9409	0.9297	0.8897	0.9417	3.91442	4.04276
rs8060722	16	48260476	T/C	ABCC11	C,0.114617	0.0427	0.0908	0.2443	0.1014	0.044	-6.385	9.76598
rs153676	16	65896838	T/C	LOC101927676	T,0.326478	0.1974	0.7061	0.9508	0.8479	0.5869	-4.21428	4.60106
rs149829242	17	13458589	G/A	HS3ST3A1	A,0.01877	0.0268	0.0259	0.0265	0.005	0.0092	-4.77735	5.75051
rs4925075	17	19969734	G/A	SPECC1	A,0.220847	0.1101	0.3026	0.1626	0.3748	0.1973	-3.93466	4.07928
rs2074107	17	42337975	G/A	SLC4A1	A,0.192692	0.0833	0.1398	0.3313	0.2147	0.1329	-4.49944	5.16665
rs2189595	17	48708948	G/A	LOC101927253	G,0.216853	0.9137	0.7637	0.8495	0.6093	0.7515	-4.68563	5.55424
rs8066241	17	58157148	T/C	HEATR6	C,0.185503	0.0982	0.1513	0.3903	0.1074	0.1033	-4.28972	4.74739
rs10515177	17	58167484	A/G	WFDC21P	G,0.198283	0.1002	0.1513	0.4289	0.1074	0.1145	-6.2547	9.39982
rs7222710	17	64200240	G/A		A,0.260982	0.0913	0.2839	0.2398	0.4543	0.2495	-4.18054	4.53637
rs11867997	17	77695675	C/T		T,0.284545	0.0486	0.232	0.5545	0.2406	0.2454	-6.16881	9.16239
rs8111998	19	22741674	C/T		T,0.266174	0.1369	0.0994	0.6891	0.0596	0.1585	-4.3781	4.92185
rs572110543	19	41352725		CYP2A6							-5.61398	7.70395
rs1709082	19	41601608	T/G	CYP2A13	G,0.202676	0.0685	0.2622	0.3707	0.1103	0.1667	-4.94383	6.11576
rs4405822	20	2050480	G/T		T,0.436502	0.8155	0.366	0.441	0.0785	0.4581	-3.90304	4.02231
rs6017342	20	43065027	A/C		A,0.278355	0.8948	0.7262	0.767	0.5199	0.6861	-4.43553	5.03695
rs79244698	21	35746056	G/A	SMIM11A	A,0.014377	0.001	0.0677	0.0008	0.0189	0.0041	-3.89392	4.00596
rs394409	22	23266117	A/G		A,0.461062	0.7619	0.6081	0.4607	0.4821	0.4243	-4.22469	4.62112
rs463235	22	23278592	T/C		T,0.439097	0.2917	0.4712	0.5915	0.7416	0.6748	-4.61109	5.39732
rs201318036	22	24301643		GSTT2B							-4.68204	5.54663
											-4.0194	4.23398
											-4.49509	5.15776
											-7.21624	12.2721

## Sheet: D.Monglian_outer(-logp>4)
D. The highest negative logical p values of iHS of Mongolian_outer were showed.EAS(East Aisan), AMR(American), AFR(African),EUR(European),SAS(Southeast Asian).
SNPID	CHR	POSITION	Ref/Alt	Linear closest gene	alleles_gmaf	alleles_EAS	alleles_AMR	alleles_AFR	alleles_EUR	alleles_SAS	IHS	LOGPVALUE
rs3795289	1	1886862	T/C	CFAP74,KIAA1751	C,0.19389	0.0784	0.0403	0.5091	0.0258	0.1687	-4.6438	5.46589
rs11260743	1	16465402	A/G	EPHA2	G,0.194289	0.244	0.134	0.2912	0.0885	0.1636	-4.15676	4.49108
rs6702859	1	21031982	A/G	KIF17	G,0.272364	0.0893	0.366	0.062	0.5984	0.3436	-3.90439	4.02473
rs17162257	1	26929001	T/G		G,0.255791	0.1181	0.2651	0.6793	0.0278	0.0532	-4.75025	5.69215
rs74071017	1	30793778	A/G		G,0.145567	0.0853	0.2752	0.2579	0.0825	0.0286	-3.90296	4.02217
rs12128624	1	35314840	G/A	SMIM12	G,0.420327	0.2292	0.5	0.8517	0.674	0.5327	-4.99449	6.22921
rs7541663	1	51544464	C/T	C1orf185	T,0.276158	0.2331	0.111	0.5877	0.1163	0.181	-3.97517	4.15286
rs1887587	1	63201576	A/G		A,0.178315	0.9573	0.9438	0.4569	0.9851	0.9202	-4.45389	5.07402
rs11208994	1	67525042	A/G		G,0.311901	0.0933	0.255	0.6921	0.1958	0.183	-4.10634	4.3958
rs12085600	1	80416561	A/G		G,0.27516	0.0476	0.4524	0.23	0.4742	0.2403	-4.28742	4.74289
rs4310401	1	80656113	A/G		G,0.283147	0.1647	0.255	0.298	0.4215	0.2628	-4.03271	4.25855
rs4907154	1	84062883	G/A	LOC101927587,RP11-475O6.1	G,0.345647	0.8363	0.7176	0.357	0.7406	0.7352	-3.92722	4.06584
rs12406360	1	84710839	T/C		C,0.142572	0.1369	0.1484	0.0234	0.2058	0.2403	4.12884	4.43818
rs59248240	1	85685356	C/T		T,0.0479233	0.1577	0.0303	0.0008	0.0427	0.0164	4.46344	5.09338
rs75989026	1	85724282	C/T	C1orf52	T,0.0349441	0.1171	0.0231	0	0.0268	0.0143	4.49152	5.15047
rs181053989	1	85914880	C/A	DDAH1	A,0.0107827	0.0526	0	0	0	0.001	4.36103	4.88789
rs74925591	1	85920640	G/A	DDAH1	A,0.0355431	0.122	0.0159	0.0106	0.0159	0.0143	4.25066	4.67133
rs6665380	1	88233769	A/G		G,0.109425	0.1875	0.1037	0.0915	0.0875	0.0798	5.0721	6.40511
rs2491278	1	88277417	C/T		T,0.216254	0.0704	0.134	0.4932	0.1203	0.1493	4.21445	4.60138
rs3789375	1	94465131	T/G	ABCA4	G,0.311701	0.1587	0.1354	0.7648	0.1243	0.1748	-3.96856	4.14081
rs75197161	1	94520397	C/T	ABCA4	T,0.0133786	0.0347	0.0447	0.0008	0	0	4.67164	5.52461
rs629301	1	109818305	G/T	CELSR2	G,0.239018	0.9534	0.7781	0.6014	0.7863	0.7403	-5.90137	8.44311
rs7527283	1	113390843	G/A	LINC01356	A,0.263379	0.0218	0.1383	0.6876	0.1571	0.137	-4.04415	4.27972
rs41274114	1	114680309	G/A	SYT6	A,0.164736	0.0784	0.1902	0.2042	0.175	0.1718	4.61509	5.40569
rs2793823	1	120437717	G/A	ADAM30	A,0.330671	0.1052	0.2133	0.7171	0.1322	0.3282	-4.77855	5.7531
rs835574	1	120463229	C/T	NOTCH2	T,0.399161	0.1131	0.2205	0.9448	0.1342	0.3558	-4.16897	4.5143
rs1493696	1	120505531	G/A	NOTCH2	A,0.270168	0.1111	0.1916	0.4902	0.1302	0.3364	-4.37167	4.90905
rs4845404	1	155007292	C/T	DCST1,DCST2	C,0.434105	0.8819	0.5922	0.4266	0.3588	0.6227	-5.60111	7.67166
rs113812917	1	158907750	A/C	PYHIN1	C,0.0491214	0.0208	0.062	0.0197	0.1292	0.0266	-3.91739	4.04812
rs926516	1	169073049	C/A	LOC101928596	A,0.442492	0.7629	0.549	0.0862	0.4404	0.5204	-3.92902	4.06908
rs6672995	1	247621032	G/A		A,0.108826	0.0685	0.1988	0.0598	0.1769	0.0828	-3.89119	4.00107
rs4668588	2	8842713	G/A		G,0.384984	0.872	0.7277	0.233	0.7416	0.6564	-4.33213	4.8307
rs34516874	2	30039956	C/A	ALK	A,0.310903	0.2083	0.1571	0.472	0.2575	0.363	-3.96344	4.13149
rs11897665	2	30041689	G/A	ALK	A,0.270966	0.12	0.2349	0.559	0.1541	0.183	-5.03951	6.33095
rs2113389	2	38367733	C/T	CYP1B1-AS1	T,0.127796	0.0784	0.1571	0.062	0.1451	0.229	-3.92011	4.05301
rs976555	2	43941943	A/G	PLEKHH2	A,0.429113	0.1736	0.5101	0.8676	0.5616	0.6319	-4.3181	4.80306
rs4148211	2	44071742	A/G	ABCG8	G,0.434704	0.8512	0.3501	0.1293	0.3708	0.544	-3.91835	4.04984
rs11692721	2	75000237	C/T		T,0.0441294	0.125	0.0173	0.0076	0.0437	0.0297	-4.4791	5.12518
rs7561644	2	79011899	G/T		T,0.319688	0.126	0.2608	0.4281	0.3519	0.3814	-4.13141	4.44304
rs6715601	2	84550987	T/C		T,0.407348	0.3016	0.513	0.9372	0.5626	0.5143	-3.95609	4.11812
rs6761772	2	84551901	G/A		A,0.2498	0.1419	0.2003	0.5446	0.1402	0.1104	-3.91398	4.04198
rs1840403	2	84573945	T/C		C,0.248003	0.0853	0.3213	0.2708	0.3668	0.2106	-3.97533	4.15316
rs2364914	2	84595974	T/C		C,0.320288	0.0873	0.3415	0.5416	0.3648	0.2004	-3.92504	4.06191
rs1649292	2	85051121	G/A	TRABD2A	A,0.155351	0.1141	0.2032	0.2103	0.1352	0.1104	-4.05239	4.29502
rs13008771	2	85372229	C/T	TCF7L1	T,0.0696885	0.0139	0.0764	0.0726	0.1173	0.0695	4.398	4.96157
rs7594695	2	85408297	G/A	TCF7L1	A,0.0878594	0.0476	0.0778	0.1346	0.0895	0.0716	4.21428	4.60105
rs6728057	2	85423413	C/T	TCF7L1	T,0.048722	0.0427	0.0317	0.0711	0.0348	0.0511	4.1843	4.54356
rs17026015	2	85432403	A/C	TCF7L1	C,0.096246	0.0506	0.0432	0.2375	0.0348	0.0532	4.1843	4.54356
rs1347039	2	85459879	A/G	TCF7L1	G,0.231629	0.0565	0.0893	0.6884	0.0417	0.091	4.14888	4.47612
rs60593886	2	85461039	C/T	TCF7L1	T,0.229633	0.0565	0.0893	0.6808	0.0417	0.091	4.14888	4.47612
rs6753357	2	85470104	C/T	TCF7L1	T,0.148562	0.0595	0.0735	0.3759	0.0537	0.0838	4.29842	4.76442
rs6758778	2	85471979	G/A	TCF7L1	A,0.144369	0.0605	0.0692	0.3616	0.0557	0.0818	4.29842	4.76442
rs12617075	2	86630191	A/G		G,0.445887	0.7847	0.5389	0.174	0.4254	0.4192	-4.44619	5.05845
rs28442891	2	87768678		LINC00152							-4.33273	4.83188
rs4246599	2	88464925	A/G		A,0.132987	0.9345	0.781	0.829	0.8827	0.8937	5.02405	6.29591
rs4129190	2	88472790	G/A	THNSL2	G,0.131589	0.8591	0.7767	0.9145	0.8797	0.8691	4.41488	4.99539
rs1878812	2	88479562	A/G	THNSL2	A,0.11262	0.9405	0.7839	0.9077	0.8638	0.9029	4.94004	6.10732
rs117338666	2	99154833	C/T	INPP4A	T,0.00998403	0.0417	0	0	0.008	0	4.34043	4.84708
rs17024673	2	101340061	C/A		A,0.0842652	0.2252	0.0288	0.0045	0.0278	0.1442	3.91316	4.0405
rs181085206	2	101392380	C/T		T,0.00199681	0.0099	0	0	0	0	5.01048	6.26525
rs77836756	2	102265139	A/G		G,0.0882588	0.2252	0.1484	0.0121	0.0467	0.0501	4.02354	4.24162
rs74845098	2	102720075	T/C	IL1R1	C,0.0173722	0.0347	0.0749	0	0	0	4.66815	5.51723
rs12105421	2	103576087	C/T		T,0.11861	0.1518	0.0346	0.1611	0.0577	0.1493	4.05039	4.29131
rs6760903	2	151218032	G/A		A,0.156749	0.1022	0.0706	0.2088	0.0984	0.2638	-4.16966	4.51562
rs12692737	2	165554308	C/A	COBLL1	A,0.349441	0.0685	0.2406	0.7156	0.4056	0.1636	-3.98098	4.16348
rs2969324	2	177429183	T/C		C,0.48143	0.0744	0.4323	0.7262	0.5308	0.5542	-4.5057	5.17944
rs10164810	2	177615307	A/G		A,0.403554	0.131	0.6138	0.7897	0.7932	0.6002	-4.71413	5.61485
rs13398082	2	183467215	A/G		G,0.176917	0.0565	0.1542	0.2542	0.2376	0.1503	-3.94737	4.10229
rs1358401	2	197321826	C/T	HECW2	T,0.297524	0.1101	0.2464	0.4939	0.2485	0.3119	-4.03968	4.27144
rs79797201	2	203805463	T/C	CARF	C,0.0417332	0.0804	0.0432	0.003	0.0129	0.0828	-5.45807	7.31756
rs17819328	3	12489341	T/G		G,0.489816	0.9087	0.4092	0.1581	0.4115	0.6442	-4.71886	5.62494
rs2249407	3	12494793	C/A		C,0.429513	0.9534	0.5331	0.1982	0.5437	0.7331	-4.22057	4.61317
rs9809905	3	12500650	T/G		G,0.426318	0.1131	0.487	0.8268	0.3748	0.2178	-4.76549	5.72493
rs1991784	3	25519637	C/T	RARB	T,0.131989	0.2966	0.1614	0.084	0.0765	0.0634	-4.1875	4.54969
rs4682765	3	45125565	C/T	CDCP1	T,0.353235	0.7401	0.3617	0.0121	0.2455	0.5204	-4.16328	4.50348
rs1545985	3	46005477	G/A	FYCO1	G,0.224641	0.996	0.7997	0.8351	0.6511	0.5777	-4.42228	5.01025
rs9837992	3	70959437	G/A		A,0.460863	0.5327	0.3012	0.6959	0.3231	0.3241	-4.22262	4.61712
rs34657752	3	77158519	G/A	ROBO2	A,0.344649	0.1558	0.2522	0.5787	0.3539	0.2791	-4.02527	4.24481
rs79979669	3	90088916	T/G		G,0.0117812	0.0079	0.0403	0.003	0.0169	0.002	-4.32403	4.81473
rs2670338	3	99162535	A/G		G,0.463458	0.3631	0.4265	0.6846	0.325	0.4366	-4.62342	5.42311
rs1304150	3	102831584	C/T		C,0.246605	0.878	0.8184	0.4818	0.8638	0.8323	-4.08571	4.35712
rs6440006	3	141142690	G/A	ZBTB38	G,0.490216	0.3313	0.4424	0.9123	0.4294	0.2802	-4.57811	5.32864
rs1381761	3	147717294	C/T		T,0.202676	0.0595	0.1326	0.4856	0.164	0.0573	-4.56035	5.29184
rs2319545	3	147719647	C/A		A,0.235423	0.0595	0.1427	0.6044	0.164	0.0573	-4.74572	5.68242
rs6444702	3	193038595	C/A	ATP13A5	C,0.184704	0.9266	0.7507	0.7368	0.8032	0.865	-4.02862	4.251
rs4429728	4	7529366	T/C	SORCS2	T,0.352636	0.9236	0.5187	0.6225	0.499	0.6401	-4.11611	4.41418
rs7674935	4	41524925	T/C	LIMCH1	C,0.495008	0.2996	0.3199	0.8812	0.2783	0.5215	-3.92784	4.06695
rs28622470	4	41631717	C/T	LIMCH1	T,0.226238	0.0982	0.0951	0.6135	0.0477	0.1115	-4.67934	5.5409
rs73135482	4	41633321	C/A	LIMCH1	A,0.258786	0.0982	0.1009	0.7345	0.0477	0.1104	-4.2092	4.59129
rs7664468	4	41812108	A/G		G,0.341254	0.0843	0.2478	0.6369	0.33	0.2843	-3.93523	4.08031
rs55949400	4	167844504	T/G	SPOCK3	G,0.189896	0.1141	0.2017	0.1649	0.2584	0.2229	-4.27507	4.71879
rs4692742	4	170651810	C/T	C4orf27	C,0.491014	0.8185	0.6758	0.1452	0.6113	0.4581	-4.74867	5.68875
rs899575	5	9155330	G/A	SEMA5A	G,0.145767	0.9544	0.8401	0.8101	0.7903	0.8865	-4.75674	5.70609
rs697076	5	58851810	T/C	PDE4D	T,0.286941	0.748	0.7493	0.525	0.7664	0.8507	-3.9444	4.09691
rs41404047	5	58855924	G/A	PDE4D	A,0.0950479	0.0823	0.1484	0.0711	0.1153	0.0818	-3.89866	4.01446
rs1546364	5	59193823	C/T	PDE4D	T,0.232428	0.0367	0.1225	0.5234	0.1372	0.2168	-4.18868	4.55194
rs7708877	5	59198596	C/T	PDE4D	T,0.249401	0.0367	0.1239	0.59	0.1332	0.2168	-4.18868	4.55194
rs277973	5	70959821	T/G		T,0.329673	0.371	0.6643	0.8457	0.7227	0.6922	-4.19834	4.57045
rs12187614	5	84088447	A/C		A,0.42472	0.9127	0.7089	0.0809	0.673	0.7004	-4.13179	4.44376
rs1094445	5	111706721	T/C	EPB41L4A	C,0.321286	0.123	0.2017	0.7337	0.169	0.2096	-3.89933	4.01566
rs6876724	5	114001676	C/T	LOC101927078,RP11-492A10.1	T,0.271366	0.0605	0.1772	0.6823	0.1501	0.1247	-4.12482	4.43059
rs10069230	5	120022758	G/A	PRR16	A,0.048722	0.0635	0.0648	0.0038	0.0666	0.0644	-4.01909	4.23342
rs448166	5	122552264	C/T		T,0.405551	0.0744	0.3631	0.618	0.5785	0.3119	-4.40047	4.96652
rs11740105	5	145783720	C/T		C,0.398562	0.5744	0.7507	0.2663	0.7396	0.8344	-3.957	4.11977
rs2328893	6	25770238	A/G	SLC17A4	A,0.405551	0.8442	0.7046	0.1309	0.6968	0.7802	-4.36179	4.88941
rs7749149	6	25781138	G/A	SLC17A1,SLC17A4	A,0.393171	0.7411	0.4438	0.2073	0.3082	0.3374	-5.04776	6.34967
rs1575535	6	25809908	G/A	SLC17A1	A,0.402157	0.6786	0.4669	0.2912	0.2962	0.3303	-4.22194	4.6158
rs4496782	6	26184616	T/C	HIST1H2BE	C,0.298922	0.1607	0.2334	0.5098	0.2406	0.2628	-4.27778	4.72408
rs806794	6	26200676	A/G	HIST1H2BF,HIST1H3D,HIST1H2AD	G,0.463858	0.7599	0.4452	0.3843	0.3012	0.4468	-4.44157	5.04913
rs9379968	6	27244589	G/A		G,0.483027	0.2599	0.4611	0.8548	0.5119	0.3701	-4.10097	4.38571
rs2281023	6	27277664	G/A	POM121L2	A,0.147165	0.1359	0.1254	0.3283	0.0318	0.0481	-4.12833	4.43723
rs9391660	6	29730094	A/G		G,0.263379	0.3909	0.2233	0.2247	0.2644	0.2117	3.94824	4.10387
rs2394173	6	29773157	C/T		T,0.261981	0.3462	0.2839	0.1974	0.3469	0.1595	3.98956	4.17917
rs2975034	6	29822138	G/A		A,0.25	0.3462	0.2709	0.1899	0.3221	0.1431	4.05891	4.30713
rs2975033	6	29822260	G/A		A,0.2498	0.3452	0.2709	0.1899	0.3221	0.1431	4.0143	4.22458
rs12665039	6	29924778	T/C		C,0.081869	0.121	0.0562	0.0711	0.0298	0.1278	4.33758	4.84146
rs2517677	6	29934542	G/A		A,0.117612	0.1379	0.1326	0.121	0.0706	0.1299	4.36685	4.89946
rs2523943	6	29942926	T/G	HCG9	G,0.199681	0.1429	0.2305	0.3124	0.1243	0.1616	3.94904	4.10532
rs2735076	6	29943489	A/G	HCG9	A,0.282947	0.8294	0.6614	0.5439	0.7823	0.8078	3.97428	4.15123
rs9260837	6	29943580	C/A	HCG9	A,0.0467252	0.0377	0.0346	0.0499	0.0517	0.0552	-4.28488	4.73793
rs9260860	6	29945507	C/T	HCG9	T,0.0467252	0.0377	0.0346	0.0499	0.0517	0.0552	-4.21787	4.60797
rs9260861	6	29945593	C/T	HCG9	T,0.0471246	0.0397	0.0346	0.0499	0.0517	0.0552	-4.97252	6.17988
rs9261029	6	29966040	T/C		C,0.0413339	0.0357	0.0403	0.0499	0.0507	0.0266	-4.73736	5.6645
rs9261035	6	29966174	G/A		A,0.0413339	0.0357	0.0403	0.0499	0.0507	0.0266	-4.52001	5.20876
rs9261036	6	29966300	G/A		A,0.0415335	0.0357	0.0403	0.0499	0.0517	0.0266	-4.42637	5.01849
rs9261085	6	29969512	T/C	ZNRD1-AS1	C,0.0417332	0.0377	0.0403	0.0499	0.0507	0.0266	-3.8923	4.00306
rs9261089	6	29969817	T/C	ZNRD1-AS1	C,0.0413339	0.0357	0.0403	0.0499	0.0507	0.0266	-4.19898	4.57167
rs9261133	6	29981186	T/C	ZNRD1-AS1,HCG8	C,0.0413339	0.0357	0.0403	0.0499	0.0507	0.0266	-3.91673	4.04692
rs12196019	6	31005482	C/A		A,0.023762	0.0149	0.013	0.0378	0.0358	0.0092	3.93465	4.07926
rs12197587	6	31005773	G/A		A,0.023762	0.0149	0.013	0.0378	0.0358	0.0092	3.89644	4.01047
rs13212987	6	31006775	G/A		A,0.023762	0.0149	0.013	0.0378	0.0358	0.0092	3.89644	4.01047
rs1265070	6	31115206	C/T	CCHCR1	T,0.166733	0.2976	0.2262	0.1498	0.1302	0.0501	4.01901	4.23327
rs1265110	6	31119421	C/T	CCHCR1	T,0.182508	0.3046	0.2305	0.152	0.1302	0.1176	4.14102	4.46122
rs1052989	6	31146402	C/T	PSORS1C3	T,0.217452	0.3919	0.2867	0.1619	0.2008	0.0808	3.91315	4.04049
rs11961983	6	31168482	A/G	HCG27	G,0.151158	0.2113	0.1844	0.1543	0.168	0.044	4.27861	4.72569
rs17191181	6	31171875	C/T	HCG27	T,0.157149	0.2153	0.1945	0.1634	0.173	0.046	4.08557	4.35686
rs13218306	6	31240931	C/A	HLA-C,LOC101929772	A,0.145367	0.1012	0.0951	0.0855	0.1491	0.3037	4.2723	4.7134
rs114214374	6	31254014	G/A		A,0.0654952	0.0645	0.1297	0.0227	0.0328	0.1125	3.94049	4.08983
rs17192463	6	31265564	C/T		T,0.0648962	0.0635	0.1297	0.0212	0.0328	0.1125	4.22469	4.62112
rs17192484	6	31265758	C/T		T,0.0654952	0.0645	0.1297	0.0227	0.0328	0.1125	4.24725	4.66473
rs115739713	6	31267460	T/C		C,0.0648962	0.0635	0.1297	0.0212	0.0328	0.1125	3.93852	4.08627
rs12664384	6	31272891	C/T		T,0.0654952	0.0645	0.1297	0.0227	0.0328	0.1125	4.24434	4.65908
rs2508008	6	31273496	A/G		G,0.0938498	0.1171	0.1441	0.0575	0.1133	0.0634	-3.95556	4.11717
rs114000349	6	31273539	C/T		T,0.0656949	0.0645	0.1297	0.0234	0.0328	0.1125	4.7155	5.61776
rs16899241	6	31273702	C/T		T,0.0652955	0.0645	0.1297	0.0227	0.0328	0.1115	4.51995	5.20864
rs113997511	6	31274069	G/A		A,0.0654952	0.0645	0.1297	0.0227	0.0328	0.1125	4.82355	5.8507
rs9266043	6	31318629	A/G		A,0.192292	0.9028	0.7522	0.8548	0.7256	0.7699	4.25064	4.6713
rs115164306	6	31318692	G/A		A,0.0521166	0.0456	0.1182	0.0023	0.0288	0.1033	4.48572	5.13867
rs116548975	6	31320832	C/T	HLA-B	T,0.057508	0.0694	0.1196	0.0038	0.0298	0.1022	4.00415	4.20593
rs522162	6	31919916	T/C	CFB,NELFE	C,0.117812	0.0575	0.0893	0.1793	0.0885	0.1472	4.0048	4.20712
rs760070	6	31919955	T/C	CFB,NELFE	C,0.118011	0.0575	0.0893	0.1793	0.0885	0.1483	4.0048	4.20712
rs3763309	6	32375972	C/A	BTNL2	A,0.149561	0.0823	0.2291	0.0855	0.1998	0.1973	3.99128	4.18232
rs3763312	6	32376347	G/A	BTNL2	A,0.149161	0.0823	0.2291	0.0847	0.1988	0.1973	4.03922	4.27059
rs9268657	6	32409655	G/A	HLA-DRA	A,0.398363	0.5129	0.4524	0.2708	0.3777	0.4356	-4.57556	5.32336
rs17427445	6	32663763	G/A		A,0.120208	0.0565	0.1225	0.1785	0.1382	0.0869	-3.98842	4.17709
rs7751856	6	32698987	C/A		C,0.430911	0.7192	0.6282	0.2821	0.5716	0.7577	-4.03217	4.25756
rs5875416	6	32782029	A/C	HLA-DOB	C,0.169329	0.2262	0.2478	0.0522	0.1819	0.2004	3.92583	4.06333
rs2071475	6	32782386	G/A	HLA-DOB	A,0.228435	0.2421	0.3012	0.1346	0.2237	0.2945	3.92583	4.06333
rs2859579	6	32784072	G/T	HLA-DOB	T,0.308906	0.3651	0.3487	0.1369	0.3082	0.456	3.96506	4.13444
rs2071472	6	32784619	C/T	HLA-DOB	T,0.308906	0.3651	0.3487	0.1369	0.3082	0.456	3.96506	4.13444
rs2071470	6	32784752	T/C	HLA-DOB	C,0.308906	0.3651	0.3487	0.1369	0.3082	0.456	3.93591	4.08154
rs241427	6	32804413	A/G	TAP2	A,0.307708	0.6677	0.6398	0.7776	0.668	0.6646	-4.49836	5.16444
rs11551421	6	33053608	G/A	HLA-DPB1	A,0.114816	0.4018	0.0504	0.0363	0.0567	0.0307	3.89168	4.00195
rs3097649	6	33056961	C/T	HLA-DPB1	T,0.107029	0.3899	0.036	0.0408	0.0398	0.0245	3.90427	4.02452
rs2068204	6	33058717	G/A	HLA-DPB1	A,0.111422	0.3948	0.036	0.0492	0.0398	0.0307	3.95881	4.12307
rs10484569	6	33058951	G/A	HLA-DPB1	A,0.109026	0.3899	0.036	0.0484	0.0398	0.0245	3.96377	4.1321
rs2281388	6	33060117	G/A		A,0.0884585	0.378	0.0173	0.0023	0.0239	0.0235	3.99643	4.19176
rs9348907	6	33081897	C/A		A,0.120008	0.381	0.0317	0.087	0.0358	0.045	3.99918	4.1968
rs12206523	6	33708696	T/G	IP6K3	G,0.0233626	0.0198	0.0245	0.0008	0.0477	0.0317	-4.41314	4.99191
rs80134196	6	65526666	A/G	EYS	G,0.142173	0.1746	0.3228	0.0681	0.1392	0.0838	-5.72849	7.99427
rs6903899	6	68050149	G/A		G,0.371006	0.8859	0.7017	0.3215	0.6113	0.7464	-5.0892	6.44421
rs2499502	6	88661166	C/T		C,0.355831	0.9335	0.6873	0.4221	0.5417	0.7209	3.9527	4.11197
rs13215784	6	88888389	T/C		C,0.052516	0.0099	0.0447	0.0174	0.0875	0.1135	4.1911	4.55658
rs72912099	6	91655839	T/C		C,0.0758786	0.0347	0.0591	0.0144	0.1054	0.183	3.96567	4.13556
rs4897426	6	130790700	G/A		A,0.339657	0.2024	0.3761	0.5643	0.2038	0.2914	-4.00047	4.19916
rs6909340	6	142958406	T/C	LOC153910	C,0.265375	0.1746	0.1772	0.6059	0.1491	0.0808	-4.34798	4.86203
rs7751698	6	157477680	A/C	ARID1B	C,0.280351	0.1548	0.1412	0.5325	0.1451	0.3067	-4.02598	4.24612
rs3127208	6	159200372	G/A	EZR	G,0.386981	0.1865	0.4827	0.8563	0.7773	0.6472	-5.31564	6.97353
rs6902356	6	164036359	T/C		C,0.255791	0.2044	0.0692	0.4924	0.0746	0.3078	-4.15341	4.48471
rs28429613	6	164040199	A/G		G,0.430911	0.1994	0.2752	0.7935	0.2972	0.4274	-4.54552	5.26122
rs9458878	6	164073367	A/G		A,0.448083	0.9107	0.4942	0.2829	0.5408	0.5982	-4.12079	4.423
rs7797334	7	15891739	T/C		C,0.0996406	0.245	0.0187	0.0968	0.0258	0.0869	4.1375	4.45456
rs10228431	7	45276888	T/G		G,0.177117	0.1339	0.1931	0.2579	0.1441	0.135	-3.8923	4.00305
rs10272379	7	45277430	C/T		T,0.194688	0.1577	0.2435	0.1914	0.1779	0.2198	-4.19834	4.57044
rs984654	7	55144155	T/C	EGFR	C,0.383387	0.8948	0.3631	0.0598	0.2724	0.4223	-4.20268	4.57877
rs2302535	7	55154687	A/C	EGFR	C,0.400559	0.8879	0.4957	0.0477	0.2893	0.4223	-6.15908	9.13566
rs1290732	7	135719688	G/A		A,0.263778	0.2232	0.1556	0.4629	0.171	0.2086	-5.00446	6.25166
rs2976972	8	8228029	C/T	SGK223	C,0.368211	0.7232	0.5432	0.6755	0.4294	0.7495	-4.08553	4.35678
rs2976921	8	8266396	A/C		C,0.404353	0.5823	0.2925	0.3608	0.2813	0.4857	-3.94489	4.09779
rs2409714	8	11010117	A/G	XKR6	G,0.428115	0.0794	0.3012	0.7284	0.4423	0.4571	-4.46049	5.08739
rs6984463	8	20575466	T/C		C,0.208866	0.0734	0.1902	0.3442	0.1839	0.2045	-4.34758	4.86122
rs6557770	8	24649815	C/A		A,0.330272	0.2569	0.2176	0.5756	0.2028	0.2853	-4.5234	5.21571
rs28846070	8	43636211	T/G		T,0.179313	0.8522	0.7983	0.652	0.9692	0.8793	-3.91806	4.04933
rs2357666	8	66954614	C/A	DNAJC5B	A,0.394768	0.1389	0.353	0.7761	0.3459	0.2229	-4.13439	4.44868
rs13272568	8	79034458	C/A		A,0.364018	0.131	0.2839	0.5053	0.4374	0.3947	-4.27292	4.7146
rs117019855	8	86257521	G/A	CA1	A,0.00319489	0.0149	0	0	0	0.001	-4.0361	4.26482
rs6984462	8	99386593	C/T		T,0.235623	0.3462	0.2536	0.2526	0.1441	0.18	3.89812	4.01349
rs13267290	8	111478320	A/C		C,0.197085	0.1865	0.1772	0.2216	0.1918	0.1943	-3.95836	4.12224
rs56123443	8	119555765	C/A	SAMD12	A,0.0397364	0.0198	0.0274	0.0439	0.0716	0.0307	-4.30335	4.77408
rs1028778	8	139077123	C/T	FLJ45872	C,0.400359	0.9881	0.611	0.354	0.4811	0.6452	-4.83056	5.86599
rs10809287	9	11018581	C/T		T,0.385583	0.0476	0.3617	0.497	0.6421	0.3364	-4.19899	4.5717
rs1556045	9	16053709	G/A		G,0.36222	0.877	0.7939	0.2428	0.7833	0.6646	-4.71517	5.61707
rs10964259	9	19740462	T/C	SLC24A2	C,0.336861	0.6954	0.1282	0.4372	0.0507	0.274	-3.97321	4.14929
rs1369050	9	26760476	A/G		A,0.485024	0.1438	0.5231	0.7451	0.5278	0.5675	-3.93098	4.07263
rs10780985	9	71114622	C/T	PGM5	C,0.234225	0.9921	0.8386	0.5514	0.7396	0.7975	4.96773	6.16915
rs4507829	9	71168242	A/G		G,0.00758786	0.001	0.0115	0.0008	0.0229	0.0051	4.84745	5.90289
rs4382540	9	71183180	C/T		C,0.151158	0.7986	0.9121	0.7443	0.8897	0.955	5.04	6.33205
rs7046236	9	71184768	C/T		C,0.382388	0.7966	0.7622	0.2428	0.6809	0.772	5.04	6.33205
rs10869061	9	71190658	G/A		G,0.314297	0.7986	0.8674	0.2035	0.8519	0.9213	4.8949	6.00719
rs1411996	9	71199544	T/C		T,0.150759	0.7778	0.9078	0.8268	0.8638	0.8967	4.26469	4.69858
rs7038338	9	81634434	A/G		G,0.136981	0.0417	0.0836	0.3003	0.1074	0.0828	3.92211	4.05662
rs1412224	9	84192035	T/C		C,0.173922	0.0198	0.2104	0.202	0.2724	0.1677	4.31609	4.7991
rs11792087	9	84202883	T/C	TLE1	C,0.160144	0.0179	0.1787	0.146	0.2614	0.2086	4.1708	4.5178
rs815843	9	84241307	C/T	TLE1	C,0.0654952	0.9663	0.9553	0.9796	0.9294	0.8313	4.04224	4.27619
rs35066493	9	86717076	G/T		T,0.0557109	0.0089	0.0706	0.0348	0.1083	0.0675	4.62825	5.43324
rs72752912	9	92294676	T/C	UNQ6494	C,0.122804	0.0883	0.111	0.0401	0.2445	0.1534	-4.17004	4.51634
rs10120215	9	92301053	T/C	UNQ6494	C,0.299321	0.0536	0.2738	0.438	0.4563	0.2219	-4.40019	4.96594
rs10739432	9	100289608	C/T	TMOD1	C,0.452875	0.627	0.4164	0.5159	0.6004	0.545	-3.9387	4.08659
rs1867277	9	100615913	A/G	FOXE1,LOC101928337	A,0.314097	0.88	0.6542	0.6672	0.5825	0.6401	-4.24771	4.66562
rs62579216	9	126692777	C/T	DENND1A	C,0.209265	0.9375	0.8228	0.587	0.826	0.8558	-4.19235	4.55896
rs12379000	9	132615322	G/T	USP20	T,0.147364	0.0437	0.1282	0.0908	0.2227	0.2669	-4.80626	5.8131
rs11103712	9	138037371	G/A		A,0.279553	0.0456	0.2983	0.3608	0.4642	0.2076	-3.99019	4.18033
rs816599	10	547566	A/G	DIP2C	A,0.204872	0.8651	0.9308	0.4584	0.9414	0.9315	-6.04136	8.81581
rs2039028	10	21638970	G/A		A,0.309704	0.0665	0.1772	0.7632	0.1918	0.1626	-4.27816	4.72481
rs4934574	10	36905423	T/C		C,0.177316	0.1389	0.2205	0.084	0.1581	0.3323	4.15209	4.48221
rs11010963	10	37250641	A/G		G,0.120208	0.0327	0.0677	0.2572	0.0676	0.1166	-5.56649	7.58515
rs2607874	10	48429859	G/A	GDF10	G,0.274361	0.744	0.8026	0.4516	0.9404	0.8016	-4.16186	4.50077
rs4272709	10	55892388	T/G	PCDH15	G,0.403155	0.876	0.2853	0.2315	0.2495	0.3896	-7.08717	11.8637
rs4935502	10	55955443	T/G	PCDH15	G,0.345248	0.8413	0.2536	0.1346	0.1312	0.4039	-5.9789	8.64849
rs12262099	10	85992389	G/T	LRIT1	T,0.193291	0.0417	0.1081	0.5507	0.0378	0.0869	-4.19166	4.55765
rs68007035	10	91731528	G/T		G,0.328075	0.8214	0.6801	0.6195	0.5288	0.7301	-4.13034	4.44102
rs12247672	10	93163928	G/A	HECTD2-AS1	A,0.194089	0.0833	0.0533	0.587	0.0467	0.0286	-4.74325	5.67712
rs191910779	10	93217793	A/C	HECTD2,HECTD2-AS1	C,0.150759	0.0605	0.0519	0.4455	0.0457	0.0235	-4.39605	4.95767
rs10885208	10	113309100	A/G		G,0.424121	0.2778	0.3602	0.4244	0.5676	0.4724	-3.92575	4.06319
rs2138554	10	113310786	G/T		G,0.308506	0.5655	0.4654	0.9251	0.6441	0.7147	-4.04908	4.28888
rs2615874	10	117664647	G/T	ATRNL1	G,0.371805	0.9415	0.7536	0.1331	0.7356	0.7751	-4.89766	6.0133
rs1792969	11	20689485	A/G	NELL1	G,0.230032	0.1855	0.1427	0.4017	0.1441	0.1943	-3.99423	4.18772
rs3108819	11	26165107	A/G		G,0.210064	0.0079	0.098	0.5961	0.0606	0.1299	-4.42302	5.01174
rs1532565	11	36093166	G/A	LDLRAD3,LOC101928510	G,0.19349	0.9692	0.7911	0.677	0.8539	0.7761	3.92976	4.07043
rs73452702	11	36106547	T/C	LDLRAD3	C,0.147564	0.0188	0.1902	0.1815	0.1262	0.226	4.03727	4.26698
rs12291143	11	37556021	C/T		T,0.249401	0.1696	0.1715	0.503	0.1521	0.1442	-4.3106	4.78832
rs114728489	11	70370329	A/G	SHANK2	G,0.0760783	0.0079	0.0173	0.1891	0.0199	0.093	-3.97574	4.1539
rs11021247	11	95350176	A/G		G,0.241214	0.1409	0.2176	0.2368	0.2654	0.3425	-4.40768	4.98096
rs10743391	12	20869433	G/A	SLCO1C1	G,0.29373	0.9563	0.719	0.4455	0.6879	0.8108	-4.24652	4.6633
rs4898519	12	49714102	A/G	LOC101927267,RP11-161H23.9	G,0.259984	0.0407	0.1354	0.6422	0.162	0.1585	-4.69448	5.57302
rs3741555	12	50190652	C/T	NCKAP5L	T,0.275958	0.5466	0.3847	0.23	0.0537	0.2106	-4.57322	5.3185
rs75299941	12	70456468	T/C		C,0.0241613	0.0327	0.0375	0.0303	0.006	0.0164	-4.6403	5.45854
rs79989068	12	76110234	G/A		A,0.0107827	0.0327	0.0274	0	0	0.002	4.10868	4.40019
rs7973929	12	79309139	T/G	SYT1	G,0.138379	0.0714	0.0893	0.3797	0.0467	0.0102	4.64823	5.47523
rs1461282	12	88186448	C/A		C,0.403155	0.8641	0.379	0.6346	0.4175	0.6094	-4.31879	4.8044
rs1861475	12	97551262	T/G		G,0.203275	0.2272	0.0865	0.3033	0.0855	0.2474	-4.13537	4.45052
rs10774543	12	120659996	C/T	PXN	C,0.222444	0.9841	0.598	0.7352	0.6561	0.8742	-3.95648	4.11883
rs75107368	13	23641287	A/G		G,0.0549121	0.0337	0.0836	0.0696	0.0268	0.0654	-4.16786	4.51218
rs7320355	13	30513444	T/C	LINC00544	C,0.152756	0.1607	0.1873	0.2398	0.0855	0.0716	-4.33174	4.82993
rs9571492	13	34924202	A/C		C,0.28734	0.7718	0.4164	0.0575	0.0497	0.2515	-4.08696	4.35946
rs9592356	13	65199849	G/T		T,0.267372	0.1052	0.4063	0.3011	0.335	0.2209	-4.11527	4.41259
rs4885026	13	73248388	G/A		G,0.392372	0.9097	0.7061	0.3389	0.5586	0.6401	-3.91947	4.05187
rs8013465	14	49969151	A/C		C,0.314696	0.248	0.389	0.3464	0.2724	0.3313	-3.94421	4.09657
rs7142380	14	77931230	T/C	AHSA1	C,0.479433	0.9187	0.513	0.0946	0.4871	0.5153	-4.42532	5.01638
rs3783378	14	102905481	A/C	TECPR2	C,0.227236	0.2063	0.1902	0.1301	0.2972	0.3344	-4.16468	4.50615
rs11070718	15	31293453	C/T	TRPM1	C,0.478634	0.1667	0.5144	0.7451	0.5388	0.5716	-5.46353	7.33091
rs6493454	15	31393944	C/T	TRPM1	C,0.285743	0.9415	0.7262	0.6225	0.5775	0.7362	-4.05522	4.30027
rs3809578	15	31394536	G/A	TRPM1	A,0.426717	0.7788	0.4035	0.2284	0.3827	0.3937	-4.05522	4.30027
rs7173862	15	60549852	T/C		C,0.134984	0.1002	0.1023	0.1831	0.163	0.1002	-4.05036	4.29124
rs56053694	15	64179775	C/A		C,0.283546	0.9484	0.6556	0.5386	0.6849	0.7935	-3.90308	4.02238
rs2448134	15	68223039	A/G		A,0.396565	0.8284	0.6931	0.4523	0.4612	0.6585	-4.57462	5.32141
rs207952	15	92658040	G/A	SLCO3A1	G,0.240815	0.9444	0.8646	0.4425	0.7962	0.8834	-4.19817	4.57012
rs2654962	15	99510759	G/T	PGPEP1L	T,0.319089	0.1091	0.281	0.5968	0.325	0.181	-3.89178	4.00213
rs1345300	16	8764427	T/C		C,0.244409	0.0913	0.2983	0.3169	0.1918	0.32	-4.75409	5.7004
rs7197580	16	19278624	G/A	SYT17	G,0.380391	0.9583	0.6354	0.3616	0.4781	0.7536	-4.30885	4.78487
rs11150606	16	31099010	T/C	PRSS53	C,0.19369	0.7639	0.2061	0.0053	0.0338	0.0164	-4.02196	4.2387
rs80065743	16	48234155	A/G	ABCC11	G,0.0275559	0.1161	0	0	0	0.0215	-4.3386	4.84346
rs8060686	16	67911516	T/C	EDC4	C,0.326877	0.0685	0.2867	0.73	0.1799	0.228	-5.18405	6.66331
rs9935025	16	68307446	T/C	SLC7A6	T,0.388379	0.8075	0.5836	0.6188	0.5487	0.4847	-3.97963	4.16101
rs2879901	16	88769703	A/G	RNF166	A,0.315895	0.9206	0.6686	0.5923	0.5994	0.6626	-4.20286	4.57912
rs3744711	17	5346598	A/G	DHX33	G,0.180312	0.2133	0.0793	0.1831	0.164	0.2311	-4.07626	4.33947
rs60423909	17	5357490	C/A	DHX33	A,0.255591	0.1339	0.147	0.503	0.2376	0.1421	-4.56848	5.30869
rs11867311	17	5358670	C/T	DHX33	T,0.458466	0.3661	0.2363	0.7912	0.331	0.3926	-4.42452	5.01477
rs1708618	17	17131868	T/C	FLCN	T,0.475839	0.6607	0.5879	0.3691	0.5676	0.5031	-3.9624	4.12959
rs189832723	17	25484916	G/T		T,0.00179712	0.0089	0	0	0	0	-4.425	5.01573
rs4794162	17	48642945	A/C	CACNA1G	C,0.447484	0.8819	0.4697	0.0643	0.3569	0.5951	-4.1396	4.45852
rs10515177	17	58167484	A/G	WFDC21P	G,0.198283	0.1002	0.1513	0.4289	0.1074	0.1145	-5.72322	7.98079
rs4968776	17	61529579	A/G		A,0.437101	0.2153	0.5	0.9259	0.5298	0.5092	-4.04247	4.27662
rs7231593	18	6636126	C/T		T,0.0826677	0.0506	0.1628	0.1263	0.0457	0.0378	3.95043	4.10785
rs76972778	18	6640062	G/A		A,0.0810703	0.0506	0.1599	0.1218	0.0457	0.0378	3.95043	4.10785
rs9967470	18	6646385	T/C		C,0.183706	0.0675	0.2349	0.2186	0.2396	0.1626	4.08615	4.35794
rs787554	18	11862696	T/C	GNAL	T,0.310903	0.877	0.8602	0.3533	0.8022	0.7117	-4.52559	5.2202
rs786019	18	14971177	C/T	LINC01443,LINC01444,LOC101927642,FLJ44255	T,0.195288	0.2411	0.2651	0.0764	0.2058	0.2485	-4.51898	5.20665
rs11662308	18	19165476	T/G	ESCO1	G,0.113219	0.0258	0.0951	0.0772	0.2048	0.1708	-4.05886	4.30704
rs11662735	18	19175971	G/T	ESCO1	T,0.106829	0.0238	0.0922	0.056	0.2048	0.1708	-4.05886	4.30704
rs1318652	18	19177284	C/T	ESCO1	C,0.132588	0.9752	0.8963	0.8533	0.7952	0.8292	-5.43214	7.25428
rs2850567	18	19178725	G/A	ESCO1	G,0.132788	0.9762	0.8963	0.8517	0.7952	0.8292	-5.43214	7.25428
rs9949357	18	63607920	A/G		G,0.225639	0.0169	0.1974	0.3449	0.2266	0.2986	-5.26946	6.86383
rs4461172	18	68845291	T/G		T,0.304712	0.8502	0.7435	0.5098	0.7624	0.683	-4.14883	4.47601
rs7408371	19	23986275	T/C	RPSAP58	C,0.329273	0.5238	0.3444	0.2277	0.2485	0.3384	-4.25205	4.67402
rs2405367	20	23622879	G/A		A,0.239217	0.1131	0.1657	0.2973	0.2207	0.362	-5.40062	7.17777
rs6061043	20	30527064	T/C	TTLL9	C,0.42492	0.1171	0.4006	0.8086	0.4195	0.2464	-4.28287	4.73401
rs2055011	21	19481353	G/A	CHODL	G,0.286941	0.8452	0.7622	0.4788	0.8688	0.6984	-4.39055	4.94667
rs2828657	21	25334821	T/C		C,0.336861	0.2371	0.2896	0.5174	0.2664	0.3016	-4.00078	4.19973
rs6007154	22	44881967	C/T		T,0.431709	0.37	0.2161	0.8767	0.2525	0.2311	-4.11731	4.41644
rs7410612	22	50317295	C/T	CRELD2	T,0.259185	0.2044	0.1398	0.3646	0.2028	0.316	-5.1043	6.47884

## Sheet: E.southern_altaic VS Mongolian
E. The highest negative logical p values of xp-EHH(southern Altaic vs Mongolian) were showed.EAS(East Aisan), AMR(American), AFR(African),EUR(European),SAS(Southeast Asian).
SNP ID	CHR	POSITION	Ref/Alt	Linear closest gene	alleles_gmaf	alleles_EAS	alleles_AMR	alleles_AFR	alleles_EUR	alleles_SAS	XPEHH	LOGPVALUE
rs12088087	1	45170012	A/G	C1orf228	A,0.472843	0.7629	0.5317	0.4622	0.4145	0.4847	3.93444	4.07888
rs12756584	1	49237533	A/G	BEND5,AGBL4	G,0.138978	0.3026	0.0562	0.059	0.0775	0.2004	4.27713	4.72281
rs4926754	1	49242966	T/C	BEND5,AGBL4	T,0.409744	0.2698	0.6311	0.7784	0.7058	0.5184	4.57262	5.31726
rs1934405	1	49250039	A/G	AGBL4	A,0.257588	0.5724	0.6902	0.8903	0.7734	0.7229	4.20464	4.58253
rs117066077	1	49478637	A/G	AGBL4	G,0.019369	0.0397	0.0735	0	0	0.0061	4.00145	4.20097
rs207170	1	55797288	A/G		A,0.305711	0.7609	0.7536	0.5537	0.7296	0.7372	3.89492	4.00775
rs17111959	1	55798382	C/T		T,0.185104	0.1974	0.1254	0.2829	0.1322	0.137	4.2689	4.70678
rs10889328	1	62867790	G/T		G,0.23762	0.9117	0.7104	0.4985	0.838	0.9243	4.1849	4.5447
rs2148683	1	65869576	A/G	DNAJC6	G,0.420527	0.2698	0.428	0.4191	0.4662	0.5256	3.91085	4.03634
rs289697	1	76598209	C/T	ST6GALNAC3	C,0.460264	0.8313	0.3804	0.5287	0.4911	0.4172	3.90309	4.0224
rs3009195	1	120366712	A/G		A,0.222244	0.4762	0.7839	0.9289	0.8161	0.8405	-5.98754	8.67154
rs3009186	1	120380990	C/T	NBPF7	C,0.3752	0.4683	0.7118	0.3956	0.8121	0.8415	-5.99072	8.68004
rs10923916	1	120409703	C/A		C,0.460863	0.3641	0.5735	0.3548	0.7386	0.7393	-4.90135	6.02144
rs34341576	1	144901955	G/A	PDE4DIP	A,0.141773	0.4534	0.0893	0.0174	0.0417	0.1288	-4.77764	5.75113
rs34169189	1	144906508	C/T	PDE4DIP	T,0.0932508	0.0268	0.1974	0.0227	0.1342	0.1411	-5.10849	6.48846
rs200286606	1	144920933	T/G	PDE4DIP	G,0.0313498	0.0337	0.0389	0.034	0.0119	0.0399	-4.94483	6.11798
rs112650515	1	144947956	G/A	PDE4DIP	A,0.0295527	0.0337	0.0274	0.0401	0.0109	0.0317	-5.59556	7.65775
rs587715399	1	144996515	T/C	PDE4DIP	C,0.00499201	0.0248	0	0	0	0	-5.7399	8.02349
rs587603332	1	145030589	G/T	PDE4DIP	T,0.0179712	0.0069	0.0115	0.0083	0.0109	0.0542	-5.5604	7.56999
rs72701825	1	145093015	A/G		G,0.0261581	0.0685	0.0072	0.0038	0.0199	0.0327	-5.33713	7.02489
rs28689061	1	145093893	G/A		A,0.169728	0.0704	0.0965	0.4349	0.0994	0.0378	-5.33713	7.02489
rs28549707	1	145095477	G/A	LOC100996517	A,0.265575	0.1984	0.1398	0.5091	0.1133	0.2515	-5.24109	6.79688
rs587722482	1	145126272	G/T		T,0.00319489	0.0159	0	0	0	0	-4.1299	4.44018
rs1507345	1	209586672	A/G		G,0.0323482	0.0823	0.0807	0.0023	0.0109	0.0092	3.97727	4.15669
rs742678	1	209588509	T/C		C,0.316094	0.1885	0.1787	0.5794	0.2097	0.2986	4.55886	5.28878
rs6690362	1	209608020	C/A		C,0.421725	0.7589	0.7219	0.2224	0.6769	0.6697	4.21427	4.60103
rs10864227	1	216221721	C/T	USH2A	T,0.345447	0.5218	0.2781	0.1445	0.4573	0.3681	-4.08815	4.36169
rs1436776	1	216235074	C/T	USH2A	T,0.393171	0.5159	0.3141	0.2489	0.506	0.4018	-3.93111	4.07287
rs6419476	1	216236311	C/T	USH2A	C,0.382788	0.5407	0.438	0.8775	0.6064	0.4826	-3.96698	4.13793
rs115973744	1	216240606	G/A	USH2A	A,0.0445288	0.0248	0.0418	0.0023	0.0795	0.0879	-5.29107	6.91507
rs12035328	1	221443475	G/A		A,0.224241	0.371	0.2911	0.0855	0.1988	0.2393	5.07369	6.40874
rs17571353	1	224746577	A/G	CNIH3	G,0.0822684	0.1032	0.0403	0.0877	0.0626	0.1033	-3.92211	4.05661
rs11807880	1	236085452	T/C		C,0.374601	0.6607	0.1412	0.5817	0.0109	0.3395	3.98652	4.1736
rs887986	2	10672353	G/A		G,0.348043	0.4246	0.572	0.9448	0.5865	0.6145	3.90953	4.03398
rs76595988	2	28802758	G/A	PLB1	A,0.0946486	0.0794	0.0432	0.1959	0.0408	0.0654	4.30205	4.77154
rs4666103	2	28807899	C/T	PLB1	T,0.33726	0.3671	0.3228	0.4168	0.2127	0.3374	4.65603	5.49165
rs11127199	2	29213561	G/A	FAM179A	A,0.483227	0.7738	0.3689	0.5749	0.333	0.2955	3.92377	4.0596
rs1446987	2	29213754	G/A	FAM179A	A,0.280351	0.0556	0.4481	0.0711	0.5089	0.4407	3.89955	4.01606
rs11898049	2	29214544	G/A	FAM179A	A,0.171126	0.1508	0.0937	0.3911	0.0656	0.0583	3.933	4.07627
rs7578007	2	29215005	G/T	FAM179A	G,0.479633	0.7897	0.3818	0.7005	0.334	0.2894	3.95091	4.10872
rs6721987	2	29216259	A/G	FAM179A	G,0.311901	0.0565	0.4539	0.1823	0.5109	0.4448	3.87786	3.97724
rs13003236	2	29221638	G/A	FAM179A	A,0.417332	0.7877	0.3184	0.4032	0.2853	0.2607	4.40877	4.98315
rs10187719	2	31600146	T/C	XDH	T,0.249201	0.7639	0.7248	0.7882	0.7326	0.7239	3.98202	4.16537
rs1441641	2	88410994	A/G	SMYD1	G,0.397963	0.5278	0.1585	0.5166	0.1829	0.4949	4.1537	4.48527
rs12466494	2	88413831	T/C	SMYD1	C,0.346645	0.252	0.4395	0.2648	0.5338	0.2965	3.95089	4.10868
rs6737482	2	109669494	T/C		C,0.313299	0.7579	0.353	0.2572	0.0765	0.1462	4.72102	5.62956
rs74669395	2	109669804	C/T		T,0.0153754	0.0337	0.0029	0	0.0089	0.0327	4.37141	4.90852
rs383993	2	109674911	C/T		C,0.457668	0.1726	0.598	0.3533	0.8907	0.7812	5.85049	8.30968
rs1471073	2	109676551	A/C		A,0.191494	0.9335	0.8127	0.7443	0.7147	0.8599	5.08549	6.43571
rs425238	2	109677619	G/A		A,0.163938	0.1677	0.1052	0.2027	0.1561	0.1575	4.10804	4.399
rs10864871	2	122574017	G/A		A,0.414137	0.6052	0.4035	0.4395	0.3002	0.3078	4.17401	4.52391
rs4522608	2	122574851	C/T		T,0.276358	0.1071	0.3199	0.2421	0.4135	0.3252	5.1181	6.51056
rs6541804	2	122576458	T/C		T,0.321086	0.7143	0.7233	0.6392	0.7197	0.6227	4.95316	6.13658
rs77121219	2	122577957	T/G		G,0.0628994	0.0625	0.0317	0.0151	0.0656	0.1472	4.65614	5.49188
rs7571542	2	122579512	T/G		T,0.381589	0.1915	0.5865	0.7443	0.7903	0.7342	5.41682	7.21703
rs12996867	2	122581166	C/T		T,0.179513	0.0645	0.1499	0.1301	0.2435	0.32	4.75931	5.71162
rs4630768	2	122588545	G/A		G,0.0788738	0.876	0.8919	0.907	0.9503	0.9775	5.26517	6.8537
rs9808536	2	122591071	A/C		A,0.40655	0.7927	0.5865	0.5809	0.4294	0.5787	5.56466	7.5806
rs113986154	2	122597651	T/C		C,0.0603035	0.1687	0.0778	0.0045	0.0119	0.0613	5.33501	7.01982
rs73950861	2	122598873	G/A		A,0.101637	0.121	0.1066	0.121	0.0944	0.0593	4.71086	5.60787
rs6731977	2	122607245	G/A		G,0.321086	0.9137	0.7478	0.4478	0.6889	0.6902	4.61398	5.40337
rs4316942	2	122616143	G/T		T,0.45028	0.2748	0.4121	0.4077	0.6014	0.5603	4.08364	4.35324
rs16837640	2	133351415	G/A	GPR39	A,0.313099	0.6944	0.2968	0.0711	0.2107	0.364	4.00384	4.20536
rs62167080	2	138815712	C/T	LOC101928299	T,0.312101	0.1478	0.379	0.4289	0.3479	0.2393	4.33996	4.84616
rs13031368	2	138860501	A/G	LOC101928299	G,0.196685	0.253	0.1513	0.2179	0.1342	0.2065	4.12265	4.4265
rs1463263	2	175584157	A/C	H3F3AP4	A,0.480631	0.6915	0.6542	0.3419	0.504	0.502	3.9256	4.06291
rs9942091	3	197871052	T/C		T,0.364417	0.8571	0.6513	0.4705	0.6342	0.6207	NA	NA
rs162211	3	7823055	A/G		A,0.176917	0.9593	0.7478	0.9017	0.6948	0.7618	3.95808	4.12173
rs801275	3	7827766	C/T		C,0.186701	0.9603	0.7378	0.8979	0.6789	0.7393	3.97701	4.15623
rs161448	3	7828605	T/G		G,0.430711	0.7708	0.4942	0.1649	0.4662	0.3579	3.97701	4.15623
rs11131090	3	7829298	T/C		C,0.137181	0.0843	0.1254	0.0666	0.168	0.2638	4.20995	4.59273
rs161925	3	7833960	G/A		G,0.178315	0.9534	0.8473	0.6112	0.8807	0.8916	4.11648	4.41488
rs161451	3	7835051	C/T		T,0.107827	0.0863	0.0533	0.2239	0.0557	0.0654	4.01266	4.22157
rs9815643	3	7839716	A/G		G,0.269169	0.0813	0.2622	0.1921	0.3966	0.4407	4.03012	4.25377
rs162213	3	7840483	A/G		G,0.303714	0.2649	0.2536	0.4418	0.2316	0.2669	4.29735	4.76232
rs1354401	3	7843974	C/T		T,0.454073	0.5089	0.5072	0.3071	0.5785	0.4305	4.70375	5.59274
rs11706770	3	7844612	G/A	WNT7A	A,0.267173	0.6062	0.1816	0.2065	0.1799	0.1503	4.73503	5.6595
rs873853	3	13864338	A/G	WNT7A	A,0.214657	0.9087	0.6398	0.913	0.6183	0.7607	4.40006	4.96568
rs9840696	3	13865075	C/T	WNT7A	T,0.454872	0.7847	0.3963	0.3147	0.3072	0.498	4.2544	4.67859
rs13080685	3	13875055	T/C	WNT7A	C,0.38099	0.2669	0.2896	0.4879	0.3201	0.4816	3.95004	4.10713
rs9863149	3	13883360	G/A	WNT7A	A,0.104832	0.0843	0.183	0.0991	0.1074	0.0757	4.18148	4.53818
rs13069140	3	13903303	G/T	WNT7A	T,0.120008	0.1399	0.0965	0.0968	0.0298	0.2403	3.93008	4.07101
rs79931850	3	13918252	T/C	SEMA3F,LOC100129060	T,0.10603	0.879	0.8833	0.9349	0.8847	0.8712	4.34474	4.85561
rs2526392	3	50191191	G/A		A,0.244209	0.3581	0.255	0.2814	0.0775	0.2403	-4.13147	4.44315
rs57814808	3	75370659	G/A		A,0.0836661	0.0595	0.085	0.1589	0.0119	0.0798	-4.10947	4.40169
rs9831266	3	75372071	C/A		A,0.0742812	0.0605	0.0591	0.0371	0.0736	0.1503	-3.89454	4.00707
rs77991024	3	75372665	A/G		G,0.370807	0.2431	0.3184	0.7466	0.1004	0.3098	-4.82051	5.84409
rs6549722	3	75373177	C/T		T,0.381589	0.5308	0.3314	0.5938	0.0815	0.2853	-4.80779	5.81642
rs4677496	3	75377715	T/C		T,0.259385	0.7073	0.8156	0.7179	0.7763	0.7157	-4.52691	5.22292
rs9847612	3	94091142	C/T		T,0.362819	0.3522	0.4294	0.2231	0.4185	0.4581	4.20545	4.58408
rs62265469	3	94125563	G/A		G,0.262181	0.6042	0.8256	0.7451	0.7863	0.7536	5.98529	8.66554
rs1304761	3	94141590	A/G		G,0.0061901	0.0288	0	0	0	0.002	6.09454	8.95959
rs141941522	3	94148829	C/A		C,0.44349	0.4871	0.6095	0.5643	0.5726	0.5634	4.62688	5.43037
rs7356126	3	94149924	A/C		C,0.452276	0.6746	0.4179	0.2867	0.3608	0.5654	4.84617	5.90009
rs9821923	3	107726194	G/T		G,0.253594	0.8105	0.7233	0.8646	0.5755	0.7127	4.34576	4.85763
rs709441	3	107728835	T/C	LINC00880	C,0.374002	0.4792	0.451	0.3442	0.3847	0.2403	4.67968	5.54163
rs17451107	3	156797609	C/A	LINC00880	A,0.345447	0.4772	0.4481	0.2352	0.3907	0.2393	4.06282	4.31442
rs1482853	3	156798473	A/G	LINC00880	G,0.346246	0.4812	0.4481	0.2352	0.3897	0.2403	4.06282	4.31442
rs900399	3	156798732	T/C	LINC00880	C,0.346246	0.4802	0.4481	0.2352	0.3897	0.2413	4.06282	4.31442
rs900400	3	156798775	C/T	LINC00880	T,0.454073	0.4901	0.5778	0.2383	0.675	0.3937	4.06282	4.31442
rs11712937	3	156800384	T/C	LINC00880	T,0.377596	0.627	0.6124	0.5242	0.6879	0.6902	4.85872	5.92759
rs7617389	3	156801088	A/C	LINC00880	C,0.355831	0.5208	0.4942	0.1793	0.3976	0.2832	4.57423	5.32059
rs9822326	3	156803565	G/A		A,0.121605	0.121	0.0403	0.2277	0.0388	0.1217	4.07822	4.34313
rs73078177	3	193586340	C/T	MFI2	T,0.144569	0.121	0.0375	0.3502	0.0219	0.093	-4.21561	4.60362
rs7649700	3	196735273	C/T	MFI2	T,0.0225639	0.0218	0.0014	0.0333	0.001	0.046	4.56768	5.30702
rs17129219	3	196735687	C/T	MFI2	T,0.0505192	0.0833	0.0072	0.093	0.0169	0.0245	4.56664	5.30488
rs116484674	3	196736050	C/T	MFI2	T,0.0439297	0.0833	0.0058	0.0688	0.0159	0.0256	3.92283	4.05792
rs116055192	3	196741670	T/C	MFI2	C,0.266374	0.2847	0.3444	0.2844	0.2266	0.2086	3.91823	4.04963
rs1056664	3	196746629	C/T	MFI2	C,0.40615	0.8611	0.6225	0.4463	0.6541	0.4356	4.25058	4.67119
rs12636071	3	196747300	C/A	MFI2	A,0.166334	0.0546	0.1138	0.2224	0.1054	0.3057	4.41493	4.9955
rs17129227	3	196749408	A/G	MFI2	A,0.224641	0.8046	0.7637	0.7935	0.8101	0.6933	4.40168	4.96894
rs890490	3	196750207	T/C		C,0.105631	0.0248	0.0764	0.2519	0.0676	0.0511	4.56923	5.31024
rs2286280	4	5843328	T/C	CRMP1	C,0.372204	0.3294	0.2795	0.5439	0.3509	0.272	5.48716	7.38887
rs16837733	4	5845617	T/C	CRMP1	C,0.347444	0.4306	0.2205	0.5227	0.2386	0.227	6.10044	8.97561
rs77341800	4	5846325	G/T	CRMP1	T,0.108626	0.0069	0.1037	0.1127	0.1392	0.18	5.78504	8.1397
rs11732166	4	5846371	T/C	CRMP1	T,0.398962	0.7748	0.5014	0.4198	0.7266	0.6084	6.47171	10.0137
rs7667115	4	5846504	G/A	CRMP1	A,0.425919	0.6726	0.3473	0.2489	0.4583	0.4335	6.06301	8.87421
rs10029537	4	8313039	C/T		C,0.21905	0.8006	0.8775	0.7035	0.8539	0.7219	-3.96728	4.13848
rs62288892	4	8323359	C/T		C,0.215256	0.8046	0.8833	0.6233	0.8946	0.7996	-4.2462	4.6627
rs10434446	4	58699638	T/G		G,0.297324	0.5585	0.2464	0.1944	0.2406	0.2618	4.3196	4.806
rs11940300	4	63493304	G/T		T,0.441294	0.7212	0.4813	0.177	0.4771	0.4448	4.09397	4.37259
rs4566686	4	63496649	G/A		G,0.453474	0.4821	0.5115	0.6362	0.5099	0.5542	4.49063	5.14867
rs35338633	4	66249194	C/T	EPHA5	T,0.171725	0.3651	0.17	0.0348	0.1491	0.182	4.38314	4.93188
rs4860656	4	66254728	C/T	EPHA5	C,0.378794	0.7917	0.6527	0.5877	0.4473	0.6472	3.96666	4.13734
rs66598464	4	100323833	A/G		G,0.166534	0.0704	0.1873	0.1415	0.2604	0.1881	4.07677	4.34042
rs28533705	4	148478903	C/T		T,0.124401	0.0407	0.0476	0.3654	0.0229	0.044	-3.92506	4.06194
rs13362199	5	28646417	G/T		T,0.202077	0.2262	0.1225	0.1225	0.2336	0.3088	3.91201	4.03843
rs27580	5	50162734	G/A		G,0.232827	0.8373	0.7406	0.8253	0.7803	0.6217	4.63916	5.45614
rs27579	5	50165147	G/A		A,0.231629	0.1458	0.2392	0.1982	0.3728	0.2147	3.93525	4.08034
rs11748822	5	178918122	A/C		A,0.401558	0.5179	0.5562	0.5499	0.6948	0.6779	3.91733	4.04801
rs11249631	5	178921861	T/G		T,0.484425	0.3492	0.5086	0.5348	0.6024	0.5767	3.95127	4.10937
rs9358867	6	25685247	A/G	SCGN	G,0.15615	0.4722	0.1844	0.0015	0.0249	0.1544	4.35171	4.8694
rs9366627	6	25686405	C/T	SCGN	T,0.377796	0.6577	0.4121	0.2337	0.2972	0.3425	4.3912	4.94798
rs34438249	6	25690936	C/A	SCGN	A,0.164537	0.0873	0.1772	0.143	0.2296	0.1973	4.41125	4.9881
rs116325082	6	25691352	G/A	SCGN	A,0.00499201	0.0159	0	0	0.0089	0	4.11346	4.40918
rs76772871	6	25692021	T/C	SCGN	C,0.0461262	0.0218	0.0519	0.112	0.0199	0.0051	4.12351	4.42813
rs4409177	6	25694491	T/G	SCGN	G,0.203275	0.1409	0.1945	0.1452	0.2833	0.2699	4.06515	4.31875
rs9379780	6	25707171	G/A		G,0.347644	0.8571	0.6816	0.5257	0.5974	0.6483	4.17132	4.51879
rs6456688	6	25708960	T/C		C,0.439297	0.2391	0.3876	0.5371	0.4851	0.5031	4.17136	4.51886
rs9348691	6	25712163	T/C		C,0.164137	0.4831	0.2205	0.003	0.0298	0.1513	4.10422	4.39182
rs388234	6	29533295	T/C		C,0.49361	0.5714	0.487	0.4894	0.4026	0.5174	4.691	5.56564
rs3094577	6	29533870	A/G		A,0.254193	0.878	0.7334	0.7088	0.6233	0.7945	5.22069	6.74895
rs12525160	6	29535217	G/A		A,0.217652	0.2212	0.219	0.2027	0.1869	0.2648	5.01051	6.2653
rs1233400	6	29537975	G/A		A,0.148163	0.2143	0.1873	0.1248	0.1571	0.0746	4.60271	5.37983
rs1233399	6	29539482	G/A		A,0.176518	0.2163	0.2248	0.1641	0.2038	0.09	4.6185	5.41282
rs982558	6	29540522	G/A		A,0.173922	0.3016	0.1859	0.0287	0.1322	0.273	4.81554	5.83327
rs111843429	6	29542546	G/A		A,0.052516	0.0377	0.0231	0.0628	0.0109	0.1176	4.84284	5.89281
rs3025650	6	29542947	T/C		C,0.10024	0.0833	0.0893	0.1785	0.0696	0.0511	5.12217	6.51994
rs362525	6	29543646	T/G		G,0.222244	0.2222	0.219	0.2216	0.1879	0.2607	5.38708	7.14502
rs12528017	6	29544551	A/C		C,0.0810703	0.1032	0.098	0.0242	0.0447	0.1605	4.75744	5.7076
rs3117073	6	29544825	G/A		G,0.105431	0.9335	0.8746	0.9818	0.7167	0.9335	5.01231	6.26937
rs362522	6	29545208	C/T		T,0.244409	0.3026	0.2767	0.1278	0.2465	0.317	4.84687	5.90161
rs3116807	6	29664177	A/G		A,0.408347	0.5675	0.611	0.5946	0.507	0.6861	3.95104	4.10894
rs3116803	6	29667872	A/C,G		G,0.29393	0,0.3492	0.0029,0.3429	0.0197,0.2156	0,0.2167	0,0.3875	3.93727	4.084
rs3116802	6	29667890	A/G		G,0.294728	0.3492	0.3429	0.2186	0.2167	0.3875	3.93727	4.084
rs3129070	6	29668076	C/T		T,0.294129	0.3492	0.3429	0.2156	0.2177	0.3875	3.93727	4.084
rs9258102	6	29668913	T/C		C,0.154353	0.0437	0.2161	0.2133	0.1909	0.1074	3.92966	4.07025
rs9258103	6	29668958	C/T		T,0.287939	0.3423	0.3329	0.2133	0.2127	0.3783	3.94493	4.09787
rs2107203	6	29669830	G/A		A,0.294129	0.3492	0.3429	0.2156	0.2167	0.3885	3.98092	4.16336
rs3129055	6	29670261	A/G		G,0.294129	0.3492	0.3444	0.2156	0.2167	0.3875	3.98092	4.16336
rs3129052	6	29670398	A/G		A,0.347045	0.6696	0.755	0.6256	0.6521	0.6012	4.00555	4.2085
rs6456993	6	29670536	G/A		A,0.153954	0.0437	0.2147	0.2118	0.1918	0.1074	3.90462	4.02515
rs3131866	6	29671740	G/A		A,0.29393	0.3492	0.3429	0.2156	0.2167	0.3875	3.92622	4.06403
rs2394659	6	29672643	T/G		T,0.307708	0.6915	0.7392	0.6952	0.6958	0.6524	3.92612	4.06385
rs3116795	6	29672776	T/C		T,0.309505	0.6915	0.7363	0.6891	0.6958	0.6534	3.92612	4.06385
rs2394661	6	29672941	T/C		C,0.467053	0.3492	0.464	0.6551	0.5199	0.2822	4.53174	5.23284
rs1610591	6	29677835	A/G		A,0.186901	0.8512	0.8357	0.8079	0.7813	0.7975	3.92296	4.05814
rs1610597	6	29681700									3.99648	4.19185
rs1632964	6	29682239									3.91759	4.04848
rs2524272	6	29682400									3.92017	4.05313
rs2735063	6	29682667	G/A		A,0.123403	0.0407	0.1499	0.1589	0.1759	0.0879	3.90852	4.03216
rs9391630	6	29722515	A/G		G,0.16873	0.3403	0.1513	0.0219	0.2356	0.1339	3.97247	4.14794
rs370631	6	29732744	T/C		C,0.268171	0.3026	0.3617	0.1422	0.2296	0.3763	3.93705	4.08361
rs885936	6	29780740	G/A		A,0.466054	0.4563	0.4971	0.3714	0.5845	0.4601	3.92485	4.06157
rs9380146	6	29817244	G/A		A,0.153554	0.3046	0.1671	0.0098	0.2207	0.1135	4.67793	5.53792
rs72845909	6	29817938	G/A		A,0.23762	0.4087	0.2061	0.1241	0.1541	0.3231	4.35611	4.87812
rs28728979	6	29818165	C/A		A,0.0357428	0.0079	0.0259	0	0.0417	0.1135	4.24537	4.66108
rs2508052	6	29820002	C/A		A,0.0736821	0.0188	0.0476	0.0204	0.1272	0.1656	4.33242	4.83127
rs2508050	6	29820047	T/C		C,0.0694888	0.0565	0.0807	0.0651	0.0865	0.0634	4.39849	4.96254
rs9258605	6	29820110	G/A		A,0.0355431	0.0387	0.0202	0.0219	0.0427	0.0542	4.40014	4.96584
rs3115627	6	29820278	A/G		G,0.300519	0.3651	0.3329	0.2965	0.3608	0.1544	4.91145	6.04381
rs9258618	6	29820503	G/A		A,0.0417332	0.0387	0.0231	0.0401	0.0477	0.0542	4.82365	5.85092
rs5013093	6	29820586	C/T		T,0.188698	0.2272	0.1182	0.0825	0.1978	0.3333	4.88377	5.98264
rs2523756	6	29820717	A/G		G,0.476238	0.4593	0.4107	0.4728	0.4056	0.6176	4.98294	6.20324
rs2734984	6	29820831	T/C		C,0.188698	0.2272	0.1182	0.0825	0.1978	0.3333	4.87186	5.95644
rs3094176	6	29821270	G/A		A,0.0750799	0.0198	0.049	0.0212	0.1312	0.1656	4.86278	5.93649
rs17179277	6	29821683	G/A		A,0.113419	0.2063	0.0692	0.0613	0.0666	0.1677	4.82536	5.85465
rs2734981	6	29821692	G/A		A,0.188898	0.2272	0.1182	0.0825	0.1988	0.3333	4.84062	5.88795
rs2517862	6	29821937	C/T		T,0.0750799	0.0198	0.049	0.0212	0.1312	0.1656	4.83634	5.8786
rs2517861	6	29821982	C/T		T,0.205671	0.2272	0.1182	0.1467	0.1978	0.3333	4.8402	5.88702
rs3115626	6	29822061	C/T		C,0.131989	0.9375	0.8804	0.8797	0.7992	0.8425	4.89152	5.99973
rs2975034	6	29822139	G/A		A,0.25	0.3462	0.2709	0.1899	0.3221	0.1431	4.98005	6.19676
rs77003338	6	29822200	G/T		T,0.114018	0.2083	0.0706	0.0613	0.0666	0.1677	4.97629	6.18832
rs2975033	6	29822261	G/A		A,0.2498	0.3452	0.2709	0.1899	0.3221	0.1431	4.97019	6.17466
rs58005484	6	29822432	C/T		T,0.263778	0.2272	0.2752	0.3759	0.165	0.2434	4.95505	6.14079
rs2428510	6	29823027	G/A		A,0.476438	0.4593	0.4107	0.4728	0.4066	0.6176	4.92738	6.07915
rs1611698	6	29827597	G/T		T,0.0750799	0.0198	0.049	0.0212	0.1312	0.1656	4.65931	5.49857
rs9258739	6	29827663	G/A		A,0.401158	0.4395	0.3617	0.4516	0.2744	0.4519	4.70954	5.60507
rs1611701	6	29827956	C/T		T,0.0742812	0.0188	0.0476	0.0212	0.1272	0.1677	4.65269	5.48461
rs17185692	6	29828316	G/A		A,0.113618	0.2073	0.0692	0.0613	0.0666	0.1677	4.6612	5.50255
rs1611703	6	29828435	A/G		G,0.0736821	0.0188	0.0476	0.0204	0.1272	0.1656	4.65703	5.49377
rs1611704	6	29828467	C/T		T,0.278754	0.3651	0.33	0.2141	0.3618	0.1554	4.7572	5.70709
rs2523822	6	29828660	A/G		G,0.250799	0.3472	0.2723	0.1899	0.3221	0.1452	4.7422	5.67487
rs1611710	6	29828916	C/T		T,0.476038	0.4593	0.4107	0.4735	0.4046	0.6166	4.76293	5.71942
rs1611715	6	29829482	A/C		C,0.292732	0.3651	0.3991	0.2322	0.3608	0.1544	4.74276	5.67607
rs62391661	6	29829494	G/A		A,0.0900559	0.2054	0.0403	0.0008	0.0596	0.1585	4.70891	5.60373
rs2517830	6	29829566	T/G		G,0.0395367	0.0446	0.0548	0.0023	0.0825	0.0297	4.96274	6.15798
rs3094169	6	29829986	T/C		T,0.132188	0.9375	0.8804	0.879	0.7992	0.8425	4.11696	4.41577
rs7760172	6	29830074	T/C		C,0.0822684	0.1131	0.0706	0.1104	0.0338	0.0706	4.11956	4.42068
rs9258766	6	29830411	G/A		A,0.400759	0.4395	0.3617	0.4508	0.2734	0.4519	4.10945	4.40164
rs9258771	6	29830652	A/G		G,0.402955	0.4405	0.366	0.4531	0.2773	0.4519	4.08802	4.36144
rs1611732	6	29831008	C/T		T,0.476238	0.4593	0.4107	0.4735	0.4046	0.6176	4.10003	4.38396
rs62391663	6	29831657	G/T		T,0.113618	0.2093	0.0692	0.0598	0.0666	0.1677	3.95656	4.11898
rs1611738	6	29831706	C/A		A,0.0750799	0.0198	0.049	0.0212	0.1312	0.1656	3.95984	4.12494
rs2524035	6	29832332	A/G		A,0.172724	0.8631	0.8314	0.8094	0.8131	0.8262	4.03695	4.26639
rs1611746	6	29832692	C/T		T,0.0750799	0.0198	0.049	0.0212	0.1312	0.1656	3.92358	4.05928
rs2975030	6	29832966	G/A		G,0.388179	0.7262	0.6988	0.6324	0.5656	0.4519	3.97163	4.14641
rs2508046	6	29833033	C/T		T,0.179912	0.0794	0.1787	0.3162	0.1402	0.1411	3.8998	4.0165
rs892666	6	29924728	T/C		T,0.379393	0.5486	0.6412	0.6558	0.673	0.5787	4.02501	4.24434
rs3903160	6	29932897	G/A		A,0.254992	0.2956	0.3545	0.1906	0.331	0.1513	4.13242	4.44496
rs6457109	6	29933261	T/C		C,0.125799	0.0635	0.1196	0.2474	0.1193	0.0368	5.56609	7.58417
rs2844806	6	29933439	C/T		C,0.422524	0.5526	0.4597	0.6452	0.505	0.6697	4.25482	4.6794
rs6914699	6	29934022	T/C		C,0.391174	0.3591	0.4769	0.4221	0.4304	0.2812	4.22788	4.62727
rs2517677	6	29934543	G/A		A,0.117612	0.1379	0.1326	0.121	0.0706	0.1299	4.20755	4.58811
rs4713270	6	29934697	G/A		A,0.25639	0.3105	0.3329	0.1967	0.3231	0.1585	4.18368	4.54238
rs3869062	6	29934891	A/G		G,0.0940495	0.2321	0.0403	0.0008	0.0596	0.1513	4.1378	4.45511
rs3893464	6	29935250	G/A		G,0.489018	0.624	0.415	0.4115	0.4503	0.6595	4.18095	4.53716
rs9260759	6	29935372	C/T		T,0.123602	0.0496	0.1282	0.1952	0.0934	0.1309	4.02121	4.23731
rs12193110	6	29937104	C/T		T,0.286941	0.3115	0.3689	0.2776	0.3429	0.1585	4.13833	4.45614
rs2517673	6	29937242	G/A		A,0.157748	0.1429	0.1571	0.1952	0.1123	0.1697	4.16455	4.50589
rs2256539	6	29937740	C/T		C,0.456869	0.5625	0.5865	0.4826	0.6213	0.4939	4.18378	4.54257
rs2256543	6	29937833	T/C		T,0.36242	0.7351	0.6599	0.6036	0.5924	0.6135	4.14897	4.47628
rs2523971	6	29938258	C/A		A,0.215855	0.249	0.1902	0.0885	0.2565	0.3303	4.23434	4.63974
rs12195260	6	29938455	G/A		A,0.259385	0.3095	0.3343	0.2073	0.325	0.1575	4.24692	4.66409
rs2571377	6	29938571	G/T		T,0.261382	0.251	0.2205	0.2231	0.2783	0.3354	4.24195	4.65446
rs2735080	6	29938853	T/G		T,0.482628	0.5625	0.5519	0.4198	0.6024	0.4908	4.2277	4.62692
rs2735079	6	29938932	T/C		T,0.480831	0.5655	0.5519	0.4228	0.6024	0.4928	4.25769	4.68498
rs2523966	6	29939240	G/A		G,0.340056	0.7321	0.683	0.6672	0.6083	0.6125	4.19926	4.57221
rs2523964	6	29939294	C/T		T,0.25639	0.251	0.2205	0.2042	0.2783	0.3354	4.17857	4.53261
rs2523962	6	29939544	G/A		A,0.261981	0.253	0.2205	0.2231	0.2793	0.3354	4.17857	4.53261
rs2523961	6	29939580	G/A		A,0.175719	0.1429	0.2075	0.2194	0.1083	0.1973	4.19933	4.57234
rs435766	6	29939852	A/G		A,0.483027	0.5625	0.5504	0.4175	0.6024	0.4928	4.21787	4.60797
rs1264813	6	29939900	C/T		T,0.125399	0.2321	0.1383	0.0098	0.1243	0.1636	4.29924	4.76603
rs2256902	6	29940372	G/A		A,0.169329	0.125	0.1988	0.2194	0.1064	0.1912	4.11427	4.41072
rs5009448	6	29940488	T/C		T,0.267372	0.6716	0.7954	0.7859	0.7276	0.684	4.00503	4.20755
rs2844805	6	29940679	G/A		A,0.298323	0.254	0.2363	0.3555	0.2813	0.3282	4.1308	4.44189
rs2256919	6	29940750	C/A		C,0.468051	0.5635	0.5504	0.4652	0.6024	0.5041	4.07741	4.34161
rs2256922	6	29940814	C/T		T,0.276158	0.2569	0.2248	0.2708	0.2773	0.3384	4.07356	4.33443
rs4959010	6	29940943	T/C	HCG9	C,0.254792	0.3075	0.3285	0.1944	0.3231	0.1595	4.06817	4.32438
rs56289102	6	29941011	C/T	HCG9	T,0.0928514	0.2321	0.0317	0.0008	0.0586	0.1524	4.04453	4.28043
rs2571376	6	29941184	C/T	HCG9	T,0.276558	0.2569	0.2233	0.2708	0.2793	0.3395	4.03909	4.27035
rs9295825	6	29941431	G/A	HCG9	A,0.227236	0.2917	0.3141	0.118	0.3121	0.1595	4.04533	4.28192
rs2523946	6	29941943	C/T	HCG9	T,0.494808	0.4563	0.5908	0.5545	0.4881	0.3926	4.06272	4.31422
rs3823355	6	29942083	C/T	HCG9	T,0.256589	0.3085	0.3271	0.1952	0.3241	0.1667	4.0746	4.33637
rs2844804	6	29942126	T/G	HCG9	G,0.489417	0.4554	0.5908	0.5348	0.4881	0.3926	4.07685	4.34056
rs3823358	6	29942205	G/A	HCG9	A,0.25619	0.3075	0.3271	0.1944	0.3241	0.1667	4.05835	4.30609
rs2232238	6	29942857	T/C	HCG9	C,0.233826	0.1498	0.2637	0.3404	0.164	0.227	4.03429	4.26147
rs2232239	6	29942866	T/C	HCG9	C,0.0519169	0.0377	0.0346	0.0696	0.0517	0.0552	4.05966	4.30854
rs2523943	6	29942927	T/G	HCG9	G,0.199681	0.1429	0.2305	0.3124	0.1243	0.1616	4.06309	4.31492
rs400488	6	29943035	G/A	HCG9	A,0.233626	0.1498	0.2637	0.3404	0.164	0.226	4.06371	4.31606
rs6903753	6	29943178	A/G	HCG9	G,0.25639	0.3095	0.3271	0.1944	0.3231	0.1667	4.11864	4.41894
rs2071568	6	29943281	G/A	HCG9	A,0.25599	0.3075	0.3271	0.1944	0.3231	0.1667	4.11864	4.41894
rs2735076	6	29943490	A/G	HCG9	A,0.282947	0.8294	0.6614	0.5439	0.7823	0.8078	4.15329	4.48448
rs9260836	6	29943528	G/A	HCG9	A,0.0467252	0.0377	0.0346	0.0499	0.0517	0.0552	4.13752	4.4546
rs9260837	6	29943581	C/A	HCG9	A,0.0467252	0.0377	0.0346	0.0499	0.0517	0.0552	4.13752	4.4546
rs2394250	6	29943656	G/T	HCG9	T,0.432508	0.5506	0.4193	0.3321	0.4672	0.4202	4.15572	4.4891
rs3823363	6	29943715	C/T	HCG9	C,0.474441	0.4375	0.4942	0.6354	0.4612	0.5562	4.15538	4.48846
rs2893999	6	29943832	T/C	HCG9	C,0.0928514	0.2321	0.0317	0.0008	0.0586	0.1524	4.11736	4.41654
rs3823372	6	29943981	G/A	HCG9	A,0.0467252	0.0377	0.0346	0.0499	0.0517	0.0552	4.09879	4.38162
rs2245961	6	29944004	C/A	HCG9	C,0.45008	0.5873	0.5749	0.4312	0.6481	0.5532	4.13325	4.44651
rs3823374	6	29944148	C/A	HCG9	A,0.300519	0.3115	0.3559	0.2829	0.3688	0.2035	4.05541	4.30063
rs3823375	6	29944158	T/C	HCG9	C,0.299321	0.3105	0.3559	0.2791	0.3688	0.2035	4.05541	4.30063
rs3823376	6	29944184	C/T	HCG9	C,0.436302	0.6349	0.4986	0.5303	0.4672	0.681	4.06099	4.311
rs3823377	6	29944253	C/A	HCG9	A,0.297324	0.3095	0.353	0.2753	0.3668	0.2035	3.96778	4.13938
rs9295829	6	30028800	A/G	ZNRD1,ZNRD1-AS1	G,0.227835	0.2976	0.3069	0.118	0.3121	0.1616	4.11401	4.41023
rs7769930	6	30028807	A/C	ZNRD1,ZNRD1-AS1	C,0.166733	0.1528	0.1081	0.2943	0.0805	0.1391	3.91088	4.03639
rs1150742	6	30028831	T/C	ZNRD1,ZNRD1-AS1	C,0.23722	0.2946	0.1988	0.1241	0.2604	0.3344	3.90791	4.03106
rs1150739	6	30031345	T/C	ZNRD1	C,0.43151	0.4524	0.33	0.4486	0.3817	0.5102	4.02946	4.25255
rs3807031	6	30033884	C/A	PPP1R11,ZNRD1	A,0.185903	0.244	0.2536	0.1157	0.2276	0.1299	4.50004	5.16788
rs1245371	6	30038352	A/G	PPP1R11,RNF39	G,0.232628	0.2937	0.1988	0.1104	0.2575	0.3333	4.17069	4.51758
rs2301753	6	30039240	G/T	PPP1R11,RNF39	T,0.191294	0.1905	0.1744	0.2988	0.0954	0.1575	4.30534	4.77799
rs2301752	6	30039418	C/T	PPP1R11,RNF39	T,0.0349441	0.0357	0.0375	0.0318	0.0457	0.0256	4.33361	4.83362
rs2301751	6	30039484	C/T	PPP1R11,RNF39	T,0.0413339	0.0357	0.0403	0.0499	0.0507	0.0266	4.33361	4.83362
rs9261294	6	30039641	A/G	PPP1R11,RNF39	G,0.191294	0.1905	0.1744	0.2988	0.0954	0.1575	4.35139	4.86878
rs9261297	6	30039845	G/A	PPP1R11,RNF39	A,0.190895	0.1885	0.1744	0.2988	0.0954	0.1575	4.35187	4.86972
rs9261298	6	30039901	G/A	PPP1R11,RNF39	A,0.191294	0.1905	0.1744	0.2988	0.0954	0.1575	4.35187	4.86972
rs9393989	6	30040084	G/A	PPP1R11,RNF39	A,0.244808	0.2927	0.3127	0.1831	0.3131	0.1605	4.79494	5.78855
rs9261300	6	30040185	C/T	RNF39	T,0.191294	0.1905	0.1744	0.2988	0.0954	0.1575	4.7144	5.61543
rs12200084	6	30040603	G/A	RNF39	A,0.227037	0.2927	0.3069	0.1188	0.3121	0.1616	4.77655	5.74878
rs2074480	6	30040810	T/G	RNF39	G,0.190895	0.1885	0.1744	0.2988	0.0954	0.1575	4.5495	5.26943
rs2074479	6	30041009	A/G	RNF39	G,0.191294	0.1905	0.1744	0.2988	0.0954	0.1575	4.5495	5.26943
rs62390181	6	30041036	G/A	RNF39	A,0.0848642	0.1925	0.0317	0.0008	0.0586	0.1524	4.52849	5.22617
rs11965379	6	30041509	C/T	RNF39	T,0.149561	0.1528	0.134	0.2489	0.0447	0.1309	4.42808	5.02194
rs9261301	6	30041559	G/A	RNF39	G,0.478235	0.497	0.4957	0.4788	0.5219	0.6237	4.58538	5.34374
rs11965540	6	30042057	G/A	RNF39	A,0.14996	0.1548	0.134	0.2489	0.0447	0.1309	4.45044	5.06705
rs9261302	6	30042349	G/A	RNF39	A,0.191294	0.1905	0.1744	0.2988	0.0954	0.1575	4.4747	5.11624
rs9261303	6	30042668	T/C	RNF39	C,0.0415335	0.0357	0.0403	0.0507	0.0507	0.0266	4.41218	4.98997
rs1150736	6	30042955	C/T	RNF39	T,0.266773	0.3075	0.2248	0.1543	0.3012	0.3712	4.2816	4.73153
rs11758516	6	30043486	T/C	RNF39	C,0.136182	0.1339	0.1138	0.2337	0.0398	0.1217	4.25591	4.68151
rs3807035	6	30044827	C/T	RNF39	T,0.258786	0.1895	0.2305	0.4924	0.1332	0.1636	4.23276	4.63668
rs3807036	6	30044914	G/A	RNF39	A,0.0413339	0.0357	0.0403	0.0499	0.0507	0.0266	4.18557	4.546
rs9295830	6	30044986	C/T	RNF39	T,0.186302	0.245	0.2536	0.1157	0.2276	0.1309	4.59065	5.3547
rs1150735	6	30045199	G/A	RNF39	A,0.27496	0.3095	0.2493	0.1233	0.3549	0.3804	4.59037	5.35413
rs9261306	6	30045731	T/C		C,0.298123	0.1984	0.2594	0.5204	0.173	0.2566	4.441	5.04798
rs9261307	6	30045846	C/T		T,0.297923	0.1984	0.2594	0.5197	0.173	0.2566	4.441	5.04798
rs9261309	6	30045958	A/G		G,0.298323	0.1994	0.2594	0.5204	0.173	0.2566	4.44026	5.04647
rs2394734	6	30046246	G/A		A,0.297923	0.1974	0.2594	0.5204	0.173	0.2566	4.44026	5.04647
rs9261313	6	30046752	C/A		A,0.0413339	0.0357	0.0403	0.0499	0.0507	0.0266	4.21498	4.6024
rs12663534	6	30047301	A/C		C,0.131789	0.1339	0.1095	0.2209	0.0378	0.1217	4.33544	4.83723
rs4711209	6	30047403	G/A		A,0.227037	0.2937	0.3069	0.118	0.3121	0.1616	4.10959	4.4019
rs7770520	6	30056837	A/G		G,0.263379	0.1895	0.2233	0.503	0.1332	0.1779	3.92336	4.05887
rs7771071	6	30056909	G/T		T,0.221645	0.1518	0.183	0.4531	0.0825	0.1513	3.92659	4.0647
rs1264708	6	30057154	A/G		G,0.204473	0.2728	0.1988	0.0749	0.2614	0.2546	4.32347	4.81363
rs9261365	6	30057675	C/T		T,0.0413339	0.0357	0.0403	0.0499	0.0507	0.0266	4.86877	5.94964
rs11968367	6	30057695	T/C		C,0.222843	0.1518	0.183	0.4576	0.0825	0.1513	4.95828	6.148
rs9261366	6	30058083	C/T		T,0.263578	0.1895	0.2233	0.5038	0.1332	0.1779	4.97424	6.18373
rs9261368	6	30058555	G/A		A,0.263379	0.1895	0.2233	0.503	0.1332	0.1779	4.97422	6.18368
rs9261369	6	30058605	G/A		A,0.0413339	0.0357	0.0403	0.0499	0.0507	0.0266	4.95233	6.13472
rs9261370	6	30058956	A/G		G,0.263578	0.1895	0.2233	0.5038	0.1332	0.1779	4.97883	6.19403
rs9261371	6	30058988	C/T		T,0.263379	0.1895	0.2233	0.503	0.1332	0.1779	4.97883	6.19403
rs9261373	6	30059137	T/G		G,0.264177	0.1905	0.2233	0.503	0.1342	0.18	4.9788	6.19395
rs9261374	6	30059273	T/C		C,0.0413339	0.0357	0.0403	0.0499	0.0507	0.0266	4.78053	5.75738
rs9261375	6	30059451									4.78053	5.75738
rs12663724	6	30059616									4.95572	6.14228
rs9261377	6	30059819	T/C		C,0.0413339	0.0357	0.0403	0.0499	0.0507	0.0266	4.84143	5.88971
rs9261381	6	30060002	G/A		A,0.0413339	0.0357	0.0403	0.0499	0.0507	0.0266	5.05917	6.37563
rs7753935	6	30060783	C/A		A,0.274161	0.1726	0.2161	0.4531	0.1382	0.318	4.65794	5.49568
rs11967911	6	30060952	G/A		A,0.274161	0.1716	0.2161	0.4539	0.1382	0.318	4.65794	5.49568
rs17187805	6	30061202	G/A		A,0.274161	0.1726	0.2161	0.4531	0.1382	0.318	4.65794	5.49568
rs9261386	6	30061293	G/A		A,0.0413339	0.0357	0.0403	0.0499	0.0507	0.0266	4.65531	5.49012
rs9261388	6	30061500	C/T		T,0.315495	0.2083	0.2565	0.503	0.1889	0.3446	4.6787	5.53955
rs17194174	6	30061910	G/A		A,0.266773	0.1548	0.2104	0.4501	0.1362	0.3088	4.6748	5.5313
rs6923832	6	30062058	G/A		A,0.0413339	0.0357	0.0403	0.0499	0.0507	0.0266	4.50612	5.18031
rs7741418	6	30063733	C/T		T,0.319688	0.1806	0.255	0.5091	0.1779	0.3988	4.52265	5.21417
rs9261394	6	30064562	A/G		A,0.372404	0.6002	0.5043	0.7617	0.5656	0.6258	5.74693	8.04154
rs17194188	6	30064702	C/T		T,0.0413339	0.0496	0.0533	0.0023	0.0835	0.0337	6.39109	9.78329
rs9261395	6	30065298	A/C		A,0.276558	0.7817	0.5303	0.8442	0.5795	0.7853	6.8679	11.1861
rs1264704	6	30065319	G/A		A,0.239417	0.4196	0.2161	0.0658	0.3082	0.2342	6.9033	11.2941
rs1264702	6	30065575	T/C		C,0.25619	0.1706	0.1902	0.3775	0.174	0.3119	7.0153	11.6393
rs916570	6	30066031	A/G		G,0.327875	0.1726	0.2579	0.5696	0.2237	0.318	7.05171	11.7527
rs916569	6	30066097	G/A		A,0.26278	0.1726	0.2017	0.3858	0.1859	0.3119	6.93399	11.3881
rs1264701	6	30066358	G/T		T,0.182907	0.381	0.1542	0.0234	0.2217	0.1748	6.95695	11.4588
rs1264698	6	30067177	A/C		C,0.263379	0.1726	0.2017	0.3873	0.1859	0.3129	6.58644	10.3463
rs1264696	6	30067834	G/A		A,0.263379	0.1726	0.2017	0.3873	0.1859	0.3129	6.88543	11.2395
rs1264695	6	30067892	A/G		G,0.266573	0.1726	0.2061	0.3903	0.1938	0.3139	6.88543	11.2395
rs9261401	6	30068149	C/T		C,0.379193	0.6448	0.5303	0.6755	0.6193	0.5879	6.98318	11.5397
rs9261403	6	30069525	G/T	TRIM31	T,0.0213658	0.0109	0.0259	0.0061	0.0457	0.0245	6.16738	9.15846
rs1108052	6	30069795	A/C	TRIM31	C,0.266973	0.1746	0.2061	0.3903	0.1938	0.3139	6.23636	9.34885
rs1110446	6	30070937	C/T	TRIM31	T,0.232628	0.1607	0.1888	0.2905	0.1869	0.3067	6.27906	9.46772
rs1116222	6	30071279	T/G	TRIM31,TRIM31-AS1	G,0.258986	0.1002	0.2262	0.3949	0.2227	0.2996	6.15124	9.11419
rs1116221	6	30071330	C/T	TRIM31,TRIM31-AS1	T,0.261981	0.0992	0.2248	0.4115	0.2207	0.2965	6.23795	9.35327
rs2844796	6	30072511	G/A	TRIM31,TRIM31-AS1	A,0.217252	0.0923	0.2046	0.3381	0.1879	0.2219	6.28523	9.48495
rs2248289	6	30072721	T/C	TRIM31,TRIM31-AS1	C,0.214856	0.0903	0.1974	0.3351	0.1869	0.2219	6.16094	9.14079
rs3132680	6	30073195	A/C	TRIM31,TRIM31-AS1	A,0.227236	0.8343	0.6009	0.8487	0.6799	0.8241	6.84387	11.113
rs6915823	6	30073430	C/T	TRIM31,TRIM31-AS1	T,0.117212	0.0347	0.0807	0.3245	0.0348	0.0327	7.37274	12.7769
rs7767188	6	30073776	G/A	TRIM31,TRIM31-AS1	A,0.244409	0.3294	0.3213	0.152	0.2107	0.2618	7.85977	14.4147
rs2844795	6	30073847	C/T	TRIM31,TRIM31-AS1	C,0.354433	0.6438	0.5375	0.6921	0.5815	0.727	8.08853	15.219
rs2517600	6	30074163	G/A	TRIM31,TRIM31-AS1	A,0.147564	0.1171	0.0994	0.0726	0.2386	0.2209	8.12745	15.3581
rs7767857	6	30074198	G/A	TRIM31,TRIM31-AS1	A,0.16234	0.2113	0.245	0.0976	0.2197	0.0818	7.30014	12.5414
rs28780083	6	30074557	A/G	TRIM31,TRIM31-AS1	G,0.0856629	0.0516	0.1081	0.0106	0.0964	0.1953	6.41026	9.83781
rs2523992	6	30075103	T/G	TRIM31,TRIM31-AS1	G,0.0565096	0.0486	0.0922	0.0136	0.1193	0.0327	6.34667	9.65754
rs2240069	6	30075641	A/G	TRIM31,TRIM31-AS1	A,0.16234	0.9196	0.853	0.6906	0.8638	0.9141	6.32109	9.58547
rs3132679	6	30075843	T/C	TRIM31,TRIM31-AS1	T,0.162939	0.9196	0.853	0.6876	0.8638	0.9151	6.32109	9.58547
rs2023472	6	30075864	A/G	TRIM31,TRIM31-AS1	A,0.26238	0.869	0.7104	0.6346	0.6362	0.865	6.46987	10.0084
rs28400887	6	30075903	C/T	TRIM31,TRIM31-AS1	T,0.252995	0.2282	0.402	0.2466	0.2684	0.1656	6.40725	9.82925
rs3132121	6	30076016	C/T	TRIM31,TRIM31-AS1	C,0.162939	0.9196	0.853	0.6891	0.8618	0.9151	6.29258	9.50552
rs3998632	6	30076359		TRIM31,TRIM31-AS1							6.67564	10.6088
rs3132123	6	30076426	G/A	TRIM31,TRIM31-AS1	G,0.16254	0.9196	0.853	0.6891	0.8638	0.9151	6.30154	9.53061
rs2240068	6	30076630	G/T	TRIM31,TRIM31-AS1	G,0.433506	0.6935	0.5836	0.5598	0.494	0.5072	6.38975	9.77948
rs9261418	6	30076660	G/A	TRIM31,TRIM31-AS1	A,0.153954	0.1716	0.0821	0.0356	0.1352	0.3661	6.30892	9.55131
rs2074483	6	30076755	G/A	TRIM31,TRIM31-AS1	A,0.279153	0.2242	0.2637	0.1641	0.3718	0.407	6.27549	9.45774
rs4959041	6	30077967	T/C	TRIM31,TRIM31-AS1	C,0.26877	0.2262	0.402	0.2723	0.333	0.1472	6.15136	9.11452
rs2523989	6	30078275	C/T	TRIM31,TRIM31-AS1	T,0.0746805	0.0486	0.1239	0.0492	0.1203	0.0542	5.51904	7.46744
rs2239529	6	30078330	C/T	TRIM31,TRIM31-AS1	T,0.0632987	0.0486	0.1138	0.0121	0.1193	0.0542	5.51904	7.46744
rs2523988	6	30079129	T/C	TRIM31,TRIM31-AS1	C,0.0507188	0.0456	0.0865	0.0121	0.1034	0.0286	5.51904	7.46744
rs4959042	6	30079893	T/C	TRIM31,TRIM31-AS1	C,0.0307508	0.0417	0.0331	0.0363	0.007	0.0348	5.50996	7.445
rs2523987	6	30079993	A/C	TRIM31,TRIM31-AS1	C,0.0507188	0.0456	0.0865	0.0121	0.1034	0.0286	5.52691	7.48688
rs3734837	6	30080036	G/A	TRIM31,TRIM31-AS1	A,0.170527	0.3512	0.098	0.0113	0.1789	0.2423	5.8743	8.37199
rs3734838	6	30080231	G/A	TRIM31,TRIM31-AS1	A,0.0694888	0.1141	0.0605	0.0333	0.0775	0.0706	5.91616	8.48208
rs2844793	6	30080496	G/A	TRIM31,TRIM31-AS1	A,0.0760783	0.0486	0.1182	0.0567	0.1213	0.0542	5.21571	6.73727
rs9261425	6	30081108	T/C	TRIM31,TRIM31-AS1	T,0.384784	0.749	0.6138	0.5643	0.6372	0.5245	5.41421	7.21071
rs2517597	6	30081189	G/A	TRIM31,TRIM31-AS1	A,0.0509185	0.0456	0.0865	0.0121	0.1034	0.0297	4.97557	6.18672
rs2523986	6	30081246	C/T	TRIM31,TRIM31-AS1	T,0.0507188	0.0456	0.0865	0.0121	0.1034	0.0286	4.97557	6.18672
rs2523985	6	30081334	T/C	TRIM31,TRIM31-AS1	C,0.121006	0.0873	0.1297	0.093	0.1252	0.183	4.98045	6.19766
rs62390201	6	30081630	G/A	TRIM31,TRIM31-AS1	A,0.172524	0.3512	0.098	0.0166	0.1789	0.2454	5.05968	6.3768
rs62390202	6	30081679	C/A	TRIM31,TRIM31-AS1	A,0.172524	0.3512	0.098	0.0166	0.1789	0.2454	5.05968	6.3768
rs28780084	6	30081742	T/C	TRIM31,TRIM31-AS1	C,0.0547125	0.0198	0.0331	0.0068	0.0586	0.1667	4.47032	5.10733
rs2523984	6	30082003	C/T	TRIM31,TRIM31-AS1	T,0.121006	0.0873	0.1297	0.093	0.1252	0.183	4.39398	4.95352
rs2523983	6	30082221	G/T	TRIM31,TRIM31-AS1	T,0.0613019	0.0456	0.0908	0.0484	0.1054	0.0286	4.36887	4.90347
rs2523981	6	30083182	C/T		T,0.0613019	0.0456	0.0908	0.0484	0.1054	0.0286	4.38545	4.9365
rs2523980	6	30083505	A/C,G		G,0.0509185	0,0.0456	0.0043,0.0865	0.0363,0.0121	0.002,0.1044	0,0.0286	4.38545	4.9365
rs1034327	6	30084313	G/T		T,0.0613019	0.0456	0.0908	0.0484	0.1054	0.0286	4.38545	4.9365
rs1015465	6	30086340	T/C		C,0.186701	0.1071	0.1499	0.298	0.1292	0.2035	4.08483	4.35547
rs190675219	6	30088050	T/C		C,0.033746	0.0387	0.0014	0	0.003	0.1288	3.93411	4.07828
rs28780085	6	30089257	G/A		A,0.0547125	0.0198	0.0331	0.0068	0.0586	0.1667	3.97349	4.1498
rs9261438	6	30089280	C/T		T,0.265775	0.2262	0.4049	0.2595	0.333	0.1472	4.87422	5.96163
rs9261440	6	30090820	T/C		C,0.186701	0.2212	0.3718	0.0711	0.2465	0.1145	4.93246	6.09044
rs9261441	6	30091758	G/A		A,0.153554	0.1746	0.1254	0.1974	0.1074	0.1401	5.62162	7.72314
rs1419675	6	30092707	G/T		G,0.238219	0.878	0.7752	0.6808	0.7614	0.7423	4.79231	5.78286
rs2517592	6	30093137	C/T		T,0.256789	0.2996	0.2233	0.2292	0.2087	0.3231	4.94204	6.11176
rs9261443	6	30094315	A/G		G,0.238818	0.2599	0.3818	0.1324	0.2535	0.2444	3.94716	4.10192
rs9261444	6	30094611	C/T		T,0.157149	0.2183	0.3329	0.0136	0.2296	0.089	3.94848	4.10431
rs9261445	6	30094788	G/T		T,0.179513	0.2183	0.3429	0.09	0.2336	0.089	3.92547	4.06269
rs9261446	6	30094840	G/A		A,0.179313	0.2183	0.3429	0.09	0.2336	0.0879	3.92547	4.06269
rs9261447	6	30095202	T/C		C,0.238818	0.2589	0.3818	0.1339	0.2525	0.2444	3.92736	4.0661
rs9261448	6	30095329	T/C		C,0.169129	0.2183	0.3386	0.0545	0.2306	0.09	3.9302	4.07122
rs1419673	6	30096717	A/G		G,0.179513	0.2183	0.3429	0.09	0.2326	0.09	3.9302	4.07122
rs9261451	6	30097920	T/G		G,0.205871	0.2212	0.3804	0.1324	0.2495	0.1207	3.9302	4.07122
rs757263	6	30098323	C/T		T,0.205871	0.2212	0.3804	0.1324	0.2495	0.1207	3.9302	4.07122
rs3888580	6	30098389	G/A		A,0.180511	0.2183	0.3429	0.09	0.2326	0.0951	3.9302	4.07122
rs1076229	6	30098609	A/G		G,0.180511	0.2183	0.3429	0.09	0.2326	0.0951	3.9302	4.07122
rs9261453	6	30099948	A/G		G,0.201877	0.2202	0.379	0.1233	0.2495	0.1145	3.9302	4.07122
rs9261455	6	30099996	T/G		G,0.201877	0.2202	0.379	0.1233	0.2495	0.1145	3.9302	4.07122
rs9261457	6	30100221	A/G		G,0.176518	0.2173	0.3415	0.0809	0.2326	0.089	3.9302	4.07122
rs1362104	6	30101656	G/A		A,0.371805	0.6101	0.2882	0.2073	0.3648	0.4151	4.44273	5.05146
rs9261461	6	30101950	T/G	TRIM40	G,0.245807	0.2599	0.3977	0.1377	0.2584	0.2566	4.19041	4.55526
rs2523995	6	30102184	C/T	TRIM40	T,0.106629	0.0397	0.098	0.1195	0.1044	0.1667	4.2045	4.58227
rs4713293	6	30102415	A/G	TRIM40	G,0.16873	0.2242	0.281	0.0809	0.2326	0.0849	4.18987	4.55421
rs1541268	6	30103394	A/G	TRIM40	G,0.201078	0.255	0.281	0.0817	0.2356	0.2147	4.12601	4.43285
rs79828868	6	30103403	A/C	TRIM40	C,0.0539137	0.0575	0.0231	0.1044	0.0149	0.044	4.70453	5.59439
rs1541267	6	30103571	A/G	TRIM40	G,0.236621	0.2599	0.3357	0.1384	0.2584	0.2526	4.1578	4.49304
rs9261466	6	30103840	C/T	TRIM40	T,0.201078	0.255	0.281	0.0817	0.2356	0.2147	4.15231	4.48262
rs9261467	6	30103898	A/G	TRIM40	G,0.167332	0.2173	0.2795	0.0817	0.2326	0.0849	4.15188	4.48181
rs2021723	6	30103923	G/A	TRIM40	A,0.184505	0.1071	0.1484	0.289	0.1312	0.2035	4.15546	4.4886
rs9261468	6	30104480	A/G	TRIM40	G,0.167332	0.2173	0.2795	0.0817	0.2326	0.0849	4.16548	4.50767
rs2021731	6	30104597	C/A	TRIM40	A,0.184505	0.1071	0.1484	0.289	0.1312	0.2035	4.16376	4.50439
rs2857458	6	30104783	A/G	TRIM40	G,0.284944	0.2599	0.3617	0.2708	0.2913	0.2689	4.1729	4.5218
rs9261470	6	30104808	G/A	TRIM40	A,0.201078	0.255	0.281	0.0817	0.2356	0.2147	4.17283	4.52166
rs9261471	6	30105349	T/C	TRIM40	C,0.168331	0.2173	0.2795	0.0817	0.2326	0.09	4.16698	4.51051
rs9261472	6	30105391	T/C	TRIM40	C,0.21226	0.255	0.2911	0.118	0.2366	0.2147	4.16894	4.51426
rs2107202	6	30105743	T/C	TRIM40	T,0.236621	0.878	0.7767	0.6868	0.7584	0.7444	4.2387	4.64818
rs2857436	6	30106070	C/T	TRIM40	T,0.285343	0.2599	0.3617	0.2723	0.2913	0.2689	4.1049	4.39309
rs2857438	6	30106202	G/A	TRIM40	A,0.21226	0.255	0.2911	0.118	0.2366	0.2147	4.09675	4.37779
rs2857439	6	30106296	G/A	TRIM40	A,0.16873	0.2173	0.2795	0.0817	0.2326	0.092	4.09613	4.37663
rs2857440	6	30106493	T/C	TRIM40	C,0.21226	0.255	0.2911	0.118	0.2366	0.2147	4.13489	4.44962
rs9261484	6	30108683	C/T	TRIM40	T,0.238219	0.2609	0.3386	0.1384	0.2624	0.2536	4.14202	4.46311
rs9261485	6	30108751	G/A	TRIM40	A,0.21226	0.255	0.2911	0.118	0.2366	0.2147	4.13733	4.45423
rs9261488	6	30109412	C/T	TRIM40	T,0.168131	0.2173	0.2795	0.0809	0.2326	0.09	4.13081	4.4419
rs9261489	6	30109482	A/G	TRIM40	G,0.168131	0.2173	0.2795	0.0809	0.2326	0.09	4.13081	4.4419
rs28780087	6	30109773	G/A	TRIM40	A,0.0557109	0.0208	0.0331	0.0068	0.0596	0.1697	4.20538	4.58395
rs9261490	6	30109831	T/C	TRIM40	C,0.203874	0.2222	0.3343	0.1377	0.2555	0.1288	4.09165	4.36823
rs9261491	6	30109861	A/C	TRIM40	C,0.197085	0.2222	0.33	0.115	0.2555	0.1278	4.09165	4.36823
rs9261492	6	30110058	G/A	TRIM40	A,0.202676	0.2222	0.3343	0.1377	0.2555	0.1227	4.09165	4.36823
rs9261493	6	30110337	C/A	TRIM40	A,0.203674	0.2222	0.3343	0.1377	0.2545	0.1288	4.09165	4.36823
rs9261495	6	30110880	G/A	TRIM40	A,0.148762	0.2183	0.2709	0.0136	0.2286	0.091	4.12706	4.43483
rs9261496	6	30111014	C/T	TRIM40	T,0.203874	0.2222	0.3343	0.1377	0.2555	0.1288	4.12619	4.43318
rs9261498	6	30111351	C/T	TRIM40	T,0.236222	0.2599	0.3357	0.1377	0.2575	0.2526	4.13397	4.44787
rs9261499	6	30111478	T/C	TRIM40	C,0.169728	0.2183	0.2795	0.0817	0.2316	0.0971	4.12564	4.43214
rs9261501	6	30111526	C/T	TRIM40	T,0.203674	0.2222	0.3343	0.1377	0.2545	0.1288	4.12588	4.43259
rs9261503	6	30111863	G/A	TRIM40	A,0.179313	0.2173	0.2896	0.1172	0.2326	0.091	4.12122	4.42381
rs9261504	6	30111932	C/T	TRIM40	T,0.194688	0.2202	0.3184	0.1241	0.2495	0.1196	4.12122	4.42381
rs17188015	6	30112197	C/T	TRIM40	T,0.172125	0.3522	0.098	0.0166	0.1769	0.2444	4.79004	5.77793
rs9261505	6	30112408	A/G	TRIM40	G,0.179313	0.2173	0.2896	0.1172	0.2326	0.091	4.71089	5.60794
rs9261506	6	30112623	G/A	TRIM40	A,0.0736821	0.131	0.062	0.0333	0.0765	0.0746	5.2783	6.88475
rs9261507	6	30112627	G/A	TRIM40	A,0.203674	0.2222	0.3343	0.1377	0.2545	0.1288	5.05039	6.35566
rs9261508	6	30112704	T/C	TRIM40	C,0.203674	0.2222	0.3343	0.1377	0.2545	0.1288	5.05039	6.35566
rs9261509	6	30112906	T/C	TRIM40	C,0.203674	0.2222	0.3343	0.1377	0.2545	0.1288	5.05039	6.35566
rs9261511	6	30113245	C/A,T	TRIM40	A,0.157947	0.2173,0	0.2752,0.0014	0.0446,0.0015	0.2306,0.002	0.092,0.002	5.04985	6.35442
rs3815086	6	30113344	C/T	TRIM40	T,0.203874	0.2222	0.3357	0.1377	0.2545	0.1288	5.05081	6.3566
rs3815085	6	30113417	C/T	TRIM40	T,0.204073	0.2222	0.3343	0.1377	0.2545	0.1309	5.05081	6.3566
rs3815084	6	30113427	C/A	TRIM40	A,0.203874	0.2222	0.3343	0.1377	0.2545	0.1299	5.05081	6.3566
rs1541324	6	30113471	G/A	TRIM40	A,0.203674	0.2222	0.3343	0.1377	0.2545	0.1288	5.05081	6.3566
rs3815082	6	30113955	A/G	TRIM40	G,0.203674	0.2222	0.3343	0.1377	0.2545	0.1288	5.05068	6.35632
rs3815081	6	30114074	A/G	TRIM40	G,0.172324	0.3552	0.098	0.0151	0.1769	0.2444	5.17805	6.64932
rs3815080	6	30114101	G/A	TRIM40	A,0.236222	0.2599	0.3357	0.1377	0.2575	0.2526	4.80999	5.8212
rs4959044	6	30114666	C/T	TRIM40	T,0.177716	0.2173	0.2925	0.1157	0.2326	0.0828	4.80965	5.82046
rs4959012	6	30114845	T/C	TRIM40	C,0.148762	0.2173	0.2738	0.0197	0.2276	0.0828	4.81688	5.83619
rs757262	6	30114955	C/T	TRIM40	T,0.177915	0.2173	0.2925	0.1157	0.2336	0.0828	4.79518	5.78906
rs757261	6	30115063	G/A	TRIM40	A,0.166134	0.2153	0.2824	0.0794	0.2316	0.0828	4.79518	5.78906
rs9261513	6	30115484	A/G	TRIM40	G,0.235823	0.2599	0.3386	0.1362	0.2575	0.2505	4.65485	5.48916
rs757259	6	30115542	G/A	TRIM40	A,0.177516	0.2173	0.2925	0.1157	0.2326	0.0818	4.62498	5.42639
rs1573299	6	30115965	C/T	TRIM40	T,0.177716	0.2173	0.2925	0.1157	0.2326	0.0828	4.71024	5.60656
rs9261520	6	30117224	C/T	TRIM40	T,0.0736821	0.131	0.062	0.0333	0.0775	0.0736	4.72187	5.63136
rs9261525	6	30118128	T/C	TRIM40,TRIM10	C,0.202276	0.2232	0.3372	0.1369	0.2545	0.1196	4.75128	5.69436
rs1557608	6	30118582	T/G	TRIM10	G,0.272764	0.2599	0.3631	0.2481	0.2913	0.2362	4.7662	5.72646
rs1557607	6	30118637	A/G	TRIM10	G,0.178315	0.2183	0.2925	0.1172	0.2326	0.0828	4.74628	5.68362
rs9261526	6	30119275	G/A	TRIM10	A,0.191494	0.2183	0.3184	0.1225	0.2485	0.1084	4.7267	5.6417
rs9261527	6	30119392	G/A	TRIM10	A,0.200679	0.2202	0.3343	0.1362	0.2545	0.1176	4.73092	5.65071
rs9468692	6	30119890	G/A,T	TRIM10	T,0.101637	0.0347,0.0099	0.0058,0.0692	0,0.2209	0.004,0.0984	0.0174,0.0613	4.79768	5.79449
rs9261531	6	30120268	C/T	TRIM10	T,0.191494	0.2183	0.3184	0.1225	0.2485	0.1084	4.83522	5.87615
rs2257914	6	30120563	C/A	TRIM10	A,0.185304	0.1071	0.1484	0.2897	0.1342	0.2035	5.11738	6.50891
rs2857433	6	30120633	T/G	TRIM10	G,0.191494	0.2183	0.3184	0.1225	0.2485	0.1084	5.05954	6.37646
rs9468693	6	30120637	T/C	TRIM10	C,0.111222	0.0129	0.085	0.2352	0.1044	0.0706	5.05878	6.37474
rs9261532	6	30120945	T/G	TRIM10	G,0.191693	0.2183	0.3184	0.1233	0.2485	0.1084	5.04405	6.34124
rs2508030	6	30121096	C/T	TRIM10	T,0.191693	0.2183	0.3184	0.1233	0.2485	0.1084	5.04405	6.34124
rs2517653	6	30121185	G/A	TRIM10	A,0.205671	0.2262	0.3343	0.1233	0.2644	0.1442	5.11948	6.51373
rs9261533	6	30121258	T/C	TRIM10	C,0.193291	0.2183	0.3228	0.1233	0.2515	0.1104	4.79853	5.79634
rs2022065	6	30121460	C/T	TRIM10	T,0.25599	0.3423	0.3833	0.1573	0.3121	0.1524	4.61433	5.4041
rs59424499	6	30122433	G/A	TRIM10	A,0.123203	0.1885	0.0793	0.1558	0.0666	0.1012	4.69444	5.57294
rs2517646	6	30122575	C/T	TRIM10	C,0.364217	0.8343	0.6513	0.4516	0.6471	0.6575	4.40277	4.97112
rs9261535	6	30127323	G/A	TRIM10	A,0.148363	0.2123	0.2752	0.0204	0.2286	0.0828	3.89424	4.00654
rs2523733	6	30131515	C/A	TRIM15	A,0.182109	0.0952	0.1354	0.2655	0.1272	0.2485	3.89958	4.0161
rs1029238	6	30138645	G/A	TRIM15	A,0.138578	0.1885	0.1023	0.1634	0.0994	0.1196	4.45004	5.06623
rs1029237	6	30138662	C/T	TRIM15	T,0.149161	0.2103	0.2752	0.0204	0.2286	0.089	4.18878	4.55212
rs41272591	6	30138853	C/A	TRIM15	A,0.173323	0.3552	0.1023	0.0136	0.1809	0.2444	4.20286	4.57911
rs929156	6	30139699	G/A	TRIM15	A,0.185503	0.2123	0.3141	0.0968	0.2535	0.1166	4.1847	4.54434
rs6905949	6	30140525	T/C	TRIM15	C,0.187101	0.2093	0.121	0.1558	0.1581	0.2832	5.12586	6.52843
rs9380156	6	30141042	A/G	TRIM15	G,0.177915	0.377	0.1023	0.0136	0.1809	0.2454	4.45527	5.07681
rs757258	6	30142253	T/C	TRIM15	C,0.130192	0.0754	0.1066	0.2655	0.0676	0.0849	4.06264	4.31408
rs757257	6	30142458	G/A	TRIM15	A,0.368011	0.2708	0.4726	0.4576	0.4284	0.2106	4.14321	4.46537
rs12175655	6	30154910	C/T	TRIM26	T,0.177716	0.377	0.1037	0.0113	0.1799	0.2474	3.99628	4.19147
rs61748990	6	30164497	G/A	TRIM26	A,0.0467252	0.0575	0.0231	0.0764	0.0149	0.045	4.38774	4.94106
rs2523721	6	30166266	C/T	TRIM26	T,0.230232	0.1081	0.1585	0.4017	0.1829	0.2239	4.26647	4.70204
rs2072107	6	30166935	G/A	TRIM26	A,0.126997	0.1508	0.0922	0.0386	0.1372	0.2362	4.70796	5.60171
rs9261558	6	30167294	C/T	TRIM26	C,0.11222	0.9296	0.8386	0.9085	0.8519	0.8885	4.56204	5.29535
rs2523719	6	30168319	G/T	TRIM26	T,0.0904553	0.0317	0.0461	0.1082	0.1093	0.1391	4.53383	5.23714
rs2239531	6	30168829	C/T	TRIM26	T,0.177516	0.376	0.1023	0.0113	0.1789	0.2495	4.65065	5.48031
rs2517611	6	30169327	A/G	TRIM26	G,0.198083	0.0794	0.1542	0.3752	0.1779	0.1329	4.46486	5.09626
rs77210813	6	30169670	C/T	TRIM26	T,0.0457268	0.0575	0.0231	0.0734	0.0149	0.044	4.59429	5.36229
rs2517610	6	30170280	A/G	TRIM26	G,0.236022	0.1101	0.1571	0.3986	0.1829	0.2566	4.24983	4.66972
rs1117490	6	30170510	T/C	TRIM26	C,0.236022	0.1101	0.1571	0.3986	0.1829	0.2566	4.24983	4.66972
rs2523716	6	30170525	C/T	TRIM26	T,0.230032	0.1121	0.1556	0.3767	0.1809	0.2566	4.23356	4.63823
rs2844776	6	30171827	T/C	TRIM26	C,0.23762	0.1101	0.1585	0.3941	0.1829	0.2699	4.25428	4.67835
rs2284168	6	30172233	G/A	TRIM26	A,0.130391	0.0754	0.1066	0.2663	0.0676	0.0849	4.02447	4.24333
rs971570	6	30172513	A/C	TRIM26	C,0.229233	0.1101	0.1556	0.3752	0.1809	0.2566	3.9709	4.14508
rs2523713	6	30173330	G/A	TRIM26	A,0.229233	0.1101	0.1556	0.3752	0.1809	0.2566	3.9709	4.14508
rs117405699	6	30173342	C/T	TRIM26	T,0.00539137	0.0268	0	0	0	0	3.96116	4.12733
rs2021722	6	30174131	C/T	TRIM26	T,0.235823	0.1091	0.1571	0.3986	0.1829	0.2566	4.00115	4.20042
rs9261564	6	30174590	C/T	TRIM26	T,0.0541134	0.129	0.0303	0.0053	0.0706	0.0429	4.37545	4.91657
rs885912	6	30174633	C/A	TRIM26	A,0.236022	0.1101	0.1571	0.3986	0.1829	0.2566	4.04955	4.28975
rs55957413	6	30175318	C/T	TRIM26	T,0.130591	0.0764	0.1066	0.2663	0.0676	0.0849	4.04274	4.27712
rs3132672	6	30175847	A/C	TRIM26	C,0.404153	0.3036	0.464	0.4516	0.4344	0.3701	4.20003	4.57368
rs3132671	6	30178287	C/T	TRIM26	T,0.397165	0.3026	0.4597	0.4312	0.4294	0.3712	4.23308	4.6373
rs3130383	6	30179026	A/C	TRIM26	C,0.39996	0.3036	0.4625	0.4372	0.4334	0.3701	4.23308	4.6373
rs3130384	6	30179152	T/C	TRIM26	C,0.39996	0.3036	0.4625	0.4372	0.4334	0.3701	4.23308	4.6373
rs3094614	6	30181275	A/G	TRIM26	G,0.397564	0.3026	0.4597	0.4319	0.4314	0.3701	4.23308	4.6373
rs17194627	6	30181638	C/T	TRIM26	T,0.13099	0.0754	0.1066	0.2678	0.0686	0.0849	4.11512	4.41232
rs9378221	6	30181834	T/C	TRIM26	C,0.185104	0.376	0.1153	0.0318	0.1809	0.2495	4.46907	5.10479
rs1345229	6	30182395	G/A	TRIM26	A,0.116813	0.1865	0.0922	0.1188	0.0905	0.0869	4.25443	4.67864
rs9261567	6	30185244	T/C		C,0.122804	0.1488	0.0937	0.0461	0.1372	0.2055	3.89671	4.01097
rs9261582	6	30196980	A/G		G,0.215455	0.2063	0.1599	0.2519	0.1789	0.2526	4.1662	4.50903
rs1013518	6	30199512	G/A		A,0.397764	0.3046	0.4597	0.4304	0.4324	0.3701	4.12244	4.42611
rs2844778	6	30205991	T/C	HCG17	C,0.335863	0.2907	0.3746	0.3608	0.329	0.3282	3.90814	4.03147
rs2253163	6	30209062	T/G	HCG17	G,0.301917	0.2619	0.3718	0.3593	0.3241	0.1933	4.14128	4.46171
rs2285802	6	30209099	T/C	HCG17	C,0.435304	0.3343	0.5346	0.4758	0.4632	0.3855	4.35589	4.8777
rs2285801	6	30209493	A/G	HCG17	G,0.372204	0.2649	0.4265	0.469	0.4423	0.2413	4.34118	4.84857
rs1362089	6	30209802	T/G	HCG17	G,0.372404	0.2659	0.4265	0.469	0.4423	0.2413	4.34118	4.84857
rs1362088	6	30209836	T/C	HCG17	C,0.0353435	0.0407	0.1066	0.0061	0.0179	0.0368	4.31009	4.78732
rs1362087	6	30209977	G/T	HCG17	T,0.0353435	0.0407	0.1066	0.0061	0.0179	0.0368	4.26778	4.7046
rs17194648	6	30210407	T/C	HCG17	C,0.0353435	0.0407	0.1066	0.0061	0.0179	0.0368	4.26778	4.7046
rs2394778	6	30211001	A/G	HCG17	G,0.407548	0.3056	0.5331	0.475	0.4602	0.2781	4.30584	4.77896
rs9261592	6	30211660	A/G	HCG17	G,0.407548	0.3056	0.5331	0.475	0.4602	0.2781	4.30584	4.77896
rs3094636	6	30211755	C/T	HCG17	T,0.407748	0.3056	0.5331	0.4758	0.4602	0.2781	4.30584	4.77896
rs6913382	6	30211801	T/C	HCG17	C,0.0353435	0.0407	0.1066	0.0061	0.0179	0.0368	4.31471	4.79638
rs3132664	6	30211805	G/A	HCG17	A,0.407748	0.3056	0.5331	0.475	0.4602	0.2791	4.31229	4.79164
rs4449668	6	30211894	G/T	HCG17	T,0.170327	0.1944	0.1297	0.1195	0.165	0.2485	4.9594	6.1505
rs12176323	6	30212504	C/T	HCG17	T,0.0355431	0.0407	0.1066	0.0061	0.0179	0.0378	4.50595	5.17995
rs3094634	6	30213924	C/T	HCG17	T,0.435104	0.3343	0.5346	0.475	0.4632	0.3855	4.59617	5.36619
rs12175453	6	30214347	G/A	HCG17	A,0.0353435	0.0407	0.1066	0.0061	0.0179	0.0368	4.30458	4.77651
rs74295270	6	30214751	G/A	HCG17	A,0.047524	0.0585	0.0274	0.0779	0.0149	0.0429	4.62229	5.42075
rs9295839	6	30215367	A/G	HCG17	G,0.0351438	0.0407	0.1066	0.0061	0.0169	0.0368	3.98015	4.16195
rs3132662	6	30215592	G/A	HCG17	A,0.372204	0.2798	0.4135	0.3994	0.4314	0.3405	4.01257	4.2214
rs9391805	6	30222020	C/T	HCG17	T,0.0355431	0.0407	0.1066	0.0061	0.0169	0.0389	3.94507	4.09812
rs11752362	6	30260982	C/T	HCG18,HCG17	T,0.176518	0.125	0.121	0.2148	0.1471	0.2474	4.57873	5.32994
rs60925525	6	30261032	G/T	HCG18,HCG17	T,0.0523163	0.0496	0.0447	0.0575	0.0447	0.0613	4.26035	4.69014
rs79975940	6	30263566	T/G	HCG18,HCG17	G,0.0523163	0.0496	0.0447	0.0575	0.0447	0.0613	4.42973	5.02524
rs1264616	6	30264307	C/T	HCG18,HCG17	T,0.372404	0.505	0.4481	0.3026	0.2435	0.409	4.49469	5.15695
rs28780095	6	30264624	C/T	HCG18,HCG17	T,0.10004	0.0665	0.085	0.0348	0.1292	0.2035	4.65363	5.48659
rs261949	6	30270080	G/A	HCG18,HCG17	A,0.397764	0.5288	0.4496	0.3026	0.2465	0.5102	5.00426	6.25121
rs261948	6	30270609	C/T	HCG18,HCG17	T,0.372404	0.505	0.4481	0.3026	0.2435	0.409	4.98183	6.20075
rs878898	6	30270684	T/C	HCG18,HCG17	C,0.176318	0.125	0.121	0.2141	0.1471	0.2474	5.19699	6.69348
rs261946	6	30271334	A/G	HCG18,HCG17	G,0.157748	0.2431	0.196	0.0371	0.2644	0.0961	4.81644	5.83522
rs4713310	6	30271792	G/A	HCG18,HCG17	A,0.0571086	0.0496	0.0461	0.0688	0.0517	0.0624	4.02123	4.23736
rs4713311	6	30272221	T/C	HCG18,HCG17	C,0.0523163	0.0496	0.0447	0.0575	0.0447	0.0613	4.02123	4.23736
rs75817914	6	30273939	C/T	HCG18,HCG17	T,0.057508	0.0496	0.0447	0.0711	0.0517	0.0624	4.0643	4.31716
rs9380167	6	30274461	A/G	HCG18,HCG17	G,0.430911	0.5546	0.4928	0.3775	0.2952	0.4714	4.26311	4.6955
rs76195069	6	30274773	G/T	HCG18,HCG17	T,0.057508	0.0496	0.0447	0.0711	0.0517	0.0624	4.24897	4.66805
rs9380168	6	30275124	T/G	HCG18,HCG17	G,0.372204	0.505	0.4481	0.3011	0.2435	0.41	4.13158	4.44337
rs28780096	6	30280125	A/C	HCG18,HCG17	C,0.0519169	0.0188	0.0303	0.0038	0.0586	0.1595	3.89691	4.01132
rs9357097	6	30285121	C/T	HCG18,HCG17	T,0.415735	0.4762	0.3934	0.4705	0.2883	0.4264	4.3736	4.91289
rs1473102	6	30285405	C/A	HCG18,HCG17	A,0.372005	0.506	0.4481	0.3003	0.2435	0.409	4.46598	5.09854
rs58226684	6	30285943	T/C	HCG18,HCG17	C,0.0625	0.0496	0.0461	0.0923	0.0467	0.0634	4.43482	5.03551
rs9366755	6	30286729	C/T	HCG18,HCG17	T,0.232428	0.4425	0.3156	0.0129	0.163	0.3252	4.50934	5.18689
rs61017790	6	30287085	T/C	HCG18,HCG17	C,0.0672923	0.0496	0.0476	0.1036	0.0537	0.0644	4.45103	5.06823
rs28360023	6	30288924	T/C	HCG18,HCG17	C,0.372005	0.505	0.4481	0.3003	0.2435	0.41	4.26278	4.69487
rs12174823	6	30292083	T/C	HCG18,HCG17	C,0.201078	0.4087	0.2118	0.0061	0.1511	0.2945	4.14321	4.46537
rs17188484	6	30293585	G/T	TRIM39,HCG18,HCG17	T,0.0996406	0.0665	0.0836	0.034	0.1292	0.2035	4.60759	5.39002
rs1264582	6	30294590	G/A	TRIM39,HCG18,HCG17	A,0.0495208	0.0258	0.0331	0.0053	0.0835	0.1104	4.46843	5.1035
rs1110464	6	30296071	C/T	TRIM39-RPP21,TRIM39,HCG18	C,0.2502	0.7183	0.6931	0.8896	0.5845	0.8037	5.18361	6.66229
rs5030609	6	30296681	G/A,C	TRIM39-RPP21,TRIM39,HCG18	A,0.235423	0.4425,0	0.3184,0.0029	0.0204,0	0.165,0	0.3262,0	4.7976	5.79432
rs1264581	6	30297505	C/T	TRIM39-RPP21,TRIM39	T,0.0495208	0.0258	0.0331	0.0053	0.0835	0.1104	4.78698	5.77131
rs2057727	6	30297529	T/C	TRIM39-RPP21,TRIM39	C,0.380791	0.506	0.4539	0.3222	0.2525	0.411	4.77274	5.74055
rs12663184	6	30301600	C/T	TRIM39-RPP21,TRIM39	T,0.0990415	0.0665	0.0836	0.0303	0.1302	0.2045	4.9173	6.05678
rs3778624	6	30302600	T/G	TRIM39-RPP21,TRIM39	G,0.380192	0.505	0.4524	0.3222	0.2515	0.411	4.58684	5.34678
rs9380173	6	30309105	G/A	TRIM39-RPP21,TRIM39	A,0.201078	0.4087	0.2133	0.0061	0.1511	0.2935	4.62233	5.42085
rs2074474	6	30309508	T/C	TRIM39-RPP21,TRIM39	C,0.376797	0.5119	0.451	0.3109	0.2435	0.411	4.97447	6.18425
rs2240058	6	30310500	T/C	TRIM39-RPP21,TRIM39	C,0.201278	0.4087	0.2133	0.0061	0.1511	0.2945	4.9229	6.06919
rs6931763	6	30311932	A/C	TRIM39-RPP21,RPP21,TRIM39	C,0.153554	0.1429	0.1153	0.112	0.1461	0.2556	5.68984	7.89567
rs45626136	6	30313029	C/T	RPP21,TRIM39,TRIM39-RPP21	T,0.0347444	0.0476	0.0231	0.0023	0.0636	0.044	5.49888	7.41769
rs2844749	6	30314116	G/A	TRIM39-RPP21,RPP21	A,0.153355	0.2431	0.1974	0.0212	0.2624	0.0961	5.86134	8.33805
rs974962	6	30314607	A/G	TRIM39-RPP21,RPP21	G,0.203275	0.4097	0.2161	0.0091	0.1531	0.2955	5.2985	6.93271
rs9394003	6	30315210	A/G	TRIM39-RPP21,RPP21	G,0.377796	0.505	0.451	0.3147	0.2505	0.411	5.42606	7.23948
rs9380174	6	30316739	C/T		T,0.372604	0.504	0.451	0.3018	0.2435	0.41	5.41989	7.22448
rs6905389	6	30319930	C/A		A,0.139776	0.0744	0.1124	0.2958	0.0964	0.0603	5.63022	7.74477
rs984802	6	30321361	G/T		T,0.270168	0.4147	0.2738	0.1135	0.2247	0.3773	5.24731	6.81154
rs3094626	6	30323623	T/C		C,0.444489	0.5	0.3818	0.4334	0.3658	0.5276	5.07664	6.41549
rs3130379	6	30325531	T/C		T,0.159744	0.9464	0.8386	0.8268	0.7833	0.8088	4.93725	6.1011
rs2523726	6	30327753	G/A		A,0.0836661	0.0585	0.1599	0.0212	0.1441	0.0777	5.23255	6.7768
rs3094622	6	30327952	A/G		G,0.0529153	0.0397	0.0476	0.059	0.0905	0.0235	5.03398	6.3184
rs73726882	6	30328481	A/G		G,0.308706	0.4296	0.2911	0.2148	0.2455	0.3885	5.59453	7.65519
rs68075040	6	30328659	C/T		T,0.36222	0.4911	0.3141	0.3018	0.2664	0.4438	5.5992	7.66687
rs3094621	6	30328753	T/C		C,0.0529153	0.0397	0.0476	0.059	0.0905	0.0235	5.03145	6.31266
rs2251765	6	30330341	G/T		T,0.0800719	0.0417	0.1585	0.0212	0.1441	0.0777	5.15587	6.59782
rs72844609	6	30330646	T/C		C,0.101038	0.1577	0.0648	0.1483	0.0606	0.046	5.09817	6.46477
rs2158285	6	30331027	A/G		G,0.108826	0.0417	0.1772	0.118	0.1451	0.0798	5.01167	6.26793
rs9501431	6	30332160	G/T		T,0.0489217	0.0397	0.0303	0.1104	0.0119	0.0266	4.9166	6.05521
rs1012411	6	30332555	T/G		G,0.290335	0.249	0.2997	0.3275	0.3121	0.2536	5.16764	6.62512
rs55989995	6	30333380	C/T		T,0.102236	0.1577	0.0591	0.1558	0.0606	0.046	5.03631	6.32368
rs2022082	6	30333820	T/C		C,0.305511	0.4325	0.2925	0.2065	0.2455	0.3793	5.55545	7.55768
rs2040450	6	30334339	C/T		T,0.0822684	0.0417	0.1657	0.0257	0.1441	0.0777	5.28709	6.90561
rs60785820	6	30334999	G/A		A,0.0567093	0.0615	0.0231	0.0991	0.0209	0.0552	5.24337	6.80225
rs3129808	6	30335554	G/T		G,0.159744	0.9464	0.8386	0.8253	0.7853	0.8088	5.00319	6.2488
rs2022079	6	30337738	C/T		T,0.361222	0.4911	0.3141	0.3056	0.2664	0.4335	5.28371	6.89759
rs3129811	6	30337916	G/A		G,0.159744	0.9464	0.8386	0.8253	0.7853	0.8088	5.21403	6.73334
rs3130359	6	30338658	A/G		A,0.426917	0.6895	0.4654	0.6936	0.4384	0.5051	5.60901	7.69146
rs17839997	6	30339293	A/C		C,0.102835	0.1567	0.0591	0.1573	0.0606	0.0481	5.60869	7.69065
rs2523724	6	30339303	G/A		A,0.128594	0.0903	0.1816	0.0492	0.16	0.2055	5.75073	8.0513
rs3130361	6	30339564	A/G		A,0.158946	0.9464	0.8386	0.8275	0.7863	0.8088	5.77433	8.11204
rs2844746	6	30339602	T/C		T,0.282548	0.8562	0.6614	0.789	0.6332	0.6043	5.72653	7.98924
rs3132642	6	30340172	T/C		T,0.422724	0.6885	0.4669	0.708	0.4374	0.5082	5.6314	7.74775
rs9295847	6	30340291	T/C		C,0.411342	0.5298	0.3444	0.4206	0.2783	0.4611	5.66614	7.8355
rs3132639	6	30340803	A/C		A,0.417532	0.6895	0.4769	0.7224	0.4374	0.5072	5.49685	7.41271
rs3129816	6	30341068	G/A		G,0.422724	0.6895	0.4669	0.708	0.4374	0.5072	5.51447	7.45613
rs3130368	6	30342190	A/G		A,0.422923	0.6895	0.4669	0.708	0.4374	0.5061	5.49052	7.39712
rs3132636	6	30342512	T/G		T,0.416933	0.6905	0.4784	0.7239	0.4374	0.5061	5.49052	7.39712
rs7772240	6	30342682	G/A		A,0.0283546	0.0179	0.0274	0.0605	0.0139	0.0112	5.77178	8.10548
rs3129817	6	30342753	G/A		A,0.0820687	0.0407	0.0793	0.1384	0.1083	0.0235	5.6812	7.87368
rs7771988	6	30342757	A/G		G,0.106629	0.1587	0.0605	0.171	0.0606	0.046	5.86839	8.35649
rs3132635	6	30343183	C/T		C,0.422923	0.6895	0.4669	0.708	0.4374	0.5061	5.74272	8.03074
rs2844745	6	30343703	C/T		C,0.299521	0.7798	0.6441	0.7436	0.5905	0.7137	5.81045	8.20547
rs3130369	6	30343983	A/G		A,0.423123	0.6895	0.4669	0.7073	0.4374	0.5061	5.84276	8.28951
rs3132633	6	30344166	C/A		C,0.423123	0.6895	0.4669	0.7073	0.4374	0.5061	5.84276	8.28951
rs2105963	6	30344290	A/G		G,0.0824681	0.0417	0.1671	0.0257	0.1441	0.0777	5.82829	8.25184
rs3094062	6	30344690	G/A		G,0.423123	0.6895	0.4669	0.7073	0.4374	0.5061	5.74033	8.0246
rs1419652	6	30345352	C/T		C,0.422923	0.6905	0.4669	0.7073	0.4374	0.5061	5.739	8.0212
rs1419651	6	30345428	C/A		A,0.27516	0.4097	0.2637	0.143	0.2316	0.3681	6.38367	9.76222
rs2524212	6	30345871	T/G		T,0.379992	0.6915	0.5937	0.7489	0.5994	0.4121	6.16472	9.15115
rs3132629	6	30346093	C/A		C,0.419928	0.6895	0.4712	0.7171	0.4374	0.5061	5.80993	8.20414
rs3132628	6	30346618	C/T		C,0.419728	0.6895	0.4712	0.7171	0.4384	0.5061	5.80297	8.1861
rs7759025	6	30346918	T/C		C,0.103235	0.1587	0.0591	0.1581	0.0606	0.047	5.87908	8.38451
rs7738673	6	30347016	A/G		G,0.10623	0.1587	0.062	0.1679	0.0606	0.047	5.87908	8.38451
rs3132626	6	30347078	T/C		T,0.420128	0.6895	0.4697	0.7171	0.4374	0.5061	5.92932	8.51685
rs970270	6	30347306	G/A		A,0.139377	0.1667	0.1945	0.0794	0.1948	0.0961	5.96806	8.61963
rs970268	6	30347368	G/A		A,0.386781	0.4891	0.3242	0.3964	0.2674	0.4356	5.83614	8.27227
rs9404964	6	30347833	T/C		C,0.386981	0.4891	0.3242	0.3971	0.2674	0.4356	5.83924	8.28035
rs3132624	6	30347887	C/T		C,0.418131	0.6895	0.4697	0.7247	0.4374	0.5061	5.74655	8.04057
rs3129824	6	30347915	G/A		G,0.418131	0.6895	0.4697	0.7247	0.4374	0.5061	5.74655	8.04057
rs3129827	6	30348166	G/A		G,0.417931	0.6895	0.4697	0.7247	0.4374	0.5072	5.7498	8.0489
rs7744914	6	30348247	G/A		A,0.0567093	0.0615	0.0231	0.0991	0.0209	0.0552	5.90231	8.44558
rs3129828	6	30348340	G/A		G,0.418131	0.6895	0.4697	0.7247	0.4374	0.5061	5.53093	7.49683
rs3132623	6	30348542	T/C		T,0.421526	0.6915	0.4683	0.711	0.4374	0.5061	5.51639	7.46087
rs3132622	6	30348674	C/T		C,0.417532	0.6915	0.4697	0.7254	0.4374	0.5061	5.51639	7.46087
rs2844743	6	30348832	G/A		A,0.0826677	0.0417	0.1671	0.0265	0.1441	0.0777	5.54847	7.54034
rs72841305	6	30349040	A/G		G,0.107827	0.1587	0.062	0.174	0.0606	0.047	5.45424	7.3082
rs3094623	6	30349201	G/A		G,0.417532	0.6915	0.4697	0.7254	0.4374	0.5061	4.94047	6.10827
rs3132620	6	30349813									4.94047	6.10827
rs3094033	6	30349814									4.94047	6.10827
rs3130133	6	30350087	A/C		A,0.417732	0.6915	0.4697	0.7247	0.4374	0.5061	4.94047	6.10827
rs17188632	6	30350482	C/T		T,0.16254	0.3819	0.1657	0.0023	0.0885	0.227	5.48361	7.38014
rs3094714	6	30350590	A/C		A,0.417532	0.6915	0.4697	0.7254	0.4374	0.5061	4.43292	5.03168
rs2524211	6	30350660	G/A		A,0.120407	0.0893	0.1744	0.0265	0.1531	0.2076	4.51188	5.19208
rs2394819	6	30350831	A/G		A,0.417532	0.6915	0.4697	0.7254	0.4374	0.5061	4.31799	4.80284
rs2394820	6	30350955	T/C		T,0.417532	0.6915	0.4697	0.7254	0.4374	0.5061	4.31799	4.80284
rs28780099	6	30351417	A/G		G,0.0585064	0.0179	0.0317	0.0348	0.0656	0.1442	4.42723	5.02022
rs3130122	6	30352527	C/T		C,0.417532	0.6905	0.4697	0.7262	0.4374	0.5061	4.41643	4.99852
rs3130136	6	30356607	G/T		G,0.439896	0.6508	0.4496	0.7042	0.4314	0.4826	4.40313	4.97183
rs3094706	6	30356668	C/T		C,0.421326	0.6915	0.4683	0.7118	0.4374	0.5061	4.41995	5.00557
rs3094052	6	30356970	G/A		G,0.417332	0.6915	0.4697	0.7262	0.4374	0.5061	4.41995	5.00557
rs3130139	6	30357176	T/C		T,0.422324	0.6915	0.4669	0.7088	0.4374	0.5061	4.41995	5.00557
rs114256366	6	30357543	G/A		A,0.0770767	0.1587	0.0504	0.0628	0.0636	0.045	4.91901	6.06057
rs3130140	6	30357780	T/C		T,0.479233	0.63	0.4438	0.6089	0.4165	0.4509	5.26427	6.85155
rs3094051	6	30358151	A/G		A,0.422324	0.6915	0.4669	0.7088	0.4374	0.5061	4.87592	5.96537
rs3130144	6	30358522	T/C		T,0.422324	0.6915	0.4669	0.708	0.4384	0.5061	4.87592	5.96537
rs35102994	6	30359293	A/G		G,0.139377	0.1647	0.1945	0.0802	0.1948	0.0971	5.02593	6.30017
rs3094048	6	30359440	G/A		G,0.422524	0.6915	0.4669	0.708	0.4384	0.5051	5.12054	6.51618
rs2524205	6	30359606	T/G		T,0.296925	0.7817	0.6441	0.7526	0.5905	0.7127	5.24764	6.8123
rs59632867	6	30359624	G/A		A,0.103834	0.1587	0.0591	0.1566	0.0656	0.047	5.31323	6.96779
rs2524204	6	30359697	T/C		C,0.0794728	0.0417	0.1599	0.0189	0.1431	0.0777	5.00833	6.26038
rs2524203	6	30359893	C/T		T,0.0796725	0.0417	0.1599	0.0197	0.1431	0.0777	5.00833	6.26038
rs3094699	6	30360512	C/T		C,0.422324	0.6915	0.4669	0.708	0.4384	0.5061	5.06238	6.38295
rs3094698	6	30361193	T/C		T,0.422125	0.6915	0.4669	0.708	0.4384	0.5072	5.06238	6.38295
rs3094697	6	30361232	T/C		T,0.422125	0.6915	0.4669	0.708	0.4384	0.5072	5.06238	6.38295
rs9391683	6	30361358	G/A		G,0.485623	0.6905	0.4035	0.5764	0.34	0.5072	5.15204	6.58894
rs3094041	6	30361480	G/A		G,0.422125	0.6915	0.4669	0.708	0.4384	0.5072	5.14869	6.58118
rs2516685	6	30361608	G/A		G,0.296725	0.7817	0.6441	0.7526	0.5905	0.7137	5.19989	6.70026
rs3094040	6	30361759	G/A		G,0.422125	0.6915	0.4669	0.708	0.4384	0.5072	5.16365	6.61587
rs9391684	6	30361807	G/T		G,0.485423	0.6905	0.4035	0.5772	0.34	0.5072	5.16745	6.62469
rs3130106	6	30361893	A/G		A,0.422125	0.6915	0.4669	0.708	0.4384	0.5072	5.12993	6.53783
rs3130107	6	30362196	A/G		A,0.422125	0.6915	0.4669	0.708	0.4384	0.5072	5.12993	6.53783
rs3094039	6	30362255	G/A		G,0.422125	0.6915	0.4669	0.708	0.4384	0.5072	5.12993	6.53783
rs3130109	6	30362751	T/G		T,0.422125	0.6915	0.4669	0.708	0.4384	0.5072	5.12993	6.53783
rs115418723	6	30362944	T/C		C,0.0377396	0.0476	0.0072	0.0008	0.0089	0.1288	5.05729	6.37134
rs2187978	6	30362961	C/T		T,0.0798722	0.0417	0.1599	0.0212	0.1431	0.0767	5.09742	6.46305
rs2516684	6	30362995	G/A		A,0.117612	0.0893	0.1671	0.0219	0.1521	0.2055	5.09887	6.46637
rs114467528	6	30363028	C/A		A,0.0377396	0.0476	0.0072	0.0008	0.0089	0.1288	5.07389	6.4092
rs2524202	6	30363373	A/C		C,0.125998	0.0903	0.1772	0.0446	0.1531	0.2086	5.04375	6.34057
rs3130113	6	30363945	C/T		C,0.421925	0.6925	0.4669	0.708	0.4384	0.5072	5.11878	6.51214
rs3130115	6	30364302	A/G		A,0.422125	0.6925	0.4683	0.708	0.4384	0.5051	5.11878	6.51214
rs17475879	6	30364508	C/T		T,0.0632987	0.0377	0.0317	0.0371	0.0656	0.1452	4.88431	5.98384
rs2516688	6	30364524	T/C		T,0.296526	0.7867	0.6398	0.7526	0.5905	0.7127	4.901	6.02068
rs1264570	6	30365210	C/T		C,0.376198	0.6954	0.4986	0.6067	0.5964	0.6902	6.28511	9.48463
rs11961853	6	30365629	C/T		T,0.108626	0.1677	0.1354	0.0877	0.1223	0.0429	7.64598	13.6833
rs3130118	6	30365740	C/T		C,0.308906	0.5952	0.7896	0.7882	0.669	0.6115	6.98738	11.5527
rs34337286	6	30365952	T/C		C,0.179912	0.1587	0.2305	0.2065	0.1869	0.1227	7.00847	11.6181
rs1264567	6	30366100	T/C		C,0.146565	0.0694	0.1945	0.1407	0.1978	0.1472	7.03181	11.6906
rs12199611	6	30366175			G,0.188292						6.15459	9.12335
rs35764894	6	30367313	T/C		C,0.175719	0.1587	0.2248	0.2095	0.1839	0.1043	6.24286	9.3669
rs1592414	6	30367594	C/A		A,0.473842	0.5585	0.3919	0.5182	0.4145	0.4458	6.45678	9.97081
rs12203316	6	30368012	T/C		C,0.175919	0.1587	0.2248	0.2103	0.1839	0.1043	6.40594	9.82553
rs1034325	6	30368457	T/C		C,0.458866	0.5595	0.389	0.4667	0.4115	0.4427	6.44549	9.93843
rs1034323	6	30368635	C/T		T,0.459065	0.5585	0.389	0.4667	0.4115	0.4448	6.44549	9.93843
rs1034322	6	30368854	C/T		T,0.111621	0.0952	0.196	0.0968	0.162	0.0368	6.25813	9.40936
rs9261743	6	30369040	G/T		T,0.283147	0.3978	0.1643	0.2572	0.2276	0.3415	6.05575	8.8546
rs9261744	6	30369958	C/T		T,0.282548	0.3978	0.1643	0.2572	0.2276	0.3384	6.06389	8.87659
rs9261745	6	30370260	G/A		A,0.282548	0.3978	0.1643	0.2572	0.2276	0.3384	6.06389	8.87659
rs1419689	6	30370588	A/C		C,0.390974	0.249	0.3631	0.6263	0.3529	0.2781	5.32547	6.99701
rs117043863	6	30371516	C/T		T,0.0263578	0.0437	0.0101	0.0106	0.006	0.0624	5.172	6.63525
rs10947072	6	30372278	C/T		T,0.250799	0.2222	0.2536	0.3722	0.2058	0.1605	5.3709	7.10599
rs7741364	6	30372570	G/A		A,0.390775	0.249	0.3631	0.6256	0.3529	0.2781	5.44473	7.28498
rs7765527	6	30372778	T/A,C		C,0.383586	0,0.249	0.0014,0.3602	0.0242,0.6014	0.001,0.3519	0.002,0.2771	5.44194	7.27816
rs1264562	6	30372812	G/T		T,0.437101	0.6974	0.4654	0.1536	0.4374	0.5317	5.70853	7.94327
rs1362116	6	30373043	G/A		A,0.250399	0.2222	0.2536	0.3707	0.2058	0.1605	5.52364	7.47879
rs1264551	6	30377173	A/G		A,0.196486	0.9028	0.8228	0.7716	0.7863	0.7485	5.05016	6.35513
rs1079991	6	30377860	G/A		A,0.0948482	0.0506	0.1585	0.0091	0.167	0.137	5.35097	7.05806
rs1592415	6	30377906	T/G		G,0.109625	0.0952	0.1931	0.0908	0.162	0.0368	4.84221	5.89143
rs1264547	6	30378447	A/G		A,0.196685	0.9028	0.8228	0.7708	0.7863	0.7485	4.70323	5.59163
rs9261831	6	30380697	A/G		G,0.365615	0.2054	0.3588	0.6142	0.3489	0.2168	5.48788	7.39064
rs4713327	6	30383768	A/G		G,0.341054	0.2044	0.3516	0.5356	0.341	0.2117	5.68094	7.87304
rs4713328	6	30383876	C/T		T,0.202875	0.1776	0.2406	0.2867	0.1948	0.0971	5.67681	7.86254
rs1150770	6	30383956	C/T		T,0.419529	0.6538	0.4597	0.1974	0.4314	0.4376	6.20972	9.27509
rs9261858	6	30384317	G/A		A,0.141174	0.0258	0.111	0.261	0.1471	0.1135	5.6751	7.85821
rs2074502	6	30384322	G/A		A,0.19988	0.1776	0.2406	0.2753	0.1948	0.0971	5.78062	8.12827
rs1150771	6	30384509	G/A		G,0.202875	0.9028	0.8228	0.7526	0.7853	0.7423	5.79928	8.17653
rs17195054	6	30384604	G/A		A,0.0656949	0.0377	0.0375	0.0424	0.0666	0.1452	5.24378	6.80321
rs17195089	6	30385057	G/A		A,0.203474	0.1954	0.2378	0.2761	0.1958	0.0971	4.74714	5.68546
rs17188743	6	30385111	A/G		G,0.204673	0.1954	0.2378	0.2814	0.1948	0.0971	4.74714	5.68546
rs9261922	6	30392146	C/T		T,0.22524	0.0903	0.1441	0.4554	0.168	0.1697	3.91743	4.04819
rs9468731	6	30397214	A/G		G,0.226438	0.0903	0.1441	0.4592	0.169	0.1697	3.916	4.04561
rs1269556	6	30408787	C/T		T,0.420327	0.6587	0.4611	0.1936	0.4344	0.4376	5.19498	6.6888
rs17410877	6	30409156	A/C		C,0.123003	0.1151	0.2032	0.1089	0.174	0.0409	5.22612	6.7617
rs1264518	6	30410206	C/T		T,0.128395	0.0913	0.1873	0.0666	0.1839	0.1513	5.69669	7.91308
rs1268444	6	30411546	T/C		T,0.322484	0.7927	0.6167	0.6536	0.6113	0.7025	5.51423	7.45555
rs1264514	6	30412045	G/T		G,0.328075	0.7927	0.6167	0.6339	0.6083	0.7035	5.51423	7.45555
rs9380178	6	30413907	C/T		T,0.140375	0.3621	0.0562	0.0045	0.0815	0.2157	5.63389	7.75403
rs1362115	6	30414848	C/T		T,0.237021	0.127	0.1542	0.4592	0.173	0.1748	6.23158	9.33559
rs2105961	6	30415636	A/C		C,0.440495	0.6657	0.4625	0.1944	0.4384	0.5276	6.40375	9.81929
rs2524201	6	30415904	T/C		C,0.440495	0.6657	0.4625	0.1944	0.4384	0.5276	6.40375	9.81929
rs4959049	6	30416767	A/C		C,0.0888578	0.1012	0.0432	0.1732	0.0239	0.0613	6.3329	9.61872
rs4959050	6	30416831	C/T		T,0.237021	0.127	0.1542	0.4592	0.173	0.1748	6.34455	9.65154
rs9295878	6	30417149	G/A		A,0.236821	0.126	0.1542	0.4592	0.173	0.1748	6.34455	9.65154
rs2844730	6	30417614	G/A		A,0.440495	0.6657	0.4625	0.1944	0.4384	0.5276	6.41703	9.85711
rs4947284	6	30418662	C/A		A,0.0948482	0.1012	0.0432	0.1929	0.0268	0.0624	6.27019	9.44296
rs9295884	6	30419564	A/G		G,0.236821	0.126	0.1542	0.4592	0.173	0.1748	6.27303	9.4509
rs1078792	6	30419620	T/G		T,0.199481	0.9077	0.8199	0.7625	0.7853	0.7434	6.45884	9.97672
rs1076832	6	30419831	C/A		A,0.114018	0.0952	0.1945	0.1082	0.161	0.0358	6.47074	10.0109
rs9468771	6	30420449	A/G		G,0.236422	0.125	0.1542	0.4592	0.173	0.1738	6.34916	9.66456
rs28780103	6	30420778									6.18038	9.19418
rs112511382	6	30421435	C/T		T,0.0375399	0.0407	0.0331	0.0628	0.0219	0.0194	6.21247	9.28269
rs2524198	6	30421502	A/G		A,0.322484	0.7927	0.6167	0.6536	0.6113	0.7025	6.0399	8.81189
rs2844729	6	30422632	A/G		A,0.322684	0.7917	0.6167	0.6536	0.6113	0.7025	6.05027	8.83981
rs2516677	6	30424623	A/C		A,0.464856	0.7669	0.5058	0.3873	0.4652	0.589	6.03691	8.80385
rs2187974	6	30425337	C/T		C,0.46266	0.7679	0.5101	0.388	0.4712	0.589	6.03691	8.80385
rs2524180	6	30426130	C/T		C,0.322883	0.7917	0.6167	0.6543	0.6093	0.7025	6.0565	8.85662
rs2524179	6	30426152	T/C		T,0.465056	0.7669	0.5058	0.3865	0.4652	0.589	6.05736	8.85895
rs9461610	6	30428057	A/G		G,0.231829	0.131	0.1542	0.4395	0.17	0.1738	5.89369	8.4229
rs2077573	6	30428351	A/G		G,0.235423	0.131	0.1556	0.4516	0.17	0.1748	5.88966	8.41229
rs34090585	6	30428800	T/G		G,0.238019	0.131	0.1556	0.4592	0.173	0.1748	5.88966	8.41229
rs11968858	6	30428941	A/G		G,0.237819	0.131	0.1542	0.4592	0.173	0.1748	5.88966	8.41229
rs2021368	6	30429383	T/C		T,0.311102	0.8006	0.7651	0.5598	0.7416	0.6401	5.77235	8.10694
rs1833080	6	30429440	A/G		A,0.286142	0.8056	0.781	0.5696	0.7584	0.7209	5.77396	8.11109
rs2516675	6	30430520	T/C		T,0.311502	0.8006	0.7637	0.5598	0.7416	0.6391	5.77738	8.11991
rs7761210	6	30434471	C/T		T,0.436701	0.5843	0.3703	0.3737	0.4135	0.4407	5.29766	6.93071
rs7764934	6	30434566	A/G		G,0.447284	0.5724	0.3775	0.3828	0.4056	0.498	5.00717	6.25777
rs7747873	6	30434900	T/C		C,0.447883	0.5754	0.3761	0.382	0.4056	0.5	5.00717	6.25777
rs6930977	6	30435288	A/G		G,0.116613	0.0962	0.1902	0.09	0.159	0.0777	4.82987	5.86447
rs12174870	6	30436681	G/A		A,0.422724	0.5675	0.3602	0.3722	0.3887	0.4213	4.84297	5.89308
rs9295895	6	30438226	T/C		C,0.291334	0.4514	0.1571	0.2617	0.2157	0.3395	4.37223	4.91015
rs6909620	6	30448668	A/C		C,0.288938	0.4484	0.1556	0.2617	0.2147	0.3323	4.37223	4.91015
rs9295898	6	30449046	C/T		T,0.421725	0.5685	0.3559	0.3707	0.3877	0.4213	4.83546	5.87667
rs2021719	6	30449482	G/A		A,0.402157	0.5685	0.3458	0.3018	0.3877	0.4213	4.85747	5.92485
rs28780106	6	30451515	G/A		A,0.0750799	0.0377	0.0432	0.0756	0.0656	0.1452	4.78895	5.77559
rs3094694	6	30451904	T/C		C,0.137979	0.1379	0.2205	0.1225	0.169	0.0685	5.54551	7.53299
rs16897572	6	30453713	C/T		T,0.153155	0.4196	0.0548	0.0053	0.0805	0.2229	4.83099	5.86692
rs2157605	6	30454076	T/C		C,0.175519	0.1815	0.2046	0.1974	0.175	0.1196	5.20984	6.72353
rs762324	6	30455886	G/A	HLA-E	A,0.131789	0.2788	0.0663	0.0234	0.0845	0.2219	4.00338	4.20451
rs1264420	6	30575603	A/G	PPP1R10	A,0.190296	0.8264	0.7507	0.8759	0.6769	0.8814	4.28857	4.74514
rs6901251	6	30577593	A/C	PPP1R10	C,0.0461262	0.0258	0.0346	0.115	0.0199	0.0092	4.00696	4.21109
rs2239514	6	30577792	G/A	PPP1R10	A,0.0463259	0.0268	0.0346	0.115	0.0199	0.0092	4.00696	4.21109
rs2239515	6	30577966	C/T	PPP1R10	T,0.0461262	0.0258	0.0346	0.115	0.0199	0.0092	4.00696	4.21109
rs2239516	6	30578048	T/C	PPP1R10	C,0.0457268	0.0258	0.0346	0.1135	0.0199	0.0092	4.00696	4.21109
rs2267637	6	30578335	C/T	PPP1R10	T,0.259984	0.3403	0.1225	0.32	0.1103	0.3476	4.61419	5.40381
rs2252745	6	30579315	C/T	PPP1R10	C,0.236222	0.6944	0.6326	0.8427	0.7038	0.8834	4.18689	4.54852
rs13201129	6	30601067	T/C	ATAT1	C,0.10004	0.1349	0.1326	0.0068	0.1899	0.0746	3.94599	4.09979
rs12665339	6	30601232	A/G	ATAT1	G,0.129393	0.2738	0.2118	0.0106	0.1481	0.0634	4.0282	4.25021
rs2524099	6	31236051	G/A	HLA-C	G,0.39976	0.5625	0.6167	0.6959	0.5179	0.5828	4.19229	4.55885
rs2074489	6	31240128	C/T	LOC101929772	T,0.272963	0.2907	0.3156	0.326	0.2644	0.1616	5.57199	7.59887
rs28498059	6	31240353	A/C	HLA-C,LOC101929772	A,0.110823	0.8294	0.9035	0.9501	0.8787	0.8691	5.49598	7.41056
rs2074488	6	31240431	G/T	HLA-C,LOC101929772	T,0.13139	0.254	0.1282	0.0825	0.1282	0.0767	5.51946	7.46847
rs9357121	6	31240479	T/G	HLA-C,LOC101929772	G,0.0692891	0.1905	0.0994	0.0076	0.0368	0.0399	5.95768	8.59202
rs5009853	6	31240636	C/T	HLA-C,LOC101929772	T,0.0489217	0.0427	0.0461	0.0212	0.0308	0.1135	6.23061	9.33291
rs2395471	6	31240692	G/A	HLA-C,LOC101929772	G,0.467652	0.4593	0.5288	0.5658	0.4742	0.6247	6.62117	10.4481
rs2249742	6	31240721	C/T	HLA-C,LOC101929772	C,0.474042	0.5169	0.5648	0.5197	0.506	0.5368	6.62984	10.4736
rs7454567	6	31240826	G/A	LOC101929772	A,0.0489217	0.0427	0.0461	0.0212	0.0308	0.1135	6.15314	9.11939
rs7454526	6	31240884	A/G	LOC101929772	G,0.0491214	0.0427	0.0461	0.0212	0.0308	0.1145	6.11234	9.00798
rs13218306	6	31240932	C/A	HLA-C,LOC101929772	A,0.145367	0.1012	0.0951	0.0855	0.1491	0.3037	6.24951	9.38538
rs5010528	6	31241032	A/G	HLA-C,LOC101929772	G,0.148363	0.0556	0.1873	0.2428	0.1382	0.0992	6.05977	8.86545
rs114183633	6	31241241	C/T	HLA-C,LOC101929772	T,0.04373	0.0427	0.0461	0.0212	0.0308	0.0869	6.04116	8.81527
rs6923313	6	31241370	C/T	HLA-C,LOC101929772	C,0.328275	0.7202	0.7622	0.6914	0.6581	0.545	6.36713	9.71535
rs116713535	6	31241495	G/A	HLA-C,LOC101929772	A,0.0489217	0.0427	0.0461	0.0212	0.0308	0.1135	5.99061	8.67975
rs2844621	6	31241537	C/T	HLA-C,LOC101929772	C,0.233626	0.7272	0.7421	0.7829	0.7535	0.8149	6.03501	8.79872
rs2524084	6	31241639	A/G	LOC101929772	G,0.322484	0.5198	0.3213	0.2247	0.3231	0.2515	5.89344	8.42225
rs2524083	6	31241737	C/T	HLA-C,LOC101929772	T,0.0986422	0.1032	0.1455	0.0923	0.1143	0.0532	5.04214	6.3369
rs74556631	6	31241812	T/G	HLA-C,LOC101929772	G,0.0295527	0.0675	0.0115	0.0106	0.0229	0.0358	4.9035	6.02621
rs12662096	6	31242445	T/C	LOC101929772	C,0.0603035	0.0506	0.049	0.0333	0.0467	0.1288	5.09439	6.45609
rs3134745	6	31242762	C/T	LOC101929772	T,0.191294	0.1101	0.2277	0.2156	0.2525	0.1534	4.78376	5.76437
rs3132483	6	31243414	G/A		A,0.412141	0.4315	0.4207	0.4085	0.4304	0.3722	5.34051	7.03298
rs3130696	6	31243884	G/A		A,0.245208	0.2669	0.2565	0.2549	0.2485	0.1984	4.79464	5.78791
rs2524074	6	31244021	G/A		G,0.202276	0.8224	0.8213	0.8253	0.7416	0.7761	4.89257	6.00206
rs9264731	6	31244068	G/A		G,0.111422	0.8304	0.902	0.9493	0.8757	0.8701	4.89774	6.01347
rs9264738	6	31244261	C/A		C,0.111022	0.8304	0.9035	0.9493	0.8767	0.8701	4.96672	6.16689
rs2524070	6	31244520	G/A		A,0.141573	0.122	0.1729	0.1732	0.159	0.0787	4.73477	5.65896
rs12209312	6	31244711	A/C		C,0.118211	0.0714	0.0836	0.0847	0.1431	0.2106	5.1209	6.51702
rs2524068	6	31245061	G/T		T,0.141773	0.122	0.1729	0.174	0.159	0.0787	5.05504	6.36622
rs9391714	6	31245080	G/A		A,0.0696885	0.1915	0.0994	0.0076	0.0378	0.0399	4.94762	6.12421
rs10456057	6	31245534	A/G		G,0.111621	0.0526	0.0836	0.0847	0.1431	0.1963	4.86972	5.95173
rs6906846	6	31245736	A/G		A,0.321286	0.7411	0.6787	0.6256	0.6899	0.6748	4.88994	5.99625
rs2524067	6	31245821	A/G		G,0.0974441	0.0238	0.0821	0.1248	0.1352	0.1084	4.26677	4.70262
rs115330968	6	31246225	T/C		C,0.0303514	0.0159	0.0331	0.0121	0.0447	0.0532	4.30569	4.77868
rs7381988	6	31246703	G/A		G,0.122005	0.8224	0.9006	0.9387	0.8608	0.8548	4.35542	4.87676
rs7382297	6	31247067	T/G		T,0.111022	0.8304	0.9035	0.9493	0.8767	0.8701	4.29352	4.75483
rs6457372	6	31247121	A/G		A,0.492212	0.4563	0.5562	0.5545	0.5358	0.4346	4.44967	5.0655
rs3873375	6	31251360	C/T		T,0.370807	0.3155	0.3228	0.4955	0.3429	0.3221	4.13182	4.44381
rs2394963	6	31251462	C/T		T,0.369808	0.3145	0.3228	0.4955	0.3429	0.318	4.13182	4.44381
rs76737289	6	31251760	C/T		T,0.0305511	0.0675	0.013	0.0129	0.0229	0.0368	3.9085	4.03213
rs114529772	6	31251937	C/T		T,0.0654952	0.0645	0.1297	0.0227	0.0328	0.1125	4.12239	4.42601
rs114115450	6	31252388	G/A		A,0.0654952	0.0645	0.1297	0.0227	0.0328	0.1125	4.39828	4.96212
rs2524054	6	31252396	A/C		A,0.129792	0.8363	0.8775	0.9402	0.7952	0.8824	4.77528	5.74603
rs115862431	6	31252521	C/T		T,0.0654952	0.0645	0.1297	0.0227	0.0328	0.1125	4.60209	5.37854
rs9348860	6	31252667									4.71676	5.62047
rs12191877	6	31252925	C/T		T,0.111422	0.0526	0.0836	0.084	0.1431	0.1963	4.74594	5.68289
rs9461684	6	31253444	C/T		T,0.144768	0.0347	0.1873	0.2564	0.1382	0.0838	4.6652	5.511
rs73728779	6	31253605	T/C		C,0.111621	0.0744	0.1599	0.112	0.0934	0.1339	5.02448	6.29689
rs115370806	6	31253659	T/C		C,0.0654952	0.0645	0.1297	0.0227	0.0328	0.1125	4.98546	6.20891
rs114198295	6	31253667	A/G		G,0.0654952	0.0645	0.1297	0.0227	0.0328	0.1125	4.98546	6.20891
rs9468919	6	31253866	G/A		A,0.144569	0.0347	0.1873	0.2557	0.1382	0.0838	4.97271	6.18031
rs2853935	6	31253878	C/T		C,0.286542	0.7113	0.7752	0.7784	0.6412	0.6585	4.98433	6.20638
rs114214374	6	31254015	G/A		A,0.0654952	0.0645	0.1297	0.0227	0.0328	0.1125	4.92432	6.07234
rs2853933	6	31254088	T/C		T,0.286542	0.7113	0.7752	0.7784	0.6412	0.6585	4.94447	6.11717
rs58410461	6	31254299	A/C		C,0.0764776	0.0724	0.1326	0.0333	0.0487	0.1278	4.72825	5.64499
rs55691061	6	31254604	C/T		T,0.0654952	0.0645	0.1297	0.0227	0.0328	0.1125	4.70711	5.5999
rs9368671	6	31254704	C/T		T,0.141973	0.2212	0.1484	0.115	0.0915	0.1442	4.63136	5.43977
rs9468920	6	31254936	G/A		A,0.369409	0.3145	0.3228	0.4939	0.3429	0.318	4.66862	5.51822
rs9468922	6	31255286	G/A		A,0.404752	0.3165	0.3501	0.5734	0.3877	0.3241	4.64995	5.47884
rs2853929	6	31255434	C/T		T,0.090655	0.1022	0.1455	0.0567	0.1133	0.0624	4.17503	4.52585
rs2524050	6	31255541	T/C		C,0.0902556	0.1012	0.1441	0.0567	0.1133	0.0624	4.17503	4.52585
rs75584970	6	31255579	G/A		A,0.0305511	0.0675	0.013	0.0129	0.0229	0.0368	4.0458	4.28279
rs28616643	6	31255651	G/T		T,0.171526	0.0685	0.1974	0.2564	0.1421	0.1748	4.24832	4.66679
rs55994500	6	31256050	G/A		A,0.0654952	0.0645	0.1297	0.0227	0.0328	0.1125	4.11141	4.40534
rs75009018	6	31256083	A/C		C,0.0305511	0.0675	0.013	0.0129	0.0229	0.0368	4.01789	4.23119
rs17192407	6	31256519	A/G		G,0.0654952	0.0645	0.1297	0.0227	0.0328	0.1125	4.12972	4.43985
rs2524048	6	31256561	T/C		C,0.0904553	0.1022	0.1441	0.0567	0.1133	0.0624	4.25855	4.68665
rs17192428	6	31256697	C/T		T,0.0654952	0.0645	0.1297	0.0227	0.0328	0.1125	4.28527	4.7387
rs2524044	6	31256753	T/G		G,0.167133	0.1746	0.2781	0.09	0.162	0.1902	4.29436	4.75647
rs2524043	6	31257012	A/G		G,0.0900559	0.1022	0.1412	0.0567	0.1133	0.0624	4.15045	4.47909
rs115482903	6	31257198	G/A		A,0.0764776	0.0724	0.1326	0.0333	0.0487	0.1278	4.1896	4.5537
rs114526113	6	31257285	T/C		C,0.0654952	0.0645	0.1297	0.0227	0.0328	0.1125	4.1854	4.54566
rs80253433	6	31257289	G/A		A,0.0305511	0.0675	0.013	0.0129	0.0229	0.0368	4.13146	4.44314
rs2853928	6	31257511	A/C		A,0.132987	0.8323	0.8775	0.9402	0.7952	0.8701	4.53496	5.23947
rs116095150	6	31257549	T/C		C,0.0654952	0.0645	0.1297	0.0227	0.0328	0.1125	4.33809	4.84246
rs2524040	6	31257625	T/C		T,0.286542	0.7113	0.7752	0.7784	0.6412	0.6585	4.67451	5.53068
rs114047638	6	31257666	A/C		C,0.0654952	0.0645	0.1297	0.0227	0.0328	0.1125	4.29974	4.767
rs77546204	6	31257718	G/A		A,0.0305511	0.0675	0.013	0.0129	0.0229	0.0368	4.29528	4.75826
rs116422780	6	31257732	T/C		C,0.0654952	0.0645	0.1297	0.0227	0.0328	0.1125	4.3567	4.8793
rs115867506	6	31257755	C/A		A,0.0654952	0.0645	0.1297	0.0227	0.0328	0.1125	4.35858	4.88304
rs114338776	6	31257795	A/G		G,0.0654952	0.0645	0.1297	0.0227	0.0328	0.1125	4.35858	4.88304
rs115328172	6	31257858	C/T		T,0.0654952	0.0645	0.1297	0.0227	0.0328	0.1125	4.35532	4.87657
rs115545796	6	31258036	A/C		C,0.0764776	0.0724	0.1326	0.0333	0.0487	0.1278	4.35851	4.88289
rs16899166	6	31258096	C/T		T,0.0654952	0.0645	0.1297	0.0227	0.0328	0.1125	4.29815	4.76388
rs114393491	6	31258570	G/T		T,0.0654952	0.0645	0.1297	0.0227	0.0328	0.1125	4.29815	4.76388
rs16899168	6	31258687	G/A		A,0.0902556	0.122	0.1297	0.0469	0.0358	0.1442	4.7918	5.78175
rs9468925	6	31258837	G/A		A,0.470048	0.38	0.4798	0.5961	0.4205	0.4366	4.61947	5.41485
rs2256583	6	31258846	T/C		C,0.166933	0.1746	0.2767	0.09	0.162	0.1902	4.52258	5.21402
rs79954546	6	31258987	G/A		A,0.0652955	0.0645	0.1282	0.0227	0.0328	0.1125	4.44	5.04596
rs35667233	6	31259269	T/C		C,0.0764776	0.0724	0.1326	0.0333	0.0487	0.1278	4.47412	5.11506
rs2524163	6	31259579	C/T		C,0.286542	0.7113	0.7752	0.7784	0.6412	0.6585	4.65592	5.49142
rs2524162	6	31259750	C/T		T,0.121006	0.1696	0.1571	0.0696	0.1362	0.0992	4.49369	5.1549
rs35206735	6	31259837	G/A		A,0.0764776	0.0724	0.1326	0.0333	0.0487	0.1278	4.59187	5.35724
rs2524160	6	31259854	G/A		A,0.0904553	0.1022	0.1441	0.0567	0.1133	0.0624	4.58157	5.33582
rs116452682	6	31259870	G/A		A,0.0764776	0.0724	0.1326	0.0333	0.0487	0.1278	4.53172	5.23281
rs115464798	6	31260128	G/A		A,0.0351438	0.0724	0.0259	0.0053	0.0497	0.0286	4.30004	4.76759
rs114392121	6	31260185	T/C		C,0.076278	0.0724	0.1311	0.0333	0.0487	0.1278	4.39448	4.95452
rs9468926	6	31260218	C/T		T,0.404553	0.3155	0.3501	0.5734	0.3877	0.3241	4.51472	5.19791
rs2524156	6	31260397	A/G		A,0.286542	0.7113	0.7752	0.7784	0.6412	0.6585	4.24579	4.66189
rs16899178	6	31261137	C/T		T,0.0766773	0.0724	0.1326	0.034	0.0487	0.1278	4.27317	4.71508
rs75652792	6	31261221	G/A		A,0.0305511	0.0675	0.013	0.0129	0.0229	0.0368	4.15214	4.4823
rs2243868	6	31261276	A/G		A,0.286542	0.7113	0.7752	0.7784	0.6412	0.6585	4.3887	4.94297
rs115748458	6	31261570	T/G		G,0.0766773	0.0724	0.1326	0.0333	0.0487	0.1288	4.20015	4.57391
rs34187356	6	31261983	T/C		C,0.0764776	0.0724	0.1326	0.0333	0.0487	0.1278	3.98155	4.16451
rs3873379	6	31262169	T/C		C,0.369609	0.3145	0.3228	0.4947	0.3429	0.318	4.23135	4.63396
rs3873380	6	31262438	C/T		T,0.382788	0.2937	0.428	0.4546	0.3459	0.3834	4.26673	4.70256
rs114899495	6	31262761	C/T		T,0.0764776	0.0724	0.1326	0.0333	0.0487	0.1278	4.03616	4.26494
rs116654277	6	31262769	C/T		T,0.0766773	0.0724	0.1326	0.034	0.0487	0.1278	4.03616	4.26494
rs9357123	6	31262869	G/A		A,0.11242	0.2143	0.1369	0.0658	0.0855	0.0808	4.08439	4.35465
rs9468928	6	31263043	A/G		G,0.226837	0.1786	0.2349	0.1952	0.2028	0.3384	4.19499	4.56403
rs2853926	6	31263051	A/G		G,0.24401	0.2232	0.2464	0.2186	0.2674	0.274	4.04218	4.27608
rs9468929	6	31263216	G/A		A,0.150559	0.1062	0.1023	0.1619	0.1551	0.2106	4.03118	4.25572
rs2524144	6	31263350	G/A		A,0.0940495	0.1181	0.1455	0.0567	0.1133	0.0634	3.91912	4.05124
rs2894207	6	31263751	T/C		C,0.226837	0.1786	0.2349	0.1952	0.2028	0.3384	4.13263	4.44535
rs2394966	6	31263911	C/T		T,0.150359	0.1062	0.1023	0.1619	0.1541	0.2106	4.02908	4.25185
rs28894985	6	31264234	G/A		A,0.14996	0.1052	0.1009	0.1619	0.1541	0.2106	4.02908	4.25185
rs28894990	6	31264319	G/T		T,0.221046	0.1736	0.2277	0.1906	0.2008	0.3272	4.16228	4.50157
rs117516622	6	31264415	C/A		A,0.0161741	0.0397	0.0029	0.0008	0.0229	0.0153	4.05893	4.30716
rs3094682	6	31264461	A/C		A,0.0782748	0.9712	0.9222	0.9153	0.8479	0.955	4.24837	4.66688
rs114973736	6	31264497	T/C		C,0.0764776	0.0724	0.1326	0.0333	0.0487	0.1278	4.18872	4.55201
rs116334679	6	31264517	T/C		C,0.0764776	0.0724	0.1326	0.0333	0.0487	0.1278	4.18872	4.55201
rs2524137	6	31264582	C/T		C,0.218051	0.7609	0.7435	0.8767	0.7455	0.7403	4.42995	5.02569
rs28732117	6	31264598	A/G		G,0.14996	0.1052	0.1023	0.1611	0.1541	0.2106	4.32213	4.81099
rs9468930	6	31264610	A/G		G,0.226438	0.1776	0.2349	0.1944	0.2028	0.3384	4.28634	4.74079
rs2853925	6	31264922	A/G		G,0.0940495	0.1171	0.1441	0.0582	0.1133	0.0634	4.18661	4.54797
rs2246954	6	31265262	A/G		A,0.366214	0.6577	0.6427	0.7133	0.5924	0.5378	4.31495	4.79686
rs2524123	6	31265314	T/C		C,0.371805	0.4276	0.379	0.3336	0.334	0.3998	4.49327	5.15406
rs9461685	6	31265355	T/C		C,0.0389377	0.0536	0.0187	0.0779	0.0109	0.0143	4.48002	5.12706
rs2247056	6	31265490	T/C		T,0.139577	0.8343	0.8761	0.91	0.7952	0.8763	4.55161	5.2738
rs3905495	6	31265539	G/A		A,0.444688	0.4058	0.4539	0.4917	0.3926	0.4683	4.59777	5.36953
rs17192463	6	31265565	C/T		T,0.0648962	0.0635	0.1297	0.0212	0.0328	0.1125	4.47493	5.1167
rs3828860	6	31265736	C/T		T,0.0764776	0.0724	0.1326	0.0333	0.0487	0.1278	4.49182	5.1511
rs13191519	6	31265752	T/C		C,0.116813	0.0556	0.0865	0.0893	0.1461	0.2086	4.53815	5.24602
rs17192484	6	31265759	C/T		T,0.0654952	0.0645	0.1297	0.0227	0.0328	0.1125	4.41576	4.99716
rs4406273	6	31266090	G/A		A,0.081869	0.0367	0.0548	0.0726	0.0984	0.1431	4.55516	5.28112
rs2853922	6	31266190	A/G		A,0.290535	0.7292	0.7723	0.7474	0.6392	0.6656	4.60465	5.38388
rs16899203	6	31266335	T/C		C,0.0764776	0.0724	0.1326	0.0333	0.0487	0.1278	4.66108	5.5023
rs16899205	6	31266361	A/G		G,0.367013	0.3333	0.3213	0.4592	0.3439	0.3333	4.6326	5.44236
rs16899207	6	31266387	A/G		G,0.368411	0.3333	0.3213	0.4592	0.3439	0.3405	4.6326	5.44236
rs2524089	6	31266522	G/T		G,0.289936	0.7292	0.7738	0.7474	0.6412	0.6656	4.62234	5.42086
rs4543367	6	31266767	G/A		A,0.392971	0.3383	0.3271	0.5	0.3439	0.4018	4.3788	4.92323
rs115739713	6	31267461	T/C		C,0.0648962	0.0635	0.1297	0.0212	0.0328	0.1125	4.31818	4.80322
rs111322268	6	31267544	A/G		G,0.0377396	0.0853	0.013	0.0136	0.0239	0.0532	4.13025	4.44086
rs9380238	6	31267618	A/G		G,0.178914	0.2361	0.17	0.1377	0.16	0.2014	4.37932	4.92428
rs2853919	6	31267784	A/G		G,0.0938498	0.1171	0.1441	0.0575	0.1133	0.0634	4.05535	4.30052
rs28367642	6	31268295	T/C		C,0.387979	0.3343	0.3184	0.4947	0.34	0.3978	4.22662	4.62484
rs6918048	6	31268429	T/C		C,0.0613019	0.1974	0.0807	0.0061	0.0139	0.0307	4.32158	4.80991
rs28367650	6	31268530	C/T		T,0.392173	0.3363	0.3285	0.4992	0.3449	0.3988	4.30075	4.76899
rs9380240	6	31268832	T/C		T,0.427915	0.6111	0.5865	0.6044	0.4592	0.5941	4.41262	4.99085
rs111853141	6	31269251	T/C		C,0.0383387	0.0843	0.013	0.0144	0.0239	0.0562	4.18936	4.55324
rs3873385	6	31269308	C/T		T,0.170527	0.3145	0.2392	0.0946	0.1501	0.0971	4.36066	4.88715
rs3915971	6	31269348	A/G		G,0.235623	0.3175	0.3069	0.2065	0.2435	0.1319	4.3841	4.93379
rs9468935	6	31269553	C/T		T,0.360423	0.255	0.3228	0.4932	0.325	0.3528	4.36599	4.89775
rs12663108	6	31269555	C/A		A,0.0654952	0.0645	0.1297	0.0227	0.0328	0.1125	4.00878	4.21444
rs9264848	6	31271195	C/T		T,0.0940495	0.1171	0.1441	0.0582	0.1133	0.0634	3.95228	4.1112
rs7750854	6	31271216	G/T		T,0.316294	0.3591	0.3329	0.3389	0.2435	0.3047	4.66191	5.50406
rs9264850	6	31271240	A/G		G,0.0940495	0.1171	0.1441	0.0582	0.1133	0.0634	4.22984	4.63105
rs9264852	6	31271310	A/G		G,0.0926518	0.1141	0.1427	0.0575	0.1133	0.0613	4.22984	4.63105
rs10081114	6	31271469	T/C		C,0.0389377	0.0536	0.0187	0.0779	0.0109	0.0143	4.23442	4.6399
rs9264878	6	31271761	C/T		T,0.091853	0.1171	0.1398	0.0567	0.1113	0.0593	4.23504	4.64109
rs76492679	6	31271791	T/C		C,0.038139	0.0853	0.013	0.0136	0.0239	0.0552	4.15421	4.48623
rs9368675	6	31272157	G/A		A,0.146366	0.2917	0.1354	0.0885	0.1014	0.1288	4.37795	4.92153
rs35624930	6	31272251	T/C		C,0.105831	0.1806	0.049	0.0817	0.1252	0.0818	4.92449	6.07273
rs6457374	6	31272261	C/T		C,0.13099	0.8343	0.8775	0.941	0.7962	0.8763	5.04634	6.34645
rs9368677	6	31272321	G/A		A,0.108227	0.2063	0.1225	0.0749	0.0775	0.0736	4.81359	5.82903
rs79916750	6	31272327	T/C		C,0.038139	0.0853	0.013	0.0136	0.0239	0.0552	4.77991	5.75603
rs9264896	6	31272369	G/A		A,0.0940495	0.1171	0.1427	0.059	0.1133	0.0634	4.85598	5.92156
rs9264898	6	31272396	C/T		T,0.0938498	0.1171	0.1427	0.0582	0.1133	0.0634	4.85598	5.92156
rs9368678	6	31272463	T/C		C,0.146565	0.2917	0.1354	0.0885	0.1014	0.1299	4.88755	5.99098
rs9264902	6	31272506	T/C		C,0.0944489	0.1171	0.1455	0.0582	0.1133	0.0644	4.73019	5.64916
rs74346766	6	31272532	C/T		T,0.038139	0.0853	0.013	0.0136	0.0239	0.0552	4.69013	5.56378
rs4713451	6	31272581	T/C		C,0.169928	0.0675	0.1974	0.2504	0.1421	0.1759	4.86853	5.94911
rs9264917	6	31272808	A/G		G,0.0940495	0.1171	0.1441	0.0582	0.1133	0.0634	4.69496	5.57403
rs12664384	6	31272892	C/T		T,0.0654952	0.0645	0.1297	0.0227	0.0328	0.1125	5.01985	6.28641
rs396337	6	31272915	C/A		A,0.0940495	0.1171	0.1441	0.0582	0.1133	0.0634	4.83222	5.8696
rs79409503	6	31273006	T/G		G,0.038139	0.0853	0.013	0.0136	0.0239	0.0552	4.81478	5.83162
rs7760988	6	31273030	C/T		T,0.146765	0.2917	0.1354	0.0893	0.1014	0.1299	4.99818	6.23751
rs364415	6	31273224	G/A		A,0.0942492	0.1171	0.1441	0.0582	0.1133	0.0644	4.90667	6.03322
rs7761515	6	31273366	C/A		A,0.146366	0.2917	0.1354	0.0885	0.1014	0.1288	4.97979	6.19618
rs9264928	6	31273455	T/C		C,0.0938498	0.1171	0.1441	0.0575	0.1133	0.0634	4.9629	6.15833
rs7761965	6	31273495	G/A		A,0.211861	0.3562	0.2651	0.1112	0.1342	0.2413	5.18496	6.66541
rs2508008	6	31273497	A/G		G,0.0938498	0.1171	0.1441	0.0575	0.1133	0.0634	4.44176	5.0495
rs114000349	6	31273540	C/T		T,0.0656949	0.0645	0.1297	0.0234	0.0328	0.1125	4.5666	5.30479
rs9357124	6	31273554	C/A		A,0.108427	0.2063	0.1225	0.0749	0.0785	0.0736	4.53833	5.2464
rs2508004	6	31273595	T/G		G,0.0936502	0.1161	0.1441	0.0575	0.1133	0.0634	4.47009	5.10688
rs16899241	6	31273703	C/T		T,0.0652955	0.0645	0.1297	0.0227	0.0328	0.1115	4.46294	5.09235
rs3873386	6	31273745	T/C		C,0.469649	0.3204	0.4942	0.6006	0.4264	0.4734	4.77785	5.75159
rs7762513	6	31274000	C/T		T,0.261182	0.2212	0.1772	0.3283	0.2555	0.2771	4.88017	5.97472
rs1634761	6	31274027	C/T		C,0.432708	0.6944	0.5865	0.4985	0.503	0.5818	4.88019	5.97476
rs113997511	6	31274070	G/A		A,0.0654952	0.0645	0.1297	0.0227	0.0328	0.1125	4.85946	5.9292
rs6931332	6	31274245	A/G		G,0.495607	0.63	0.4452	0.4592	0.4702	0.4683	4.7607	5.71461
rs9264942	6	31274380	T/C		C,0.367612	0.3929	0.304	0.27	0.3618	0.5245	5.02011	6.28699
rs9468942	6	31274441	G/A		A,0.0395367	0.0546	0.0187	0.0794	0.0109	0.0143	4.07463	4.33642
rs35647108	6	31274449	C/A		A,0.109225	0.13	0.0591	0.1006	0.1272	0.1166	4.04617	4.28348
rs2524168	6	31275163	T/C		C,0.205871	0.3502	0.2709	0.1127	0.1978	0.1452	4.05758	4.30466
rs396243	6	31275174	T/C		C,0.205272	0.3482	0.2695	0.1127	0.1978	0.1452	4.06223	4.31331
rs75456009	6	31321551	A/G	HLA-B	G,0.273762	0.1786	0.2896	0.3427	0.2247	0.318	4.33341	4.83323
rs4463302	6	31343667	T/C		C,0.0712859	0.0863	0.0836	0.0068	0.0686	0.137	4.11841	4.4185
rs2844549	6	31343874	C/T		T,0.15595	0.1875	0.1037	0.093	0.2823	0.1155	3.97871	4.15933
rs2523638	6	31344273	T/C		C,0.465855	0.6329	0.3285	0.3374	0.497	0.5327	3.94111	4.09095
rs57973545	6	31346466	C/T		T,0.0553115	0.0635	0.1239	0.0386	0.0577	0.0184	4.54369	5.25746
rs2523626	6	31346490	G/A		A,0.105431	0.0308	0.1268	0.1672	0.1014	0.0879	4.56438	5.30019
rs6909636	6	31346599	G/A		A,0.374401	0.5655	0.2781	0.2799	0.3648	0.3834	5.01447	6.27426
rs9266629	6	31346822	T/C		C,0.118011	0.1935	0.0735	0.0635	0.1948	0.0665	5.09619	6.46023
rs9266633	6	31346929	T/G		G,0.282748	0.3373	0.3112	0.1384	0.4085	0.272	5.35683	7.07215
rs9501587	6	31346937	G/A		A,0.322684	0.1389	0.3674	0.4856	0.2614	0.3231	5.3388	7.02889
rs9266636	6	31347033	A/G		A,0.482827	0.4653	0.5	0.7035	0.3509	0.502	5.93571	8.53375
rs9266638	6	31347057	C/T		C,0.484225	0.4663	0.4957	0.6997	0.3499	0.5031	5.93571	8.53375
rs9266640	6	31347070	G/T		T,0.297524	0.3581	0.2536	0.3782	0.1899	0.2679	5.8917	8.41765
rs3094600	6	31347144	G/A		A,0.196486	0.1915	0.245	0.0923	0.2634	0.2393	6.08644	8.93762
rs2244020	6	31347451	A/G		A,0.428714	0.5298	0.621	0.7383	0.4085	0.5204	5.69218	7.90161
rs4713460	6	31347798	G/A		A,0.401757	0.5863	0.415	0.2731	0.2962	0.4847	5.5095	7.44388
rs4713462	6	31347816	G/A		A,0.404952	0.6042	0.4424	0.2678	0.2903	0.4765	5.48704	7.38856
rs2507980	6	31347877	G/A		A,0.10603	0.0308	0.1268	0.1672	0.1024	0.09	4.49362	5.15477
rs9266669	6	31348077	G/A		A,0.0706869	0.0714	0.0432	0.0499	0.1193	0.0675	4.40971	4.98502
rs4143334	6	31348200	A/G		G,0.0449281	0.122	0.0101	0.0242	0.0318	0.0317	4.41685	4.99936
rs9266689	6	31348580	A/G		A,0.407348	0.5754	0.6628	0.4743	0.6491	0.6626	4.24147	4.65354
rs112367395	6	31349075	T/C		C,0.0555112	0.0635	0.1239	0.0393	0.0577	0.0184	3.91966	4.0522
rs9295987	6	31349844	A/G		G,0.095647	0.0427	0.1902	0.0734	0.1004	0.1084	4.19822	4.57021
rs9266722	6	31349922	C/T		T,0.220847	0.4018	0.1657	0.2254	0.0895	0.2025	4.23309	4.63733
rs2523547	6	31350154	C/T		T,0.105631	0.0308	0.1268	0.1679	0.1014	0.0879	4.35888	4.88363
rs4293988	6	31350380	G/T		T,0.220048	0.3988	0.1671	0.2254	0.0895	0.2004	4.36136	4.88854
rs9266729	6	31350463	A/G		G,0.193091	0.3264	0.1297	0.2133	0.0895	0.18	4.25567	4.68106
rs2523532	6	31350550	C/A		C,0.0690895	0.9474	0.938	0.944	0.8817	0.9417	4.26341	4.69609
rs1521	6	31350704	C/T		C,0.214657	0.9018	0.7925	0.6861	0.7376	0.8436	4.50065	5.16911
rs2844533	6	31350802	G/A		G,0.214657	0.9018	0.7925	0.6861	0.7376	0.8436	4.50065	5.16911
rs2523488	6	31350855	T/C		T,0.109026	0.9325	0.9193	0.854	0.839	0.9315	4.45741	5.08115
rs2523485	6	31351035	T/C		T,0.0904553	0.9474	0.9251	0.8805	0.8678	0.9417	4.42744	5.02065
rs2244490	6	31351133	C/A		A,0.105831	0.0308	0.1268	0.1687	0.1014	0.0879	4.51759	5.20379
rs3016014	6	31351153	G/A		G,0.134585	0.9286	0.889	0.8464	0.7515	0.9264	4.75826	5.70936
rs2442754	6	31351572	G/T		G,0.190096	0.8601	0.8357	0.6823	0.8121	0.91	4.89491	6.00721
rs3128985	6	31351608	C/T		C,0.369609	0.7609	0.6153	0.3858	0.6978	0.7679	5.7328	8.0053
rs2507978	6	31351664	G/A		A,0.453275	0.3512	0.4323	0.4221	0.5686	0.4969	6.77506	10.9054
rs2442752	6	31351764	T/C		C,0.411342	0.25	0.4798	0.5129	0.4046	0.3988	7.02792	11.6785
rs2442749	6	31352040	T/C		C,0.176518	0.2083	0.2219	0.112	0.2296	0.1442	7.23514	12.3325
rs28752476	6	31352086	T/C		C,0.160942	0.1667	0.1744	0.1959	0.1332	0.1268	7.32342	12.6167
rs9266772	6	31352113	T/C		C,0.175319	0.0942	0.2262	0.1762	0.2028	0.1933	7.10027	11.9048
rs2507974	6	31352149	T/C		T,0.108826	0.9325	0.9193	0.854	0.84	0.9315	6.87796	11.2167
rs28366087	6	31352173	A/G		G,0.105631	0.0308	0.1268	0.1679	0.1014	0.0879	6.18872	9.21715
rs28366088	6	31352201	G/A		A,0.105631	0.0308	0.1268	0.1679	0.1014	0.0879	6.18872	9.21715
rs62395458	6	31352232	T/C		C,0.0621006	0.1151	0.0331	0.0408	0.0755	0.0429	6.22386	9.31419
rs28752477	6	31352255	T/G		G,0.105631	0.0308	0.1268	0.1679	0.1014	0.0879	6.0053	8.71902
rs28366089	6	31352287	A/G		G,0.105631	0.0308	0.1268	0.1679	0.1014	0.0879	6.16264	9.14544
rs28752479	6	31352366	C/A		A,0.105631	0.0308	0.1268	0.1679	0.1014	0.0879	6.16264	9.14544
rs7741091	6	31352631	A/G		G,0.38139	0.2976	0.4625	0.3812	0.3748	0.4172	6.62759	10.467
rs28366093	6	31352674	G/A		A,0.105631	0.0308	0.1268	0.1679	0.1014	0.0879	4.86618	5.94395
rs28366094	6	31352702	T/G		G,0.105631	0.0308	0.1268	0.1679	0.1014	0.0879	4.86618	5.94395
rs28366095	6	31352748	T/C		C,0.105631	0.0308	0.1268	0.1679	0.1014	0.0879	4.86618	5.94395
rs28366096	6	31352776	A/G		G,0.105631	0.0308	0.1268	0.1679	0.1014	0.0879	4.86618	5.94395
rs118061248	6	31352818	A/G		G,0.0365415	0.0655	0.0634	0.0091	0.0427	0.0184	4.9485	6.12616
rs115258500	6	31352853	G/A		A,0.0441294	0.0595	0.0692	0.0015	0.0129	0.1002	4.8171	5.83667
rs2596473	6	31430799	G/T	HCP5	T,0.469848	0.499	0.4784	0.3427	0.504	0.5706	4.11924	4.42007
rs2284178	6	31432125	C/T	HCP5	T,0.46905	0.496	0.4769	0.3434	0.503	0.5706	3.9457	4.09927
rs4713466	6	31435869	C/T		T,0.16254	0.2312	0.1744	0.1657	0.1193	0.1237	3.89574	4.00921
rs2859448	6	31436273	C/T		C,0.130791	0.9583	0.8761	0.8623	0.7724	0.8814	4.72064	5.62874
rs114419903	6	31436411	T/C		C,0.0267572	0.0248	0.0144	0.0008	0.0199	0.0798	4.67596	5.53375
rs2518027	6	31436476	T/G		T,0.215655	0.8938	0.8256	0.7632	0.7167	0.7403	4.72413	5.6362
rs2844507	6	31436581	T/C		T,0.144569	0.9187	0.8833	0.8699	0.7744	0.8344	4.70757	5.60086
rs4713467	6	31437275	C/T	HCG26	T,0.0964457	0.2431	0.1628	0.0068	0.0119	0.1063	4.51662	5.2018
rs2523671	6	31437318	C/T	HCG26	C,0.172324	0.8938	0.866	0.8684	0.7515	0.7556	4.55268	5.27599
rs9404989	6	31437566	G/T	HCG26	T,0.0964457	0.2431	0.1628	0.0068	0.0119	0.1063	4.4668	5.10019
rs192202239	6	31437699	T/G	HCG26	G,0.0349441	0.0109	0.0144	0.0575	0.0089	0.0706	4.37222	4.91014
rs2523668	6	31438096	C/A	HCG26	A,0.0591054	0.0675	0.0504	0.0166	0.1342	0.0368	4.54159	5.25311
rs2244839	6	31438368	G/A	HCG26	A,0.322484	0.3085	0.2824	0.4607	0.2744	0.228	5.24978	6.81735
rs2596449	6	31438390	A/G	HCG26	A,0.172524	0.8938	0.8646	0.8676	0.7515	0.7566	4.77687	5.74948
rs7758414	6	31438855	G/A	HCG26	A,0.028754	0.0248	0.0187	0.003	0.0219	0.0818	4.57682	5.32596
rs1055569	6	31440082	C/T	HCG26	T,0.403155	0.3433	0.3588	0.5809	0.3708	0.2894	5.17359	6.63897
rs2596446	6	31440195	G/A	HCG26	G,0.172524	0.8938	0.8646	0.8676	0.7515	0.7566	5.25335	6.82576
rs2516440	6	31440497	G/A	HCG26	A,0.404353	0.3423	0.3646	0.5764	0.3797	0.2894	4.91979	6.0623
rs7741521	6	31442748	G/A		A,0.120008	0.1339	0.0519	0.0908	0.0477	0.2679	4.01467	4.22527
rs3131643	6	31442782	G/A		A,0.0794728	0.0595	0.0519	0.1188	0.1074	0.0378	4.41252	4.99065
rs12660382	6	31443323	C/T		T,0.234625	0.3065	0.1585	0.1808	0.2107	0.3119	5.02532	6.29878
rs12524498	6	31444187	G/T		T,0.102636	0.2748	0.1628	0.0076	0.0109	0.1053	4.61585	5.40728
rs2844502	6	31445216	G/A		A,0.378395	0.5992	0.3602	0.2882	0.3032	0.363	4.75941	5.71184
rs17206980	6	31445648	C/T		T,0.0229633	0.0546	0.0086	0.0083	0.0219	0.0215	4.78351	5.76381
rs2395488	6	31445909	A/G		G,0.378395	0.5982	0.3646	0.2882	0.3032	0.3609	4.77577	5.7471
rs2248462	6	31446796	G/A		A,0.204473	0.1488	0.2911	0.1415	0.2565	0.2321	5.04855	6.35146
rs2596536	6	31447848	C/T		T,0.378395	0.5992	0.3602	0.2874	0.3032	0.364	5.15462	6.59492
rs2523651	6	31448154	A/G		A,0.352636	0.7619	0.7147	0.5174	0.6561	0.6483	5.23001	6.77082
rs2248617	6	31448533	C/T		T,0.378594	0.5992	0.3602	0.2882	0.3032	0.364	5.29604	6.92687
rs2516511	6	31448625	C/T		T,0.204473	0.1488	0.2911	0.1415	0.2565	0.2321	5.28964	6.91167
rs3749946	6	31448862	C/A		A,0.123203	0.0704	0.1138	0.2337	0.0726	0.0869	5.12288	6.52157
rs3099844	6	31448976	C/A		A,0.0822684	0.0714	0.0461	0.1362	0.0895	0.0389	5.45267	7.30436
rs2523650	6	31449022	T/C		T,0.228634	0.8323	0.8285	0.7511	0.7286	0.7393	5.42931	7.2474
rs12196211	6	31449041	A/C		C,0.0277556	0.0159	0.0086	0.0567	0.0318	0.0102	5.44801	7.29297
rs2905722	6	31449327	A/G		A,0.0886581	0.9613	0.9395	0.8911	0.8847	0.8947	4.64326	5.46476
rs2523647	6	31449778	A/G		G,0.296326	0.5268	0.3156	0.152	0.2137	0.3252	4.82034	5.84371
rs2516509	6	31449994	T/C		C,0.205072	0.1498	0.2911	0.1415	0.2584	0.2321	4.74276	5.67608
rs2523710	6	31450909	G/A		A,0.111422	0.126	0.111	0.0809	0.1551	0.093	4.70441	5.59414
rs2516507	6	31451213	T/C		T,0.379593	0.7073	0.6945	0.5325	0.6183	0.5992	4.22081	4.61364
rs2523708	6	31451279	C/T		T,0.347444	0.5437	0.3415	0.2874	0.2654	0.3149	4.27396	4.71662
rs2857596	6	31567422	G/T		G,0.171526	0.9087	0.8285	0.7874	0.7465	0.8855	4.38538	4.93636
rs77056483	6	31568279	G/A		A,0.0563099	0.1131	0.0231	0.0083	0.0368	0.1063	4.00513	4.20772
rs2857595	6	31568469	G/A		A,0.321486	0.502	0.2896	0.4395	0.1561	0.1687	4.70352	5.59224
rs3130623	6	31597700	C/T	PRRC2A	T,0.136382	0.0724	0.0793	0.2171	0.1501	0.1196	3.89111	4.00092
rs2242660	6	31597753	G/A	PRRC2A	A,0.460264	0.38	0.4308	0.6483	0.3738	0.3988	4.04208	4.2759
rs2736161	6	31598293	G/A	PRRC2A	A,0.0928514	0.1369	0.0562	0.152	0.0318	0.0562	3.90296	4.02216
rs2844465	6	31601022	T/C	PRRC2A,MIR6832	C,0.436701	0.369	0.428	0.6445	0.3678	0.3027	3.97544	4.15336
rs2272593	6	31601344	T/C	PRRC2A,MIR6832	T,0.184704	0.9732	0.8271	0.6831	0.7684	0.8712	4.14104	4.46125
rs2242659	6	31601513	A/G	PRRC2A,MIR6832	G,0.436502	0.369	0.428	0.6445	0.3668	0.3027	4.04319	4.27796
rs2242657	6	31602489	T/C	PRRC2A	C,0.133786	0.13	0.1916	0.0983	0.164	0.1135	3.97806	4.15814
rs1046089	6	31602967	G/A	PRRC2A	A,0.390176	0.3512	0.3646	0.5431	0.3449	0.2883	4.05666	4.30295
rs2261033	6	31603591	A/G	PRRC2A	G,0.431709	0.496	0.6023	0.2254	0.5129	0.4397	4.10901	4.40083
rs11229	6	31603770	A/G	PRRC2A	G,0.133387	0.0714	0.0793	0.2126	0.1461	0.1155	3.89513	4.00813
rs10885	6	31604591	C/T	PRRC2A	T,0.133387	0.0714	0.0793	0.2126	0.1461	0.1155	3.89513	4.00813
rs2077491	6	31606376	T/C	BAG6,PRRC2A	T,0.497005	0.6181	0.5245	0.3033	0.5189	0.6227	3.99103	4.18187
rs4151657	6	31917540	T/C	CFB	C,0.247604	0.3105	0.3069	0.0461	0.3648	0.2924	5.22923	6.769
rs2072633	6	31919578	A/G	CFB,NELFE	A,0.382588	0.4683	0.5476	0.6747	0.6501	0.7096	5.548	7.53917
rs4151672	6	31919830	C/T	CFB,NELFE	T,0.0305511	0.0248	0.0216	0.0076	0.0467	0.0573	5.3474	7.04951
rs522162	6	31919917	T/C	CFB,NELFE	C,0.117812	0.0575	0.0893	0.1793	0.0885	0.1472	5.1871	6.6704
rs760070	6	31919956	T/C	CFB,NELFE	C,0.118011	0.0575	0.0893	0.1793	0.0885	0.1483	5.1871	6.6704
rs4151664	6	31920873	C/T	NELFE,CFB	T,0.120607	0.0476	0.0548	0.1929	0.0736	0.1933	5.10473	6.47983
rs2072632	6	31921475	G/A	NELFE,CFB	A,0.236022	0.3075	0.2968	0.031	0.3519	0.2771	5.17292	6.6374
rs630379	6	31922254	A/C	NELFE	A,0.164936	0.7054	0.7594	0.9357	0.7873	0.9356	4.81905	5.84089
rs9501161	6	31924327	G/A	NELFE,MIR1236	A,0.128994	0.0506	0.1095	0.1906	0.1272	0.1421	4.76148	5.7163
rs34555781	6	31925697	A/C	NELFE,SKIV2L,MIR1236	C,0.0974441	0.0427	0.0749	0.1747	0.0517	0.1125	4.77316	5.74146
rs438999	6	31928306	A/G	NELFE,SKIV2L	G,0.117812	0.0575	0.0893	0.1785	0.0885	0.1483	4.81623	5.83478
rs2280774	6	31928691	G/A	NELFE,SKIV2L	A,0.217252	0.2768	0.2839	0.0303	0.3489	0.226	5.28488	6.90037
rs419788	6	31928799	T/C	NELFE,SKIV2L	T,0.183706	0.6746	0.7464	0.9357	0.7833	0.8845	5.29964	6.93541
rs2734331	6	31930351	A/G	SKIV2L	G,0.0517173	0.127	0.0562	0.0068	0.0318	0.0521	5.31478	6.97149
rs592229	6	31930441	G/T	SKIV2L	G,0.347843	0.5417	0.6066	0.7648	0.6272	0.6718	5.52705	7.48723
rs429608	6	31930462	G/A	SKIV2L	A,0.153754	0.0804	0.1153	0.1929	0.1481	0.2096	4.50903	5.18625
rs444921	6	31932177	C/T	SKIV2L	T,0.202476	0.0972	0.1571	0.3457	0.1412	0.2127	3.99719	4.19314
rs3134797	6	32186050	G/A	NOTCH4	A,0.342252	0.2153	0.3343	0.292	0.4354	0.4509	4.95859	6.1487
rs438475	6	32186245	G/A	NOTCH4	A,0.224241	0.3403	0.1643	0.2897	0.1302	0.1554	5.04997	6.3547
rs436388	6	32186264	T/C	NOTCH4	T,0.397963	0.6448	0.5231	0.5832	0.5954	0.6462	5.23123	6.77371
rs379464	6	32186348	C/T	NOTCH4	T,0.123403	0.1141	0.0778	0.2012	0.0606	0.1247	5.45871	7.31911
rs2256594	6	32186872	A/G	NOTCH4	G,0.241613	0.375	0.1729	0.2912	0.1501	0.18	5.2884	6.90873
rs394657	6	32187023	A/G	NOTCH4	G,0.348442	0.2212	0.3501	0.292	0.4453	0.455	4.92312	6.06969
rs429853	6	32187202	T/C	NOTCH4	C,0.353634	0.2093	0.3602	0.2943	0.4642	0.4642	5.01809	6.28244
rs430916	6	32188099	C/T	NOTCH4	T,0.182708	0.1339	0.2104	0.115	0.2823	0.2025	5.28232	6.89428
rs422951	6	32188383	T/C	NOTCH4	C,0.343051	0.2212	0.3112	0.2958	0.4553	0.4397	5.43597	7.26362
rs520692	6	32188640	T/C	NOTCH4	C,0.267772	0.1935	0.2594	0.208	0.3519	0.3446	5.49104	7.3984
rs8192588	6	32188678	G/A	NOTCH4	A,0.0117812	0.0169	0.0072	0.0008	0.0239	0.0123	5.25447	6.82841
rs8192585	6	32188823	G/A	NOTCH4	A,0.0221645	0.0149	0.0173	0.0151	0.0378	0.0266	5.28848	6.90891
rs415929	6	32189032	T/C	NOTCH4	C,0.279952	0.2421	0.2594	0.2088	0.3519	0.3558	5.91009	8.46607
rs3134796	6	32189921	A/G	NOTCH4	G,0.076877	0.0278	0.0533	0.0923	0.1044	0.0951	5.26592	6.85545
rs915895	6	32190217	T/C	NOTCH4	C,0.404952	0.5397	0.3314	0.3828	0.3111	0.4448	7.07156	11.8147
rs915894	6	32190390	T/G	NOTCH4	G,0.398762	0.5109	0.3285	0.3714	0.3519	0.4182	7.38702	12.8235
rs443198	6	32190406	A/G	NOTCH4	G,0.460663	0.5615	0.3775	0.4705	0.3638	0.502	7.30212	12.5478
rs3134931	6	32190620	T/C	NOTCH4	C,0.454273	0.5952	0.379	0.4849	0.3151	0.4642	5.66568	7.83434
rs2854048	6	32191118	G/A	NOTCH4	A,0.0782748	0.1399	0.049	0.0613	0.0219	0.1166	5.73577	8.01291
rs3830041	6	32191339	C/T	NOTCH4	T,0.132188	0.121	0.0778	0.1861	0.0964	0.1462	6.37248	9.73049
rs375244	6	32191457	G/A	NOTCH4	A,0.321486	0.5079	0.2954	0.2617	0.2326	0.32	6.80029	10.9813
rs3134930	6	32191620	C/T	NOTCH4	T,0.258187	0.2748	0.2291	0.2829	0.2167	0.271	6.05797	8.8606
rs367398	6	32191730	G/A	NOTCH4	A,0.428714	0.3512	0.3818	0.5938	0.3439	0.4059	6.05188	8.84416
rs16869875	6	32192217	C/T	NOTCH4	T,0.0730831	0.1141	0.0735	0.0794	0.0189	0.0777	4.80564	5.81175
rs3096702	6	32192331	A/G	NOTCH4	A,0.229832	0.8284	0.6542	0.8578	0.6402	0.8078	4.66032	5.5007
rs2267644	6	32192560	G/A	NOTCH4	A,0.0503195	0.0218	0.0303	0.053	0.0487	0.092	4.28958	4.74712
rs397081	6	32192617	T/C	NOTCH4	C,0.104233	0.1478	0.0591	0.0961	0.0417	0.1667	4.03243	4.25804
rs3130295	6	32193219	C/T	NOTCH4	T,0.1877	0.1587	0.1859	0.18	0.2078	0.2086	3.89169	4.00196
rs447903	6	32193945	G/T		T,0.422524	0.5714	0.2738	0.4887	0.2167	0.4969	4.38844	4.94245
rs3096691	6	32194854	G/A		G,0.459065	0.6687	0.4496	0.5356	0.4264	0.5992	4.3962	4.95796
rs483574	6	32194956	G/A		A,0.11901	0.0982	0.1758	0.0484	0.2097	0.1022	4.2512	4.67238
rs9267853	6	32195251	T/C		T,0.206669	0.8294	0.67	0.9357	0.6412	0.8078	4.19519	4.5644
rs9296012	6	32195332	C/T		T,0.317093	0.4226	0.2133	0.3888	0.175	0.3313	4.36731	4.90037
rs365053	6	32195988	T/G		G,0.251797	0.3274	0.33	0.1755	0.2545	0.2188	4.36037	4.88658
rs378088	6	32196313	C/T		T,0.238618	0.2708	0.3285	0.1755	0.2545	0.2106	4.71405	5.61467
rs9404942	6	32196805	C/T		T,0.142372	0.1964	0.098	0.2655	0.0616	0.0348	5.18258	6.65989
rs9378123	6	32196864	A/G		G,0.225839	0.2312	0.1455	0.3222	0.1531	0.2219	5.46819	7.34232
rs374205	6	32196873	A/G		G,0.0808706	0.0972	0.1441	0.0567	0.0885	0.044	5.38345	7.13624
rs495089	6	32197463	A/G		G,0.339856	0.3641	0.2421	0.444	0.2097	0.3773	4.9724	6.1796
rs436845	6	32197736	A/G		G,0.276757	0.2698	0.3516	0.3003	0.2634	0.2127	4.83787	5.88194
rs1426713	6	32198049	C/T		T,0.0840655	0.0347	0.0461	0.0575	0.0944	0.1871	4.76197	5.71735
rs2849015	6	32198936	G/A		A,0.376597	0.4087	0.3905	0.3139	0.3777	0.4172	4.84715	5.90223
rs2050190	6	32339076	A/G	C6orf10	G,0.377995	0.4077	0.268	0.4758	0.3181	0.3548	5.31079	6.96197
rs2050189	6	32339647	T/C	C6orf10	C,0.226238	0.3581	0.3228	0.0408	0.1819	0.318	4.76852	5.73146
rs9268401	6	32341318	A/G	C6orf10	G,0.207668	0.1141	0.3127	0.1679	0.2734	0.2157	5.21138	6.72714
rs9268402	6	32341353	G/A	C6orf10	A,0.472644	0.3988	0.5115	0.4115	0.504	0.5716	5.88706	8.40546
rs9391858	6	32341398	A/G	C6orf10	G,0.146166	0.1597	0.1052	0.1021	0.1889	0.1769	5.29507	6.92457
rs9268403	6	32341473	T/C	C6orf10	C,0.208267	0.1141	0.3141	0.1679	0.2734	0.2178	4.85559	5.92071
rs73729219	6	32341494	G/A	C6orf10	A,0.0307508	0.0129	0.0101	0.0855	0.008	0.0133	4.53071	5.23072
rs12190740	6	32341931	C/T		T,0.0373403	0.0288	0.0115	0.0227	0.0268	0.0951	4.42064	5.00697
rs3117099	6	32358270	G/A	HCG23	A,0.317692	0.4286	0.2017	0.4009	0.1968	0.2975	3.99038	4.18068
rs17423698	6	32358368	T/C	HCG23	C,0.119609	0.0417	0.1527	0.1573	0.159	0.0849	4.04128	4.27441
rs115303880	6	32358459	G/T	HCG23	T,0.169129	0.1577	0.1657	0.1596	0.163	0.2025	4.1004	4.38464
rs3117098	6	32358513	G/A	HCG23	G,0.247404	0.7421	0.7075	0.8079	0.7097	0.7648	4.53097	5.23125
rs17495592	6	32358533	A/G	HCG23	G,0.169129	0.1577	0.1657	0.1596	0.163	0.2025	4.14701	4.47258
rs17208671	6	32360849	G/T	HCG23,BTNL2	T,0.178714	0.0744	0.2378	0.2405	0.2336	0.1043	4.09176	4.36845
rs17202316	6	32360955	G/A	HCG23,BTNL2	A,0.114816	0.0417	0.147	0.1415	0.16	0.0849	3.98293	4.16705
rs3817976	6	32361003	C/T	HCG23,BTNL2	T,0.114816	0.0417	0.147	0.1415	0.16	0.0849	3.98293	4.16705
rs17208699	6	32361080	T/G	HCG23,BTNL2	G,0.114816	0.0417	0.147	0.1415	0.16	0.0849	4.03393	4.2608
rs3817973	6	32361111	C/T	HCG23,BTNL2	T,0.376797	0.2718	0.4784	0.3268	0.4364	0.4192	4.52528	5.21956
rs17202365	6	32361251	G/A	BTNL2,HCG23	A,0.120607	0.0417	0.1542	0.1596	0.16	0.0849	4.11557	4.41316
rs3817969	6	32361388	C/T	BTNL2,HCG23	T,0.16873	0.1577	0.1657	0.1581	0.163	0.2025	4.22406	4.61989
rs17208748	6	32361566	A/G	BTNL2,HCG23	G,0.114417	0.0417	0.147	0.1407	0.159	0.0849	4.0868	4.35916
rs17202428	6	32361694	G/A	BTNL2,HCG23	A,0.114816	0.0417	0.147	0.1415	0.16	0.0849	4.0868	4.35916
rs3129953	6	32361821	C/T	BTNL2,HCG23	T,0.0688898	0.0397	0.0591	0.0983	0.1173	0.0164	4.5064	5.18087
rs34525489	6	32361894	A/G	BTNL2,HCG23	G,0.114217	0.0417	0.147	0.1415	0.1571	0.0849	4.42828	5.02234
rs72847940	6	32362389	G/A	BTNL2,HCG23	A,0.163938	0.1587	0.1599	0.1422	0.163	0.2025	4.55494	5.28066
rs1980493	6	32363215	T/C	HCG23,BTNL2	C,0.0676917	0.0317	0.0605	0.0991	0.1173	0.0164	4.02807	4.24997
rs2076531	6	32363712	A/G	BTNL2	G,0.0491214	0.1171	0.013	0.0008	0.003	0.1176	3.94922	4.10564
rs9268480	6	32363844	C/T	BTNL2	T,0.207668	0.1141	0.3127	0.1672	0.2734	0.2168	4.37677	4.91919
rs2076529	6	32363955	T/C	BTNL2	C,0.376997	0.2728	0.4784	0.3268	0.4364	0.4192	4.64492	5.46825
rs41355746	6	32364052	C/T	BTNL2	T,0.0491214	0.1171	0.013	0.0008	0.003	0.1176	4.16701	4.51058
rs3117116	6	32367017	G/A	BTNL2	G,0.114617	0.879	0.928	0.8873	0.8777	0.8671	4.12876	4.43804
rs2294882	6	32367515	T/C	BTNL2	C,0.233027	0.3363	0.2262	0.1619	0.2177	0.2434	3.89651	4.0106
rs2294881	6	32367604	T/C	BTNL2	C,0.232228	0.3363	0.2262	0.1611	0.2177	0.2403	3.89651	4.0106
rs2294880	6	32367722	A/G	BTNL2	G,0.204273	0.1141	0.3084	0.1566	0.2724	0.2178	4.53169	5.23274
rs2294878	6	32367795	G/T	BTNL2	T,0.385783	0.3333	0.5187	0.3101	0.4881	0.3425	4.39064	4.94685
rs3817966	6	32367847	T/C	BTNL2	C,0.26238	0.2321	0.3314	0.1853	0.2763	0.3344	3.94187	4.09232
rs3817963	6	32368087	T/C	BTNL2	C,0.256589	0.2312	0.3256	0.1679	0.2763	0.3333	3.94187	4.09232
rs62404561	6	32370646	A/G	BTNL2,LOC101929163	G,0.188898	0.3155	0.1556	0.1558	0.1004	0.2178	4.08136	4.34898
rs2076523	6	32370835	T/C	BTNL2,LOC101929163	C,0.396366	0.4296	0.4683	0.3222	0.3738	0.4346	4.31527	4.7975
rs78587369	6	32370927	G/A	BTNL2,LOC101929163	A,0.0491214	0.1171	0.013	0.0008	0.003	0.1176	3.93073	4.07217
rs10947261	6	32373232	G/T	BTNL2,LOC101929163	T,0.183307	0.3155	0.1499	0.1377	0.1004	0.2178	3.92997	4.0708
rs10947262	6	32373312	C/T	BTNL2,LOC101929163	T,0.188698	0.3155	0.1556	0.1551	0.1004	0.2178	3.92997	4.0708
rs3806156	6	32373698	G/T	BTNL2,LOC101929163	T,0.396565	0.4296	0.4683	0.3222	0.3738	0.4356	4.07934	4.34521
rs2395158	6	32374595	A/G	BTNL2,LOC101929163	G,0.0672923	0.0317	0.0605	0.0976	0.1173	0.0164	4.25905	4.68762
rs3763308	6	32374640	G/A	BTNL2	A,0.0708866	0.0208	0.0764	0.1362	0.0427	0.0593	4.08757	4.36059
rs9268494	6	32375352	A/C	BTNL2	C,0.401158	0.4722	0.3545	0.357	0.3082	0.5164	4.35629	4.87848
rs9268497	6	32375424	G/A	BTNL2	A,0.401957	0.4732	0.3573	0.357	0.3082	0.5174	4.35629	4.87848
rs9268498	6	32375431	T/C	BTNL2	C,0.124401	0.1736	0.1744	0.084	0.0755	0.1431	4.79074	5.77945
rs9268499	6	32375695	G/A	BTNL2	A,0.361022	0.4514	0.3357	0.2791	0.2942	0.4652	4.39769	4.96095
rs3763309	6	32375973	C/A	BTNL2	A,0.149561	0.0823	0.2291	0.0855	0.1998	0.1973	4.29085	4.74961
rs3763311	6	32376176	C/T	BTNL2	T,0.311901	0.3343	0.3228	0.2784	0.2913	0.3476	4.53685	5.24336
rs3763312	6	32376348	G/A	BTNL2	A,0.149161	0.0823	0.2291	0.0847	0.1988	0.1973	4.29418	4.75613
rs3763313	6	32376471	A/C	BTNL2	C,0.214257	0.2163	0.2104	0.2065	0.2455	0.1933	4.85844	5.92696
rs3763317	6	32376788	C/T	BTNL2	C,0.417931	0.6567	0.5029	0.5514	0.497	0.6902	4.96879	6.17152
rs9380293	6	32377284	C/T		T,0.113818	0.2421	0.0317	0.0809	0.0239	0.1769	4.15724	4.49199
rs3129961	6	32378940	C/T		C,0.250399	0.7401	0.7075	0.7973	0.7107	0.7648	4.2159	4.60417
rs5007259	6	32379101	T/C		T,0.359625	0.6885	0.5865	0.6331	0.5716	0.7096	4.14849	4.47537
rs9268516	6	32379489	C/T		T,0.209465	0.1171	0.3156	0.1672	0.2763	0.2178	4.79199	5.78215
rs17208888	6	32379506	G/A		A,0.0656949	0.0883	0.0634	0.0212	0.0954	0.0736	4.7194	5.62609
rs17208902	6	32379547	C/T		T,0.216853	0.2153	0.1916	0.2239	0.2505	0.1922	4.9678	6.16931
rs9405098	6	32379736	G/A		A,0.113419	0.2421	0.0317	0.0794	0.0239	0.1769	4.75764	5.70804
rs3129963	6	32380208	A/G		G,0.109026	0.0516	0.121	0.1641	0.1392	0.0542	4.76342	5.72046
rs6932542	6	32380262	A/G		A,0.359625	0.6885	0.5865	0.6331	0.5716	0.7096	4.7343	5.65794
rs9268528	6	32383108	A/G		G,0.365415	0.4464	0.4539	0.1959	0.3668	0.4468	4.04599	4.28314
rs9268544	6	32385453	G/A		A,0.366813	0.4464	0.4539	0.1952	0.3748	0.4468	4.16752	4.51154
rs9268556	6	32386964	T/C		C,0.366813	0.4464	0.4539	0.1959	0.3738	0.4468	4.16535	4.50741
rs2395163	6	32387809	T/C		C,0.153155	0.0873	0.2262	0.0893	0.1978	0.2096	4.11022	4.4031
rs2395164	6	32387860	C/T		T,0.0712859	0.0377	0.111	0.0514	0.1332	0.0409	3.91752	4.04835
rs2395166	6	32388275	C/T		C,0.327077	0.8214	0.7017	0.5772	0.6054	0.6984	5.2431	6.80161
rs2395167	6	32388308	C/T		T,0.0712859	0.0377	0.111	0.0522	0.1322	0.0409	4.0509	4.29226
rs9461744	6	32388317	A/G		G,0.072484	0.1696	0.0115	0.0809	0.0189	0.0593	3.90762	4.03053
rs2213580	6	32388574	T/C		C,0.0710863	0.0377	0.111	0.0514	0.1322	0.0409	3.94852	4.10438
rs3135365	6	32389255	C/A		C,0.209465	0.8165	0.8473	0.7489	0.8111	0.7587	4.0528	4.29577
rs9268557	6	32389305	T/C		C,0.45627	0.5248	0.5476	0.3094	0.5	0.4744	4.508	5.18415
rs3135344	6	32395036	C/T		C,0.210663	0.9425	0.8156	0.7194	0.6859	0.8139	4.03607	4.26477
rs3129849	6	32397309	A/G		A,0.169728	0.869	0.9006	0.8124	0.8141	0.7812	4.23438	4.63981
rs9268585	6	32397403	T/G		G,0.388379	0.4514	0.451	0.2708	0.3767	0.4499	4.12465	4.43028
rs17202717	6	32397863	G/T		T,0.0882588	0.0407	0.098	0.0938	0.1312	0.0787	4.04566	4.28252
rs9268589	6	32398202	G/A		A,0.427117	0.5188	0.4568	0.3442	0.3807	0.4714	4.06375	4.31614
rs9469110	6	32398525	G/T		T,0.194688	0.1567	0.2133	0.2995	0.1372	0.138	3.93726	4.08398
rs3129853	6	32398648	G/A		A,0.192891	0.1756	0.2205	0.1467	0.2753	0.1687	3.94203	4.09262
rs4321864	6	32399187	C/A		A,0.313099	0.38	0.3631	0.2315	0.3171	0.3149	3.97593	4.15425
rs14004	6	32407709	C/A	HLA-DRA	A,0.409345	0.4534	0.4856	0.3215	0.3877	0.4509	3.98451	4.16993
rs9268644	6	32408044	A/C	HLA-DRA	A,0.235823	0.8185	0.732	0.8245	0.6044	0.8139	3.89809	4.01343
rs3129878	6	32408735	A/C	HLA-DRA	C,0.300919	0.3571	0.2767	0.2663	0.2922	0.316	4.13841	4.45627
rs3129299	6	32900787	C/T	HLA-DMB	T,0.304513	0.2669	0.3487	0.4153	0.1958	0.274	5.50672	7.43702
rs2395300	6	32968276	G/A		A,0.325679	0.3006	0.4409	0.2133	0.3171	0.4305	3.93172	4.07397
rs12204338	6	32968412	A/G		G,0.14996	0.2282	0.1196	0.056	0.1272	0.2413	4.43927	5.04449
rs12191230	6	32968598	G/A		A,0.232228	0.253	0.1801	0.1626	0.2336	0.3405	4.28983	4.74762
rs12192713	6	32968856	G/A		A,0.234026	0.253	0.1816	0.1657	0.2336	0.3446	4.28983	4.74762
rs116173871	6	32969616	C/T		T,0.0752796	0.0327	0.2493	0.0129	0.0765	0.0787	3.91785	4.04894
rs3128935	6	32972404	T/C	HLA-DOA	C,0.155551	0.1677	0.1182	0.2806	0.0457	0.1135	4.20799	4.58897
rs1044429	6	32972642	C/T	HLA-DOA	T,0.155351	0.251	0.1153	0.0424	0.1282	0.2658	4.41998	5.00564
rs592625	6	32972690	T/C	HLA-DOA	C,0.178514	0.2679	0.1311	0.0938	0.1352	0.2791	4.39299	4.95155
rs376892	6	32972887	G/A	HLA-DOA	A,0.340855	0.2391	0.3127	0.4924	0.2893	0.3139	4.7127	5.6118
rs9276975	6	32973599	C/T	HLA-DOA	T,0.14377	0.1994	0.1801	0.059	0.161	0.1575	4.3776	4.92084
rs3129304	6	32973743	C/T	HLA-DOA	C,0.128994	0.9534	0.7104	0.8374	0.8668	0.9499	4.49808	5.16387
rs9276976	6	32973794	C/T	HLA-DOA	T,0.150559	0.1885	0.1816	0.0915	0.162	0.1575	4.49488	5.15734
rs9276977	6	32973841	G/A	HLA-DOA	A,0.233626	0.2093	0.2464	0.2511	0.2157	0.2444	4.56082	5.29282
rs3129303	6	32973878	C/T	HLA-DOA	C,0.131789	0.9514	0.7089	0.829	0.8668	0.9499	4.45831	5.08298
rs408036	6	32974268	T/C	HLA-DOA	C,0.422724	0.5685	0.3718	0.3147	0.4612	0.4151	4.54273	5.25548
rs6913008	6	32974843	C/T	HLA-DOA	T,0.150559	0.1895	0.1844	0.0908	0.16	0.1575	4.25035	4.67072
rs378352	6	32974934	G/A	HLA-DOA	A,0.166534	0.3492	0.1095	0.0151	0.2247	0.1636	4.31191	4.79088
rs399604	6	32975014	T/C	HLA-DOA	C,0.392173	0.5496	0.3501	0.3071	0.4294	0.3364	4.2287	4.62884
rs453779	6	32975381	A/G	HLA-DOA	A,0.409545	0.7044	0.4654	0.6135	0.5765	0.545	4.17714	4.52989
rs86567	6	32976759	G/T	HLA-DOA	G,0.328474	0.5962	0.5634	0.7458	0.6014	0.7975	4.01161	4.21964
rs6911639	6	32978178	T/C	HLA-DOA	C,0.252796	0.2212	0.2334	0.2708	0.2087	0.32	3.91426	4.04248
rs73415213	6	33024711	T/C		C,0.182109	0.0744	0.134	0.3608	0.1074	0.1626	4.07648	4.33987
rs2116260	6	33025440	T/C		C,0.194688	0.5486	0.0432	0.1997	0.0328	0.0971	4.64579	5.47009
rs2116263	6	33025493	G/A		A,0.171326	0.5308	0.0288	0.1815	0.0249	0.0389	4.70738	5.60047
rs4551215	6	33025700	C/T		T,0.203075	0.5774	0.0447	0.2042	0.0318	0.1043	4.6286	5.43399
rs5025825	6	33025824	C/A		C,0.379593	0.8343	0.415	0.823	0.3121	0.589	4.87016	5.95269
rs422544	6	33026110	A/C		C,0.29972	0.2083	0.4092	0.329	0.2773	0.2996	4.95107	6.1319
rs73415240	6	33026524	T/C		C,0.438698	0.6766	0.2824	0.5809	0.1879	0.3701	4.77141	5.7377
rs9277334	6	33030112	A/C		C,0.182907	0.1558	0.1311	0.2421	0.1302	0.2219	4.50003	5.16784
rs9277336	6	33030885	G/A	HLA-DPA1	A,0.183506	0.1558	0.1311	0.2428	0.1292	0.2249	4.50003	5.16784
rs7905	6	33032975	T/C	HLA-DPA1	C,0.259984	0.121	0.2536	0.3956	0.165	0.3221	4.60124	5.37676
rs3077	6	33033022	A/G	HLA-DPA1	G,0.439097	0.6796	0.2839	0.5809	0.1889	0.3671	4.90082	6.02029
rs73739621	6	33033710	T/C	HLA-DPA1	C,0.227835	0.1012	0.2233	0.3714	0.1471	0.2505	4.75103	5.69382
rs2301226	6	33034596	G/A	HLA-DPA1	A,0.183506	0.1558	0.1326	0.2421	0.1292	0.2249	4.85061	5.9098
rs1367728	6	33034815	G/A	HLA-DPA1	A,0.0782748	0.0387	0.2406	0.0076	0.1173	0.0593	4.78018	5.75662
rs73400037	6	33035445	T/C	HLA-DPA1	C,0.170527	0.5288	0.0274	0.1815	0.0239	0.0389	4.79752	5.79413
rs1054025	6	33035771	T/C	HLA-DPA1	C,0.194888	0.5476	0.0432	0.2012	0.0318	0.0982	4.81112	5.82365
rs9469341	6	33035877	A/G	HLA-DPA1	G,0.476438	0.6806	0.3026	0.7088	0.1889	0.3712	4.83452	5.87462
rs34370305	6	33036617	C/T	HLA-DPA1	T,0.439297	0.6796	0.2839	0.5809	0.1889	0.3681	4.83307	5.87147
rs77350016	6	33036708	C/T	HLA-DPA1	T,0.439297	0.6796	0.2839	0.5809	0.1889	0.3681	4.83317	5.87169
rs2308931	6	33036950	C/T	HLA-DPA1	T,0.195687	0.1319	0.2147	0.239	0.1183	0.2689	4.83412	5.87375
rs2308930	6	33036951	A/G	HLA-DPA1	G,0.439097	0.6796	0.2839	0.5802	0.1899	0.3671	4.86568	5.94285
rs2308928	6	33036971	C/T	HLA-DPA1	T,0.438898	0.6796	0.2839	0.5802	0.1889	0.3671	4.81218	5.82596
rs34140193	6	33037082	A/G	HLA-DPA1	G,0.439097	0.6796	0.2839	0.5809	0.1889	0.3671	4.76381	5.72131
rs2308911	6	33037580	T/G	HLA-DPA1	G,0.43111	0.6508	0.2795	0.5794	0.1869	0.363	4.76347	5.72058
rs1062481	6	33037611	C/T	HLA-DPA1	T,0.202875	0.5774	0.0447	0.2035	0.0318	0.1043	4.77211	5.73919
rs66799959	6	33037690	C/T	HLA-DPA1	T,0.429912	0.6508	0.2752	0.5772	0.1879	0.362	4.7443	5.67938
rs67984906	6	33037768	G/A	HLA-DPA1	A,0.422524	0.6508	0.2781	0.5477	0.1869	0.363	4.72291	5.63359
rs73739677	6	33037878	G/A	HLA-DPA1	A,0.381589	0.6488	0.2666	0.4047	0.1849	0.3589	4.82545	5.85485
rs9277341	6	33039625	T/C	HLA-DPA1	T,0.400759	0.8353	0.4035	0.7428	0.3181	0.59	4.91294	6.04711
rs72879627	6	33039681	A/G	HLA-DPA1	G,0.234824	0.0982	0.2349	0.3775	0.1551	0.2648	4.65364	5.48662
rs4582419	6	33040138	G/A	HLA-DPA1	A,0.196685	0.5546	0.0461	0.1997	0.0338	0.0982	4.70739	5.60049
rs3135020	6	33041064	C/A	HLA-DPA1	A,0.0559105	0.0615	0.0562	0.0166	0.1143	0.0429	4.72145	5.63046
rs9357156	6	33041073	A/C	HLA-DPA1	C,0.359425	0.628	0.1758	0.5401	0.1402	0.1943	4.75638	5.70533
rs1431401	6	33041186	G/A	HLA-DPA1	A,0.430711	0.6518	0.281	0.5779	0.1869	0.3609	4.76067	5.71456
rs9380340	6	33042291	A/G	HLA-DPA1,HLA-DPB1	G,0.175719	0.5516	0.0317	0.18	0.0258	0.0389	4.43752	5.04095
rs9394130	6	33042393	G/A	HLA-DPA1,HLA-DPB1	A,0.172724	0.5367	0.0317	0.18	0.0258	0.0389	4.43878	5.0435
rs9296073	6	33042551	C/T	HLA-DPA1,HLA-DPB1	T,0.172724	0.5367	0.0317	0.18	0.0258	0.0389	4.42453	5.01479
rs987870	6	33042880	A/G	HLA-DPA1,HLA-DPB1	G,0.235024	0.1012	0.2363	0.3782	0.1531	0.2628	4.18292	4.54093
rs41540314	6	33043842	G/A	HLA-DPA1,HLA-DPB1	A,0.0081869	0.0298	0.0014	0.003	0	0.0061	4.2234	4.61862
rs2071354	6	33044388	T/C	HLA-DPA1,HLA-DPB1	C,0.233826	0.0972	0.2349	0.3782	0.1521	0.2628	3.95738	4.12047
rs2856816	6	33045500	T/C	HLA-DPA1,HLA-DPB1	C,0.280751	0.5288	0.1124	0.4818	0.0875	0.0716	4.17651	4.52868
rs12209098	6	58340472	A/C		C,0.277356	0.245	0.2406	0.0734	0.339	0.5491	3.9204	4.05354
rs11964214	6	58354415	A/G		G,0.224042	0.0962	0.1816	0.3933	0.2306	0.1503	3.93627	4.0822
rs2000287	6	58375953	C/T		C,0.234625	0.6944	0.8487	0.7504	0.8131	0.7505	4.00474	4.20701
rs9500099	6	58379817	G/A		A,0.372204	0.247	0.3429	0.2466	0.501	0.5593	4.05052	4.29154
rs144048732	6	58380573	T/C		C,0.0203674	0.0972	0	0.0008	0	0.0031	4.02198	4.23874
rs9353799	6	91843655	T/C		C,0.420727	0.6835	0.4957	0.1936	0.3231	0.5041	4.01691	4.22939
rs6900084	6	108323121	C/A		A,0.199081	0.2212	0.0504	0.4516	0.0159	0.1288	-4.00492	4.20734
rs17069122	6	108323759	G/A		A,0.0613019	0.1696	0.0144	0.0008	0.0169	0.1104	-3.97269	4.14833
rs73064469	7	21589822	T/C	DNAH11	C,0.289137	0.3085	0.3055	0.4803	0.1193	0.1738	3.97645	4.15521
rs6971213	7	57383038	A/G		G,0.447484	0.5595	0.3963	0.6157	0.2714	0.3221	-4.52366	5.21624
rs6953789	7	73907973	G/A	GTF2IRD1	A,0.140974	0.0625	0.1801	0.1407	0.1581	0.1769	4.06128	4.31155
rs117999471	7	73919777	G/A	GTF2IRD1	A,0.00559105	0.0278	0	0	0	0	3.96748	4.13884
rs2074662	7	73922109	C/T	GTF2IRD1	T,0.183107	0.4077	0.1052	0.2897	0.006	0.045	4.37479	4.91525
rs2074660	7	73922613	T/C	GTF2IRD1	C,0.240216	0.4623	0.2032	0.2995	0.0726	0.1299	4.54545	5.26108
rs60668206	7	73925943	C/T	GTF2IRD1	T,0.139377	0.0585	0.1844	0.1415	0.1561	0.1708	4.47015	5.10699
rs2267824	7	73930411	T/C	GTF2IRD1	C,0.394169	0.5317	0.3084	0.6104	0.1958	0.2249	4.59926	5.37265
rs73135365	7	73931295	G/A	GTF2IRD1	A,0.0305511	0.0665	0.0115	0.025	0.0328	0.0123	4.35141	4.86882
rs10261639	7	109262114	T/G		G,0.234026	0.1617	0.2133	0.298	0.2525	0.2178	4.05026	4.29106
rs10499980	7	109267536	A/G		G,0.36881	0.5258	0.4914	0.0832	0.5239	0.3466	4.47734	5.12161
rs62473335	7	109270171	T/C		C,0.116414	0.0417	0.1686	0.0938	0.1551	0.1472	3.9758	4.15402
rs711467	7	109275509	C/T		C,0.201078	0.6865	0.8271	0.7693	0.9423	0.7873	4.0515	4.29337
rs10246950	7	109279682	A/G		G,0.244409	0.2044	0.2205	0.2927	0.2704	0.2106	4.41122	4.98806
rs75025763	7	109281771	G/T		T,0.0790735	0.1558	0.0447	0.0257	0.1123	0.0624	4.07895	4.34449
rs4726571	7	142424782	G/A		A,0.481829	0.2986	0.5231	0.7383	0.4483	0.3292	4.09382	4.37231
rs6946598	7	150714719	C/T	ATG9B	T,0.46885	0.3819	0.268	0.7443	0.3062	0.4959	-3.92083	4.05431
rs4873165	8	51964292	A/G		G,0.283347	0.3651	0.4006	0.1135	0.2515	0.3783	-4.3219	4.81054
rs72649691	8	51972302	C/T		T,0.104832	0.0585	0.0793	0.1967	0.0835	0.0685	-4.27746	4.72344
rs11990832	8	51974368	T/G		T,0.444089	0.4534	0.5605	0.7988	0.3917	0.499	-4.19463	4.56333
rs7010309	8	106721205	T/C	ZFPM2	C,0.20627	0.1339	0.2233	0.2231	0.1272	0.3272	4.3504	4.86682
rs10955401	8	106723924	T/C	ZFPM2	C,0.241014	0.1468	0.1009	0.6543	0.0686	0.0562	4.83774	5.88167
rs73700135	8	106724103	A/G	ZFPM2	G,0.105232	0.1746	0.1081	0.1059	0.0119	0.1268	4.48078	5.12859
rs16873557	8	106724711	C/T	ZFPM2	T,0.123403	0.0605	0.0634	0.3094	0.0686	0.0358	3.99597	4.19091
rs7003445	8	106725186	T/C	ZFPM2	C,0.422324	0.3313	0.3674	0.6687	0.3966	0.2485	3.99456	4.18832
rs16873564	8	106729039	G/A	ZFPM2	A,0.221845	0.0427	0.2061	0.3979	0.2644	0.136	4.04261	4.27688
rs77795411	8	106730028	C/A	ZFPM2	A,0.0728834	0.0347	0.0461	0.149	0.0656	0.0358	4.02847	4.25072
rs7823089	8	106730235	T/C	ZFPM2	C,0.209465	0.3095	0.2421	0.27	0.1074	0.1063	4.11236	4.40712
rs12675583	8	125438835	C/T		T,0.251198	0.3175	0.2983	0.205	0.1223	0.3446	-4.23489	4.6408
rs117339980	9	68324819	G/A		A,0.00599042	0.0298	0	0	0	0	-4.55511	5.28102
rs118106267	9	68435907	A/G	FRG1JP	G,0.0814696	0.0446	0.0548	0.1815	0.0398	0.046	-4.43541	5.0367
rs4305983	9	86944451	A/G	SLC28A3	A,0.196486	0.8313	0.8199	0.8517	0.7177	0.7863	-4.05369	4.29742
rs4242627	9	86944921	C/T	SLC28A3	T,0.475439	0.3462	0.5288	0.5144	0.5557	0.4356	-4.20876	4.59045
rs4877847	9	86946417	A/C	SLC28A3	C,0.486022	0.373	0.5793	0.5076	0.5557	0.4356	-4.26364	4.69654
rs4266723	9	86948616	C/T	SLC28A3	C,0.147963	0.8681	0.8559	0.8986	0.7853	0.8384	-3.91787	4.04898
rs4877848	9	86950870	C/T	SLC28A3	T,0.263578	0.2778	0.17	0.3215	0.1918	0.3108	-4.73889	5.66777
rs4877850	9	86951615	C/T	SLC28A3	C,0.254792	0.744	0.7507	0.677	0.7853	0.7935	-4.88897	5.99411
rs17087134	9	86952770	G/A	SLC28A3	A,0.0662939	0.0962	0.111	0.0567	0.0239	0.0603	-4.80263	5.80521
rs7043257	9	86953674	T/C	SLC28A3	T,0.223442	0.6746	0.8516	0.7511	0.7942	0.8446	-4.85919	5.9286
rs7035753	9	86955682	C/T	SLC28A3	T,0.419928	0.375	0.6138	0.1165	0.6252	0.5276	-4.09764	4.37946
rs10780664	9	86960060	C/A	SLC28A3	A,0.433107	0.4692	0.2608	0.7231	0.2038	0.362	-4.00925	4.21529
rs11140535	9	86960630	A/G	SLC28A3	G,0.0179712	0.0308	0.0072	0.0166	0.008	0.0245	-4.28543	4.73901
rs12347587	9	86961343	G/T	SLC28A3	T,0.090655	0.1806	0.0245	0.1657	0.0179	0.0184	-4.27313	4.71501
rs7860537	9	86963692	T/G	SLC28A3	G,0.164736	0.1716	0.0807	0.1619	0.1282	0.2587	-4.26576	4.70067
rs13298157	9	86964656	G/A	SLC28A3	A,0.287141	0.2024	0.1268	0.5333	0.162	0.2843	-4.26388	4.697
rs7851429	9	127224772	G/A	GPR144	G,0.257188	0.7192	0.7752	0.8381	0.6153	0.7464	-4.18716	4.54902
rs10760363	9	127227101	A/G	GPR144	A,0.291733	0.7212	0.7205	0.7905	0.5924	0.6943	-4.14952	4.47734
rs869382	9	134642577	G/A		A,0.447085	0.1538	0.3674	0.5015	0.6481	0.5256	3.96642	4.13691
rs10905791	10	5688085	C/T	ASB13	T,0.352436	0.371	0.3977	0.1331	0.5567	0.3875	4.13077	4.44183
rs58218801	10	5688356	G/A	ASB13	A,0.181909	0.4296	0.072	0.152	0.0577	0.1728	4.21293	4.59847
rs1255371	10	42988230	A/G	LINC00839	A,0.404353	0.4355	0.7248	0.6876	0.6133	0.5266	4.63474	5.44686
rs1255372	10	42991780	T/C	LINC00839	T,0.286542	0.6478	0.7522	0.9062	0.6243	0.5849	4.65161	5.48233
rs10761947	10	67082144	A/G		G,0.326877	0.5694	0.2478	0.1377	0.3082	0.408	4.436	5.0379
rs4746509	10	67087439	A/C		C,0.123003	0.1409	0.1455	0.1399	0.1173	0.0716	4.15596	4.48956
rs10761953	10	67088537	T/C		C,0.313898	0.498	0.3026	0.1422	0.3161	0.362	5.12382	6.52374
rs10996336	10	67094693	T/C		C,0.127796	0.2381	0.2435	0.0091	0.1382	0.0818	4.48522	5.13764
rs10509220	10	67096368	A/G		G,0.212061	0.1835	0.1916	0.1657	0.3062	0.2219	4.3537	4.87334
rs11594321	10	112564458	C/T	RBM20	T,0.257987	0.3839	0.2695	0.1437	0.3151	0.2157	-4.24973	4.66953
rs4930027	11	2922493	G/A	SLC22A18AS,SLC22A18	A,0.385783	0.2708	0.4035	0.3623	0.4404	0.4673	-4.16061	4.4984
rs111438937	11	7420187	A/G	SYT9	G,0.374401	0.5694	0.4798	0.1233	0.331	0.4826	-4.05503	4.29992
rs7103961	11	7420292	G/T	SYT9	G,0.184505	0.7569	0.7997	0.9486	0.8171	0.7055	-4.07586	4.33871
rs7124004	11	7433790	A/G	SYT9	G,0.392971	0.3135	0.2579	0.6422	0.4473	0.1779	-3.9621	4.12905
rs1998003	11	32253286	C/A		C,0.141973	0.8988	0.8401	0.9523	0.6849	0.8793	4.00574	4.20885
rs12226482	11	32265704	G/A		A,0.385383	0.7629	0.4712	0.0386	0.333	0.4581	4.28705	4.74217
rs2144522	11	32266408	G/A		G,0.192692	0.8978	0.8069	0.8427	0.6292	0.8497	4.48628	5.13981
rs11049773	12	9398365									-3.89371	4.00559
rs77388595	12	9406191									-3.93555	4.08089
rs34331	12	9408724									-3.93814	4.08557
rs252026	12	9422563									-3.93963	4.08828
rs1031477	12	50218644	C/T	NCKAP5L	T,0.458866	0.3601	0.3329	0.5182	0.5099	0.5174	-3.95817	4.1219
rs147355747	12	50221860	G/A	NCKAP5L,BCDIN3D-AS1	A,0.0499201	0.1508	0.0144	0.0537	0.007	0.0102	-4.04109	4.27406
rs10875976	12	50226467	G/A	BCDIN3D-AS1	A,0.358826	0.3452	0.2882	0.2769	0.4563	0.4335	-3.98754	4.17547
rs7134749	12	50237637	T/C	BCDIN3D	C,0.286542	0.6141	0.4049	0.2277	0.0457	0.1922	-3.9324	4.0752
rs7138803	12	50247468	G/A		A,0.261981	0.2738	0.2622	0.1331	0.338	0.3456	-4.00397	4.20559
rs3847911	12	63455304	G/T		G,0.266973	0.7837	0.6744	0.8752	0.668	0.5971	4.58406	5.341
rs17098851	12	63466258	C/T		T,0.0900559	0.1329	0.1009	0.0908	0.0775	0.0501	3.96008	4.12537
rs10861155	12	79309746	G/A	SYT1	G,0.369808	0.4415	0.6801	0.8328	0.675	0.4693	4.08009	4.34661
rs11111884	12	79312000	A/G	SYT1	G,0.320887	0.3036	0.4856	0.0908	0.5398	0.3078	4.10862	4.40008
rs7976967	12	79314700	C/T	SYT1	C,0.373003	0.5357	0.6037	0.7935	0.5845	0.5562	4.12651	4.43379
rs883962	13	99400283	C/T	SLC15A1	C,0.211462	0.7927	0.8055	0.8026	0.8002	0.7413	3.92666	4.06483
rs10454525	13	99400924	C/T	SLC15A1	C,0.33127	0.4415	0.7608	0.77	0.6998	0.6687	3.92302	4.05826
rs72650338	13	99420307	C/T		T,0.11262	0.1845	0.1124	0.0696	0.0457	0.1656	5.071	6.40261
rs9554504	13	99423935	T/C		C,0.223442	0.4325	0.1931	0.0946	0.2823	0.1431	6.42311	9.87447
rs74710026	13	99424506	T/C		C,0.136382	0.1885	0.1354	0.084	0.0915	0.2004	7.391	12.8365
rs9557051	13	99425148	T/C		C,0.409145	0.6448	0.389	0.388	0.34	0.2802	7.12923	11.996
rs9557052	13	99426429	T/C		T,0.265375	0.9107	0.6009	0.9168	0.5249	0.6176	6.60188	10.3915
rs12430683	13	99427730	G/A		A,0.178514	0.2143	0.2133	0.1785	0.0954	0.2025	5.91638	8.48267
rs4772139	13	99433350	T/C		C,0.472244	0.8135	0.4971	0.2844	0.3827	0.4489	6.29646	9.51638
rs4772140	13	99433482	A/G		G,0.257588	0.2083	0.2536	0.3767	0.1302	0.2812	6.45407	9.96304
rs9554514	13	99434049	C/T		T,0.286542	0.6081	0.2839	0.0968	0.2893	0.2106	5.75596	8.06475
rs73555110	13	99434592	A/G		G,0.0465256	0.0298	0.0922	0.053	0.0457	0.0235	4.63166	5.4404
rs12870254	13	99437563	C/T		T,0.224441	0.4266	0.2017	0.0325	0.3161	0.1973	4.85406	5.91736
rs7981120	13	103346659	G/A	METTL21C	G,0.474042	0.7946	0.4784	0.4191	0.4125	0.544	4.05362	4.29731
rs77220782	14	22586012	T/C	LOC101929755	C,0.0782748	0.1577	0.1124	0.0348	0.0666	0.0429	4.06573	4.31983
rs11847651	14	43995884	C/A		A,0.210264	0.2877	0.1427	0.2511	0.1899	0.1442	-3.96268	4.13011
rs10150378	14	44000834	T/C		C,0.0994409	0.1786	0.072	0.1286	0.0487	0.0501	-4.05492	4.29971
rs74869159	14	50476264	C/T	LOC100506499,LINC01599	T,0.0656949	0.0605	0.0418	0.0885	0.0954	0.0266	4.30407	4.7755
rs10137952	14	50478230	T/G	LOC100506499,LINC01599	G,0.227436	0.1806	0.1484	0.1785	0.3002	0.3231	4.88455	5.98437
rs79909904	14	50480108	T/G	LOC100506499,LINC01599	G,0.0357428	0.0585	0.0231	0.0408	0.0338	0.0164	4.74225	5.67498
rs11157718	14	50480960	C/T	LOC100506499,LINC01599	T,0.300719	0.1399	0.2911	0.4637	0.2565	0.2986	5.18328	6.66151
rs12588061	14	50481926	T/C	LOC100506499,LINC01599	C,0.380591	0.1637	0.4741	0.5635	0.3121	0.3609	5.44434	7.28401
rs2355659	14	50484040	A/G	LOC100506499,LINC01599	A,0.345647	0.3294	0.6542	0.8986	0.6322	0.682	5.50796	7.44006
rs10138297	14	50485327	A/G	LOC100506499,LINC01599	G,0.0439297	0.003	0.0389	0.0401	0.0865	0.0511	4.30153	4.77051
rs34555001	14	50495801	C/A	LOC100506499,LINC01599	A,0.0543131	0.0496	0.036	0.0386	0.0855	0.0613	4.31061	4.78833
rs4902497	14	68062587	C/T	PIGH	T,0.312101	0.2341	0.2032	0.4864	0.2525	0.2955	3.96235	4.1295
rs8007199	14	68065321	T/C	PIGH	C,0.328275	0.2748	0.3977	0.112	0.5487	0.3998	4.63211	5.44134
rs12323676	14	70747532	G/A	LOC101928046	A,0.239816	0.3968	0.1095	0.3177	0.1064	0.2025	3.94398	4.09615
rs12590668	14	71105787	T/C	LOC101928075	C,0.276158	0.6111	0.0893	0.2746	0.0875	0.2597	4.65622	5.49206
rs1538404	14	71107389	A/C	TTC9,LOC101928075	A,0.166933	0.8383	0.8876	0.8896	0.7992	0.7474	4.62912	5.43507
rs56884066	14	79200596	A/C	NRXN3	C,0.0820687	0.1607	0.1124	0.0363	0.0765	0.047	-4.18263	4.54038
rs4903794	14	79202326	C/T	NRXN3	T,0.375799	0.4464	0.5086	0.1641	0.502	0.365	-4.05274	4.29567
rs11847405	14	97165610	C/A		A,0.272364	0.1687	0.2075	0.3767	0.2932	0.2628	3.90297	4.02219
rs17310169	14	97171874	C/T		T,0.180112	0.249	0.1398	0.0809	0.2018	0.2495	4.05259	4.29538
rs17310183	14	97172445	C/T		T,0.102236	0.1766	0.0432	0.1241	0.0308	0.1115	4.59186	5.35722
rs12889606	14	97173569	C/T		T,0.495008	0.5685	0.6441	0.3737	0.4791	0.4939	4.70748	5.60068
rs115293589	14	97176595	G/A		A,0.0640974	0.0893	0.0231	0.0802	0.0308	0.0798	4.49798	5.16366
rs4900337	14	97181785	A/G		A,0.180511	0.9415	0.8026	0.9387	0.664	0.7045	4.15949	4.49626
rs10438227	14	97185162	G/A		A,0.239217	0.0972	0.2536	0.2239	0.3489	0.2832	4.5657	5.30292
rs4905528	14	97186838	G/A		A,0.435503	0.2391	0.3487	0.5938	0.4722	0.4479	4.78188	5.7603
rs13379447	14	97193284	T/C		C,0.480631	0.8274	0.5101	0.472	0.2406	0.3609	4.01579	4.22733
rs146075946	14	103032066	G/T		T,0.00339457	0.0149	0.0014	0	0	0.001	-4.31721	4.8013
rs11073164	15	36593836	A/G		G,0.285942	0.3502	0.3559	0.1286	0.341	0.3262	3.96759	4.13904
rs885388	15	76427994	C/T	C15orf27	C,0.477236	0.6369	0.5418	0.6218	0.3032	0.4836	4.01043	4.21747
rs904279	15	76428173	G/T	C15orf27	T,0.244209	0.2063	0.3026	0.4811	0.1113	0.0583	4.24017	4.65101
rs12905758	15	76436661	G/A	C15orf27	A,0.0551118	0.0655	0.0303	0.0023	0.1054	0.0818	4.11067	4.40394
rs2955760	15	76443664	A/G	C15orf27	A,0.355831	0.625	0.768	0.6127	0.6034	0.6605	3.89285	4.00405
rs1018100	15	76447753	T/C	C15orf27	T,0.487021	0.4454	0.4856	0.5129	0.504	0.6115	3.97122	4.14566
rs10152159	15	89180915	T/C	ISG20	T,0.333466	0.5655	0.6585	0.5703	0.7823	0.7873	4.29928	4.76611
rs62023331	15	89182466	C/T	ISG20	T,0.324681	0.5446	0.3069	0.1528	0.2455	0.4243	3.99306	4.18559
rs7500886	16	11009253	A/G	CIITA	A,0.436302	0.5466	0.4539	0.6694	0.5974	0.4816	-3.95507	4.11626
rs6498130	16	11010150	G/T	CIITA	T,0.36242	0.2292	0.2911	0.4841	0.3877	0.3599	-4.03095	4.2553
rs12931898	16	11012169	A/G	CIITA	G,0.189497	0.3155	0.1542	0.1467	0.2087	0.1227	-3.90393	4.02391
rs73247332	16	84056828	C/T	SLC38A8	T,0.100639	0.0893	0.0677	0.0696	0.1054	0.1728	4.5809	5.33445
rs4782874	16	84057203	G/A	SLC38A8	A,0.374401	0.4008	0.3372	0.6377	0.0865	0.3139	5.9118	8.47058
rs28481664	16	84057628	T/C	SLC38A8	C,0.284345	0.1726	0.2147	0.584	0.1779	0.1534	6.24869	9.38308
rs9929729	16	84057702	A/G	SLC38A8	G,0.45627	0.4692	0.4669	0.5393	0.3688	0.4131	4.46668	5.09995
rs2453580	17	19438321	T/C	SLC47A1	C,0.29992	0.2133	0.268	0.4002	0.4066	0.1667	-4.2146	4.60168
rs75781302	17	19444191	C/A	SLC47A1	A,0.0796725	0.2093	0.0303	0.0348	0.0527	0.0695	-5.2314	6.77409
rs2440154	17	19444987	A/G	SLC47A1	A,0.244808	0.8065	0.745	0.8064	0.6133	0.7863	-5.40675	7.19261
rs75045964	17	19446089	T/C	SLC47A1	C,0.0722843	0.1915	0.0303	0.0393	0.0537	0.0429	-5.40447	7.18708
rs2440155	17	19447016	T/C	SLC47A1	C,0.201677	0.3135	0.1643	0.18	0.164	0.181	-5.86252	8.34115
rs9909350	17	19455277	C/A	SLC47A1	A,0.0676917	0.0843	0.036	0.0946	0	0.1063	-5.08595	6.43678
rs183994184	17	19460806	G/A	SLC47A1,SNORA59B	A,0.00239617	0.0119	0	0	0	0	-4.92483	6.07348
rs2289669	17	19463343	G/A	SLC47A1	A,0.355232	0.4851	0.4928	0.0227	0.4155	0.5112	-5.62491	7.73141
rs2253616	17	19473983	T/G	SLC47A1	G,0.164137	0.2956	0.2147	0.0605	0.1481	0.1493	-5.29531	6.92514
rs56700256	17	19480064	T/C	SLC47A1	C,0.0914537	0.2569	0.1354	0.0333	0.0229	0.0389	-4.24707	4.66437
rs75282996	17	21798121	C/T		T,0.0820687	0.1766	0.0303	0.0204	0.0338	0.1544	4.24044	4.65153
rs8066323	17	21807097	T/C		T,0.427516	0.378	0.5922	0.553	0.6948	0.6595	5.06067	6.37906
rs4430796	17	36098040	G/A	HNF1B	G,0.446086	0.7232	0.6052	0.3094	0.5249	0.7035	4.13904	4.45746
rs1941671	18	1445652	G/A		A,0.26877	0.2272	0.4885	0.0855	0.4225	0.2454	-4.00574	4.20884
rs9748500	18	14757274	G/A	ANKRD30B	A,0.401558	0.2401	0.3833	0.5825	0.4672	0.2689	-4.13777	4.45507
rs2190799	19	28451242	T/C		T,0.461062	0.5298	0.5288	0.3752	0.5805	0.7342	-3.83552	3.90204
rs2190803	19	28453315	A/C		A,0.249401	0.7579	0.7622	0.851	0.6759	0.6759	-5.15792	6.60258
rs7255438	19	28454162	T/C		T,0.0746805	0.873	0.9251	0.9584	0.9135	0.9468	-4.89931	6.01695
rs2868465	19	28457604	C/A		A,0.0936502	0.1508	0.1153	0.1188	0.0368	0.044	-4.53125	5.23184
rs2190804	19	28457726	T/C		T,0.105831	0.874	0.889	0.9175	0.8907	0.8906	-4.44456	5.05517
rs16989183	20	4053758	T/C		C,0.0313498	0.0585	0.0634	0.0008	0.0338	0.0194	3.97666	4.15558
rs6076601	20	4054322	G/A		G,0.410144	0.8244	0.7118	0.2958	0.6759	0.5706	4.58452	5.34196
rs6043368	20	15548983	A/G	MACROD2	G,0.0992412	0.2133	0.0692	0.0651	0.007	0.1442	-4.20193	4.57734
rs747398	20	15549323	G/T	MACROD2	T,0.424521	0.4901	0.5519	0.1241	0.7266	0.362	-3.95626	4.11843
rs12479765	20	33825378	G/A	MMP24	A,0.148962	0.0605	0.1859	0.1188	0.1879	0.2147	3.90113	4.01888
rs12626098	20	61277335	G/A	SLCO4A1	A,0.0866613	0.244	0.0548	0	0.001	0.1524	-4.4067	4.97899
rs11088283	21	35823779	G/A	KCNE1	G,0.378195	0.6617	0.6239	0.7655	0.503	0.5072	4.18976	4.554
rs1892593	21	35826360	G/A	KCNE1	A,0.392572	0.6577	0.4712	0.2617	0.3171	0.318	3.9214	4.05534
rs62217908	21	39794228	G/A	ERG	A,0.325679	0.2639	0.2608	0.475	0.2555	0.3057	-4.03093	4.25526
rs979091	21	39797764	C/A	ERG	C,0.339257	0.8532	0.5346	0.5348	0.6988	0.683	-4.29984	4.76721
rs11204500	22	49085175	G/A	FAM19A5	A,0.141773	0.1478	0.0778	0.1377	0.1501	0.1779	4.17851	4.5325
rs4925435	22	49085205	A/G	FAM19A5	A,0.470248	0.4554	0.5144	0.4796	0.6113	0.6012	3.98248	4.16622

## Sheet: F.XPEHH(TB VS Mongolian)
F. The highest negative logical p values of xp-EHH(southern Tibetan-Burman vs Mongolian) were showed.EAS(East Aisan), AMR(American), AFR(African),EUR(European),SAS(Southeast Asian).
SNP ID	CHR	POSITION	Ref/Alt	Linear closest gene	alleles_gmaf	alleles_EAS	alleles_AMR	alleles_AFR	alleles_EUR	alleles_SAS	XPEHH	LOGPVALUE
rs2765512	1	8987259	C/T		C,0.345447	0.7123	0.67	0.7254	0.507	0.6401	3.91765	4.04858
rs1473455	1	49210570	C/T	BEND5,AGBL4	C,0.490615	0.2579	0.5389	0.4569	0.7734	0.547	4.04003	4.2721
rs10888620	1	49212024	T/C	BEND5,AGBL4	C,0.451278	0.2569	0.5259	0.2511	0.7714	0.5399	4.04003	4.2721
rs1484412	1	49219384	G/A	BEND5,AGBL4	A,0.28774	0.0337	0.4107	0.1785	0.498	0.3937	3.93612	4.08193
rs12756584	1	49237533	A/G	BEND5,AGBL4	G,0.138978	0.3026	0.0562	0.059	0.0775	0.2004	4.79759	5.79429
rs4926754	1	49242966	T/C	BEND5,AGBL4	T,0.409744	0.2698	0.6311	0.7784	0.7058	0.5184	5.18915	6.67519
rs1934405	1	49250039	A/G	AGBL4	A,0.257588	0.5724	0.6902	0.8903	0.7734	0.7229	4.7837	5.76423
rs4926759	1	49252456	C/T	AGBL4	T,0.427915	0.1101	0.4755	0.4652	0.6511	0.4417	4.23347	4.63805
rs10788895	1	49309146	C/A	AGBL4	A,0.439097	0.7262	0.3775	0.3177	0.3101	0.4836	4.00343	4.2046
rs10788896	1	49317239	A/G	AGBL4	A,0.121805	0.8462	0.8487	0.7995	0.9672	0.9468	3.92454	4.061
rs5017079	1	49336456	C/T	AGBL4	T,0.22524	0.4385	0.2536	0.0348	0.1799	0.2894	3.91671	4.04688
rs12409707	1	49340980	C/T	AGBL4	T,0.447883	0.7202	0.3775	0.3638	0.3052	0.4775	4.15954	4.49637
rs12132307	1	68101543	A/G		G,0.150958	0.1181	0.1023	0.2579	0.1481	0.0777	-4.76559	5.72514
rs74092651	1	77922549	G/T	AK5	T,0.0930511	0.2073	0.0187	0.1483	0.004	0.045	-3.89267	4.00372
rs3009195	1	120366712	A/G		A,0.222244	0.4762	0.7839	0.9289	0.8161	0.8405	-6.86487	11.1768
rs3009186	1	120380990	C/T	NBPF7	C,0.3752	0.4683	0.7118	0.3956	0.8121	0.8415	-6.8681	11.1867
rs10923916	1	120409703	C/A		C,0.460863	0.3641	0.5735	0.3548	0.7386	0.7393	-7.09908	11.901
rs12060624	1	120415364	C/T		T,0.171526	0.0298	0.0821	0.3147	0.1004	0.2607	-7.98705	14.8595
rs2793837	1	120428635	A/G		A,0.116014	0.8681	0.8559	0.9788	0.831	0.8466	-7.0532	11.7573
rs2793823	1	120437718	G/A	ADAM30	A,0.330671	0.1052	0.2133	0.7171	0.1322	0.3282	-5.13673	6.55352
rs2641348	1	120437884	A/G	ADAM30	G,0.195887	0.0466	0.1196	0.3805	0.1143	0.2382	-5.12753	6.53228
rs3897478	1	120451190	T/C		C,0.192692	0.0476	0.1196	0.3775	0.1103	0.229	-5.12753	6.53228
rs835574	1	120463230	C/T	NOTCH2	T,0.399161	0.1131	0.2205	0.9448	0.1342	0.3558	-5.14036	6.56191
rs79527774	1	120478761	G/A	NOTCH2	A,0.0115815	0.0546	0	0	0.001	0.002	-4.67611	5.53408
rs1493696	1	120505532	G/A	NOTCH2	A,0.270168	0.1111	0.1916	0.4902	0.1302	0.3364	-3.99674	4.19232
rs587715399	1	144996515	T/C	PDE4DIP	C,0.00499201	0.0248	0	0	0	0	-4.38658	4.93875
rs587603332	1	145030589	G/T	PDE4DIP	T,0.0179712	0.0069	0.0115	0.0083	0.0109	0.0542	-4.94717	6.1232
rs72701825	1	145093015	A/G		G,0.0261581	0.0685	0.0072	0.0038	0.0199	0.0327	-4.76076	5.71475
rs28689061	1	145093893	G/A		A,0.169728	0.0704	0.0965	0.4349	0.0994	0.0378	-4.76076	5.71475
rs28549707	1	145095477	G/A	LOC100996517	A,0.265575	0.1984	0.1398	0.5091	0.1133	0.2515	-5.83758	8.27602
rs587722482	1	145126272	G/T		T,0.00319489	0.0159	0	0	0	0	-4.35524	4.87641
rs164980	1	180180669	A/G		A,0.220447	0.8046	0.8501	0.7156	0.8141	0.7546	4.23755	4.64595
rs60247119	1	180180989	G/A		A,0.108227	0.0109	0.0865	0.2277	0.0865	0.0849	4.23297	4.6371
rs570174	1	180182972	A/G		A,0.428914	0.631	0.7565	0.4637	0.6203	0.4724	4.30809	4.78338
rs80211994	1	180185467	C/T		T,0.0473243	0.1885	0.013	0.003	0.0159	0.0184	4.20058	4.57474
rs79220175	1	180186376	C/T		T,0.0684904	0.1081	0.1167	0.0756	0.0308	0.0225	4.28235	4.733
rs6697992	1	180186713	G/T		T,0.241613	0.3433	0.2421	0.1755	0.2157	0.2526	4.29902	4.76561
rs12035328	1	221443475	G/A		A,0.224241	0.371	0.2911	0.0855	0.1988	0.2393	4.31721	4.80131
rs12059431	1	235771589	A/G	GNG4	A,0.473243	0.4742	0.585	0.8298	0.2922	0.3712	3.94189	4.09236
rs6429196	1	235774836	C/T	GNG4	T,0.299321	0.0804	0.2435	0.6467	0.2763	0.1186	3.94783	4.10313
rs35632899	1	235776118	C/T	GNG4	T,0.143371	0.1081	0.1254	0.1422	0.1521	0.1851	4.24032	4.6513
rs10187719	2	31600146	T/C	XDH	T,0.249201	0.7639	0.7248	0.7882	0.7326	0.7239	4.09816	4.38044
rs17046387	2	55052949	T/G	EML6	G,0.114816	0.3204	0.0403	0.0719	0.0785	0.0511	4.38806	4.9417
rs7569768	2	55054378	C/T	EML6	C,0.479633	0.5198	0.487	0.5688	0.4473	0.5542	4.24988	4.66982
rs1549840	2	55063113	C/T	EML6	T,0.353235	0.5546	0.3069	0.0953	0.3857	0.4939	4.53176	5.23289
rs79917457	2	55066988	G/T	EML6	T,0.104433	0.0913	0.1282	0.1316	0.1014	0.0675	4.42647	5.0187
rs1438815	2	55067716	A/G	EML6	A,0.223842	0.9018	0.7061	0.8411	0.6103	0.7791	4.53623	5.24209
rs3844022	2	55069596	T/G	EML6	G,0.163538	0.3552	0.1441	0.0817	0.1034	0.1524	5.0738	6.40899
rs13004573	2	55093013	A/G	EML6	G,0.096246	0.252	0.0706	0.0499	0.0755	0.0378	3.96627	4.13665
rs6737482	2	109669494	T/C		C,0.313299	0.7579	0.353	0.2572	0.0765	0.1462	3.92992	4.07072
rs383993	2	109674911	C/T		C,0.457668	0.1726	0.598	0.3533	0.8907	0.7812	5.12939	6.53658
rs1471073	2	109676551	A/C		A,0.191494	0.9335	0.8127	0.7443	0.7147	0.8599	4.25155	4.67306
rs425238	2	109677619	G/A		A,0.163938	0.1677	0.1052	0.2027	0.1561	0.1575	4.15967	4.49661
rs260651	2	109688373	G/A		A,0.349241	0.2619	0.2968	0.4539	0.4732	0.2076	3.90024	4.01729
rs9808536	2	122591071	A/C		A,0.40655	0.7927	0.5865	0.5809	0.4294	0.5787	3.89327	4.00479
rs6746308	2	197134790	G/A	HECW2	A,0.469449	0.5655	0.5677	0.1324	0.5209	0.7035	3.91088	4.03639
rs16864307	2	223864053	T/G		G,0.0878594	0.2143	0.0937	0.0688	0.0467	0.0215	-3.93113	4.0729
rs16864337	2	223873878	C/T		T,0.112021	0.2589	0.0937	0.0643	0.0974	0.0532	-3.93325	4.07673
rs12052583	2	223874068	C/T		C,0.238818	0.9147	0.7896	0.6021	0.7455	0.8139	-4.13856	4.45657
rs28833502	2	223874546	C/T		C,0.463658	0.4772	0.4986	0.3669	0.6322	0.7546	-3.99126	4.18227
rs1714412	3	40202976	T/C	MYRIP	T,0.244808	0.7232	0.8329	0.674	0.7962	0.8006	-4.96217	6.1567
rs57030140	3	40206623	G/A	MYRIP	A,0.141773	0.1329	0.0648	0.2579	0.0149	0.1789	-4.49648	5.16059
rs11712506	3	43203402	C/T		T,0.433706	0.6081	0.5836	0.0787	0.4811	0.5787	4.52127	5.21133
rs1589281	3	45140552	A/G	CDCP1	A,0.320088	0.7093	0.8141	0.4902	0.7445	0.7444	-3.92532	4.06241
rs62242535	3	45141644	T/G	CDCP1	G,0.096246	0.0198	0.1326	0.0401	0.2455	0.0716	-3.98721	4.17486
rs58433931	3	45141814	T/C	CDCP1	C,0.195887	0.2758	0.0937	0.205	0.1332	0.2382	-4.11463	4.4114
rs4579052	3	45145019	G/T	CDCP1	T,0.368211	0.5456	0.4784	0.1074	0.3062	0.5235	-4.10545	4.39413
rs189552277	3	50181268	G/T	LOC100129060	T,0.00239617	0.0119	0	0	0	0	-4.57519	5.32258
rs2526392	3	50191191	T/C	SEMA3F,LOC100129060	T,0.10603	0.879	0.8833	0.9349	0.8847	0.8712	-5.14546	6.57371
rs12485909	3	50238376	G/A		A,0.165136	0.6121	0.2666	0.0015	0.0109	0.0123	-3.98934	4.17877
rs1858828	3	50242387	G/T	SLC38A3	G,0.414736	0.7609	0.6527	0.7837	0.4404	0.2372	-4.05004	4.29065
rs2236939	3	50243510	G/T	SLC38A3	T,0.111621	0.1339	0.1037	0.087	0.1143	0.1247	-3.93039	4.07157
rs6784469	3	60348943	G/A	FHIT	A,0.483227	0.2143	0.4568	0.8396	0.4374	0.3446	4.02324	4.24107
rs57814808	3	75370659	G/A		A,0.244209	0.3581	0.255	0.2814	0.0775	0.2403	-4.88714	5.99007
rs9831266	3	75372071	G/A		A,0.0836661	0.0595	0.085	0.1589	0.0119	0.0798	-4.86353	5.93813
rs77991024	3	75372665	C/A		A,0.0742812	0.0605	0.0591	0.0371	0.0736	0.1503	-5.18217	6.65892
rs4677496	3	75377715	C/T		T,0.381589	0.5308	0.3314	0.5938	0.0815	0.2853	-4.38815	4.94189
rs6777050	3	102966862	G/A		G,0.201677	0.7153	0.7997	0.8865	0.7475	0.816	-4.00179	4.20159
rs9821923	3	107726194	A/C		C,0.452276	0.6746	0.4179	0.2867	0.3608	0.5654	4.11257	4.40751
rs709441	3	107728835	G/T		G,0.253594	0.8105	0.7233	0.8646	0.5755	0.7127	4.6222	5.42056
rs2364911	3	158544336	A/G	MFSD1	G,0.334465	0.1696	0.3617	0.3517	0.3966	0.3978	3.94094	4.09065
rs6441230	3	158553250	C/A		A,0.391174	0.1518	0.4107	0.5	0.4841	0.3814	3.95676	4.11933
rs1870829	3	158554978	T/C		T,0.422724	0.381	0.5432	0.7474	0.6054	0.545	3.92453	4.06099
rs17645548	3	158578714	A/G		G,0.379992	0.7609	0.3732	0.1483	0.2495	0.4397	4.76194	5.71728
rs340280	3	158585531	T/C		T,0.223442	0.9881	0.7579	0.7693	0.6421	0.7198	4.44375	5.05352
rs4679840	3	158593799	A/G		G,0.130591	0.1548	0.1816	0.0545	0.1551	0.1472	4.9719	6.1785
rs340270	3	158594051	T/G		T,0.27476	0.9177	0.696	0.7126	0.5974	0.6963	3.90181	4.0201
rs10936163	3	158595198	A/G		G,0.348842	0.2143	0.3401	0.5121	0.341	0.2812	3.94314	4.09463
rs6771739	3	184506578	C/T		T,0.307508	0.3065	0.4424	0.149	0.3877	0.3446	3.97842	4.15879
rs2051561	4	2275835	G/A	ZFYVE28	A,0.35623	0.12	0.513	0.3623	0.5427	0.2883	-4.1185	4.41868
rs59267071	4	2277427	C/T	ZFYVE28	T,0.163738	0.1895	0.0793	0.2557	0.0288	0.2117	-4.07839	4.34344
rs112125741	4	2277465	C/T	ZFYVE28	T,0.0441294	0.1746	0.0144	0.0015	0.0209	0.0123	-3.91756	4.04843
rs11732166	4	5846371	T/C	CRMP1	T,0.398962	0.7748	0.5014	0.4198	0.7266	0.6084	4.6208	5.41763
rs7667115	4	5846504	G/A	CRMP1	A,0.425919	0.6726	0.3473	0.2489	0.4583	0.4335	4.44122	5.04842
rs4401459	4	38585268	A/C		C,0.254792	0.3264	0.3228	0.0552	0.2972	0.3589	-4.21237	4.59739
rs2605256	4	48946629	A/G		G,0.419728	0.4167	0.6254	0.2874	0.494	0.3793	4.10826	4.3994
rs2605257	4	48948166	A/C		C,0.451278	0.4335	0.6455	0.3389	0.5308	0.4018	4.10064	4.38509
rs2572355	4	48967493	T/C		C,0.445088	0.4335	0.6427	0.3177	0.5298	0.4018	4.06155	4.31205
rs3747690	4	48988450	C/A	CWH43	A,0.295128	0.1825	0.5043	0.1256	0.492	0.2894	3.89168	4.00194
rs11722603	4	52969732	A/G		G,0.380791	0.3899	0.5937	0.1203	0.6193	0.3272	4.40293	4.97144
rs7692196	4	52972702	A/G		G,0.463858	0.3978	0.6571	0.261	0.7366	0.3885	4.5706	5.31307
rs137982128	4	52979994	C/A		A,0.0071885	0.0357	0	0	0	0	4.32428	4.81522
rs77257596	4	52980436	G/A		A,0.0179712	0.006	0.0245	0.0061	0.0437	0.0153	4.33553	4.8374
rs17658001	4	52997158	G/A		A,0.156949	0.1905	0.0865	0.0658	0.162	0.2904	4.34934	4.86472
rs10517246	4	53038557	T/C		C,0.2498	0.4345	0.2435	0.0946	0.1938	0.3313	4.62479	5.42599
rs713222	4	53040181	G/A		A,0.25	0.4345	0.2435	0.0946	0.1948	0.3313	4.62479	5.42599
rs13122733	4	53054296	A/C		C,0.386182	0.3859	0.6009	0.0983	0.6332	0.3691	4.72963	5.64795
rs13353646	4	53061395	C/T		T,0.193291	0.1786	0.1138	0.1906	0.172	0.2904	4.29836	4.7643
rs117844090	4	53100839	G/T		T,0.0247604	0.0437	0.072	0.0008	0.0219	0.0072	5.33507	7.01996
rs4470701	4	53103892	T/C		C,0.46246	0.5099	0.5173	0.1248	0.6839	0.6033	5.85574	8.32341
rs11731574	4	53122932	T/C		C,0.283347	0.3254	0.3631	0.0696	0.4771	0.273	5.29051	6.91372
rs28533705	4	148478903	C/T		T,0.124401	0.0407	0.0476	0.3654	0.0229	0.044	-4.18406	4.5431
rs27964	5	50152467	T/C		C,0.465855	0.6508	0.5778	0.1634	0.6252	0.4407	4.01354	4.22318
rs27580	5	50162734	G/A		G,0.232827	0.8373	0.7406	0.8253	0.7803	0.6217	5.45833	7.31818
rs27579	5	50165147	G/A		A,0.231629	0.1458	0.2392	0.1982	0.3728	0.2147	4.29967	4.76687
rs10055305	5	50177886	C/T		T,0.133786	0.1151	0.0908	0.2466	0.0845	0.0818	4.28852	4.74505
rs2617403	5	68429040	C/A		C,0.240415	0.8958	0.719	0.7375	0.7087	0.7301	4.02914	4.25196
rs255888	5	111103258	C/T	NREP	T,0.498403	0.4792	0.5562	0.4561	0.5517	0.4796	3.94838	4.10413
rs6892472	5	136930564	G/A		A,0.160743	0.124	0.1124	0.2852	0.1332	0.093	4.61524	5.40601
rs77429905	5	136931882	T/C		C,0.0111821	0.0238	0.0115	0.0015	0.0149	0.0072	4.9023	6.02355
rs2214349	5	136934384	C/T		C,0.28155	0.8244	0.5821	0.6172	0.7644	0.7955	5.72583	7.98745
rs56305400	5	136937065	C/T		T,0.282947	0.1141	0.232	0.3714	0.2843	0.3722	5.20255	6.70647
rs13162531	5	157178219	T/C	LSM11	C,0.463259	0.5893	0.4078	0.4244	0.4702	0.4182	4.09555	4.37555
rs146822825	6	27231419	T/G		G,0.0163738	0.0506	0.0403	0	0	0.0031	4.03627	4.26514
rs362525	6	29543646	T/G		G,0.222244	0.2222	0.219	0.2216	0.1879	0.2607	4.07962	4.34573
rs2394661	6	29672941	T/C		C,0.467053	0.3492	0.464	0.6551	0.5199	0.2822	4.20208	4.57762
rs9391630	6	29722515	A/G		G,0.16873	0.3403	0.1513	0.0219	0.2356	0.1339	4.16821	4.51287
rs9391660	6	29730095	A/G		G,0.263379	0.3909	0.2233	0.2247	0.2644	0.2117	3.97887	4.15962
rs1737063	6	29732590	T/C		T,0.474641	0.4077	0.5303	0.5764	0.497	0.6033	3.90313	4.02248
rs370631	6	29732744	T/C		C,0.268171	0.3026	0.3617	0.1422	0.2296	0.3763	4.5679	5.30748
rs1633041	6	29733223	G/A		A,0.231829	0.1091	0.245	0.2511	0.2555	0.2986	4.35611	4.87813
rs9258285	6	29734006	A/C		C,0.109824	0.0506	0.1138	0.1475	0.1083	0.1186	4.32896	4.82444
rs2735046	6	29734098	G/A		A,0.373802	0.38	0.4395	0.4009	0.4145	0.2423	4.1914	4.55714
rs12660712	6	29734634	C/A		A,0.0603035	0.0159	0.0764	0.1044	0.0219	0.0746	4.08581	4.3573
rs9258293	6	29735634	A/G		G,0.129193	0.2173	0.1484	0.0514	0.0706	0.1902	4.0969	4.37807
rs9258294	6	29735659	G/A		A,0.043131	0.0407	0.0245	0.0454	0.0487	0.0501	4.13659	4.45284
rs1737043	6	29736047	T/C		T,0.296925	0.5675	0.7205	0.8873	0.6948	0.59	4.15385	4.48555
rs1737041	6	29736229	C/A		A,0.231629	0.1091	0.245	0.2504	0.2555	0.2986	4.16618	4.50899
rs2247422	6	29737162	G/A		A,0.297324	0.3571	0.3415	0.2655	0.3777	0.1646	4.23573	4.64242
rs1737031	6	29737481	C/T		T,0.329073	0.1865	0.2795	0.4856	0.2803	0.3497	4.16669	4.50996
rs1610639	6	29742003	G/A		A,0.0934505	0.0437	0.1182	0.0287	0.1352	0.1718	3.92487	4.06161
rs1362068	6	29742108	T/C		C,0.384784	0.1954	0.3703	0.5991	0.3111	0.3763	3.93703	4.08356
rs1362070	6	29742299	T/C		C,0.386182	0.1954	0.3703	0.5991	0.3111	0.3834	3.93703	4.08356
rs1633036	6	29742809	C/T		C,0.0770767	0.9841	0.9078	0.9402	0.829	0.9438	3.89126	4.0012
rs1633034	6	29743563	A/G		G,0.341054	0.1875	0.2983	0.5121	0.2903	0.3507	3.91957	4.05205
rs2517930	6	29745075	G/T		T,0.260383	0.3472	0.2839	0.1906	0.3489	0.1575	4.00751	4.21209
rs1629068	6	29765291	A/G	LOC554223	G,0.230631	0.1091	0.245	0.2451	0.2555	0.3006	3.89581	4.00934
rs1736983	6	29768049	G/A		A,0.232428	0.1091	0.245	0.2504	0.2555	0.3027	3.89384	4.00582
rs7741100	6	29768123	C/A		A,0.0423323	0.0407	0.0231	0.0446	0.0477	0.0491	3.89531	4.00844
rs1611185	6	29768344	T/C		C,0.392772	0.5635	0.3847	0.2731	0.4453	0.3303	4.06559	4.31956
rs2017525	6	29768503	C/T		T,0.107827	0.2143	0.1354	0.0091	0.0676	0.1534	3.92742	4.06621
rs1736982	6	29769521	A/G		A,0.311701	0.5595	0.7176	0.8714	0.6968	0.544	4.01161	4.21964
rs1736981	6	29770322	A/G		A,0.311701	0.5595	0.7176	0.8714	0.6968	0.544	4.0082	4.21337
rs1632988	6	29772395	G/A		A,0.225439	0.1062	0.2378	0.236	0.2505	0.2996	3.99479	4.18875
rs2394173	6	29773158	C/T		T,0.261981	0.3462	0.2839	0.1974	0.3469	0.1595	4.11913	4.41986
rs1632983	6	29773509	C/T		T,0.340655	0.1875	0.2983	0.5106	0.2903	0.3507	4.14208	4.46323
rs9258447	6	29773852	C/T		T,0.14996	0.2252	0.1542	0.0696	0.0895	0.2403	4.06775	4.32359
rs1736976	6	29773999	A/G		G,0.362021	0.1935	0.3444	0.5408	0.3042	0.3661	4.11917	4.41994
rs2523409	6	29775662	A/G		G,0.336861	0.3681	0.3761	0.3676	0.3926	0.1779	4.05959	4.3084
rs9258451	6	29776087	T/C		C,0.04373	0.0407	0.0245	0.0454	0.0487	0.0532	4.04749	4.28593
rs1736971	6	29776322	G/T		T,0.232228	0.1091	0.245	0.2504	0.2555	0.3016	4.0548	4.29949
rs1736965	6	29777443	A/G		A,0.0726837	0.9841	0.9092	0.9418	0.8459	0.9458	4.03281	4.25874
rs9380141	6	29777676	T/C		C,0.233826	0.3472	0.2507	0.121	0.33	0.1585	4.11373	4.4097
rs1632971	6	29777911	T/C		T,0.0728834	0.9841	0.9092	0.9418	0.8459	0.9448	3.93781	4.08497
rs2523408	6	29778109	A/C,G		C,0.276358	0.1171,0.001	0.317,0	0.3396,0	0.2763,0	0.3262,0.0051	3.96594	4.13603
rs2517920	6	29778171	T/G		G,0.232827	0.1091	0.245	0.2504	0.2575	0.3027	3.97317	4.14922
rs1610663	6	29778626	C/T		T,0.275958	0.1171	0.317	0.3381	0.2763	0.3262	3.97393	4.1506
rs885936	6	29780740	G/A		A,0.466054	0.4563	0.4971	0.3714	0.5845	0.4601	4.33928	4.84482
rs1610702	6	29781521	G/T		T,0.164537	0.0992	0.1556	0.1483	0.1958	0.228	4.08703	4.35959
rs11753629	6	29782331	G/A		A,0.258387	0.2996	0.2608	0.3525	0.1203	0.229	3.94496	4.09792
rs11753654	6	29782621	C/T		T,0.203674	0.2917	0.17	0.2398	0.0924	0.2025	3.9404	4.08967
rs2735028	6	29785538	C/T		T,0.302915	0.12	0.3458	0.3752	0.3032	0.363	3.89333	4.0049
rs9380142	6	29798794	A/G	HLA-G	G,0.258187	0.3492	0.281	0.1914	0.3439	0.1503	4.48521	5.13762
rs1233330	6	29799103	A/G	HLA-G	A,0.0978435	0.9762	0.902	0.8933	0.8449	0.8967	4.34506	4.85624
rs72838286	6	29800921	G/A		A,0.259385	0.2887	0.2608	0.3548	0.1262	0.2362	4.35881	4.88349
rs1610682	6	29801324	T/C		C,0.165935	0.1032	0.1527	0.146	0.1948	0.2372	4.36685	4.89945
rs117894360	6	29801756	T/C		C,0.0269569	0.0794	0.0749	0.0008	0	0.002	4.46496	5.09645
rs9380143	6	29802045	C/T		T,0.22524	0.3492	0.2406	0.121	0.3062	0.1442	4.5578	5.28659
rs9258508	6	29803377	C/T		T,0.0369409	0.0397	0.0202	0.0272	0.0427	0.0532	4.35182	4.86963
rs2523791	6	29803505	C/T		T,0.460663	0.506	0.4179	0.5439	0.2913	0.5061	4.43644	5.03878
rs59098250	6	29803927	C/T		T,0.147564	0.2034	0.1657	0.1233	0.0944	0.1646	4.45927	5.08492
rs1233324	6	29806107	T/C		T,0.0726837	0.9841	0.9078	0.9402	0.8479	0.9468	4.38125	4.92812
rs9258525	6	29806341	T/C		C,0.0435304	0.0397	0.0231	0.0461	0.0477	0.0542	4.36194	4.88969
rs2735003	6	29808634	T/G		G,0.371206	0.3016	0.3775	0.5439	0.2316	0.3487	4.43297	5.03179
rs2735002	6	29808718	A/G		G,0.461462	0.506	0.4179	0.5454	0.2922	0.5072	4.44343	5.05289
rs56164731	6	29811074	G/T		T,0.254193	0.4087	0.2061	0.1868	0.1541	0.3231	4.396	4.95757
rs1611136	6	29811131	G/A		A,0.181909	0.1111	0.1571	0.1611	0.1958	0.2863	4.36361	4.89301
rs16896081	6	29811709	C/T		T,0.0898562	0.2034	0.0403	0.0008	0.0606	0.1585	4.14157	4.46226
rs3094644	6	29812578	C/A		C,0.0726837	0.9841	0.9078	0.9402	0.8479	0.9468	4.18247	4.54006
rs2523767	6	29812807	A/G		G,0.365815	0.4206	0.3228	0.3744	0.2594	0.4376	4.24462	4.65963
rs2517879	6	29812974	G/A		A,0.365016	0.4196	0.3228	0.3752	0.2594	0.4335	4.24495	4.66026
rs72843672	6	29813004	C/T		T,0.164137	0.2034	0.1657	0.1861	0.0944	0.1646	4.21269	4.598
rs73747715	6	29813055	T/C		C,0.164137	0.2034	0.1657	0.1861	0.0944	0.1646	4.21269	4.598
rs4081563	6	29814364	A/G		G,0.0900559	0.2054	0.0403	0.0008	0.0596	0.1585	4.13112	4.44249
rs72843683	6	29814589	T/C		C,0.164137	0.2034	0.1657	0.1861	0.0944	0.1646	4.15213	4.48229
rs74636342	6	29814840	G/T		T,0.155351	0.1925	0.1599	0.1762	0.0885	0.1544	4.15213	4.48229
rs2394184	6	29816282	T/C		C,0.164137	0.2034	0.1657	0.1861	0.0944	0.1646	4.15213	4.48229
rs2394185	6	29816371	T/G		G,0.107628	0.2034	0.1354	0.0083	0.0726	0.1595	4.2068	4.58668
rs2394186	6	29816421	A/G		G,0.167732	0.2044	0.1859	0.1286	0.17	0.1677	4.53403	5.23755
rs9380146	6	29817244	G/A		A,0.153554	0.3046	0.1671	0.0098	0.2207	0.1135	5.86184	8.33935
rs72845909	6	29817938	G/A		A,0.23762	0.4087	0.2061	0.1241	0.1541	0.3231	5.51009	7.44534
rs28728979	6	29818165	C/A		A,0.0357428	0.0079	0.0259	0	0.0417	0.1135	4.80233	5.80457
rs2508050	6	29820047	T/C		C,0.0694888	0.0565	0.0807	0.0651	0.0865	0.0634	5.60855	7.69032
rs9258605	6	29820110	G/A		A,0.0355431	0.0387	0.0202	0.0219	0.0427	0.0542	5.60979	7.69342
rs3115627	6	29820278	A/G		G,0.300519	0.3651	0.3329	0.2965	0.3608	0.1544	6.21059	9.27748
rs9258618	6	29820503	G/A		A,0.0417332	0.0387	0.0231	0.0401	0.0477	0.0542	6.11406	9.01267
rs5013093	6	29820586	C/T		T,0.188698	0.2272	0.1182	0.0825	0.1978	0.3333	6.26409	9.42597
rs2523756	6	29820717	A/G		G,0.476238	0.4593	0.4107	0.4728	0.4056	0.6176	6.36506	9.7095
rs2734984	6	29820831	T/C		C,0.188698	0.2272	0.1182	0.0825	0.1978	0.3333	6.23653	9.34933
rs17179277	6	29821683	G/A		A,0.113419	0.2063	0.0692	0.0613	0.0666	0.1677	6.18977	9.22002
rs2517861	6	29821982	C/T		T,0.205671	0.2272	0.1182	0.1467	0.1978	0.3333	6.20501	9.26207
rs3115626	6	29822061	C/T		C,0.131989	0.9375	0.8804	0.8797	0.7992	0.8425	6.25706	9.40639
rs2975034	6	29822139	G/A		A,0.25	0.3462	0.2709	0.1899	0.3221	0.1431	6.36347	9.70499
rs77003338	6	29822200	G/T		T,0.114018	0.2083	0.0706	0.0613	0.0666	0.1677	6.35901	9.69238
rs2975033	6	29822261	G/A		A,0.2498	0.3452	0.2709	0.1899	0.3221	0.1431	6.35158	9.67139
rs58005484	6	29822432	C/T		T,0.263778	0.2272	0.2752	0.3759	0.165	0.2434	6.33368	9.62091
rs2428510	6	29823027	G/A		A,0.476438	0.4593	0.4107	0.4728	0.4066	0.6176	6.28844	9.49394
rs9258739	6	29827663	G/A		A,0.401158	0.4395	0.3617	0.4516	0.2744	0.4519	6.15305	9.11916
rs17185692	6	29828316	G/A		A,0.113618	0.2073	0.0692	0.0613	0.0666	0.1677	6.09607	8.96374
rs1611704	6	29828467	C/T		T,0.278754	0.3651	0.33	0.2141	0.3618	0.1554	6.19879	9.2449
rs2523822	6	29828660	A/G		G,0.250799	0.3472	0.2723	0.1899	0.3221	0.1452	6.1842	9.2047
rs1611710	6	29828916	C/T		T,0.476038	0.4593	0.4107	0.4735	0.4046	0.6166	6.20351	9.25792
rs1611715	6	29829482	A/C		C,0.292732	0.3651	0.3991	0.2322	0.3608	0.1544	6.1839	9.20387
rs62391661	6	29829494	G/A		A,0.0900559	0.2054	0.0403	0.0008	0.0596	0.1585	6.145	9.09712
rs2517830	6	29829566	T/G		G,0.0395367	0.0446	0.0548	0.0023	0.0825	0.0297	6.43955	9.92143
rs3094169	6	29829986	T/C		T,0.132188	0.9375	0.8804	0.879	0.7992	0.8425	5.56806	7.58908
rs7760172	6	29830074	T/C		C,0.0822684	0.1131	0.0706	0.1104	0.0338	0.0706	5.56604	7.58405
rs9258766	6	29830411	G/A		A,0.400759	0.4395	0.3617	0.4508	0.2734	0.4519	5.57033	7.59473
rs9258771	6	29830652	A/G		G,0.402955	0.4405	0.366	0.4531	0.2773	0.4519	5.54857	7.54059
rs1611732	6	29831008	C/T		T,0.476238	0.4593	0.4107	0.4735	0.4046	0.6176	5.56086	7.57114
rs2524035	6	29832332	A/G		A,0.172724	0.8631	0.8314	0.8094	0.8131	0.8262	5.44582	7.28763
rs2975030	6	29832966	G/A		G,0.388179	0.7262	0.6988	0.6324	0.5656	0.4519	5.37872	7.12483
rs2508046	6	29833033	C/T		T,0.179912	0.0794	0.1787	0.3162	0.1402	0.1411	5.30411	6.94606
rs3128900	6	29833057	G/T		G,0.11861	0.9742	0.8718	0.8427	0.84	0.8875	5.2309	6.77292
rs7760545	6	29833472	C/A		A,0.0265575	0.0446	0.0331	0.0257	0.0089	0.0225	5.27778	6.88352
rs2734973	6	29833948	C/T		T,0.0934505	0.0615	0.0994	0.0794	0.1282	0.1053	4.2552	4.68015
rs72848652	6	29836471	T/C		C,0.152756	0.2044	0.1758	0.1241	0.1113	0.1646	4.19568	4.56534
rs9258866	6	29836524	C/A		A,0.0579073	0.0466	0.0274	0.0552	0.0487	0.1043	4.19658	4.56707
rs3132718	6	29836577	T/C		T,0.416733	0.4613	0.621	0.6339	0.6431	0.5521	4.22025	4.61255
rs9258876	6	29837072	G/A		A,0.0579073	0.0466	0.0274	0.0552	0.0487	0.1043	4.14463	4.46806
rs17879578	6	29911837	G/A	HLA-A	A,0.159744	0.2222	0.1801	0.1301	0.1123	0.1697	5.17302	6.63762
rs17885779	6	29912656	C/T	HLA-A	T,0.151558	0.2034	0.1744	0.1241	0.1113	0.1605	5.39935	7.17468
rs14288	6	29913042	C/T	HLA-A	C,0.0742812	0.9841	0.9078	0.9342	0.8479	0.9468	5.2761	6.87954
rs2499	6	29913542	T/G	HLA-A	T,0.0742812	0.9841	0.9078	0.9342	0.8479	0.9468	5.14231	6.56642
rs2571382	6	29913727	T/C	HLA-A	T,0.129792	0.9673	0.8617	0.7927	0.8151	0.9376	5.16279	6.61386
rs9260237	6	29915192	G/A	HLA-A	A,0.0680911	0.0218	0.0821	0.0998	0.0805	0.0501	5.12658	6.53011
rs2735097	6	29915301	C/A	HLA-A	A,0.307508	0.2976	0.4164	0.2806	0.3569	0.226	5.48868	7.39259
rs9260240	6	29915308	A/G	HLA-A	G,0.0680911	0.0218	0.0807	0.1006	0.0805	0.0501	5.23219	6.77596
rs72845119	6	29915351	G/T	HLA-A	T,0.152756	0.2044	0.1772	0.1263	0.1113	0.1605	5.31579	6.97389
rs72845121	6	29915438	C/T	HLA-A	T,0.160543	0.2103	0.1859	0.1392	0.1143	0.1677	5.31579	6.97389
rs62390518	6	29916351	C/T		T,0.13119	0.2788	0.0692	0.056	0.0706	0.1871	5.0423	6.33726
rs9260332	6	29917195	A/G		G,0.0141773	0	0.0115	0.0265	0.0179	0.0102	5.01372	6.27256
rs9260341	6	29917328	C/T		T,0.0445288	0.0188	0.0548	0.0605	0.0586	0.0276	5.01372	6.27256
rs114832186	6	29917535	C/A		A,0.0682907	0.0228	0.0821	0.0998	0.0805	0.0501	5.01372	6.27256
rs2517713	6	29918099	G/T		G,0.324281	0.6865	0.7738	0.6982	0.6302	0.6115	5.14557	6.57396
rs2508037	6	29918436	T/C		T,0.328474	0.6865	0.7651	0.6884	0.6292	0.6104	5.14719	6.57771
rs1655907	6	29918587	T/C		T,0.102436	0.9831	0.8746	0.8616	0.828	0.9458	5.01604	6.27781
rs62390555	6	29919220	T/G		G,0.102037	0.2629	0.0403	0.0008	0.0596	0.1605	4.98373	6.20503
rs9260435	6	29919323	T/C		C,0.0636981	0.0228	0.0778	0.093	0.0755	0.044	4.91867	6.05981
rs9260467	6	29919919	G/A		A,0.0646965	0.0218	0.0749	0.0968	0.0755	0.047	4.91867	6.05981
rs9260498	6	29920580	C/T		T,0.0744808	0.0228	0.0836	0.1233	0.0805	0.0491	4.91867	6.05981
rs9260499	6	29920611	G/A		A,0.0728834	0.0228	0.0821	0.118	0.0805	0.0491	4.91867	6.05981
rs2975041	6	29920675	T/C		C,0.304513	0.2986	0.4078	0.2746	0.3559	0.2249	5.30605	6.95068
rs9260570	6	29922138	G/A		A,0.0708866	0.0228	0.0908	0.1029	0.0785	0.0552	5.14177	6.56517
rs9260602	6	29922697	G/T		T,0.0678914	0.0218	0.0821	0.0991	0.0805	0.0501	5.14177	6.56517
rs16896742	6	29922740	A/G		G,0.377796	0.4008	0.4625	0.3487	0.3857	0.3252	5.42393	7.23431
rs9260640	6	29923433	C/T		T,0.0678914	0.0218	0.0821	0.0998	0.0795	0.0501	4.74496	5.68079
rs892666	6	29924728	T/C		T,0.379393	0.5486	0.6412	0.6558	0.673	0.5787	5.71554	7.96116
rs12665039	6	29924779	T/C		C,0.081869	0.121	0.0562	0.0711	0.0298	0.1278	5.2778	6.88357
rs451610	6	29924839	C/T		T,0.0465256	0.0198	0.0634	0.0885	0.0388	0.0133	4.79325	5.78488
rs9260672	6	29924996	C/T		T,0.0447284	0.0407	0.0331	0.0439	0.0487	0.0542	4.84912	5.90654
rs2523942	6	29925086	T/G		G,0.0678914	0.0228	0.0821	0.0991	0.0795	0.0501	4.71683	5.62062
rs2735087	6	29925908	G/A		A,0.0686901	0.0228	0.085	0.0998	0.0805	0.0501	4.71683	5.62062
rs9260702	6	29928309	A/C		A,0.0772764	0.9851	0.9121	0.8873	0.8877	0.9499	4.50818	5.18452
rs6931952	6	29928574	T/G		T,0.0640974	0.9851	0.915	0.9349	0.8887	0.9499	4.50818	5.18452
rs2428521	6	29928649	T/G		T,0.498403	0.5744	0.5548	0.4607	0.5099	0.4356	5.19007	6.67733
rs2517689	6	29929253	C/T		C,0.498802	0.5734	0.5548	0.4599	0.5099	0.4356	5.15046	6.58528
rs9260733	6	29932433	G/A		A,0.0447284	0.0417	0.0317	0.0431	0.0487	0.0552	5.11062	6.49336
rs9260734	6	29932666	G/A		A,0.246006	0.2609	0.1744	0.3162	0.159	0.2761	5.41105	7.20303
rs9260736	6	29932809	C/T		T,0.0455272	0.0456	0.0317	0.0431	0.0487	0.0552	5.38521	7.14051
rs3903160	6	29932897	G/A		A,0.254992	0.2956	0.3545	0.1906	0.331	0.1513	5.81978	8.22969
rs9260737	6	29932923	G/A		G,0.0772764	0.9851	0.9121	0.8873	0.8877	0.9499	5.80426	8.18943
rs6457109	6	29933261	T/C		C,0.125799	0.0635	0.1196	0.2474	0.1193	0.0368	7.29201	12.5152
rs2844806	6	29933439	C/T		C,0.422524	0.5526	0.4597	0.6452	0.505	0.6697	5.7209	7.97486
rs6914699	6	29934022	T/C		C,0.391174	0.3591	0.4769	0.4221	0.4304	0.2812	5.75025	8.05006
rs3893259	6	29934454	A/G		A,0.0772764	0.9851	0.9121	0.8873	0.8877	0.9499	5.6866	7.88742
rs2517677	6	29934543	G/A		A,0.117612	0.1379	0.1326	0.121	0.0706	0.1299	5.71157	7.95102
rs4713270	6	29934697	G/A		A,0.25639	0.3105	0.3329	0.1967	0.3231	0.1585	5.69825	7.91706
rs3869062	6	29934891	A/G		G,0.0940495	0.2321	0.0403	0.0008	0.0596	0.1513	5.65149	7.79842
rs3893464	6	29935250	G/A		G,0.489018	0.624	0.415	0.4115	0.4503	0.6595	5.70044	7.92263
rs9260759	6	29935372	C/T		T,0.123602	0.0496	0.1282	0.1952	0.0934	0.1309	5.53318	7.50241
rs4959036	6	29936135	G/T		G,0.0772764	0.9851	0.9121	0.8873	0.8877	0.9499	5.48075	7.37313
rs12193110	6	29937104	C/T		T,0.286941	0.3115	0.3689	0.2776	0.3429	0.1585	5.65466	7.80645
rs2517673	6	29937242	G/A		A,0.157748	0.1429	0.1571	0.1952	0.1123	0.1697	5.67249	7.85159
rs2256539	6	29937740	C/T		C,0.456869	0.5625	0.5865	0.4826	0.6213	0.4939	5.70457	7.93317
rs2256543	6	29937833	T/C		T,0.36242	0.7351	0.6599	0.6036	0.5924	0.6135	5.64317	7.77742
rs2523971	6	29938258	C/A		A,0.215855	0.249	0.1902	0.0885	0.2565	0.3303	5.73095	8.00057
rs12195260	6	29938455	G/A		A,0.259385	0.3095	0.3343	0.2073	0.325	0.1575	5.76086	8.07735
rs2735080	6	29938853	T/G		T,0.482628	0.5625	0.5519	0.4198	0.6024	0.4908	5.72831	7.99379
rs2735079	6	29938932	T/C		T,0.480831	0.5655	0.5519	0.4228	0.6024	0.4928	5.72083	7.97468
rs2523966	6	29939240	G/A		G,0.340056	0.7321	0.683	0.6672	0.6083	0.6125	5.65423	7.80535
rs2523964	6	29939294	C/T		T,0.25639	0.251	0.2205	0.2042	0.2783	0.3354	5.63348	7.75298
rs2523962	6	29939544	G/A		A,0.261981	0.253	0.2205	0.2231	0.2793	0.3354	5.63322	7.75234
rs2523961	6	29939580	G/A		A,0.175719	0.1429	0.2075	0.2194	0.1083	0.1973	5.65058	7.79614
rs435766	6	29939852	A/G		A,0.483027	0.5625	0.5504	0.4175	0.6024	0.4928	5.68069	7.8724
rs1264813	6	29939900	C/T		T,0.125399	0.2321	0.1383	0.0098	0.1243	0.1636	5.78168	8.131
rs2256902	6	29940372	G/A		A,0.169329	0.125	0.1988	0.2194	0.1064	0.1912	5.57323	7.60195
rs5009448	6	29940488	T/C		T,0.267372	0.6716	0.7954	0.7859	0.7276	0.684	5.33393	7.01723
rs2844805	6	29940679	G/A		A,0.298323	0.254	0.2363	0.3555	0.2813	0.3282	5.54439	7.53021
rs2256919	6	29940750	C/A		C,0.468051	0.5635	0.5504	0.4652	0.6024	0.5041	5.51977	7.46922
rs2256922	6	29940814	C/T		T,0.276158	0.2569	0.2248	0.2708	0.2773	0.3384	5.51492	7.45725
rs4959010	6	29940943	T/C	HCG9	C,0.254792	0.3075	0.3285	0.1944	0.3231	0.1595	5.51098	7.44751
rs56289102	6	29941011	C/T	HCG9	T,0.0928514	0.2321	0.0317	0.0008	0.0586	0.1524	5.48797	7.39086
rs2571376	6	29941184	C/T	HCG9	T,0.276558	0.2569	0.2233	0.2708	0.2793	0.3395	5.4331	7.25662
rs9295825	6	29941431	G/A	HCG9	A,0.227236	0.2917	0.3141	0.118	0.3121	0.1595	5.4659	7.3367
rs2523946	6	29941943	C/T	HCG9	T,0.494808	0.4563	0.5908	0.5545	0.4881	0.3926	5.48189	7.37593
rs3823355	6	29942083	C/T	HCG9	T,0.256589	0.3085	0.3271	0.1952	0.3241	0.1667	5.49468	7.40736
rs2844804	6	29942126	T/G	HCG9	G,0.489417	0.4554	0.5908	0.5348	0.4881	0.3926	5.49661	7.4121
rs3823358	6	29942205	G/A	HCG9	A,0.25619	0.3075	0.3271	0.1944	0.3241	0.1667	5.47873	7.36817
rs2232238	6	29942857	T/C	HCG9	C,0.233826	0.1498	0.2637	0.3404	0.164	0.227	5.43862	7.27008
rs2232239	6	29942866	T/C	HCG9	C,0.0519169	0.0377	0.0346	0.0696	0.0517	0.0552	5.4673	7.34013
rs2523943	6	29942927	T/G	HCG9	G,0.199681	0.1429	0.2305	0.3124	0.1243	0.1616	5.46954	7.34562
rs400488	6	29943035	G/A	HCG9	A,0.233626	0.1498	0.2637	0.3404	0.164	0.226	5.47016	7.34715
rs6903753	6	29943178	A/G	HCG9	G,0.25639	0.3095	0.3271	0.1944	0.3231	0.1667	5.50897	7.44257
rs2071568	6	29943281	G/A	HCG9	A,0.25599	0.3075	0.3271	0.1944	0.3231	0.1667	5.50897	7.44257
rs2735076	6	29943490	A/G	HCG9	A,0.282947	0.8294	0.6614	0.5439	0.7823	0.8078	5.53189	7.49921
rs9260836	6	29943528	G/A	HCG9	A,0.0467252	0.0377	0.0346	0.0499	0.0517	0.0552	5.51781	7.4644
rs9260837	6	29943581	C/A	HCG9	A,0.0467252	0.0377	0.0346	0.0499	0.0517	0.0552	5.51781	7.4644
rs2394250	6	29943656	G/T	HCG9	T,0.432508	0.5506	0.4193	0.3321	0.4672	0.4202	5.46565	7.33609
rs3823363	6	29943715	C/T	HCG9	C,0.474441	0.4375	0.4942	0.6354	0.4612	0.5562	5.46595	7.33684
rs2893999	6	29943832	T/C	HCG9	C,0.0928514	0.2321	0.0317	0.0008	0.0586	0.1524	5.42915	7.24701
rs3823372	6	29943981	G/A	HCG9	A,0.0467252	0.0377	0.0346	0.0499	0.0517	0.0552	5.41369	7.20945
rs2245961	6	29944004	C/A	HCG9	C,0.45008	0.5873	0.5749	0.4312	0.6481	0.5532	5.44933	7.29619
rs3823374	6	29944148	C/A	HCG9	A,0.300519	0.3115	0.3559	0.2829	0.3688	0.2035	5.27604	6.87942
rs3823375	6	29944158	T/C	HCG9	C,0.299321	0.3105	0.3559	0.2791	0.3688	0.2035	5.27604	6.87942
rs3823376	6	29944184	C/T	HCG9	C,0.436302	0.6349	0.4986	0.5303	0.4672	0.681	5.28148	6.89231
rs3823377	6	29944253	C/A	HCG9	A,0.297324	0.3095	0.353	0.2753	0.3668	0.2035	5.19313	6.68449
rs3823384	6	29945368	A/G	HCG9	G,0.0519169	0.0377	0.0346	0.0696	0.0517	0.0552	4.7106	5.60732
rs9260860	6	29945508	C/T	HCG9	T,0.0467252	0.0377	0.0346	0.0499	0.0517	0.0552	4.7106	5.60732
rs9260861	6	29945594	C/T	HCG9	T,0.0471246	0.0397	0.0346	0.0499	0.0517	0.0552	4.7106	5.60732
rs2246198	6	29945602	G/A	HCG9	A,0.214657	0.1925	0.2277	0.3094	0.1312	0.1861	4.78512	5.7673
rs9260862	6	29945741	C/T	HCG9	T,0.0479233	0.0397	0.036	0.0514	0.0517	0.0562	4.67001	5.52116
rs9260863	6	29945771	G/T	HCG9	T,0.0471246	0.0397	0.0346	0.0499	0.0517	0.0552	4.67001	5.52116
rs9260864	6	29945841	G/A	HCG9	A,0.0467252	0.0377	0.0346	0.0499	0.0517	0.0552	4.67001	5.52116
rs9260865	6	29945898	T/C	HCG9	C,0.0471246	0.0397	0.0346	0.0499	0.0517	0.0552	4.67001	5.52116
rs9260869	6	29946453	C/T	HCG9	T,0.0469249	0.0377	0.036	0.0499	0.0517	0.0552	4.67001	5.52116
rs9260873	6	29946656	T/C	HCG9	C,0.0465256	0.0377	0.0346	0.0499	0.0507	0.0552	4.61267	5.40063
rs2108691	6	29948365	G/T		T,0.202077	0.1597	0.2248	0.2897	0.1193	0.1963	4.7348	5.65901
rs9260915	6	29948557	C/T		T,0.0467252	0.0377	0.0346	0.0499	0.0517	0.0552	4.71783	5.62275
rs9260918	6	29948751	C/T		T,0.130791	0.0407	0.1081	0.2837	0.0944	0.0706	4.86835	5.94873
rs9260919	6	29948884	C/T		T,0.0467252	0.0377	0.0346	0.0499	0.0517	0.0552	4.54616	5.26254
rs3873291	6	29948941	G/A		A,0.0848642	0.1925	0.0317	0.0008	0.0586	0.1524	4.65844	5.49674
rs423808	6	29949123	G/T		T,0.201877	0.1597	0.2248	0.2897	0.1193	0.1953	4.53198	5.23334
rs410909	6	29949168	G/T		T,0.201078	0.1587	0.2248	0.2882	0.1183	0.1953	4.53198	5.23334
rs2571430	6	29949448	A/G		G,0.197284	0.1597	0.2219	0.2799	0.1183	0.1881	4.53198	5.23334
rs17180542	6	29949456	C/T		T,0.140575	0.1458	0.1326	0.2284	0.0437	0.1217	4.54023	5.25031
rs2246638	6	29949497	G/A		A,0.248802	0.1984	0.2594	0.3389	0.171	0.2515	4.55129	5.27312
rs2246642	6	29949518	G/A		A,0.202077	0.1597	0.2248	0.2897	0.1193	0.1963	4.54338	5.25681
rs114695814	6	29949789	G/A		A,0.0245607	0.0357	0.0706	0.0038	0.0149	0.0184	4.60001	5.37421
rs2394255	6	29949821	A/G		A,0.48742	0.495	0.4827	0.4924	0.4712	0.6217	4.78203	5.76061
rs401618	6	29950210	A/G		G,0.233227	0.2937	0.2017	0.1097	0.2594	0.3333	4.72765	5.64373
rs73428121	6	29950979	A/C		C,0.151158	0.1548	0.1398	0.2504	0.0447	0.1309	4.71771	5.62248
rs73428122	6	29951049	T/G		G,0.160543	0.1558	0.1427	0.2829	0.0457	0.1309	4.71771	5.62248
rs2735067	6	29951106	A/G		G,0.233427	0.2937	0.2003	0.1097	0.2594	0.3354	4.75982	5.71272
rs57035982	6	29951204	G/A		A,0.151158	0.1548	0.1398	0.2504	0.0447	0.1309	4.71558	5.61794
rs57680173	6	29951294	G/T		T,0.150759	0.1528	0.1398	0.2504	0.0447	0.1309	4.71558	5.61794
rs9260929	6	29951782	T/C		C,0.0467252	0.0377	0.0346	0.0499	0.0517	0.0552	4.72061	5.62867
rs3873293	6	29951928	A/G		A,0.486821	0.496	0.4827	0.4924	0.4712	0.6237	4.74464	5.68011
rs11757750	6	29952162	T/C		C,0.150559	0.1528	0.1398	0.2496	0.0457	0.1299	4.44919	5.06452
rs58867136	6	29952553	A/G		G,0.150958	0.1538	0.1398	0.2504	0.0447	0.1309	4.44919	5.06452
rs17186930	6	29952704	C/T		T,0.150759	0.1528	0.1398	0.2504	0.0447	0.1309	4.44919	5.06452
rs17186937	6	29952814	T/C		C,0.150759	0.1528	0.1398	0.2504	0.0447	0.1309	4.44919	5.06452
rs17186944	6	29952920	C/T		T,0.151158	0.1548	0.1398	0.2504	0.0447	0.1309	4.44919	5.06452
rs11755966	6	29952931	G/A		A,0.151158	0.1548	0.1398	0.2504	0.0447	0.1309	4.44919	5.06452
rs11755984	6	29953035	G/A		A,0.150759	0.1528	0.1398	0.2504	0.0447	0.1309	4.44919	5.06452
rs11755961	6	29953099	C/T		T,0.151158	0.1548	0.1398	0.2504	0.0447	0.1309	4.44919	5.06452
rs73725910	6	29953628	G/A		A,0.150559	0.1528	0.1398	0.2504	0.0447	0.1299	4.40379	4.97315
rs73428151	6	29953734	A/G		G,0.14996	0.1518	0.1398	0.2504	0.0437	0.1288	4.40379	4.97315
rs73428152	6	29953803	C/A		A,0.150759	0.1528	0.1398	0.2504	0.0447	0.1309	4.40379	4.97315
rs12662947	6	29954111	T/C		C,0.151358	0.1548	0.1398	0.2504	0.0457	0.1309	4.40379	4.97315
rs12661411	6	29954199	C/T		T,0.151358	0.1548	0.1398	0.2504	0.0457	0.1309	4.40379	4.97315
rs12662967	6	29954280	T/C		C,0.151358	0.1548	0.1398	0.2511	0.0447	0.1309	4.40379	4.97315
rs35480831	6	29954719	C/T		T,0.136382	0.1458	0.1268	0.2209	0.0427	0.1155	4.37002	4.90576
rs17186979	6	29954851	A/G		G,0.151158	0.1548	0.1398	0.2504	0.0447	0.1309	4.37002	4.90576
rs73725919	6	29955088	G/T		T,0.147764	0.1508	0.1383	0.2421	0.0447	0.1299	4.37002	4.90576
rs5025708	6	29955199	G/T		G,0.048123	0.9841	0.9164	0.9924	0.8936	0.9489	4.48281	5.13274
rs17187077	6	29955222	A/C		C,0.151158	0.1548	0.1398	0.2504	0.0447	0.1309	4.41781	5.00129
rs17187141	6	29955388	T/C		C,0.151158	0.1548	0.1398	0.2504	0.0447	0.1309	4.41781	5.00129
rs73725921	6	29955431	G/A		A,0.150958	0.1548	0.1383	0.2504	0.0447	0.1309	4.41781	5.00129
rs17180794	6	29955539	T/C		C,0.151158	0.1548	0.1398	0.2504	0.0447	0.1309	4.41781	5.00129
rs73410515	6	29955610	G/A		A,0.146166	0.1528	0.1326	0.239	0.0437	0.1288	4.41781	5.00129
rs76517404	6	29956020	T/C		C,0.151158	0.1548	0.1398	0.2504	0.0447	0.1309	4.41781	5.00129
rs73410524	6	29956049	G/A		A,0.150759	0.1538	0.1398	0.2496	0.0447	0.1309	4.41781	5.00129
rs73410530	6	29956520	A/G		G,0.136781	0.1458	0.1268	0.2216	0.0427	0.1166	4.41781	5.00129
rs74917974	6	29956650	C/A		A,0.150359	0.1528	0.1398	0.2489	0.0447	0.1309	4.41781	5.00129
rs9260930	6	29956953	T/C		C,0.0467252	0.0377	0.0346	0.0499	0.0517	0.0552	4.50128	5.17041
rs4959039	6	29957069	A/G		G,0.273962	0.3442	0.3401	0.1967	0.3241	0.2076	5.05022	6.35526
rs12664166	6	29957285	T/G		G,0.150958	0.1528	0.1398	0.2511	0.0447	0.1309	4.5827	5.33817
rs9260931	6	29957508	A/C		C,0.0469249	0.0387	0.0346	0.0499	0.0517	0.0552	4.44799	5.0621
rs9260932	6	29957802	T/C		C,0.0469249	0.0387	0.0346	0.0499	0.0517	0.0552	4.41399	4.99361
rs9260933	6	29957866	A/G		G,0.0467252	0.0377	0.0346	0.0499	0.0517	0.0552	4.41399	4.99361
rs9260934	6	29957982	G/A		A,0.0696885	0.0575	0.0533	0.0923	0.0527	0.0808	4.41399	4.99361
rs9260936	6	29958502	G/A		A,0.0407348	0.0357	0.0346	0.0507	0.0507	0.0266	4.41399	4.99361
rs9260938	6	29958648	A/G		G,0.0407348	0.0357	0.0346	0.0507	0.0507	0.0266	4.41399	4.99361
rs9260939	6	29958674	C/T		T,0.0407348	0.0357	0.0346	0.0507	0.0507	0.0266	4.41399	4.99361
rs9260943	6	29958933	A/C		C,0.0405351	0.0357	0.0346	0.0499	0.0507	0.0266	4.41399	4.99361
rs9260955	6	29960037									4.41399	4.99361
rs115999112	6	29960178									4.54453	5.25919
rs9260961	6	29960999	G/T		T,0.191294	0.1885	0.1744	0.3003	0.0954	0.1575	4.50554	5.17912
rs9260966	6	29961281	G/A		A,0.191294	0.1885	0.1744	0.3003	0.0954	0.1575	4.58699	5.3471
rs9260967	6	29961367	G/A		A,0.192292	0.1905	0.1744	0.3011	0.0954	0.1595	4.58699	5.3471
rs9260968	6	29961439	C/A		A,0.191494	0.1885	0.1744	0.3003	0.0954	0.1585	4.58699	5.3471
rs9260975	6	29961722	C/T		T,0.191494	0.1885	0.1744	0.3003	0.0954	0.1585	4.6153	5.40614
rs17187252	6	29961843	G/A		A,0.15016	0.1528	0.134	0.2504	0.0447	0.1319	4.62002	5.41601
rs9260978	6	29961853	C/T		T,0.191893	0.1905	0.1744	0.3003	0.0954	0.1585	4.62057	5.41715
rs9260984	6	29962268	G/A		A,0.0415335	0.0357	0.0403	0.0499	0.0517	0.0266	4.57812	5.32868
rs6457121	6	29963065	A/G		A,0.48742	0.497	0.4769	0.4939	0.4712	0.6217	4.68928	5.56198
rs6910898	6	29963179	T/C		C,0.191693	0.1905	0.1729	0.3003	0.0954	0.1585	4.43283	5.0315
rs9260997	6	29963316	T/C		T,0.0676917	0.9841	0.8977	0.9334	0.8857	0.9499	4.46605	5.09866
rs9260998	6	29963622	A/G		G,0.0413339	0.0357	0.0403	0.0499	0.0507	0.0266	4.34248	4.85115
rs58858573	6	29963724	C/A		A,0.15016	0.1528	0.134	0.2504	0.0447	0.1319	4.35456	4.87506
rs9261008	6	29964467	T/C		C,0.191494	0.1885	0.1744	0.3003	0.0954	0.1585	4.361	4.88784
rs6912080	6	29965563	G/T		T,0.191693	0.1895	0.1744	0.2995	0.0954	0.1595	4.35994	4.88572
rs9261020	6	29965671	C/T		T,0.191294	0.1885	0.1744	0.2995	0.0954	0.1585	4.35994	4.88572
rs9261026	6	29965973	C/T		T,0.191494	0.1885	0.1744	0.3003	0.0954	0.1585	4.35994	4.88572
rs9261029	6	29966041	T/C		C,0.0413339	0.0357	0.0403	0.0499	0.0507	0.0266	4.32417	4.81499
rs9261035	6	29966175	G/A		A,0.0413339	0.0357	0.0403	0.0499	0.0507	0.0266	4.25147	4.6729
rs9261036	6	29966301	G/A		A,0.0415335	0.0357	0.0403	0.0499	0.0517	0.0266	4.28068	4.72973
rs9261037	6	29966465	A/G		G,0.0417332	0.0377	0.0403	0.0499	0.0507	0.0266	4.28068	4.72973
rs6941318	6	29966850	T/C		C,0.191494	0.1885	0.1744	0.3003	0.0954	0.1585	4.65285	5.48495
rs9261045	6	29966867	G/A		A,0.0413339	0.0357	0.0403	0.0499	0.0507	0.0266	4.61689	5.40945
rs6903621	6	29967486	T/C		C,0.0413339	0.0357	0.0403	0.0499	0.0507	0.0266	4.1437	4.46629
rs6923856	6	29967529	C/T		T,0.0423323	0.0357	0.0403	0.053	0.0507	0.0276	4.1437	4.46629
rs112281102	6	29967667									4.17249	4.52102
rs9261059	6	29967999	T/C		C,0.0413339	0.0357	0.0403	0.0499	0.0507	0.0266	4.13476	4.44936
rs9261063	6	29968306	G/T	ZNRD1-AS1	T,0.0413339	0.0357	0.0403	0.0499	0.0507	0.0266	4.13297	4.44598
rs59854844	6	29968965		ZNRD1-AS1							4.16738	4.51128
rs9261080	6	29968987	A/G	ZNRD1-AS1	G,0.0413339	0.0357	0.0403	0.0499	0.0507	0.0266	4.10796	4.39885
rs9261084	6	29969223	C/T	ZNRD1-AS1	T,0.0415335	0.0357	0.0418	0.0499	0.0507	0.0266	4.11676	4.4154
rs9261085	6	29969513	T/C	ZNRD1-AS1	C,0.0417332	0.0377	0.0403	0.0499	0.0507	0.0266	4.11676	4.4154
rs9261088	6	29969646	C/T	ZNRD1-AS1	T,0.0415335	0.0357	0.0403	0.0507	0.0507	0.0266	4.11524	4.41254
rs9261089	6	29969818	T/C	ZNRD1-AS1	C,0.0413339	0.0357	0.0403	0.0499	0.0507	0.0266	4.11621	4.41437
rs9261090	6	29969929	C/T	ZNRD1-AS1	T,0.0413339	0.0357	0.0403	0.0499	0.0507	0.0266	4.11621	4.41437
rs9261091	6	29969973	G/T	ZNRD1-AS1	T,0.0413339	0.0357	0.0403	0.0499	0.0507	0.0266	4.11621	4.41437
rs11755549	6	29970338	A/G	ZNRD1-AS1	G,0.149561	0.1528	0.134	0.2489	0.0447	0.1309	4.15784	4.49313
rs11760176	6	29970427	C/T	ZNRD1-AS1	T,0.131789	0.1349	0.1095	0.2201	0.0378	0.1217	4.15578	4.48922
rs6905157	6	29971548	A/G	ZNRD1-AS1	G,0.191294	0.1905	0.1744	0.2988	0.0954	0.1575	4.16845	4.51332
rs9261099	6	29971913	T/C	HLA-J,ZNRD1-AS1	C,0.0413339	0.0357	0.0403	0.0499	0.0507	0.0266	4.13422	4.44836
rs9261103	6	29973135	T/C	HLA-J,ZNRD1-AS1	C,0.191294	0.1905	0.1744	0.2988	0.0954	0.1575	4.1662	4.50902
rs9393986	6	29973526	T/C	HLA-J,ZNRD1-AS1	C,0.227636	0.2956	0.3069	0.118	0.3121	0.1626	4.86104	5.93267
rs2286404	6	29973620	T/C	HLA-J,ZNRD1-AS1	C,0.0844649	0.1905	0.0317	0.0008	0.0586	0.1524	4.23799	4.6468
rs356967	6	29973910	G/A	HLA-J,ZNRD1-AS1	A,0.233227	0.2937	0.1988	0.1112	0.2604	0.3323	4.35687	4.87964
rs4313034	6	29973925	C/T	HLA-J,ZNRD1-AS1	C,0.217452	0.8313	0.7637	0.6838	0.841	0.819	4.36798	4.90169
rs7768179	6	29973978	A/G	HLA-J,ZNRD1-AS1	G,0.191294	0.1905	0.1744	0.2988	0.0954	0.1575	4.28819	4.7444
rs7768931	6	29974154	G/A	HLA-J,ZNRD1-AS1	A,0.0415335	0.0367	0.0403	0.0492	0.0507	0.0276	4.27298	4.71473
rs9261105	6	29974500	A/G	HLA-J,ZNRD1-AS1	G,0.191294	0.1895	0.1744	0.2988	0.0964	0.1575	4.28301	4.73428
rs356968	6	29975047	G/T	HLA-J,ZNRD1-AS1	T,0.233427	0.2946	0.1988	0.1112	0.2604	0.3323	4.29092	4.74974
rs2240619	6	29975453	C/A	HLA-J,ZNRD1-AS1	C,0.488618	0.497	0.4769	0.4917	0.4702	0.6196	4.27028	4.70946
rs78453967	6	29980158	C/T	ZNRD1-AS1,HCG8	T,0.148562	0.1518	0.1326	0.2489	0.0447	0.1278	4.13097	4.4422
rs11753957	6	29980190	C/T	ZNRD1-AS1,HCG8	T,0.149561	0.1528	0.134	0.2489	0.0447	0.1309	4.13097	4.4422
rs11753960	6	29980240	C/T	ZNRD1-AS1,HCG8	T,0.149561	0.1528	0.134	0.2489	0.0447	0.1309	4.10114	4.38603
rs9261132	6	29981063	T/C	ZNRD1-AS1,HCG8	C,0.0591054	0.0536	0.0648	0.0787	0.0577	0.0358	4.07973	4.34594
rs9261133	6	29981187	T/C	ZNRD1-AS1,HCG8	C,0.0413339	0.0357	0.0403	0.0499	0.0507	0.0266	4.08645	4.3585
rs9261136	6	29981427	C/T	ZNRD1-AS1,HCG8	C,0.0726837	0.9841	0.8948	0.916	0.8857	0.9499	4.17736	4.53031
rs9261138	6	29981515	C/T	ZNRD1-AS1,HCG8	T,0.0413339	0.0357	0.0403	0.0499	0.0507	0.0266	4.15205	4.48214
rs11759388	6	29981733	A/G	ZNRD1-AS1,HCG8	G,0.149561	0.1528	0.134	0.2489	0.0447	0.1309	4.16061	4.49839
rs16896044	6	29981750	G/A	ZNRD1-AS1,HCG8	A,0.0844649	0.1905	0.0317	0.0008	0.0586	0.1524	4.17346	4.52286
rs11965585	6	29982429	G/A	ZNRD1-AS1,HCG8	A,0.149561	0.1528	0.134	0.2489	0.0447	0.1309	4.16961	4.51553
rs356954	6	29983538	T/C	ZNRD1-AS1,HCG8	C,0.233626	0.2956	0.1988	0.1112	0.2604	0.3323	4.45033	5.06681
rs9261142	6	29983715	C/A	ZNRD1-AS1	C,0.0684904	0.9841	0.8991	0.9281	0.8877	0.9499	4.41711	4.99988
rs9357092	6	29984252	G/A	ZNRD1-AS1	A,0.233826	0.2927	0.3127	0.1392	0.3121	0.1646	4.59892	5.37194
rs9261145	6	29984865	C/T	ZNRD1-AS1	T,0.191094	0.1885	0.1744	0.2995	0.0954	0.1575	4.60547	5.38558
rs9261146	6	29985325	A/G	ZNRD1-AS1	G,0.0413339	0.0357	0.0403	0.0499	0.0507	0.0266	4.57893	5.33036
rs9261147	6	29985488	A/G	ZNRD1-AS1	G,0.0417332	0.0377	0.0403	0.0499	0.0507	0.0266	4.57893	5.33036
rs56073777	6	29985492	G/T	ZNRD1-AS1	T,0.0844649	0.1905	0.0317	0.0008	0.0586	0.1524	4.57522	5.32264
rs9348835	6	29985630	A/G	ZNRD1-AS1	G,0.227636	0.2946	0.3069	0.1188	0.3121	0.1626	4.66577	5.51221
rs6926792	6	29985849	G/A	ZNRD1-AS1	A,0.190895	0.1885	0.1744	0.2988	0.0954	0.1575	4.51834	5.20532
rs6931672	6	29986142	G/A	ZNRD1-AS1	A,0.149561	0.1528	0.134	0.2489	0.0447	0.1309	4.50995	5.18813
rs6931776	6	29986427	A/G	ZNRD1-AS1	G,0.191494	0.1905	0.1744	0.2988	0.0964	0.1575	4.4336	5.03305
rs6932091	6	29986501	C/T	ZNRD1-AS1	T,0.149561	0.1528	0.134	0.2489	0.0447	0.1309	4.42403	5.01378
rs165256	6	29986684	T/C	ZNRD1-AS1	C,0.20647	0.1637	0.2147	0.2882	0.1193	0.2239	4.4473	5.06069
rs9261149	6	29987120	T/C	ZNRD1-AS1	C,0.191294	0.1905	0.1744	0.2988	0.0954	0.1575	4.44857	5.06327
rs4711206	6	29987184	G/A	ZNRD1-AS1	A,0.245807	0.2946	0.3127	0.1831	0.3141	0.1626	4.49797	5.16364
rs3893530	6	29988399	G/A	ZNRD1-AS1	A,0.191693	0.1905	0.1744	0.2988	0.0954	0.1595	3.91472	4.04331
rs3891157	6	29988439	T/G	ZNRD1-AS1	G,0.0415335	0.0367	0.0403	0.0499	0.0507	0.0266	3.90002	4.01689
rs3891156	6	29988740	G/A	ZNRD1-AS1	A,0.0413339	0.0357	0.0403	0.0499	0.0507	0.0266	3.90116	4.01894
rs73416498	6	29991573	G/A	ZNRD1-AS1	A,0.149561	0.1528	0.134	0.2489	0.0447	0.1309	3.89311	4.00451
rs6919438	6	29991649	A/G	ZNRD1-AS1	G,0.0413339	0.0357	0.0403	0.0499	0.0507	0.0266	3.89101	4.00074
rs6919617	6	29991699	A/G	ZNRD1-AS1	G,0.191494	0.1905	0.1744	0.2995	0.0954	0.1575	3.89395	4.00602
rs1150743	6	29992261	C/T	ZNRD1-AS1	T,0.134585	0.2748	0.1398	0.0113	0.1243	0.1636	3.95916	4.1237
rs259929	6	30002052	T/C	ZNRD1-AS1	C,0.231829	0.2937	0.196	0.1104	0.2565	0.3323	3.93724	4.08395
rs9261193	6	30002173	T/C	ZNRD1-AS1	C,0.0413339	0.0357	0.0403	0.0499	0.0507	0.0266	3.90247	4.02129
rs166327	6	30002881	T/C	ZNRD1-AS1	C,0.455072	0.4881	0.3963	0.4523	0.3966	0.5266	3.97439	4.15143
rs3869066	6	30003764	A/G	ZNRD1-AS1	G,0.0241613	0.0357	0.0663	0.0045	0.0149	0.0184	3.93742	4.08427
rs3869067	6	30003797	A/G	ZNRD1-AS1	G,0.191294	0.1905	0.1744	0.2988	0.0954	0.1575	3.94906	4.10536
rs3869068	6	30004052	C/T	ZNRD1-AS1	T,0.191094	0.1905	0.1744	0.2988	0.0954	0.1564	3.94906	4.10536
rs9261201	6	30004259	A/G	ZNRD1-AS1	G,0.191294	0.1905	0.1744	0.2988	0.0954	0.1575	3.94906	4.10536
rs58314476	6	30004698	A/G	ZNRD1-AS1	G,0.149561	0.1528	0.134	0.2489	0.0447	0.1309	3.91919	4.05137
rs259933	6	30005305	G/A	ZNRD1-AS1	A,0.254992	0.2976	0.219	0.1225	0.3002	0.3691	4.00412	4.20587
rs9261207	6	30006482	T/C	ZNRD1-AS1	C,0.0415335	0.0367	0.0403	0.0499	0.0507	0.0266	3.9759	4.1542
rs73725984	6	30006512	T/G	ZNRD1-AS1	G,0.149561	0.1528	0.134	0.2489	0.0447	0.1309	4.03902	4.27022
rs9405044	6	30006765	G/A	ZNRD1-AS1	A,0.226837	0.2927	0.3069	0.118	0.3121	0.1616	4.54634	5.26292
rs62388755	6	30006805	G/A	ZNRD1-AS1	A,0.0848642	0.1925	0.0317	0.0008	0.0586	0.1524	4.50217	5.17223
rs259934	6	30006876	C/T	ZNRD1-AS1	T,0.233227	0.2946	0.1988	0.1112	0.2604	0.3313	4.49739	5.16246
rs259935	6	30007051	G/A	ZNRD1-AS1	A,0.263978	0.2976	0.2219	0.1543	0.3012	0.3691	4.49739	5.16246
rs73420439	6	30007116	T/C	ZNRD1-AS1	C,0.149561	0.1528	0.134	0.2489	0.0447	0.1309	4.36473	4.89525
rs10947047	6	30007711	G/A	ZNRD1-AS1	A,0.149561	0.1528	0.134	0.2489	0.0447	0.1309	4.35406	4.87406
rs11962771	6	30007984	G/A	ZNRD1-AS1	A,0.149561	0.1528	0.134	0.2489	0.0447	0.1309	4.35406	4.87406
rs3910312	6	30008746	A/C	ZNRD1-AS1	C,0.227037	0.2927	0.3069	0.118	0.3121	0.1626	4.49609	5.15981
rs9261211	6	30008820	T/G	ZNRD1-AS1	T,0.072484	0.9841	0.8948	0.9168	0.8857	0.9499	4.34776	4.86159
rs9261214	6	30009609	A/G,T	ZNRD1-AS1	G,0.0413339	0.0357,0	0.0403,0.0058	0.0499,0	0.0507,0.004	0.0266,0	4.33785	4.84199
rs12664794	6	30009664	A/G	ZNRD1-AS1	G,0.149561	0.1528	0.134	0.2489	0.0447	0.1309	4.40437	4.97432
rs9261216	6	30010139	A/G	ZNRD1-AS1	G,0.191294	0.1905	0.1744	0.2988	0.0954	0.1575	4.40776	4.98112
rs9380150	6	30010492	T/C	ZNRD1-AS1	C,0.252596	0.3264	0.3127	0.1831	0.3131	0.1656	4.66543	5.5115
rs60477028	6	30010890	T/C	ZNRD1-AS1	C,0.149561	0.1528	0.134	0.2489	0.0447	0.1309	4.43462	5.0351
rs9261219	6	30011451	G/A	ZNRD1-AS1	A,0.0349441	0.0357	0.0375	0.0318	0.0457	0.0256	4.39213	4.94983
rs259939	6	30011581	T/C	ZNRD1-AS1	C,0.255192	0.2976	0.219	0.1225	0.3002	0.3701	4.45803	5.08241
rs11965452	6	30011802	C/A	ZNRD1-AS1	A,0.125399	0.1171	0.0677	0.2443	0.0298	0.1125	4.27835	4.7252
rs9261220	6	30011863	G/T	ZNRD1-AS1	T,0.0413339	0.0357	0.0403	0.0499	0.0507	0.0266	4.26774	4.70452
rs6940552	6	30012340	G/A	ZNRD1-AS1	A,0.149561	0.1528	0.134	0.2489	0.0447	0.1309	4.26788	4.70479
rs114315683	6	30012624	G/A	ZNRD1-AS1	A,0.0848642	0.1925	0.0317	0.0008	0.0586	0.1524	4.18892	4.55241
rs62388756	6	30012760	A/G	ZNRD1-AS1	G,0.0848642	0.1925	0.0317	0.0008	0.0586	0.1524	4.18892	4.55241
rs9261223	6	30013772	T/C	ZNRD1-AS1	C,0.0413339	0.0357	0.0403	0.0499	0.0507	0.0266	4.18435	4.54365
rs9261224	6	30013887	C/T	ZNRD1-AS1	T,0.167133	0.1548	0.1081	0.2943	0.0805	0.1391	4.24739	4.66499
rs9261226	6	30014457	C/T	ZNRD1-AS1	T,0.0415335	0.0367	0.0403	0.0499	0.0507	0.0266	4.22952	4.63044
rs9261227	6	30014667	T/C	ZNRD1-AS1	C,0.167133	0.1548	0.1081	0.2943	0.0805	0.1391	4.24403	4.65848
rs259942	6	30015167	C/T	ZNRD1-AS1	T,0.196685	0.1488	0.1758	0.2617	0.1471	0.2239	4.3924	4.95036
rs259943	6	30015330	T/C	ZNRD1-AS1	C,0.233626	0.2946	0.1988	0.1112	0.2604	0.3333	4.46618	5.09893
rs7766469	6	30015594	G/T	ZNRD1-AS1	T,0.245008	0.2927	0.3127	0.1823	0.3131	0.1626	4.62662	5.42983
rs3134879	6	30015905	T/C	ZNRD1-AS1	C,0.345048	0.3433	0.3689	0.1989	0.3907	0.4806	4.43197	5.02977
rs6457138	6	30016297	A/C	ZNRD1-AS1	C,0.14976	0.1528	0.1354	0.2489	0.0447	0.1309	4.21292	4.59844
rs7771476	6	30016573	A/G	ZNRD1-AS1	G,0.0413339	0.0357	0.0403	0.0499	0.0507	0.0266	4.13958	4.45849
rs3869070	6	30023868	C/T	ZNRD1-AS1	C,0.479633	0.498	0.487	0.497	0.5	0.6196	3.91373	4.04152
rs9261261	6	30024365	A/G	ZNRD1-AS1	G,0.167133	0.1548	0.1081	0.2943	0.0805	0.1391	3.89849	4.01416
rs9366752	6	30024677	C/T	ZNRD1-AS1	T,0.219249	0.2917	0.2983	0.1172	0.2833	0.1605	4.27217	4.71315
rs6911724	6	30025179	G/A	ZNRD1-AS1	A,0.167133	0.1548	0.1081	0.2943	0.0805	0.1391	4.15096	4.48005
rs6911634	6	30025285	C/T	ZNRD1-AS1	T,0.167133	0.1548	0.1081	0.2943	0.0805	0.1391	4.15096	4.48005
rs259919	6	30025503	G/A	ZNRD1-AS1	A,0.242212	0.2956	0.2089	0.1165	0.2893	0.3323	4.17204	4.52015
rs17193886	6	30025649	T/C	ZNRD1-AS1	C,0.131789	0.1349	0.1095	0.2201	0.0378	0.1217	4.00179	4.20159
rs10484549	6	30026290	T/C	ZNRD1-AS1	C,0.0904553	0.1925	0.0346	0.0204	0.0586	0.1524	4.02854	4.25085
rs9261265	6	30026350	T/C	ZNRD1-AS1	C,0.0409345	0.0357	0.0403	0.0484	0.0507	0.0266	4.05444	4.29883
rs62390162	6	30026768	C/T	ZNRD1-AS1	T,0.0848642	0.1925	0.0317	0.0008	0.0586	0.1524	3.98178	4.16494
rs3757328	6	30028352	G/A	ZNRD1,ZNRD1-AS1	A,0.125399	0.1171	0.0677	0.2443	0.0298	0.1125	4.12276	4.4267
rs3757329	6	30028424	A/C	ZNRD1,ZNRD1-AS1	C,0.167133	0.1548	0.1081	0.2943	0.0805	0.1391	4.19342	4.56102
rs3757332	6	30028477	T/C	ZNRD1,ZNRD1-AS1	C,0.0413339	0.0357	0.0403	0.0499	0.0507	0.0266	4.1869	4.54854
rs3757333	6	30028606	C/A	ZNRD1,ZNRD1-AS1	A,0.125399	0.1171	0.0677	0.2443	0.0298	0.1125	4.18557	4.54599
rs9295829	6	30028800	A/G	ZNRD1,ZNRD1-AS1	G,0.227835	0.2976	0.3069	0.118	0.3121	0.1616	4.5751	5.32241
rs7769930	6	30028807	A/C	ZNRD1,ZNRD1-AS1	C,0.166733	0.1528	0.1081	0.2943	0.0805	0.1391	4.33654	4.83941
rs1150742	6	30028831	T/C	ZNRD1,ZNRD1-AS1	C,0.23722	0.2946	0.1988	0.1241	0.2604	0.3344	4.29535	4.75842
rs7770505	6	30028913	G/A	ZNRD1,ZNRD1-AS1	A,0.0413339	0.0357	0.0403	0.0499	0.0507	0.0266	4.09691	4.37809
rs10745	6	30030057	G/A	ZNRD1,ZNRD1-AS1	A,0.0413339	0.0357	0.0403	0.0499	0.0507	0.0266	4.09952	4.38299
rs9261269	6	30030114	A/G	ZNRD1,ZNRD1-AS1	A,0.0676917	0.9841	0.8977	0.9334	0.8857	0.9499	4.16249	4.50198
rs9261270	6	30030135	G/A	ZNRD1,ZNRD1-AS1	A,0.0413339	0.0357	0.0403	0.0499	0.0507	0.0266	4.10413	4.39165
rs9261273	6	30030641	G/A	ZNRD1,ZNRD1-AS1	A,0.0349441	0.0357	0.0375	0.0318	0.0457	0.0256	4.10413	4.39165
rs1150740	6	30030689		ZNRD1,ZNRD1-AS1							4.1845	4.54395
rs9261274	6	30030789	C/T	ZNRD1,ZNRD1-AS1	T,0.167332	0.1548	0.1081	0.295	0.0805	0.1391	4.25064	4.67129
rs9261275	6	30030928	C/T	ZNRD1,ZNRD1-AS1	T,0.167133	0.1548	0.1081	0.2943	0.0805	0.1391	4.25064	4.67129
rs9261276	6	30031059	C/T	ZNRD1	T,0.0413339	0.0357	0.0403	0.0499	0.0507	0.0266	4.24608	4.66246
rs9261277	6	30031091	T/C	ZNRD1	C,0.167133	0.1548	0.1081	0.2943	0.0805	0.1391	4.24472	4.65982
rs1150739	6	30031345	T/C	ZNRD1	C,0.43151	0.4524	0.33	0.4486	0.3817	0.5102	4.40426	4.9741
rs9261278	6	30031362	C/T	ZNRD1	T,0.167133	0.1548	0.1081	0.2943	0.0805	0.1391	4.02169	4.23821
rs56270681	6	30031456	G/A	ZNRD1	A,0.0848642	0.1925	0.0317	0.0008	0.0586	0.1524	4.00561	4.20861
rs1048412	6	30032495	A/G	ZNRD1	G,0.190895	0.1885	0.1744	0.2988	0.0954	0.1575	4.09044	4.36597
rs3188482	6	30032673	A/G	ZNRD1	G,0.144569	0.1379	0.1311	0.2458	0.0437	0.1278	4.07554	4.33812
rs3807031	6	30033884	C/A	PPP1R11,ZNRD1	A,0.185903	0.244	0.2536	0.1157	0.2276	0.1299	5.14354	6.56927
rs1150738	6	30035089	C/A	PPP1R11	A,0.0806709	0.0446	0.147	0.0439	0.0895	0.1115	4.32063	4.80804
rs9261285	6	30036083	C/A	RNF39,PPP1R11	A,0.0413339	0.0357	0.0403	0.0499	0.0507	0.0266	4.18313	4.54132
rs9261286	6	30036269	A/G	RNF39,PPP1R11	G,0.0413339	0.0357	0.0403	0.0499	0.0507	0.0266	4.18313	4.54132
rs2074482	6	30036471	C/A	PPP1R11,RNF39	A,0.191294	0.1905	0.1744	0.2988	0.0954	0.1575	4.38379	4.93318
rs9261287	6	30036570	A/G	RNF39,PPP1R11	G,0.0413339	0.0357	0.0403	0.0499	0.0507	0.0266	4.18975	4.554
rs6539	6	30037990	C/T	PPP1R11,RNF39	C,0.072484	0.9841	0.8948	0.9168	0.8857	0.9499	4.2194	4.61093
rs1245371	6	30038352	A/G	PPP1R11,RNF39	G,0.232628	0.2937	0.1988	0.1104	0.2575	0.3333	4.7277	5.64383
rs2301753	6	30039240	G/T	PPP1R11,RNF39	T,0.191294	0.1905	0.1744	0.2988	0.0954	0.1575	4.8491	5.90651
rs2301752	6	30039418	C/T	PPP1R11,RNF39	T,0.0349441	0.0357	0.0375	0.0318	0.0457	0.0256	4.87945	5.97314
rs2301751	6	30039484	C/T	PPP1R11,RNF39	T,0.0413339	0.0357	0.0403	0.0499	0.0507	0.0266	4.87945	5.97314
rs9261294	6	30039641	A/G	PPP1R11,RNF39	G,0.191294	0.1905	0.1744	0.2988	0.0954	0.1575	4.89584	6.00928
rs9261297	6	30039845	G/A	PPP1R11,RNF39	A,0.190895	0.1885	0.1744	0.2988	0.0954	0.1575	4.89636	6.01043
rs9261298	6	30039901	G/A	PPP1R11,RNF39	A,0.191294	0.1905	0.1744	0.2988	0.0954	0.1575	4.89636	6.01043
rs9393989	6	30040084	G/A	PPP1R11,RNF39	A,0.244808	0.2927	0.3127	0.1831	0.3131	0.1605	5.41961	7.2238
rs9261300	6	30040185	C/T	RNF39	T,0.191294	0.1905	0.1744	0.2988	0.0954	0.1575	5.32955	7.00676
rs12200084	6	30040603	G/A	RNF39	A,0.227037	0.2927	0.3069	0.1188	0.3121	0.1616	5.40203	7.18118
rs2074480	6	30040810	T/G	RNF39	G,0.190895	0.1885	0.1744	0.2988	0.0954	0.1575	5.1549	6.59556
rs2074479	6	30041009	A/G	RNF39	G,0.191294	0.1905	0.1744	0.2988	0.0954	0.1575	5.1549	6.59556
rs62390181	6	30041036	G/A	RNF39	A,0.0848642	0.1925	0.0317	0.0008	0.0586	0.1524	5.11367	6.50038
rs11965379	6	30041509	C/T	RNF39	T,0.149561	0.1528	0.134	0.2489	0.0447	0.1309	4.96999	6.1742
rs9261301	6	30041559	G/A	RNF39	G,0.478235	0.497	0.4957	0.4788	0.5219	0.6237	5.13825	6.55704
rs11965540	6	30042057	G/A	RNF39	A,0.14996	0.1548	0.134	0.2489	0.0447	0.1309	5.02545	6.29907
rs9261302	6	30042349	G/A	RNF39	A,0.191294	0.1905	0.1744	0.2988	0.0954	0.1575	5.05197	6.35924
rs9261303	6	30042668	T/C	RNF39	C,0.0415335	0.0357	0.0403	0.0507	0.0507	0.0266	4.99028	6.21975
rs1150736	6	30042955	C/T	RNF39	T,0.266773	0.3075	0.2248	0.1543	0.3012	0.3712	4.88973	5.99578
rs11758516	6	30043486	T/C	RNF39	C,0.136182	0.1339	0.1138	0.2337	0.0398	0.1217	4.90611	6.03199
rs3807035	6	30044827	C/T	RNF39	T,0.258786	0.1895	0.2305	0.4924	0.1332	0.1636	4.36339	4.89259
rs3807036	6	30044914	G/A	RNF39	A,0.0413339	0.0357	0.0403	0.0499	0.0507	0.0266	4.31958	4.80597
rs9295830	6	30044986	C/T	RNF39	T,0.186302	0.245	0.2536	0.1157	0.2276	0.1309	4.86638	5.9444
rs1150735	6	30045199	G/A	RNF39	A,0.27496	0.3095	0.2493	0.1233	0.3549	0.3804	4.73951	5.6691
rs9261306	6	30045731	T/C		C,0.298123	0.1984	0.2594	0.5204	0.173	0.2566	4.59297	5.35953
rs9261307	6	30045846	C/T		T,0.297923	0.1984	0.2594	0.5197	0.173	0.2566	4.59297	5.35953
rs9261309	6	30045958	A/G		G,0.298323	0.1994	0.2594	0.5204	0.173	0.2566	4.59221	5.35795
rs2394734	6	30046246	G/A		A,0.297923	0.1974	0.2594	0.5204	0.173	0.2566	4.59221	5.35795
rs9261313	6	30046752	C/A		A,0.0413339	0.0357	0.0403	0.0499	0.0507	0.0266	4.37837	4.92237
rs12663534	6	30047301	A/C		C,0.131789	0.1339	0.1095	0.2209	0.0378	0.1217	4.49481	5.15719
rs4711209	6	30047403	G/A		A,0.227037	0.2937	0.3069	0.118	0.3121	0.1616	4.371	4.9077
rs7770520	6	30056837	A/G		G,0.263379	0.1895	0.2233	0.503	0.1332	0.1779	4.09799	4.38012
rs7771071	6	30056909	G/T		T,0.221645	0.1518	0.183	0.4531	0.0825	0.1513	4.10114	4.38603
rs9261364	6	30056985	A/G		G,0.0415335	0.0357	0.0418	0.0499	0.0507	0.0266	4.01109	4.21869
rs1264708	6	30057154	A/G		G,0.204473	0.2728	0.1988	0.0749	0.2614	0.2546	4.49269	5.15286
rs9261365	6	30057675	C/T		T,0.0413339	0.0357	0.0403	0.0499	0.0507	0.0266	4.3411	4.8484
rs11968367	6	30057695	T/C		C,0.222843	0.1518	0.183	0.4576	0.0825	0.1513	4.42746	5.02069
rs9261366	6	30058083	C/T		T,0.263578	0.1895	0.2233	0.5038	0.1332	0.1779	4.4439	5.05383
rs9261368	6	30058555	G/A		A,0.263379	0.1895	0.2233	0.503	0.1332	0.1779	4.44387	5.05377
rs9261369	6	30058605	G/A		A,0.0413339	0.0357	0.0403	0.0499	0.0507	0.0266	4.42346	5.01264
rs9261370	6	30058956	A/G		G,0.263578	0.1895	0.2233	0.5038	0.1332	0.1779	4.44856	5.06325
rs9261371	6	30058988	C/T		T,0.263379	0.1895	0.2233	0.503	0.1332	0.1779	4.44856	5.06325
rs9261373	6	30059137	T/G		G,0.264177	0.1905	0.2233	0.503	0.1342	0.18	4.44852	5.06316
rs9261374	6	30059273	T/C		C,0.0413339	0.0357	0.0403	0.0499	0.0507	0.0266	4.24907	4.66826
rs9261375	6	30059451									4.24907	4.66826
rs12663724	6	30059616									4.43156	5.02895
rs9261377	6	30059819	T/C		C,0.0413339	0.0357	0.0403	0.0499	0.0507	0.0266	4.32168	4.8101
rs9261381	6	30060002	G/A		A,0.0413339	0.0357	0.0403	0.0499	0.0507	0.0266	4.5428	5.25562
rs7753935	6	30060783	C/A		A,0.274161	0.1726	0.2161	0.4531	0.1382	0.318	4.53233	5.23407
rs11967911	6	30060952	G/A		A,0.274161	0.1716	0.2161	0.4539	0.1382	0.318	4.53233	5.23407
rs17187805	6	30061202	G/A		A,0.274161	0.1726	0.2161	0.4531	0.1382	0.318	4.53233	5.23407
rs9261386	6	30061293	G/A		A,0.0413339	0.0357	0.0403	0.0499	0.0507	0.0266	4.5331	5.23564
rs9261388	6	30061500	C/T		T,0.315495	0.2083	0.2565	0.503	0.1889	0.3446	4.55611	5.28309
rs17194174	6	30061910	G/A		A,0.266773	0.1548	0.2104	0.4501	0.1362	0.3088	4.55028	5.27105
rs6923832	6	30062058	G/A		A,0.0413339	0.0357	0.0403	0.0499	0.0507	0.0266	4.38159	4.9288
rs7741418	6	30063733	C/T		T,0.319688	0.1806	0.255	0.5091	0.1779	0.3988	4.03644	4.26546
rs9261394	6	30064562	A/G		A,0.372404	0.6002	0.5043	0.7617	0.5656	0.6258	5.27707	6.88184
rs17194188	6	30064702	C/T		T,0.0413339	0.0496	0.0533	0.0023	0.0835	0.0337	6.01174	8.73626
rs9261395	6	30065298	A/C		A,0.276558	0.7817	0.5303	0.8442	0.5795	0.7853	6.52037	10.1541
rs1264704	6	30065319	G/A		A,0.239417	0.4196	0.2161	0.0658	0.3082	0.2342	5.95795	8.59274
rs1264702	6	30065575	T/C		C,0.25619	0.1706	0.1902	0.3775	0.174	0.3119	6.40887	9.83386
rs916570	6	30066031	A/G		G,0.327875	0.1726	0.2579	0.5696	0.2237	0.318	6.44585	9.93947
rs916569	6	30066097	G/A		A,0.26278	0.1726	0.2017	0.3858	0.1859	0.3119	6.3263	9.60013
rs1264701	6	30066358	G/T		T,0.182907	0.381	0.1542	0.0234	0.2217	0.1748	6.24733	9.37932
rs1264698	6	30067177	A/C		C,0.263379	0.1726	0.2017	0.3873	0.1859	0.3129	5.8406	8.28389
rs7763159	6	30067681	A/G		A,0.0559105	0.9851	0.915	0.9652	0.8897	0.9499	6.07853	8.91618
rs1264696	6	30067834	G/A		A,0.263379	0.1726	0.2017	0.3873	0.1859	0.3129	6.15083	9.11308
rs1264695	6	30067892	A/G		G,0.266573	0.1726	0.2061	0.3903	0.1938	0.3139	6.15083	9.11308
rs9261401	6	30068149	C/T		C,0.379193	0.6448	0.5303	0.6755	0.6193	0.5879	6.27578	9.45857
rs9261402	6	30069137	C/T	TRIM31	C,0.0583067	0.9851	0.902	0.9637	0.8887	0.9499	5.58517	7.63177
rs1108052	6	30069795	A/C	TRIM31	C,0.266973	0.1746	0.2061	0.3903	0.1938	0.3139	5.61491	7.70626
rs1110446	6	30070937	C/T	TRIM31	T,0.232628	0.1607	0.1888	0.2905	0.1869	0.3067	5.61673	7.71084
rs1116222	6	30071279	T/G	TRIM31,TRIM31-AS1	G,0.258986	0.1002	0.2262	0.3949	0.2227	0.2996	5.35497	7.06769
rs1116221	6	30071330	C/T	TRIM31,TRIM31-AS1	T,0.261981	0.0992	0.2248	0.4115	0.2207	0.2965	5.44303	7.28083
rs2844796	6	30072511	G/A	TRIM31,TRIM31-AS1	A,0.217252	0.0923	0.2046	0.3381	0.1879	0.2219	5.56054	7.57035
rs2248289	6	30072721	T/C	TRIM31,TRIM31-AS1	C,0.214856	0.0903	0.1974	0.3351	0.1869	0.2219	5.43433	7.25961
rs3132680	6	30073195	A/C	TRIM31,TRIM31-AS1	A,0.227236	0.8343	0.6009	0.8487	0.6799	0.8241	6.18919	9.21843
rs6915823	6	30073430	C/T	TRIM31,TRIM31-AS1	T,0.117212	0.0347	0.0807	0.3245	0.0348	0.0327	6.01352	8.74103
rs7767188	6	30073776	G/A	TRIM31,TRIM31-AS1	A,0.244409	0.3294	0.3213	0.152	0.2107	0.2618	5.68634	7.88675
rs2844795	6	30073847	C/T	TRIM31,TRIM31-AS1	C,0.354433	0.6438	0.5375	0.6921	0.5815	0.727	5.71904	7.9701
rs2517600	6	30074163	G/A	TRIM31,TRIM31-AS1	A,0.147564	0.1171	0.0994	0.0726	0.2386	0.2209	5.01426	6.27379
rs7767857	6	30074198	G/A	TRIM31,TRIM31-AS1	A,0.16234	0.2113	0.245	0.0976	0.2197	0.0818	4.90119	6.02111
rs28780083	6	30074557	A/G	TRIM31,TRIM31-AS1	G,0.0856629	0.0516	0.1081	0.0106	0.0964	0.1953	4.82336	5.8503
rs2523992	6	30075103	T/G	TRIM31,TRIM31-AS1	G,0.0565096	0.0486	0.0922	0.0136	0.1193	0.0327	4.75411	5.70045
rs2240069	6	30075641	A/G	TRIM31,TRIM31-AS1	A,0.16234	0.9196	0.853	0.6906	0.8638	0.9141	4.71898	5.62521
rs3132679	6	30075843	T/C	TRIM31,TRIM31-AS1	T,0.162939	0.9196	0.853	0.6876	0.8638	0.9151	4.71898	5.62521
rs2023472	6	30075864	A/G	TRIM31,TRIM31-AS1	A,0.26238	0.869	0.7104	0.6346	0.6362	0.865	4.86484	5.94101
rs28400887	6	30075903	C/T	TRIM31,TRIM31-AS1	T,0.252995	0.2282	0.402	0.2466	0.2684	0.1656	4.92403	6.0717
rs3132121	6	30076016	C/T	TRIM31,TRIM31-AS1	C,0.162939	0.9196	0.853	0.6891	0.8618	0.9151	4.79413	5.7868
rs3998632	6	30076359		TRIM31,TRIM31-AS1							5.12424	6.5247
rs3132123	6	30076426	G/A	TRIM31,TRIM31-AS1	G,0.16254	0.9196	0.853	0.6891	0.8638	0.9151	4.70607	5.59766
rs2240068	6	30076630	G/T	TRIM31,TRIM31-AS1	G,0.433506	0.6935	0.5836	0.5598	0.494	0.5072	4.78274	5.76216
rs9261418	6	30076660	G/A	TRIM31,TRIM31-AS1	A,0.153954	0.1716	0.0821	0.0356	0.1352	0.3661	4.7046	5.59454
rs2074483	6	30076755	G/A	TRIM31,TRIM31-AS1	A,0.279153	0.2242	0.2637	0.1641	0.3718	0.407	4.67496	5.53165
rs4959041	6	30077967	T/C	TRIM31,TRIM31-AS1	C,0.26877	0.2262	0.402	0.2723	0.333	0.1472	4.48543	5.13807
rs3734837	6	30080036	G/A	TRIM31,TRIM31-AS1	A,0.170527	0.3512	0.098	0.0113	0.1789	0.2423	4.13189	4.44395
rs3734838	6	30080231	G/A	TRIM31,TRIM31-AS1	A,0.0694888	0.1141	0.0605	0.0333	0.0775	0.0706	4.14375	4.46639
rs9261441	6	30091758	G/A		A,0.153554	0.1746	0.1254	0.1974	0.1074	0.1401	3.95858	4.12265
rs28780095	6	30264624	C/T	HCG18,HCG17	T,0.10004	0.0665	0.085	0.0348	0.1292	0.2035	3.95898	4.12337
rs261949	6	30270080	G/A	HCG18,HCG17	A,0.397764	0.5288	0.4496	0.3026	0.2465	0.5102	4.2221	4.61611
rs261948	6	30270609	C/T	HCG18,HCG17	T,0.372404	0.505	0.4481	0.3026	0.2435	0.409	4.16268	4.50233
rs878898	6	30270684	T/C	HCG18,HCG17	C,0.176318	0.125	0.121	0.2141	0.1471	0.2474	4.41251	4.99064
rs261946	6	30271334	A/G	HCG18,HCG17	G,0.157748	0.2431	0.196	0.0371	0.2644	0.0961	4.04115	4.27417
rs1110464	6	30296071	C/T	TRIM39-RPP21,TRIM39,HCG18	C,0.2502	0.7183	0.6931	0.8896	0.5845	0.8037	4.3335	4.83341
rs5030609	6	30296681	G/A,C	TRIM39-RPP21,TRIM39,HCG18	A,0.235423	0.4425,0	0.3184,0.0029	0.0204,0	0.165,0	0.3262,0	3.90778	4.03082
rs1264581	6	30297505	C/T	TRIM39-RPP21,TRIM39	T,0.0495208	0.0258	0.0331	0.0053	0.0835	0.1104	3.91854	4.05019
rs2057727	6	30297529	T/C	TRIM39-RPP21,TRIM39	C,0.380791	0.506	0.4539	0.3222	0.2525	0.411	3.95724	4.12021
rs12663184	6	30301600	C/T	TRIM39-RPP21,TRIM39	T,0.0990415	0.0665	0.0836	0.0303	0.1302	0.2045	4.09456	4.37368
rs2074474	6	30309508	T/C	TRIM39-RPP21,TRIM39	C,0.376797	0.5119	0.451	0.3109	0.2435	0.411	4.1772	4.53001
rs2240058	6	30310500	T/C	TRIM39-RPP21,TRIM39	C,0.201278	0.4087	0.2133	0.0061	0.1511	0.2945	4.12993	4.44025
rs6931763	6	30311932	A/C	TRIM39-RPP21,RPP21,TRIM39	C,0.153554	0.1429	0.1153	0.112	0.1461	0.2556	4.90068	6.01996
rs45626136	6	30313029	C/T	RPP21,TRIM39,TRIM39-RPP21	T,0.0347444	0.0476	0.0231	0.0023	0.0636	0.044	4.70904	5.60399
rs62407528	6	30313440	C/T	RPP21,TRIM39,TRIM39-RPP21	T,0.0167732	0.002	0.0317	0.0015	0.0467	0.0112	4.07648	4.33988
rs2844749	6	30314116	G/A	TRIM39-RPP21,RPP21	A,0.153355	0.2431	0.1974	0.0212	0.2624	0.0961	4.50845	5.18506
rs974962	6	30314607	A/G	TRIM39-RPP21,RPP21	G,0.203275	0.4097	0.2161	0.0091	0.1531	0.2955	4.09312	4.37098
rs9394003	6	30315210	A/G	TRIM39-RPP21,RPP21	G,0.377796	0.505	0.451	0.3147	0.2505	0.411	4.23692	4.64472
rs9380174	6	30316739	C/T		T,0.372604	0.504	0.451	0.3018	0.2435	0.41	4.23065	4.63261
rs984802	6	30321361	G/T		T,0.270168	0.4147	0.2738	0.1135	0.2247	0.3773	5.15157	6.58785
rs3094626	6	30323623	T/C		C,0.444489	0.5	0.3818	0.4334	0.3658	0.5276	4.93509	6.09629
rs3130379	6	30325531	T/C		T,0.159744	0.9464	0.8386	0.8268	0.7833	0.8088	4.80875	5.81851
rs2523726	6	30327753	G/A		A,0.0836661	0.0585	0.1599	0.0212	0.1441	0.0777	5.15029	6.58489
rs3094622	6	30327952	A/G		G,0.0529153	0.0397	0.0476	0.059	0.0905	0.0235	5.08362	6.43143
rs73726882	6	30328481	A/G		G,0.308706	0.4296	0.2911	0.2148	0.2455	0.3885	5.64486	7.78168
rs68075040	6	30328659	C/T		T,0.36222	0.4911	0.3141	0.3018	0.2664	0.4438	5.65198	7.79966
rs3094621	6	30328753	T/C		C,0.0529153	0.0397	0.0476	0.059	0.0905	0.0235	5.07942	6.42183
rs2251765	6	30330341	G/T		T,0.0800719	0.0417	0.1585	0.0212	0.1441	0.0777	5.1932	6.68464
rs72844609	6	30330646	T/C		C,0.101038	0.1577	0.0648	0.1483	0.0606	0.046	6.17474	9.17868
rs2158285	6	30331027	A/G		G,0.108826	0.0417	0.1772	0.118	0.1451	0.0798	6.05782	8.86019
rs9501431	6	30332160	G/T		T,0.0489217	0.0397	0.0303	0.1104	0.0119	0.0266	5.9806	8.65302
rs1012411	6	30332555	T/G		G,0.290335	0.249	0.2997	0.3275	0.3121	0.2536	6.43772	9.91621
rs55989995	6	30333380	C/T		T,0.102236	0.1577	0.0591	0.1558	0.0606	0.046	6.2872	9.49046
rs2022082	6	30333820	T/C		C,0.305511	0.4325	0.2925	0.2065	0.2455	0.3793	6.80193	10.9862
rs2040450	6	30334339	C/T		T,0.0822684	0.0417	0.1657	0.0257	0.1441	0.0777	6.49861	10.0912
rs3129808	6	30335554	G/T		G,0.159744	0.9464	0.8386	0.8253	0.7853	0.8088	6.21162	9.28033
rs2022079	6	30337738	C/T		T,0.361222	0.4911	0.3141	0.3056	0.2664	0.4335	6.52601	10.1704
rs3129811	6	30337916	G/A		G,0.159744	0.9464	0.8386	0.8253	0.7853	0.8088	6.43934	9.92083
rs3130359	6	30338658	A/G		A,0.426917	0.6895	0.4654	0.6936	0.4384	0.5051	6.95211	11.4439
rs17839997	6	30339293	A/C		C,0.102835	0.1567	0.0591	0.1573	0.0606	0.0481	6.90402	11.2963
rs2523724	6	30339303	G/A		A,0.128594	0.0903	0.1816	0.0492	0.16	0.2055	7.01375	11.6345
rs3130361	6	30339564	A/G		A,0.158946	0.9464	0.8386	0.8275	0.7863	0.8088	7.04338	11.7267
rs2844746	6	30339602	T/C		T,0.282548	0.8562	0.6614	0.789	0.6332	0.6043	7.00017	11.5923
rs3132642	6	30340172	T/C		T,0.422724	0.6885	0.4669	0.708	0.4374	0.5082	6.90237	11.2912
rs9295847	6	30340291	T/C		C,0.411342	0.5298	0.3444	0.4206	0.2783	0.4611	6.95821	11.4627
rs3132639	6	30340803	A/C		A,0.417532	0.6895	0.4769	0.7224	0.4374	0.5072	6.78471	10.9343
rs3129816	6	30341068	G/A		G,0.422724	0.6895	0.4669	0.708	0.4374	0.5072	6.75284	10.8387
rs3130368	6	30342190	A/G		A,0.422923	0.6895	0.4669	0.708	0.4374	0.5061	6.74248	10.8077
rs3132636	6	30342512	T/G		T,0.416933	0.6905	0.4784	0.7239	0.4374	0.5061	6.74248	10.8077
rs7772240	6	30342682	G/A		A,0.0283546	0.0179	0.0274	0.0605	0.0139	0.0112	6.99986	11.5914
rs3129817	6	30342753	G/A		A,0.0820687	0.0407	0.0793	0.1384	0.1083	0.0235	6.92011	11.3455
rs7771988	6	30342757	A/G		G,0.106629	0.1587	0.0605	0.171	0.0606	0.046	7.11347	11.9463
rs3132635	6	30343183	C/T		C,0.422923	0.6895	0.4669	0.708	0.4374	0.5061	6.98254	11.5378
rs2844745	6	30343703	C/T		C,0.299521	0.7798	0.6441	0.7436	0.5905	0.7137	7.0738	11.8217
rs3130369	6	30343983	A/G		A,0.423123	0.6895	0.4669	0.7073	0.4374	0.5061	7.08803	11.8663
rs3132633	6	30344166	C/A		C,0.423123	0.6895	0.4669	0.7073	0.4374	0.5061	7.08803	11.8663
rs2105963	6	30344290	A/G		G,0.0824681	0.0417	0.1671	0.0257	0.1441	0.0777	7.06951	11.8083
rs3094062	6	30344690	G/A		G,0.423123	0.6895	0.4669	0.7073	0.4374	0.5061	7.08743	11.8645
rs1419652	6	30345352	C/T		C,0.422923	0.6905	0.4669	0.7073	0.4374	0.5061	7.08608	11.8602
rs1419651	6	30345428	C/A		A,0.27516	0.4097	0.2637	0.143	0.2316	0.3681	7.73811	13.9961
rs2524212	6	30345871	T/G		T,0.379992	0.6915	0.5937	0.7489	0.5994	0.4121	7.27067	12.4465
rs3132629	6	30346093	C/A		C,0.419928	0.6895	0.4712	0.7171	0.4374	0.5061	7.66845	13.7592
rs3132628	6	30346618	C/T		C,0.419728	0.6895	0.4712	0.7171	0.4384	0.5061	7.66138	13.7353
rs7759025	6	30346918	T/C		C,0.103235	0.1587	0.0591	0.1581	0.0606	0.047	7.74557	14.0216
rs7738673	6	30347016	A/G		G,0.10623	0.1587	0.062	0.1679	0.0606	0.047	7.74557	14.0216
rs3132626	6	30347078	T/C		T,0.420128	0.6895	0.4697	0.7171	0.4374	0.5061	7.79916	14.2054
rs970270	6	30347306	G/A		A,0.139377	0.1667	0.1945	0.0794	0.1948	0.0961	7.86712	14.4402
rs970268	6	30347368	G/A		A,0.386781	0.4891	0.3242	0.3964	0.2674	0.4356	7.69921	13.8636
rs9404964	6	30347833	T/C		C,0.386981	0.4891	0.3242	0.3971	0.2674	0.4356	7.70236	13.8743
rs3132624	6	30347887	C/T		C,0.418131	0.6895	0.4697	0.7247	0.4374	0.5061	7.61029	13.5631
rs3129824	6	30347915	G/A		G,0.418131	0.6895	0.4697	0.7247	0.4374	0.5061	7.61029	13.5631
rs3129827	6	30348166	G/A		G,0.417931	0.6895	0.4697	0.7247	0.4374	0.5072	7.61279	13.5715
rs3129828	6	30348340	G/A		G,0.418131	0.6895	0.4697	0.7247	0.4374	0.5061	7.38943	12.8313
rs3132623	6	30348542	T/C		T,0.421526	0.6915	0.4683	0.711	0.4374	0.5061	7.37143	12.7726
rs3132622	6	30348674	C/T		C,0.417532	0.6915	0.4697	0.7254	0.4374	0.5061	7.37143	12.7726
rs2844743	6	30348832	G/A		A,0.0826677	0.0417	0.1671	0.0265	0.1441	0.0777	7.38933	12.831
rs72841305	6	30349040	A/G		G,0.107827	0.1587	0.062	0.174	0.0606	0.047	7.31046	12.5747
rs3094623	6	30349201	G/A		G,0.417532	0.6915	0.4697	0.7254	0.4374	0.5061	6.78883	10.9467
rs3132620	6	30349813									6.78883	10.9467
rs3094033	6	30349814									6.78883	10.9467
rs3130133	6	30350087	A/C		A,0.417732	0.6915	0.4697	0.7247	0.4374	0.5061	6.78883	10.9467
rs17188632	6	30350482	C/T		T,0.16254	0.3819	0.1657	0.0023	0.0885	0.227	7.25659	12.4012
rs3094714	6	30350590	A/C		A,0.417532	0.6915	0.4697	0.7254	0.4374	0.5061	6.09399	8.9581
rs2524211	6	30350660	G/A		A,0.120407	0.0893	0.1744	0.0265	0.1531	0.2076	6.19577	9.23658
rs2394819	6	30350831	A/G		A,0.417532	0.6915	0.4697	0.7254	0.4374	0.5061	5.94088	8.54744
rs2394820	6	30350955	T/C		T,0.417532	0.6915	0.4697	0.7254	0.4374	0.5061	5.94088	8.54744
rs3130122	6	30352527	C/T		C,0.417532	0.6905	0.4697	0.7262	0.4374	0.5061	5.99886	8.70179
rs3130136	6	30356607	G/T		G,0.439896	0.6508	0.4496	0.7042	0.4314	0.4826	5.98839	8.67382
rs3094706	6	30356668	C/T		C,0.421326	0.6915	0.4683	0.7118	0.4374	0.5061	6.00839	8.72729
rs3094052	6	30356970	G/A		G,0.417332	0.6915	0.4697	0.7262	0.4374	0.5061	6.00839	8.72729
rs3130139	6	30357176	T/C		T,0.422324	0.6915	0.4669	0.7088	0.4374	0.5061	6.00839	8.72729
rs114256366	6	30357543	G/A		A,0.0770767	0.1587	0.0504	0.0628	0.0636	0.045	6.55611	10.2578
rs3130140	6	30357780	T/C		T,0.479233	0.63	0.4438	0.6089	0.4165	0.4509	6.91744	11.3373
rs3094051	6	30358151	A/G		A,0.422324	0.6915	0.4669	0.7088	0.4374	0.5061	6.50869	10.1203
rs3130144	6	30358522	T/C		T,0.422324	0.6915	0.4669	0.708	0.4384	0.5061	6.50869	10.1203
rs35102994	6	30359293	A/G		G,0.139377	0.1647	0.1945	0.0802	0.1948	0.0971	6.73081	10.7728
rs3094048	6	30359440	G/A		G,0.422524	0.6915	0.4669	0.708	0.4384	0.5051	6.82037	11.0419
rs2524205	6	30359606	T/G		T,0.296925	0.7817	0.6441	0.7526	0.5905	0.7127	6.95135	11.4415
rs59632867	6	30359624	G/A		A,0.103834	0.1587	0.0591	0.1566	0.0656	0.047	7.00087	11.5945
rs2524204	6	30359697	T/C		C,0.0794728	0.0417	0.1599	0.0189	0.1431	0.0777	6.51082	10.1264
rs2524203	6	30359893	C/T		T,0.0796725	0.0417	0.1599	0.0197	0.1431	0.0777	6.51082	10.1264
rs3094699	6	30360512	C/T		C,0.422324	0.6915	0.4669	0.708	0.4384	0.5061	6.58936	10.3548
rs3094698	6	30361193	T/C		T,0.422125	0.6915	0.4669	0.708	0.4384	0.5072	6.58936	10.3548
rs3094697	6	30361232	T/C		T,0.422125	0.6915	0.4669	0.708	0.4384	0.5072	6.58936	10.3548
rs9391683	6	30361358	G/A		G,0.485623	0.6905	0.4035	0.5764	0.34	0.5072	6.68041	10.6229
rs3094041	6	30361480	G/A		G,0.422125	0.6915	0.4669	0.708	0.4384	0.5072	6.677	10.6128
rs2516685	6	30361608	G/A		G,0.296725	0.7817	0.6441	0.7526	0.5905	0.7137	6.74296	10.8091
rs3094040	6	30361759	G/A		G,0.422125	0.6915	0.4669	0.708	0.4384	0.5072	6.69728	10.673
rs9391684	6	30361807	G/T		G,0.485423	0.6905	0.4035	0.5772	0.34	0.5072	6.70114	10.6844
rs3130106	6	30361893	A/G		A,0.422125	0.6915	0.4669	0.708	0.4384	0.5072	6.66304	10.5715
rs3130107	6	30362196	A/G		A,0.422125	0.6915	0.4669	0.708	0.4384	0.5072	6.66304	10.5715
rs3094039	6	30362255	G/A		G,0.422125	0.6915	0.4669	0.708	0.4384	0.5072	6.66304	10.5715
rs3130109	6	30362751	T/G		T,0.422125	0.6915	0.4669	0.708	0.4384	0.5072	6.66304	10.5715
rs115418723	6	30362944	T/C		C,0.0377396	0.0476	0.0072	0.0008	0.0089	0.1288	6.56355	10.2795
rs2187978	6	30362961	C/T		T,0.0798722	0.0417	0.1599	0.0212	0.1431	0.0767	6.60476	10.3999
rs2516684	6	30362995	G/A		A,0.117612	0.0893	0.1671	0.0219	0.1521	0.2055	6.60646	10.4049
rs114467528	6	30363028	C/A		A,0.0377396	0.0476	0.0072	0.0008	0.0089	0.1288	6.58193	10.3331
rs2524202	6	30363373	A/C		C,0.125998	0.0903	0.1772	0.0446	0.1531	0.2086	6.55864	10.2652
rs3130113	6	30363945	C/T		C,0.421925	0.6925	0.4669	0.708	0.4384	0.5072	6.6607	10.5646
rs3130115	6	30364302	A/G		A,0.422125	0.6925	0.4683	0.708	0.4384	0.5051	6.6607	10.5646
rs2516688	6	30364524	T/C		T,0.296526	0.7867	0.6398	0.7526	0.5905	0.7127	6.51387	10.1353
rs1264570	6	30365210	C/T		C,0.376198	0.6954	0.4986	0.6067	0.5964	0.6902	6.98707	11.5518
rs1264569	6	30365320	C/T		C,0.176318	0.9633	0.8055	0.7186	0.7773	0.8824	7.34876	12.6989
rs11961853	6	30365629	C/T		T,0.108626	0.1677	0.1354	0.0877	0.1223	0.0429	7.7436	14.0148
rs3130118	6	30365740	C/T		C,0.308906	0.5952	0.7896	0.7882	0.669	0.6115	6.96016	11.4687
rs34337286	6	30365952	T/C		C,0.179912	0.1587	0.2305	0.2065	0.1869	0.1227	7.38555	12.8187
rs1264567	6	30366100	T/C		C,0.146565	0.0694	0.1945	0.1407	0.1978	0.1472	7.37521	12.7849
rs12199611	6	30366175			G,0.188292						6.56657	10.2883
rs35764894	6	30367313	T/C		C,0.175719	0.1587	0.2248	0.2095	0.1839	0.1043	6.51045	10.1254
rs12203316	6	30368012	T/C		C,0.175919	0.1587	0.2248	0.2103	0.1839	0.1043	6.71616	10.7291
rs1034325	6	30368457	T/C		C,0.458866	0.5595	0.389	0.4667	0.4115	0.4427	6.59792	10.3799
rs1034323	6	30368635	C/T		T,0.459065	0.5585	0.389	0.4667	0.4115	0.4448	6.59792	10.3799
rs1034322	6	30368854	C/T		T,0.111621	0.0952	0.196	0.0968	0.162	0.0368	6.41425	9.84919
rs9261743	6	30369040	G/T		T,0.283147	0.3978	0.1643	0.2572	0.2276	0.3415	6.2034	9.25761
rs9261744	6	30369958	C/T		T,0.282548	0.3978	0.1643	0.2572	0.2276	0.3384	6.20678	9.26696
rs9261745	6	30370260	G/A		A,0.282548	0.3978	0.1643	0.2572	0.2276	0.3384	6.20678	9.26696
rs1419689	6	30370588	A/C		C,0.390974	0.249	0.3631	0.6263	0.3529	0.2781	6.00615	8.7213
rs10947072	6	30372278	C/T		T,0.250799	0.2222	0.2536	0.3722	0.2058	0.1605	6.01124	8.73493
rs9261757	6	30372541	T/C		C,0.139976	0.0268	0.1095	0.2534	0.1471	0.1176	6.00095	8.70739
rs7741364	6	30372570	G/A		A,0.390775	0.249	0.3631	0.6256	0.3529	0.2781	6.02095	8.76097
rs9261758	6	30372675	C/T		T,0.140176	0.0268	0.1095	0.2542	0.1471	0.1176	6.00721	8.72412
rs7765527	6	30372778	T/A,C		C,0.383586	0,0.249	0.0014,0.3602	0.0242,0.6014	0.001,0.3519	0.002,0.2771	6.01813	8.75339
rs1264562	6	30372812	G/T		T,0.437101	0.6974	0.4654	0.1536	0.4374	0.5317	6.28135	9.47411
rs9261761	6	30372987	G/A		A,0.139776	0.0268	0.1095	0.2526	0.1471	0.1176	6.09569	8.9627
rs1362116	6	30373043	G/A		A,0.250399	0.2222	0.2536	0.3707	0.2058	0.1605	6.10079	8.97655
rs9261764	6	30373520	T/G		G,0.139776	0.0268	0.1095	0.2526	0.1471	0.1176	5.33285	7.01465
rs9261770	6	30373975	G/A		A,0.139776	0.0268	0.1095	0.2526	0.1471	0.1176	5.28044	6.88983
rs9261771	6	30374054	G/A		A,0.139776	0.0268	0.1095	0.2526	0.1471	0.1176	5.28044	6.88983
rs9261772	6	30374108	G/A		A,0.139377	0.0268	0.1095	0.2519	0.1461	0.1176	5.28044	6.88983
rs9261776	6	30374329	A/G		G,0.139776	0.0268	0.1095	0.2526	0.1471	0.1176	5.28044	6.88983
rs9261799	6	30376487	C/T		T,0.139776	0.0268	0.1095	0.2526	0.1471	0.1176	5.28044	6.88983
rs9261802	6	30377082	G/A		A,0.139776	0.0268	0.1095	0.2526	0.1471	0.1176	5.28044	6.88983
rs1264551	6	30377173	A/G		A,0.196486	0.9028	0.8228	0.7716	0.7863	0.7485	5.58693	7.63617
rs9261807	6	30377705	T/G		G,0.139776	0.0268	0.1095	0.2526	0.1471	0.1176	5.49977	7.41989
rs9261808	6	30377743	G/A		A,0.139776	0.0268	0.1095	0.2526	0.1471	0.1176	5.49977	7.41989
rs9261809	6	30377799	C/A		A,0.139776	0.0268	0.1095	0.2526	0.1471	0.1176	5.49977	7.41989
rs1079991	6	30377860	G/A		A,0.0948482	0.0506	0.1585	0.0091	0.167	0.137	5.78776	8.14673
rs1592415	6	30377906	T/G		G,0.109625	0.0952	0.1931	0.0908	0.162	0.0368	5.39145	7.15558
rs9261814	6	30378390	G/A		A,0.139776	0.0268	0.1095	0.2526	0.1471	0.1176	5.18484	6.66515
rs1264547	6	30378447	A/G		A,0.196685	0.9028	0.8228	0.7708	0.7863	0.7485	5.24263	6.80051
rs9261817	6	30378601	A/C		C,0.139776	0.0268	0.1095	0.2526	0.1471	0.1176	4.9247	6.07319
rs9261821	6	30379074	T/C		C,0.139377	0.0248	0.1095	0.2526	0.1471	0.1176	4.9247	6.07319
rs9261828	6	30380207	G/A		A,0.139976	0.0268	0.1095	0.2534	0.1471	0.1176	4.9247	6.07319
rs9261829	6	30380245	T/C		C,0.140375	0.0268	0.1095	0.2549	0.1471	0.1176	4.9247	6.07319
rs9261830	6	30380281	T/C		C,0.140176	0.0268	0.1095	0.2542	0.1471	0.1176	4.9247	6.07319
rs9261831	6	30380697	A/G		G,0.365615	0.2054	0.3588	0.6142	0.3489	0.2168	5.9606	8.59978
rs9261847	6	30382647	T/G		G,0.140775	0.0248	0.111	0.261	0.1461	0.1135	5.69137	7.89954
rs9261850	6	30383412	T/C		C,0.141174	0.0268	0.111	0.261	0.1461	0.1135	5.69137	7.89954
rs4713327	6	30383768	A/G		G,0.341054	0.2044	0.3516	0.5356	0.341	0.2117	5.95286	8.57923
rs4713328	6	30383876	C/T		T,0.202875	0.1776	0.2406	0.2867	0.1948	0.0971	5.94935	8.56991
rs1150770	6	30383956	C/T		T,0.419529	0.6538	0.4597	0.1974	0.4314	0.4376	6.44785	9.94519
rs9261856	6	30383989	G/T		T,0.140974	0.0258	0.111	0.261	0.1461	0.1135	6.16987	9.16528
rs9261858	6	30384317	G/A		A,0.141174	0.0258	0.111	0.261	0.1471	0.1135	6.16987	9.16528
rs2074502	6	30384322	G/A		A,0.19988	0.1776	0.2406	0.2753	0.1948	0.0971	6.17847	9.18893
rs1150771	6	30384509	G/A		G,0.202875	0.9028	0.8228	0.7526	0.7853	0.7423	6.19174	9.22546
rs17195089	6	30385057	G/A		A,0.203474	0.1954	0.2378	0.2761	0.1958	0.0971	5.12568	6.52803
rs17188743	6	30385111	A/G		G,0.204673	0.1954	0.2378	0.2814	0.1948	0.0971	5.09139	6.44923
rs6916716	6	30385235	C/A		A,0.160743	0.0258	0.1326	0.3132	0.16	0.1145	4.39866	4.9629
rs9261870	6	30385769	C/T		T,0.131589	0.0248	0.0951	0.2443	0.1332	0.1135	4.00619	4.20967
rs9261871	6	30385894	A/G		G,0.141174	0.0258	0.111	0.2617	0.1461	0.1135	4.00619	4.20967
rs9261872	6	30385997	G/A		A,0.141174	0.0258	0.111	0.2617	0.1461	0.1135	4.00619	4.20967
rs9261873	6	30386027	G/T		T,0.140974	0.0248	0.111	0.2617	0.1461	0.1135	3.98992	4.17984
rs9261876	6	30386319	G/T		T,0.133986	0.0248	0.0965	0.2526	0.1332	0.1135	3.98992	4.17984
rs1573294	6	30386415	A/G		G,0.141374	0.0258	0.111	0.2625	0.1461	0.1135	3.98992	4.17984
rs9261879	6	30387104	A/G		G,0.141174	0.0258	0.111	0.2617	0.1461	0.1135	3.98971	4.17944
rs9261882	6	30387253	C/T		T,0.141174	0.0258	0.111	0.2617	0.1461	0.1135	3.98971	4.17944
rs1548515	6	30387403	T/G		G,0.141174	0.0258	0.111	0.2617	0.1451	0.1145	3.98969	4.17941
rs1548514	6	30387468	G/T		T,0.140775	0.0258	0.111	0.2617	0.1451	0.1125	3.98969	4.17941
rs1548513	6	30387687	A/G		G,0.141174	0.0258	0.111	0.2617	0.1461	0.1135	3.98969	4.17941
rs1548512	6	30387773	G/A		A,0.140775	0.0258	0.111	0.2617	0.1461	0.1115	3.98969	4.17941
rs9261884	6	30387885	A/G		G,0.141174	0.0258	0.111	0.2617	0.1461	0.1135	3.98969	4.17941
rs9261891	6	30388779	A/G		G,0.141374	0.0258	0.111	0.2625	0.1461	0.1135	3.98969	4.1794
rs9261892	6	30388872	C/T		T,0.141374	0.0258	0.111	0.2625	0.1461	0.1135	3.98936	4.17881
rs9261893	6	30388936	T/C		C,0.22524	0.0903	0.1441	0.4554	0.168	0.1697	4.18838	4.55138
rs9261894	6	30389103	G/A		A,0.141374	0.0258	0.111	0.2625	0.1461	0.1135	4.08028	4.34697
rs9261895	6	30389323	C/T		T,0.141174	0.0248	0.111	0.2625	0.1461	0.1135	4.08028	4.34697
rs9261919	6	30391723	G/A		A,0.141374	0.0258	0.111	0.2625	0.1461	0.1135	4.13244	4.44499
rs9261921	6	30391977	C/T		T,0.141374	0.0258	0.111	0.2625	0.1461	0.1135	4.13185	4.44386
rs9261922	6	30392146	C/T		T,0.22524	0.0903	0.1441	0.4554	0.168	0.1697	4.23966	4.65002
rs9261925	6	30392248	T/C		C,0.141374	0.0258	0.111	0.2625	0.1461	0.1135	4.08926	4.36376
rs9261926	6	30392406	C/A		A,0.141573	0.0268	0.111	0.2625	0.1461	0.1135	4.08997	4.36509
rs9261947	6	30394628	C/T		T,0.134185	0.0248	0.0965	0.2534	0.1332	0.1135	4.09184	4.3686
rs9468728	6	30397089	T/C		C,0.142372	0.0258	0.111	0.2663	0.1461	0.1135	4.09184	4.3686
rs9468731	6	30397214	A/G		G,0.226438	0.0903	0.1441	0.4592	0.169	0.1697	4.24963	4.66934
rs34723946	6	30398055	A/C		C,0.109824	0.0952	0.1945	0.09	0.161	0.0389	4.00898	4.21481
rs1079541	6	30406756	C/A		A,0.142372	0.0258	0.111	0.2663	0.1461	0.1135	3.96721	4.13835
rs2023470	6	30407016	C/A		A,0.142372	0.0258	0.111	0.2663	0.1461	0.1135	3.96048	4.1261
rs9461604	6	30407270	G/A		A,0.142772	0.0258	0.111	0.2663	0.1481	0.1135	3.96115	4.12732
rs9468755	6	30407530	T/C		C,0.142173	0.0248	0.111	0.2663	0.1461	0.1135	3.96115	4.12732
rs9295861	6	30408183	C/T		T,0.142372	0.0258	0.111	0.2663	0.1461	0.1135	3.96115	4.12732
rs9295862	6	30408254	C/T		T,0.135184	0.0248	0.0965	0.2572	0.1332	0.1135	3.96115	4.12732
rs9295863	6	30408265	C/A		A,0.142372	0.0258	0.111	0.2663	0.1461	0.1135	3.96055	4.12623
rs1269556	6	30408787	C/T		T,0.420327	0.6587	0.4611	0.1936	0.4344	0.4376	5.31249	6.96602
rs9501468	6	30409012	A/G		G,0.142372	0.0258	0.111	0.2663	0.1461	0.1135	5.11039	6.49283
rs9501469	6	30409037	A/G		G,0.142572	0.0258	0.111	0.267	0.1461	0.1135	5.11017	6.49233
rs17410877	6	30409156	A/C		C,0.123003	0.1151	0.2032	0.1089	0.174	0.0409	5.39305	7.15945
rs9501470	6	30409251	A/G		G,0.142372	0.0258	0.111	0.2663	0.1461	0.1135	5.1918	6.68137
rs9295869	6	30409950	T/C		C,0.142372	0.0258	0.111	0.2663	0.1461	0.1135	5.19416	6.68687
rs9501019	6	30410153	A/G		G,0.142372	0.0258	0.111	0.2663	0.1461	0.1135	5.19416	6.68687
rs1264518	6	30410206	C/T		T,0.128395	0.0913	0.1873	0.0666	0.1839	0.1513	5.34953	7.05461
rs9461605	6	30410824	T/C		C,0.142372	0.0258	0.111	0.2663	0.1461	0.1135	4.86498	5.94132
rs9468756	6	30410943	G/A		A,0.142372	0.0258	0.111	0.2663	0.1461	0.1135	4.8598	5.92995
rs9295871	6	30411089	T/C		C,0.142372	0.0258	0.111	0.2663	0.1461	0.1135	4.8598	5.92995
rs1268444	6	30411546	T/C		T,0.322484	0.7927	0.6167	0.6536	0.6113	0.7025	5.32962	7.00692
rs1264514	6	30412045	G/T		G,0.328075	0.7927	0.6167	0.6339	0.6083	0.7035	5.32962	7.00692
rs9468758	6	30412435	A/G		G,0.142372	0.0248	0.111	0.2663	0.1471	0.1135	5.07634	6.4148
rs17188799	6	30413494	T/C		C,0.142173	0.0248	0.111	0.2663	0.1461	0.1135	5.07634	6.4148
rs9295872	6	30413815	A/G		G,0.142173	0.0248	0.111	0.2663	0.1461	0.1135	5.07435	6.41025
rs9380178	6	30413907	C/T		T,0.140375	0.3621	0.0562	0.0045	0.0815	0.2157	5.54661	7.53572
rs1264510	6	30414011	T/C		T,0.0950479	0.9851	0.8732	0.8593	0.8579	0.955	6.02379	8.76858
rs9295873	6	30414235	A/G		G,0.142372	0.0248	0.111	0.2663	0.1461	0.1145	5.92709	8.51097
rs9461606	6	30414388	C/A		A,0.142173	0.0248	0.111	0.2663	0.1461	0.1135	5.92709	8.51097
rs1362115	6	30414848	C/T		T,0.237021	0.127	0.1542	0.4592	0.173	0.1748	6.20716	9.26801
rs1362114	6	30414919	G/A		A,0.142372	0.0248	0.111	0.267	0.1461	0.1135	6.12116	9.03201
rs9295874	6	30415219	G/A		A,0.142173	0.0248	0.111	0.2663	0.1461	0.1135	6.11273	9.00903
rs2105961	6	30415636	A/C		C,0.440495	0.6657	0.4625	0.1944	0.4384	0.5276	6.38174	9.75675
rs2524201	6	30415904	T/C		C,0.440495	0.6657	0.4625	0.1944	0.4384	0.5276	6.38174	9.75675
rs9501471	6	30416046	G/A		A,0.142173	0.0248	0.111	0.2663	0.1461	0.1135	6.24508	9.37306
rs4959049	6	30416767	A/C		C,0.0888578	0.1012	0.0432	0.1732	0.0239	0.0613	6.30652	9.54459
rs4959050	6	30416831	C/T		T,0.237021	0.127	0.1542	0.4592	0.173	0.1748	6.3182	9.57736
rs9295878	6	30417149	G/A		A,0.236821	0.126	0.1542	0.4592	0.173	0.1748	6.3182	9.57736
rs2844730	6	30417614	G/A		A,0.440495	0.6657	0.4625	0.1944	0.4384	0.5276	6.39673	9.79931
rs9468768	6	30417704	C/T		T,0.142372	0.0248	0.111	0.2663	0.1461	0.1145	6.14611	9.10014
rs9461608	6	30418127	C/T		T,0.142173	0.0248	0.111	0.2663	0.1461	0.1135	6.1446	9.09601
rs9461609	6	30418204	A/G		G,0.142173	0.0248	0.111	0.2663	0.1461	0.1135	6.1446	9.09602
rs12183946	6	30418533									6.14476	9.09645
rs4947284	6	30418662	C/A		A,0.0948482	0.1012	0.0432	0.1929	0.0268	0.0624	6.32884	9.60727
rs41265599	6	30418925									6.296	9.5151
rs9295884	6	30419564	A/G		G,0.236821	0.126	0.1542	0.4592	0.173	0.1748	6.33179	9.6156
rs1078792	6	30419620	T/G		T,0.199481	0.9077	0.8199	0.7625	0.7853	0.7434	6.52439	10.1657
rs1076832	6	30419831	C/A		A,0.114018	0.0952	0.1945	0.1082	0.161	0.0358	6.56847	10.2939
rs9885617	6	30419859	G/A		A,0.141973	0.0248	0.111	0.2663	0.1461	0.1125	6.38717	9.77217
rs9885734	6	30420008									6.38717	9.77217
rs9468771	6	30420449	A/G		G,0.236422	0.125	0.1542	0.4592	0.173	0.1738	6.43997	9.92265
rs9468774	6	30420611	A/G		G,0.142372	0.0248	0.111	0.2663	0.1471	0.1135	6.16507	9.15211
rs17411410	6	30420907	C/A		A,0.142173	0.0248	0.111	0.2663	0.1461	0.1135	6.13126	9.05956
rs9501328	6	30421137	T/G		G,0.142372	0.0248	0.111	0.2663	0.1461	0.1145	6.13126	9.05956
rs9295886	6	30421397	C/T		T,0.142173	0.0248	0.111	0.2663	0.1461	0.1135	6.13126	9.05956
rs2524198	6	30421502	A/G		A,0.322484	0.7927	0.6167	0.6536	0.6113	0.7025	6.11754	9.02214
rs9295888	6	30422481	G/A		A,0.141973	0.0248	0.111	0.2663	0.1461	0.1125	6.08393	8.93081
rs2844729	6	30422632	A/G		A,0.322684	0.7917	0.6167	0.6536	0.6113	0.7025	6.13288	9.06398
rs34335619	6	30423187	T/C		C,0.142173	0.0248	0.111	0.2663	0.1461	0.1135	6.00547	8.71947
rs35407515	6	30423223	A/G		G,0.142173	0.0248	0.111	0.2663	0.1461	0.1135	6.00526	8.71892
rs34340584	6	30423279	C/A		A,0.142372	0.0248	0.111	0.2663	0.1471	0.1135	6.00526	8.71892
rs35365548	6	30423345	T/G		G,0.142372	0.0248	0.111	0.2663	0.1471	0.1135	6.00522	8.71879
rs35268644	6	30423370	A/G		G,0.142372	0.0248	0.111	0.2663	0.1471	0.1135	6.00533	8.71909
rs34762601	6	30423508	A/G		G,0.142372	0.0248	0.111	0.2663	0.1471	0.1135	6.00533	8.71909
rs34435337	6	30423577	G/A		A,0.142372	0.0248	0.111	0.2663	0.1471	0.1135	6.00658	8.72245
rs2516677	6	30424623	A/C		A,0.464856	0.7669	0.5058	0.3873	0.4652	0.589	6.11939	9.02718
rs2187974	6	30425337	C/T		C,0.46266	0.7679	0.5101	0.388	0.4712	0.589	6.11939	9.02718
rs9501474	6	30425455	C/T		T,0.142173	0.0248	0.111	0.2663	0.1461	0.1135	6.05508	8.85279
rs9295893	6	30426078	T/G		G,0.142173	0.0248	0.111	0.2663	0.1461	0.1135	6.05351	8.84857
rs2524180	6	30426130	C/T		C,0.322883	0.7917	0.6167	0.6543	0.6093	0.7025	6.13104	9.05895
rs2524179	6	30426152	T/C		T,0.465056	0.7669	0.5058	0.3865	0.4652	0.589	6.13174	9.06086
rs9468780	6	30426228	G/C,T		T,0.132987	0,0.0248	0.0159,0.0951	0.0166,0.2496	0.0129,0.1332	0,0.1135	5.61456	7.7054
rs35698032	6	30426846	G/T		T,0.141973	0.0248	0.111	0.2655	0.1461	0.1135	5.64102	7.772
rs9501335	6	30427479	G/A		A,0.142372	0.0248	0.111	0.267	0.1461	0.1135	5.64102	7.772
rs9461610	6	30428057	A/G		G,0.231829	0.131	0.1542	0.4395	0.17	0.1738	6.04397	8.82286
rs9461611	6	30428227	A/G		G,0.142173	0.0248	0.111	0.2663	0.1461	0.1135	6.03568	8.80054
rs2077573	6	30428351	A/G		G,0.235423	0.131	0.1556	0.4516	0.17	0.1748	6.03988	8.81183
rs34090585	6	30428800	T/G		G,0.238019	0.131	0.1556	0.4592	0.173	0.1748	6.03988	8.81183
rs11968858	6	30428941	A/G		G,0.237819	0.131	0.1542	0.4592	0.173	0.1748	6.0402	8.8127
rs11966619	6	30429033	T/G		G,0.142372	0.0258	0.111	0.2663	0.1461	0.1135	5.7714	8.10449
rs2021368	6	30429383	T/C		T,0.311102	0.8006	0.7651	0.5598	0.7416	0.6401	5.83994	8.28218
rs1833080	6	30429440	A/G		A,0.286142	0.8056	0.781	0.5696	0.7584	0.7209	5.84735	8.3015
rs2516675	6	30430520	T/C		T,0.311502	0.8006	0.7637	0.5598	0.7416	0.6391	5.84036	8.28326
rs9468781	6	30432785	A/G		G,0.13738	0.0248	0.1052	0.2587	0.1362	0.1135	4.94952	6.12844
rs2524172	6	30433611	A/G		A,0.0838658	0.9861	0.8818	0.8896	0.8658	0.956	4.81239	5.82643
rs7761210	6	30434471	C/T		T,0.436701	0.5843	0.3703	0.3737	0.4135	0.4407	5.2662	6.85612
rs7764934	6	30434566	A/G		G,0.447284	0.5724	0.3775	0.3828	0.4056	0.498	4.97844	6.19315
rs7747873	6	30434900	T/C		C,0.447883	0.5754	0.3761	0.382	0.4056	0.5	4.97844	6.19315
rs2516670	6	30434999	G/A		G,0.0948482	0.9861	0.8775	0.857	0.8579	0.955	4.94998	6.12947
rs6930977	6	30435288	A/G		G,0.116613	0.0962	0.1902	0.09	0.159	0.0777	4.84547	5.89855
rs12174870	6	30436681	G/A		A,0.422724	0.5675	0.3602	0.3722	0.3887	0.4213	4.84191	5.89077
rs9295895	6	30438226	T/C		C,0.291334	0.4514	0.1571	0.2617	0.2157	0.3395	4.34916	4.86437
rs6909620	6	30448668	A/C		C,0.288938	0.4484	0.1556	0.2617	0.2147	0.3323	4.31267	4.79238
rs9295898	6	30449046	C/T		T,0.421725	0.5685	0.3559	0.3707	0.3877	0.4213	4.81538	5.83292
rs2021719	6	30449482	G/A		A,0.402157	0.5685	0.3458	0.3018	0.3877	0.4213	4.83774	5.88166
rs3094694	6	30451904	T/C		C,0.137979	0.1379	0.2205	0.1225	0.169	0.0685	5.72408	7.98297
rs2157605	6	30454076	T/C		C,0.175519	0.1815	0.2046	0.1974	0.175	0.1196	5.40287	7.18322
rs2267637	6	30578335	C/T	PPP1R10	T,0.259984	0.3403	0.1225	0.32	0.1103	0.3476	4.03664	4.26582
rs3095150	6	30932532	C/T		C,0.499002	0.3105	0.4971	0.7481	0.6004	0.2638	4.34907	4.86418
rs3131933	6	30933864	T/C		C,0.3125	0.1855	0.4798	0.2814	0.4583	0.2168	4.2745	4.71767
rs2517554	6	30993499	C/T	MUC22	T,0.488019	0.5575	0.4942	0.3487	0.5606	0.5256	4.27689	4.72233
rs10807077	6	31001467	A/G	MUC22	G,0.35024	0.3274	0.4539	0.3752	0.3827	0.2331	4.28357	4.73538
rs11964623	6	31001519	C/T	MUC22	T,0.261781	0.2798	0.2911	0.354	0.2336	0.1268	4.30418	4.77571
rs75276287	6	31001541	A/C	MUC22	C,0.0750799	0.1379	0.0937	0.0038	0.0219	0.1483	4.18217	4.5395
rs59356242	6	31001679	C/A	MUC22	A,0.0447284	0.0754	0.0317	0.0068	0.0229	0.0961	4.0252	4.24469
rs11754586	6	31001911	C/T	MUC22	T,0.163139	0.1855	0.2565	0.0242	0.17	0.2546	3.99784	4.19434
rs6933349	6	31002013	G/A	MUC22	A,0.18111	0.1538	0.183	0.2179	0.2187	0.1196	4.15597	4.48957
rs4248153	6	31002527	A/G	MUC22	G,0.498203	0.4018	0.5807	0.6089	0.4523	0.4366	4.52461	5.2182
rs9264532	6	31234381	C/T		C,0.367612	0.6012	0.6484	0.6354	0.6839	0.5961	3.97766	4.15741
rs2853953	6	31235505	G/A	HLA-C	A,0.138179	0.0496	0.1138	0.0953	0.2296	0.2106	4.00641	4.21007
rs76235944	6	31235662	C/T	HLA-C	T,0.0223642	0.0506	0.0029	0.0008	0.0229	0.0358	4.062	4.31288
rs2524099	6	31236051	G/A	HLA-C	G,0.39976	0.5625	0.6167	0.6959	0.5179	0.5828	5.07997	6.42309
rs111590662	6	31236168	C/T	HLA-C	T,0.0435304	0.0863	0.013	0.0378	0.0239	0.0491	4.68075	5.5439
rs12207404	6	31236201	G/A	HLA-C	A,0.114816	0.0526	0.085	0.0855	0.1451	0.2086	4.73695	5.66362
rs9394047	6	31236250	A/C	HLA-C	C,0.153754	0.2183	0.1671	0.0893	0.0865	0.2342	4.39631	4.95819
rs2074489	6	31240128	C/T	LOC101929772	T,0.272963	0.2907	0.3156	0.326	0.2644	0.1616	6.12566	9.04428
rs28498059	6	31240353	A/C	HLA-C,LOC101929772	A,0.110823	0.8294	0.9035	0.9501	0.8787	0.8691	6.02154	8.76253
rs2074488	6	31240431	G/T	HLA-C,LOC101929772	T,0.13139	0.254	0.1282	0.0825	0.1282	0.0767	6.07542	8.90776
rs9357121	6	31240479	T/G	HLA-C,LOC101929772	G,0.0692891	0.1905	0.0994	0.0076	0.0368	0.0399	6.57138	10.3023
rs5009853	6	31240636	C/T	HLA-C,LOC101929772	T,0.0489217	0.0427	0.0461	0.0212	0.0308	0.1135	6.82337	11.0509
rs2395471	6	31240692	G/A	HLA-C,LOC101929772	G,0.467652	0.4593	0.5288	0.5658	0.4742	0.6247	7.16737	12.1166
rs2249742	6	31240721	C/T	HLA-C,LOC101929772	C,0.474042	0.5169	0.5648	0.5197	0.506	0.5368	7.16414	12.1064
rs7454567	6	31240826	G/A	LOC101929772	A,0.0489217	0.0427	0.0461	0.0212	0.0308	0.1135	6.597	10.3772
rs7454526	6	31240884	A/G	LOC101929772	G,0.0491214	0.0427	0.0461	0.0212	0.0308	0.1145	6.55557	10.2563
rs13218306	6	31240932	C/A	HLA-C,LOC101929772	A,0.145367	0.1012	0.0951	0.0855	0.1491	0.3037	6.68609	10.6398
rs5010528	6	31241032	A/G	HLA-C,LOC101929772	G,0.148363	0.0556	0.1873	0.2428	0.1382	0.0992	6.51695	10.1442
rs114183633	6	31241241	C/T	HLA-C,LOC101929772	T,0.04373	0.0427	0.0461	0.0212	0.0308	0.0869	6.49715	10.0869
rs6923313	6	31241370	C/T	HLA-C,LOC101929772	C,0.328275	0.7202	0.7622	0.6914	0.6581	0.545	6.80814	11.005
rs116713535	6	31241495	G/A	HLA-C,LOC101929772	A,0.0489217	0.0427	0.0461	0.0212	0.0308	0.1135	6.44592	9.93968
rs2844621	6	31241537	C/T	HLA-C,LOC101929772	C,0.233626	0.7272	0.7421	0.7829	0.7535	0.8149	6.4854	10.0531
rs2524084	6	31241639	A/G	LOC101929772	G,0.322484	0.5198	0.3213	0.2247	0.3231	0.2515	6.42305	9.87428
rs2853949	6	31241664	G/A	LOC101929772	A,0.0922524	0.0079	0.0821	0.1241	0.1352	0.0992	5.72713	7.99079
rs2524083	6	31241737	C/T	HLA-C,LOC101929772	T,0.0986422	0.1032	0.1455	0.0923	0.1143	0.0532	5.57268	7.60059
rs74556631	6	31241812	T/G	HLA-C,LOC101929772	G,0.0295527	0.0675	0.0115	0.0106	0.0229	0.0358	5.49756	7.41445
rs12662096	6	31242445	T/C	LOC101929772	C,0.0603035	0.0506	0.049	0.0333	0.0467	0.1288	5.61008	7.69415
rs3134745	6	31242762	C/T	LOC101929772	T,0.191294	0.1101	0.2277	0.2156	0.2525	0.1534	5.24955	6.81681
rs3132483	6	31243414	G/A		A,0.412141	0.4315	0.4207	0.4085	0.4304	0.3722	5.90184	8.44434
rs3130696	6	31243884	G/A		A,0.245208	0.2669	0.2565	0.2549	0.2485	0.1984	5.24573	6.8078
rs2524074	6	31244021	G/A		G,0.202276	0.8224	0.8213	0.8253	0.7416	0.7761	5.15888	6.6048
rs9264731	6	31244068	G/A		G,0.111422	0.8304	0.902	0.9493	0.8757	0.8701	5.16464	6.61816
rs9264738	6	31244261	C/A		C,0.111022	0.8304	0.9035	0.9493	0.8767	0.8701	5.2347	6.78184
rs2524070	6	31244520	G/A		A,0.141573	0.122	0.1729	0.1732	0.159	0.0787	4.97559	6.18676
rs12209312	6	31244711	A/C		C,0.118211	0.0714	0.0836	0.0847	0.1431	0.2106	5.35664	7.07169
rs2524068	6	31245061	G/T		T,0.141773	0.122	0.1729	0.174	0.159	0.0787	5.27581	6.87886
rs9391714	6	31245080	G/A		A,0.0696885	0.1915	0.0994	0.0076	0.0378	0.0399	5.23938	6.79287
rs10456057	6	31245534	A/G		G,0.111621	0.0526	0.0836	0.0847	0.1431	0.1963	5.01053	6.26537
rs6906846	6	31245736	A/G		A,0.321286	0.7411	0.6787	0.6256	0.6899	0.6748	4.98814	6.21494
rs2524067	6	31245821	A/G		G,0.0974441	0.0238	0.0821	0.1248	0.1352	0.1084	4.30886	4.7849
rs115330968	6	31246225	T/C		C,0.0303514	0.0159	0.0331	0.0121	0.0447	0.0532	4.51776	5.20415
rs7381988	6	31246703	G/A		G,0.122005	0.8224	0.9006	0.9387	0.8608	0.8548	4.52862	5.22644
rs7382297	6	31247067	T/G		T,0.111022	0.8304	0.9035	0.9493	0.8767	0.8701	4.46512	5.09679
rs6457372	6	31247121	A/G		A,0.492212	0.4563	0.5562	0.5545	0.5358	0.4346	4.68934	5.56211
rs73392854	6	31249326	A/G		G,0.0934505	0.0506	0.0692	0.1399	0.0577	0.1288	4.00239	4.20269
rs34626842	6	31251161	C/T		T,0.0654952	0.0645	0.1297	0.0227	0.0328	0.1125	4.05749	4.3045
rs3873375	6	31251360	C/T		T,0.370807	0.3155	0.3228	0.4955	0.3429	0.3221	4.80243	5.8048
rs2394963	6	31251462	C/T		T,0.369808	0.3145	0.3228	0.4955	0.3429	0.318	4.80243	5.8048
rs76737289	6	31251760	C/T		T,0.0305511	0.0675	0.013	0.0129	0.0229	0.0368	4.56403	5.29947
rs114529772	6	31251937	C/T		T,0.0654952	0.0645	0.1297	0.0227	0.0328	0.1125	4.69928	5.58322
rs2524056	6	31252216	A/C		C,0.0904553	0.1022	0.1441	0.0567	0.1133	0.0624	4.49117	5.14977
rs114115450	6	31252388	G/A		A,0.0654952	0.0645	0.1297	0.0227	0.0328	0.1125	4.54648	5.2632
rs2524054	6	31252396	A/C		A,0.129792	0.8363	0.8775	0.9402	0.7952	0.8824	4.90401	6.02735
rs115862431	6	31252521	C/T		T,0.0654952	0.0645	0.1297	0.0227	0.0328	0.1125	4.78388	5.76462
rs9348860	6	31252667									5.08586	6.43655
rs12191877	6	31252925	C/T		T,0.111422	0.0526	0.0836	0.084	0.1431	0.1963	5.11646	6.50678
rs9461684	6	31253444	C/T		T,0.144768	0.0347	0.1873	0.2564	0.1382	0.0838	5.07726	6.41689
rs73728779	6	31253605	T/C		C,0.111621	0.0744	0.1599	0.112	0.0934	0.1339	5.44263	7.27984
rs115370806	6	31253659	T/C		C,0.0654952	0.0645	0.1297	0.0227	0.0328	0.1125	5.40494	7.18821
rs114198295	6	31253667	A/G		G,0.0654952	0.0645	0.1297	0.0227	0.0328	0.1125	5.40494	7.18821
rs9468919	6	31253866	G/A		A,0.144569	0.0347	0.1873	0.2557	0.1382	0.0838	5.39467	7.16336
rs2853935	6	31253878	C/T		C,0.286542	0.7113	0.7752	0.7784	0.6412	0.6585	5.42614	7.23969
rs114214374	6	31254015	G/A		A,0.0654952	0.0645	0.1297	0.0227	0.0328	0.1125	5.38104	7.13044
rs2853933	6	31254088	T/C		T,0.286542	0.7113	0.7752	0.7784	0.6412	0.6585	5.39927	7.17448
rs58410461	6	31254299	A/C		C,0.0764776	0.0724	0.1326	0.0333	0.0487	0.1278	5.20741	6.71785
rs55691061	6	31254604	C/T		T,0.0654952	0.0645	0.1297	0.0227	0.0328	0.1125	5.18628	6.66851
rs9368671	6	31254704	C/T		T,0.141973	0.2212	0.1484	0.115	0.0915	0.1442	5.14646	6.57602
rs9468920	6	31254936	G/A		A,0.369409	0.3145	0.3228	0.4939	0.3429	0.318	5.22248	6.75316
rs9468922	6	31255286	G/A		A,0.404752	0.3165	0.3501	0.5734	0.3877	0.3241	5.20345	6.70858
rs2853929	6	31255434	C/T		T,0.090655	0.1022	0.1455	0.0567	0.1133	0.0624	4.63753	5.45273
rs2524050	6	31255541	T/C		C,0.0902556	0.1012	0.1441	0.0567	0.1133	0.0624	4.63753	5.45273
rs75584970	6	31255579	G/A		A,0.0305511	0.0675	0.013	0.0129	0.0229	0.0368	4.56901	5.30978
rs28616643	6	31255651	G/T		T,0.171526	0.0685	0.1974	0.2564	0.1421	0.1748	4.76839	5.73117
rs55994500	6	31256050	G/A		A,0.0654952	0.0645	0.1297	0.0227	0.0328	0.1125	4.61133	5.39782
rs75009018	6	31256083	A/C		C,0.0305511	0.0675	0.013	0.0129	0.0229	0.0368	4.53364	5.23675
rs17192407	6	31256519	A/G		G,0.0654952	0.0645	0.1297	0.0227	0.0328	0.1125	4.60369	5.38188
rs2524048	6	31256561	T/C		C,0.0904553	0.1022	0.1441	0.0567	0.1133	0.0624	4.71273	5.61187
rs17192428	6	31256697	C/T		T,0.0654952	0.0645	0.1297	0.0227	0.0328	0.1125	4.74467	5.68017
rs2524044	6	31256753	T/G		G,0.167133	0.1746	0.2781	0.09	0.162	0.1902	4.75104	5.69384
rs2524043	6	31257012	A/G		G,0.0900559	0.1022	0.1412	0.0567	0.1133	0.0624	4.60162	5.37756
rs115482903	6	31257198	G/A		A,0.0764776	0.0724	0.1326	0.0333	0.0487	0.1278	4.67725	5.53648
rs114526113	6	31257285	T/C		C,0.0654952	0.0645	0.1297	0.0227	0.0328	0.1125	4.67277	5.527
rs80253433	6	31257289	G/A		A,0.0305511	0.0675	0.013	0.0129	0.0229	0.0368	4.66032	5.5007
rs2853928	6	31257511	A/C		A,0.132987	0.8323	0.8775	0.9402	0.7952	0.8701	4.98399	6.2056
rs116095150	6	31257549	T/C		C,0.0654952	0.0645	0.1297	0.0227	0.0328	0.1125	4.80927	5.81963
rs2524040	6	31257625	T/C		T,0.286542	0.7113	0.7752	0.7784	0.6412	0.6585	5.19443	6.68751
rs114047638	6	31257666	A/C		C,0.0654952	0.0645	0.1297	0.0227	0.0328	0.1125	4.85185	5.91252
rs77546204	6	31257718	G/A		A,0.0305511	0.0675	0.013	0.0129	0.0229	0.0368	4.85851	5.92711
rs116422780	6	31257732	T/C		C,0.0654952	0.0645	0.1297	0.0227	0.0328	0.1125	4.85762	5.92515
rs115867506	6	31257755	C/A		A,0.0654952	0.0645	0.1297	0.0227	0.0328	0.1125	4.85953	5.92935
rs114338776	6	31257795	A/G		G,0.0654952	0.0645	0.1297	0.0227	0.0328	0.1125	4.85953	5.92935
rs115328172	6	31257858	C/T		T,0.0654952	0.0645	0.1297	0.0227	0.0328	0.1125	4.85621	5.92208
rs115545796	6	31258036	A/C		C,0.0764776	0.0724	0.1326	0.0333	0.0487	0.1278	4.85972	5.92977
rs16899166	6	31258096	C/T		T,0.0654952	0.0645	0.1297	0.0227	0.0328	0.1125	4.79812	5.79545
rs114393491	6	31258570	G/T		T,0.0654952	0.0645	0.1297	0.0227	0.0328	0.1125	4.79812	5.79545
rs16899168	6	31258687	G/A		A,0.0902556	0.122	0.1297	0.0469	0.0358	0.1442	5.38372	7.13691
rs9468925	6	31258837	G/A		A,0.470048	0.38	0.4798	0.5961	0.4205	0.4366	5.27555	6.87824
rs2256583	6	31258846	T/C		C,0.166933	0.1746	0.2767	0.09	0.162	0.1902	5.07873	6.42025
rs79954546	6	31258987	G/A		A,0.0652955	0.0645	0.1282	0.0227	0.0328	0.1125	5.01309	6.27114
rs35667233	6	31259269	T/C		C,0.0764776	0.0724	0.1326	0.0333	0.0487	0.1278	5.04738	6.34882
rs2524163	6	31259579	C/T		C,0.286542	0.7113	0.7752	0.7784	0.6412	0.6585	5.21668	6.73955
rs2524162	6	31259750	C/T		T,0.121006	0.1696	0.1571	0.0696	0.1362	0.0992	5.08566	6.4361
rs35206735	6	31259837	G/A		A,0.0764776	0.0724	0.1326	0.0333	0.0487	0.1278	5.1634	6.61527
rs2524160	6	31259854	G/A		A,0.0904553	0.1022	0.1441	0.0567	0.1133	0.0624	5.15705	6.60055
rs116452682	6	31259870	G/A		A,0.0764776	0.0724	0.1326	0.0333	0.0487	0.1278	5.15352	6.59236
rs115464798	6	31260128	G/A		A,0.0351438	0.0724	0.0259	0.0053	0.0497	0.0286	5.11273	6.4982
rs114392121	6	31260185	T/C		C,0.076278	0.0724	0.1311	0.0333	0.0487	0.1278	5.08768	6.44073
rs9468926	6	31260218	C/T		T,0.404553	0.3155	0.3501	0.5734	0.3877	0.3241	5.23074	6.77254
rs2524156	6	31260397	A/G		A,0.286542	0.7113	0.7752	0.7784	0.6412	0.6585	4.89168	6.0001
rs16899178	6	31261137	C/T		T,0.0766773	0.0724	0.1326	0.034	0.0487	0.1278	4.93125	6.08774
rs75652792	6	31261221	G/A		A,0.0305511	0.0675	0.013	0.0129	0.0229	0.0368	4.85215	5.91318
rs2243868	6	31261276	A/G		A,0.286542	0.7113	0.7752	0.7784	0.6412	0.6585	5.0444	6.34204
rs115748458	6	31261570	T/G		G,0.0766773	0.0724	0.1326	0.0333	0.0487	0.1288	4.97529	6.18608
rs34932440	6	31261664	C/T		T,0.0656949	0.0645	0.1297	0.0227	0.0328	0.1135	4.63692	5.45143
rs34187356	6	31261983	T/C		C,0.0764776	0.0724	0.1326	0.0333	0.0487	0.1278	4.75376	5.69968
rs3873379	6	31262169	T/C		C,0.369609	0.3145	0.3228	0.4947	0.3429	0.318	5.07533	6.4125
rs3873380	6	31262438	C/T		T,0.382788	0.2937	0.428	0.4546	0.3459	0.3834	5.09502	6.45755
rs114899495	6	31262761	C/T		T,0.0764776	0.0724	0.1326	0.0333	0.0487	0.1278	4.8418	5.89054
rs116654277	6	31262769	C/T		T,0.0766773	0.0724	0.1326	0.034	0.0487	0.1278	4.8418	5.89054
rs9357123	6	31262869	G/A		A,0.11242	0.2143	0.1369	0.0658	0.0855	0.0808	4.8631	5.93718
rs9468928	6	31263043	A/G		G,0.226837	0.1786	0.2349	0.1952	0.2028	0.3384	5.00079	6.24339
rs2853926	6	31263051	A/G		G,0.24401	0.2232	0.2464	0.2186	0.2674	0.274	4.74229	5.67507
rs9468929	6	31263216	G/A		A,0.150559	0.1062	0.1023	0.1619	0.1551	0.2106	4.73983	5.66979
rs2524144	6	31263350	G/A		A,0.0940495	0.1181	0.1455	0.0567	0.1133	0.0634	4.59336	5.36036
rs77717244	6	31263738	A/G		G,0.0305511	0.0675	0.013	0.0129	0.0229	0.0368	4.58958	5.35248
rs2894207	6	31263751	T/C		C,0.226837	0.1786	0.2349	0.1952	0.2028	0.3384	4.90866	6.03763
rs2394966	6	31263911	C/T		T,0.150359	0.1062	0.1023	0.1619	0.1541	0.2106	4.80062	5.80086
rs28894985	6	31264234	G/A		A,0.14996	0.1052	0.1009	0.1619	0.1541	0.2106	4.80062	5.80086
rs28894990	6	31264319	G/T		T,0.221046	0.1736	0.2277	0.1906	0.2008	0.3272	4.94039	6.10809
rs117516622	6	31264415	C/A		A,0.0161741	0.0397	0.0029	0.0008	0.0229	0.0153	4.85329	5.91567
rs3094682	6	31264461	A/C		A,0.0782748	0.9712	0.9222	0.9153	0.8479	0.955	4.49046	5.14832
rs114973736	6	31264497	T/C		C,0.0764776	0.0724	0.1326	0.0333	0.0487	0.1278	4.56757	5.3068
rs116334679	6	31264517	T/C		C,0.0764776	0.0724	0.1326	0.0333	0.0487	0.1278	4.48262	5.13235
rs2524137	6	31264582	C/T		C,0.218051	0.7609	0.7435	0.8767	0.7455	0.7403	4.69375	5.57147
rs28732117	6	31264598	A/G		G,0.14996	0.1052	0.1023	0.1611	0.1541	0.2106	4.66987	5.52088
rs9468930	6	31264610	A/G		G,0.226438	0.1776	0.2349	0.1944	0.2028	0.3384	4.63096	5.43892
rs2853925	6	31264922	A/G		G,0.0940495	0.1171	0.1441	0.0582	0.1133	0.0634	4.46401	5.09453
rs2247056	6	31265490	T/C		T,0.139577	0.8343	0.8761	0.91	0.7952	0.8763	3.89793	4.01315
rs3905495	6	31265539	G/A		A,0.444688	0.4058	0.4539	0.4917	0.3926	0.4683	3.92189	4.05623
rs2853922	6	31266190	A/G		A,0.290535	0.7292	0.7723	0.7474	0.6392	0.6656	3.98386	4.16874
rs16899203	6	31266335	T/C		C,0.0764776	0.0724	0.1326	0.0333	0.0487	0.1278	4.04941	4.28949
rs16899205	6	31266361	A/G		G,0.367013	0.3333	0.3213	0.4592	0.3439	0.3333	3.98853	4.17728
rs16899207	6	31266387	A/G		G,0.368411	0.3333	0.3213	0.4592	0.3439	0.3405	3.98853	4.17728
rs2524089	6	31266522	G/T		G,0.289936	0.7292	0.7738	0.7474	0.6412	0.6656	3.98476	4.17039
rs7750854	6	31271216	G/T		T,0.316294	0.3591	0.3329	0.3389	0.2435	0.3047	3.99902	4.1965
rs35624930	6	31272251	T/C		C,0.105831	0.1806	0.049	0.0817	0.1252	0.0818	4.28295	4.73416
rs6457374	6	31272261	C/T		C,0.13099	0.8343	0.8775	0.941	0.7962	0.8763	4.35109	4.86818
rs9368677	6	31272321	G/A		A,0.108227	0.2063	0.1225	0.0749	0.0775	0.0736	4.12258	4.42637
rs79916750	6	31272327	T/C		C,0.038139	0.0853	0.013	0.0136	0.0239	0.0552	4.07727	4.34135
rs9264896	6	31272369	G/A		A,0.0940495	0.1171	0.1427	0.059	0.1133	0.0634	4.14441	4.46763
rs9264898	6	31272396	C/T		T,0.0938498	0.1171	0.1427	0.0582	0.1133	0.0634	4.14441	4.46763
rs9368678	6	31272463	T/C		C,0.146565	0.2917	0.1354	0.0885	0.1014	0.1299	4.18281	4.54071
rs9264902	6	31272506	T/C		C,0.0944489	0.1171	0.1455	0.0582	0.1133	0.0644	4.00656	4.21035
rs74346766	6	31272532	C/T		T,0.038139	0.0853	0.013	0.0136	0.0239	0.0552	3.98457	4.17004
rs4713451	6	31272581	T/C		C,0.169928	0.0675	0.1974	0.2504	0.1421	0.1759	4.19127	4.5569
rs9264917	6	31272808	A/G		G,0.0940495	0.1171	0.1441	0.0582	0.1133	0.0634	3.98402	4.16902
rs12664384	6	31272892	C/T		T,0.0654952	0.0645	0.1297	0.0227	0.0328	0.1125	4.3288	4.82412
rs396337	6	31272915	C/A		A,0.0940495	0.1171	0.1441	0.0582	0.1133	0.0634	4.12686	4.43444
rs79409503	6	31273006	T/G		G,0.038139	0.0853	0.013	0.0136	0.0239	0.0552	4.11926	4.42011
rs7760988	6	31273030	C/T		T,0.146765	0.2917	0.1354	0.0893	0.1014	0.1299	4.31159	4.79027
rs364415	6	31273224	G/A		A,0.0942492	0.1171	0.1441	0.0582	0.1133	0.0644	4.20391	4.58113
rs7761515	6	31273366	C/A		A,0.146366	0.2917	0.1354	0.0885	0.1014	0.1288	4.28909	4.74615
rs9264928	6	31273455	T/C		C,0.0938498	0.1171	0.1441	0.0575	0.1133	0.0634	4.26214	4.69362
rs7761965	6	31273495	G/A		A,0.211861	0.3562	0.2651	0.1112	0.1342	0.2413	4.49301	5.15351
rs2508008	6	31273497	A/G		G,0.0938498	0.1171	0.1441	0.0575	0.1133	0.0634	4.02174	4.23829
rs114000349	6	31273540	C/T		T,0.0656949	0.0645	0.1297	0.0234	0.0328	0.1125	3.99123	4.18223
rs9357124	6	31273554	C/A		A,0.108427	0.2063	0.1225	0.0749	0.0785	0.0736	3.96564	4.1355
rs16899241	6	31273703	C/T		T,0.0652955	0.0645	0.1297	0.0227	0.0328	0.1115	4.15998	4.49719
rs3873386	6	31273745	T/C		C,0.469649	0.3204	0.4942	0.6006	0.4264	0.4734	4.49616	5.15994
rs7762513	6	31274000	C/T		T,0.261182	0.2212	0.1772	0.3283	0.2555	0.2771	4.60842	5.39176
rs1634761	6	31274027	C/T		C,0.432708	0.6944	0.5865	0.4985	0.503	0.5818	4.59975	5.37366
rs113997511	6	31274070	G/A		A,0.0654952	0.0645	0.1297	0.0227	0.0328	0.1125	4.58119	5.33503
rs6931332	6	31274245	A/G		G,0.495607	0.63	0.4452	0.4592	0.4702	0.4683	4.4779	5.12273
rs9264942	6	31274380	T/C		C,0.367612	0.3929	0.304	0.27	0.3618	0.5245	4.56309	5.29752
rs9468942	6	31274441	G/A		A,0.0395367	0.0546	0.0187	0.0794	0.0109	0.0143	4.16699	4.51053
rs35647108	6	31274449	C/A		A,0.109225	0.13	0.0591	0.1006	0.1272	0.1166	4.03783	4.26803
rs4463302	6	31343667	T/C		C,0.0712859	0.0863	0.0836	0.0068	0.0686	0.137	4.37075	4.90722
rs2844549	6	31343874	C/T		T,0.15595	0.1875	0.1037	0.093	0.2823	0.1155	4.22253	4.61695
rs2523640	6	31343919	G/A		A,0.106829	0.0308	0.1297	0.171	0.1014	0.0879	4.10942	4.40158
rs2844547	6	31344008	T/G		G,0.104832	0.0298	0.1268	0.1657	0.1014	0.0879	4.12799	4.43657
rs2523639	6	31344098	C/T		T,0.104832	0.0298	0.1268	0.1657	0.1014	0.0879	4.12799	4.43657
rs62395440	6	31344238	A/G		G,0.0615016	0.1121	0.0331	0.0408	0.0755	0.0429	4.06556	4.31951
rs2523638	6	31344273	T/C		C,0.465855	0.6329	0.3285	0.3374	0.497	0.5327	4.21605	4.60447
rs2507982	6	31346193	G/A		G,0.108826	0.9325	0.9193	0.854	0.84	0.9315	4.05889	4.3071
rs57973545	6	31346466	C/T		T,0.0553115	0.0635	0.1239	0.0386	0.0577	0.0184	4.7289	5.64639
rs6909636	6	31346599	G/A		A,0.374401	0.5655	0.2781	0.2799	0.3648	0.3834	5.36122	7.0827
rs9266629	6	31346822	T/C		C,0.118011	0.1935	0.0735	0.0635	0.1948	0.0665	5.00163	6.2453
rs9266633	6	31346929	T/G		G,0.282748	0.3373	0.3112	0.1384	0.4085	0.272	5.25439	6.82823
rs9501587	6	31346937	G/A		A,0.322684	0.1389	0.3674	0.4856	0.2614	0.3231	5.2361	6.78513
rs9266636	6	31347033	A/G		A,0.482827	0.4653	0.5	0.7035	0.3509	0.502	6.78825	10.945
rs9266638	6	31347057	C/T		C,0.484225	0.4663	0.4957	0.6997	0.3499	0.5031	6.78825	10.945
rs9266640	6	31347070	G/T		T,0.297524	0.3581	0.2536	0.3782	0.1899	0.2679	6.74195	10.8061
rs3094600	6	31347144	G/A		A,0.196486	0.1915	0.245	0.0923	0.2634	0.2393	6.91835	11.3401
rs2244020	6	31347451	A/G		A,0.428714	0.5298	0.621	0.7383	0.4085	0.5204	6.45575	9.96786
rs4713460	6	31347798	G/A		A,0.401757	0.5863	0.415	0.2731	0.2962	0.4847	6.24632	9.3765
rs4713462	6	31347816	G/A		A,0.404952	0.6042	0.4424	0.2678	0.2903	0.4765	6.1969	9.23967
rs2507980	6	31347877	G/A		A,0.10603	0.0308	0.1268	0.1672	0.1024	0.09	5.16352	6.61556
rs9266669	6	31348077	G/A		A,0.0706869	0.0714	0.0432	0.0499	0.1193	0.0675	5.06323	6.38488
rs4143334	6	31348200	A/G		G,0.0449281	0.122	0.0101	0.0242	0.0318	0.0317	5.10878	6.48913
rs9266689	6	31348580	A/G		A,0.407348	0.5754	0.6628	0.4743	0.6491	0.6626	4.91926	6.06111
rs112367395	6	31349075	T/C		C,0.0555112	0.0635	0.1239	0.0393	0.0577	0.0184	4.5415	5.25294
rs9295987	6	31349844	A/G		G,0.095647	0.0427	0.1902	0.0734	0.1004	0.1084	4.84825	5.90464
rs9266722	6	31349922	C/T		T,0.220847	0.4018	0.1657	0.2254	0.0895	0.2025	4.99261	6.22497
rs2523547	6	31350154	C/T		T,0.105631	0.0308	0.1268	0.1679	0.1014	0.0879	5.24254	6.8003
rs4293988	6	31350380	G/T		T,0.220048	0.3988	0.1671	0.2254	0.0895	0.2004	5.24728	6.81146
rs9266729	6	31350463	A/G		G,0.193091	0.3264	0.1297	0.2133	0.0895	0.18	5.14264	6.56718
rs2523532	6	31350550	C/A		C,0.0690895	0.9474	0.938	0.944	0.8817	0.9417	5.11257	6.49784
rs1521	6	31350704	C/T		C,0.214657	0.9018	0.7925	0.6861	0.7376	0.8436	5.36966	7.103
rs2844533	6	31350802	G/A		G,0.214657	0.9018	0.7925	0.6861	0.7376	0.8436	5.36966	7.103
rs2523488	6	31350855	T/C		T,0.109026	0.9325	0.9193	0.854	0.839	0.9315	5.32358	6.99249
rs2523485	6	31351035	T/C		T,0.0904553	0.9474	0.9251	0.8805	0.8678	0.9417	5.29085	6.91454
rs2244490	6	31351133	C/A		A,0.105831	0.0308	0.1268	0.1687	0.1014	0.0879	5.38353	7.13644
rs3016014	6	31351153	G/A		G,0.134585	0.9286	0.889	0.8464	0.7515	0.9264	5.62756	7.73808
rs2442754	6	31351572	G/T		G,0.190096	0.8601	0.8357	0.6823	0.8121	0.91	5.83124	8.25952
rs3128985	6	31351608	C/T		C,0.369609	0.7609	0.6153	0.3858	0.6978	0.7679	6.69881	10.6775
rs2507978	6	31351664	G/A		A,0.453275	0.3512	0.4323	0.4221	0.5686	0.4969	7.82927	14.3092
rs2442752	6	31351764	T/C		C,0.411342	0.25	0.4798	0.5129	0.4046	0.3988	8.1318	15.3737
rs2442749	6	31352040	T/C		C,0.176518	0.2083	0.2219	0.112	0.2296	0.1442	8.32819	16.0857
rs28752476	6	31352086	T/C		C,0.160942	0.1667	0.1744	0.1959	0.1332	0.1268	8.39234	16.3219
rs9266772	6	31352113	T/C		C,0.175319	0.0942	0.2262	0.1762	0.2028	0.1933	8.14015	15.4036
rs2507974	6	31352149	T/C		T,0.108826	0.9325	0.9193	0.854	0.84	0.9315	7.88721	14.51
rs28366087	6	31352173	A/G		G,0.105631	0.0308	0.1268	0.1679	0.1014	0.0879	7.18137	12.1611
rs28366088	6	31352201	G/A		A,0.105631	0.0308	0.1268	0.1679	0.1014	0.0879	7.18137	12.1611
rs62395458	6	31352232	T/C		C,0.0621006	0.1151	0.0331	0.0408	0.0755	0.0429	7.21214	12.259
rs28752477	6	31352255	T/G		G,0.105631	0.0308	0.1268	0.1679	0.1014	0.0879	7.0081	11.6169
rs28366089	6	31352287	A/G		G,0.105631	0.0308	0.1268	0.1679	0.1014	0.0879	7.0081	11.6169
rs28752479	6	31352366	C/A		A,0.105631	0.0308	0.1268	0.1679	0.1014	0.0879	7.0081	11.6169
rs7741091	6	31352631	A/G		G,0.38139	0.2976	0.4625	0.3812	0.3748	0.4172	7.50908	13.2252
rs28366093	6	31352674	G/A		A,0.105631	0.0308	0.1268	0.1679	0.1014	0.0879	5.58958	7.6428
rs28366094	6	31352702	T/G		G,0.105631	0.0308	0.1268	0.1679	0.1014	0.0879	5.58958	7.6428
rs28366095	6	31352748	T/C		C,0.105631	0.0308	0.1268	0.1679	0.1014	0.0879	5.58958	7.6428
rs28366096	6	31352776	A/G		G,0.105631	0.0308	0.1268	0.1679	0.1014	0.0879	5.58958	7.6428
rs118061248	6	31352818	A/G		G,0.0365415	0.0655	0.0634	0.0091	0.0427	0.0184	5.66749	7.83892
rs115258500	6	31352853	G/A		A,0.0441294	0.0595	0.0692	0.0015	0.0129	0.1002	5.56606	7.58409
rs9266774	6	31352880	C/T		T,0.196885	0.3423	0.1297	0.2133	0.0895	0.183	4.36458	4.89495
rs28623422	6	31352986	G/A		A,0.316294	0.2411	0.389	0.3782	0.2952	0.2802	4.22496	4.62163
rs72882965	6	31353285	T/C		C,0.0285543	0.0635	0.0101	0.0166	0.0318	0.0184	4.12288	4.42694
rs2844529	6	31353593	G/A		A,0.448083	0.3442	0.5519	0.5575	0.3946	0.3885	4.254	4.6778
rs2596564	6	31353795									4.19467	4.56341
rs1939365	6	31353934	G/A		A,0.105032	0.0298	0.1268	0.1664	0.1014	0.0879	4.137	4.45361
rs2428486	6	31354104	T/C		C,0.448482	0.3442	0.5519	0.5575	0.3966	0.3885	4.25556	4.68084
rs6932730	6	31354182	T/C		C,0.273762	0.1766	0.3646	0.3585	0.2167	0.2536	4.27537	4.71937
rs4151657	6	31917540	T/C	CFB	C,0.247604	0.3105	0.3069	0.0461	0.3648	0.2924	5.16823	6.6265
rs2072633	6	31919578	A/G	CFB,NELFE	A,0.382588	0.4683	0.5476	0.6747	0.6501	0.7096	5.48593	7.38583
rs4151672	6	31919830	C/T	CFB,NELFE	T,0.0305511	0.0248	0.0216	0.0076	0.0467	0.0573	5.29332	6.9204
rs522162	6	31919917	T/C	CFB,NELFE	C,0.117812	0.0575	0.0893	0.1793	0.0885	0.1472	5.15019	6.58465
rs760070	6	31919956	T/C	CFB,NELFE	C,0.118011	0.0575	0.0893	0.1793	0.0885	0.1483	5.15019	6.58465
rs4151664	6	31920873	C/T	NELFE,CFB	T,0.120607	0.0476	0.0548	0.1929	0.0736	0.1933	5.05177	6.35878
rs2072632	6	31921475	G/A	NELFE,CFB	A,0.236022	0.3075	0.2968	0.031	0.3519	0.2771	5.12396	6.52405
rs630379	6	31922254	A/C	NELFE	A,0.164936	0.7054	0.7594	0.9357	0.7873	0.9356	4.81973	5.84238
rs9501161	6	31924327	G/A	NELFE,MIR1236	A,0.128994	0.0506	0.1095	0.1906	0.1272	0.1421	4.71601	5.61886
rs34555781	6	31925697	A/C	NELFE,SKIV2L,MIR1236	C,0.0974441	0.0427	0.0749	0.1747	0.0517	0.1125	4.73261	5.65433
rs438999	6	31928306	A/G	NELFE,SKIV2L	G,0.117812	0.0575	0.0893	0.1785	0.0885	0.1483	4.835	5.87568
rs2280774	6	31928691	G/A	NELFE,SKIV2L	A,0.217252	0.2768	0.2839	0.0303	0.3489	0.226	5.24325	6.80196
rs419788	6	31928799	T/C	NELFE,SKIV2L	T,0.183706	0.6746	0.7464	0.9357	0.7833	0.8845	5.19516	6.68922
rs2734331	6	31930351	A/G	SKIV2L	G,0.0517173	0.127	0.0562	0.0068	0.0318	0.0521	4.89397	6.00515
rs592229	6	31930441	G/T	SKIV2L	G,0.347843	0.5417	0.6066	0.7648	0.6272	0.6718	5.22595	6.76129
rs429608	6	31930462	G/A	SKIV2L	A,0.153754	0.0804	0.1153	0.1929	0.1481	0.2096	4.05795	4.30535
rs438475	6	32186245	G/A	NOTCH4	A,0.224241	0.3403	0.1643	0.2897	0.1302	0.1554	4.07597	4.33892
rs436388	6	32186264	T/C	NOTCH4	T,0.397963	0.6448	0.5231	0.5832	0.5954	0.6462	4.18103	4.53731
rs379464	6	32186348	C/T	NOTCH4	T,0.123403	0.1141	0.0778	0.2012	0.0606	0.1247	4.3566	4.87911
rs2256594	6	32186872	A/G	NOTCH4	G,0.241613	0.375	0.1729	0.2912	0.1501	0.18	4.27272	4.71422
rs394657	6	32187023	A/G	NOTCH4	G,0.348442	0.2212	0.3501	0.292	0.4453	0.455	3.93005	4.07095
rs915895	6	32190217	T/C	NOTCH4	C,0.404952	0.5397	0.3314	0.3828	0.3111	0.4448	4.68332	5.54935
rs915894	6	32190390	T/G	NOTCH4	G,0.398762	0.5109	0.3285	0.3714	0.3519	0.4182	5.05864	6.37442
rs443198	6	32190406	A/G	NOTCH4	G,0.460663	0.5615	0.3775	0.4705	0.3638	0.502	4.87396	5.96106
rs3134931	6	32190620	T/C	NOTCH4	C,0.454273	0.5952	0.379	0.4849	0.3151	0.4642	4.71924	5.62574
rs2854048	6	32191118	G/A	NOTCH4	A,0.0782748	0.1399	0.049	0.0613	0.0219	0.1166	5.04158	6.33563
rs3830041	6	32191339	C/T	NOTCH4	T,0.132188	0.121	0.0778	0.1861	0.0964	0.1462	6.27308	9.45102
rs375244	6	32191457	G/A	NOTCH4	A,0.321486	0.5079	0.2954	0.2617	0.2326	0.32	6.83676	11.0915
rs3134930	6	32191620	C/T	NOTCH4	T,0.258187	0.2748	0.2291	0.2829	0.2167	0.271	5.98247	8.65801
rs367398	6	32191730	G/A	NOTCH4	A,0.428714	0.3512	0.3818	0.5938	0.3439	0.4059	6.00826	8.72693
rs16869875	6	32192217	C/T	NOTCH4	T,0.0730831	0.1141	0.0735	0.0794	0.0189	0.0777	4.42668	5.01912
rs3096702	6	32192331	A/G	NOTCH4	A,0.229832	0.8284	0.6542	0.8578	0.6402	0.8078	4.00018	4.19863
rs365053	6	32195988	T/G		G,0.251797	0.3274	0.33	0.1755	0.2545	0.2188	3.89631	4.01024
rs378088	6	32196313	C/T		T,0.238618	0.2708	0.3285	0.1755	0.2545	0.2106	4.60319	5.38083
rs9404942	6	32196805	C/T		T,0.142372	0.1964	0.098	0.2655	0.0616	0.0348	5.33881	7.02892
rs9378123	6	32196864	A/G		G,0.225839	0.2312	0.1455	0.3222	0.1531	0.2219	5.62607	7.73433
rs374205	6	32196873	A/G		G,0.0808706	0.0972	0.1441	0.0567	0.0885	0.044	5.46857	7.34325
rs495089	6	32197463	A/G		G,0.339856	0.3641	0.2421	0.444	0.2097	0.3773	5.0251	6.29828
rs436845	6	32197736	A/G		G,0.276757	0.2698	0.3516	0.3003	0.2634	0.2127	4.66243	5.50515
rs1426713	6	32198049	C/T		T,0.0840655	0.0347	0.0461	0.0575	0.0944	0.1871	4.58839	5.35
rs404890	6	32198867	C/A		A,0.333866	0.3214	0.389	0.2648	0.3777	0.3558	4.76188	5.71715
rs2849015	6	32198936	G/A		A,0.376597	0.4087	0.3905	0.3139	0.3777	0.4172	4.68529	5.55352
rs114356017	6	32205922	C/T		T,0.0517173	0.1756	0.0389	0.0091	0.0239	0.0194	4.39	4.94557
rs6901158	6	32205942	C/T		T,0.0944489	0.0496	0.0562	0.09	0.1233	0.1442	4.15073	4.47962
rs3130304	6	32207181	G/A		A,0.199281	0.251	0.1816	0.1543	0.2058	0.2127	3.91964	4.05216
rs416352	6	32207393	G/T		T,0.377596	0.4643	0.3991	0.2791	0.3101	0.4755	4.1206	4.42263
rs439303	6	32208921	G/A		A,0.234625	0.1558	0.2248	0.2216	0.3032	0.2699	3.97394	4.15063
rs412657	6	32211085	T/G		T,0.367412	0.7857	0.5058	0.7496	0.4076	0.638	4.16517	4.50708
rs9267947	6	32211218	A/G		A,0.375998	0.619	0.4452	0.857	0.495	0.5736	4.74178	5.67399
rs411326	6	32211317	C/T		T,0.324081	0.3452	0.2565	0.348	0.332	0.3098	4.67631	5.53449
rs2073044	6	32338986	C/T	C6orf10	T,0.207867	0.2341	0.2853	0.1165	0.2336	0.2229	4.78811	5.77375
rs2050190	6	32339076	A/G	C6orf10	G,0.377995	0.4077	0.268	0.4758	0.3181	0.3548	6.90982	11.314
rs2050189	6	32339647	T/C	C6orf10	C,0.226238	0.3581	0.3228	0.0408	0.1819	0.318	4.83027	5.86536
rs9268401	6	32341318	A/G	C6orf10	G,0.207668	0.1141	0.3127	0.1679	0.2734	0.2157	5.68825	7.89162
rs9268402	6	32341353	G/A	C6orf10	A,0.472644	0.3988	0.5115	0.4115	0.504	0.5716	6.02558	8.7734
rs9391858	6	32341398	A/G	C6orf10	G,0.146166	0.1597	0.1052	0.1021	0.1889	0.1769	5.44313	7.28105
rs9268403	6	32341473	T/C	C6orf10	C,0.208267	0.1141	0.3141	0.1679	0.2734	0.2178	4.54279	5.2556
rs73729219	6	32341494	G/A	C6orf10	A,0.0307508	0.0129	0.0101	0.0855	0.008	0.0133	4.1674	4.51132
rs12190740	6	32341931	C/T		T,0.0373403	0.0288	0.0115	0.0227	0.0268	0.0951	4.04318	4.27792
rs7758215	6	32345131	G/T		T,0.169329	0.1577	0.1657	0.1604	0.162	0.2035	4.16796	4.51238
rs7757831	6	32345183	A/G		G,0.096246	0.1369	0.0735	0.0688	0.0288	0.1769	3.9549	4.11596
rs4424066	6	32354428	A/G		G,0.376997	0.2718	0.4784	0.3275	0.4364	0.4192	3.91136	4.03726
rs17202225	6	32355109	A/G		G,0.114816	0.0417	0.147	0.1415	0.16	0.0849	4.05019	4.29092
rs9268472	6	32355605	G/A		A,0.376997	0.2718	0.4784	0.3275	0.4364	0.4192	4.86632	5.94426
rs62402732	6	32356097	A/G		G,0.115016	0.0417	0.1484	0.1415	0.16	0.0849	4.54546	5.2611
rs72843281	6	32356272	T/C		C,0.114816	0.0417	0.147	0.1415	0.16	0.0849	4.54546	5.2611
rs67927165	6	32356917	G/A	HCG23	A,0.120208	0.0417	0.1527	0.1589	0.16	0.0849	4.54546	5.2611
rs62402739	6	32357023	G/A	HCG23	A,0.115016	0.0417	0.147	0.1422	0.16	0.0849	4.54546	5.2611
rs17423649	6	32357133	C/T	HCG23	T,0.114617	0.0417	0.1455	0.1415	0.16	0.0849	4.54546	5.2611
rs9268474	6	32357165	T/C	HCG23	C,0.207668	0.1141	0.3127	0.1672	0.2734	0.2168	5.05157	6.35833
rs17208615	6	32357333	A/G	HCG23	G,0.114018	0.0417	0.1455	0.1407	0.1581	0.0849	4.97349	6.18205
rs72843289	6	32357344	T/G	HCG23	G,0.170128	0.1577	0.1643	0.1657	0.161	0.2025	5.14948	6.58302
rs12529049	6	32357715	C/T	HCG23	T,0.120208	0.0417	0.1527	0.1589	0.16	0.0849	5.02588	6.30006
rs17208650	6	32358113	C/T	HCG23	T,0.119808	0.0417	0.1527	0.1589	0.159	0.0838	5.02588	6.30006
rs9268475	6	32358231	C/T	HCG23	T,0.207668	0.1141	0.3127	0.1672	0.2734	0.2168	5.21029	6.72459
rs3117099	6	32358270	G/A	HCG23	A,0.317692	0.4286	0.2017	0.4009	0.1968	0.2975	5.31768	6.97841
rs17423698	6	32358368	T/C	HCG23	C,0.119609	0.0417	0.1527	0.1573	0.159	0.0849	4.86066	5.93183
rs115303880	6	32358459	G/T	HCG23	T,0.169129	0.1577	0.1657	0.1596	0.163	0.2025	4.9007	6.02002
rs3117098	6	32358513	G/A	HCG23	G,0.247404	0.7421	0.7075	0.8079	0.7097	0.7648	5.59293	7.65117
rs17495592	6	32358533	A/G	HCG23	G,0.169129	0.1577	0.1657	0.1596	0.163	0.2025	4.98571	6.20948
rs62402754	6	32359389	G/A	HCG23	A,0.120208	0.0427	0.1527	0.1589	0.16	0.0838	4.63558	5.44863
rs17577980	6	32359821	G/A	HCG23	A,0.0599042	0.0804	0.0634	0.0061	0.0954	0.0726	4.71277	5.61195
rs66987263	6	32360589	A/G	HCG23,BTNL2	G,0.120607	0.0417	0.1527	0.1596	0.16	0.0859	4.76739	5.72903
rs72847914	6	32360644	C/T	HCG23,BTNL2	T,0.120607	0.0417	0.1527	0.1596	0.16	0.0859	4.76739	5.72903
rs17208671	6	32360849	G/T	HCG23,BTNL2	T,0.178714	0.0744	0.2378	0.2405	0.2336	0.1043	5.08739	6.44007
rs17202316	6	32360955	G/A	HCG23,BTNL2	A,0.114816	0.0417	0.147	0.1415	0.16	0.0849	4.97171	6.17806
rs3817976	6	32361003	C/T	HCG23,BTNL2	T,0.114816	0.0417	0.147	0.1415	0.16	0.0849	4.97171	6.17806
rs17208699	6	32361080	T/G	HCG23,BTNL2	G,0.114816	0.0417	0.147	0.1415	0.16	0.0849	5.02382	6.29538
rs3817973	6	32361111	C/T	HCG23,BTNL2	T,0.376797	0.2718	0.4784	0.3268	0.4364	0.4192	5.56398	7.57891
rs17202365	6	32361251	G/A	BTNL2,HCG23	A,0.120607	0.0417	0.1542	0.1596	0.16	0.0849	5.04411	6.34138
rs3817969	6	32361388	C/T	BTNL2,HCG23	T,0.16873	0.1577	0.1657	0.1581	0.163	0.2025	5.14631	6.57567
rs17208748	6	32361566	A/G	BTNL2,HCG23	G,0.114417	0.0417	0.147	0.1407	0.159	0.0849	5.02424	6.29633
rs17202428	6	32361694	G/A	BTNL2,HCG23	A,0.114816	0.0417	0.147	0.1415	0.16	0.0849	5.02424	6.29633
rs3129953	6	32361821	C/T	BTNL2,HCG23	T,0.0688898	0.0397	0.0591	0.0983	0.1173	0.0164	5.45982	7.32184
rs34525489	6	32361894	A/G	BTNL2,HCG23	G,0.114217	0.0417	0.147	0.1415	0.1571	0.0849	5.35787	7.07464
rs72847940	6	32362389	G/A	BTNL2,HCG23	A,0.163938	0.1587	0.1599	0.1422	0.163	0.2025	5.4414	7.27684
rs1980493	6	32363215	T/C	HCG23,BTNL2	C,0.0676917	0.0317	0.0605	0.0991	0.1173	0.0164	4.9651	6.16326
rs17208797	6	32363335	C/T	HCG23,BTNL2	T,0.0311502	0.0129	0.0086	0.0877	0.008	0.0133	4.68841	5.56013
rs2076531	6	32363712	A/G	BTNL2	G,0.0491214	0.1171	0.013	0.0008	0.003	0.1176	4.77521	5.74588
rs9268480	6	32363844	C/T	BTNL2	T,0.207668	0.1141	0.3127	0.1672	0.2734	0.2168	5.30594	6.95042
rs2076529	6	32363955	T/C	BTNL2	C,0.376997	0.2728	0.4784	0.3268	0.4364	0.4192	5.58132	7.62214
rs41355746	6	32364052	C/T	BTNL2	T,0.0491214	0.1171	0.013	0.0008	0.003	0.1176	5.2195	6.74617
rs9268481	6	32364356	A/G	BTNL2	G,0.207668	0.1141	0.3127	0.1672	0.2734	0.2168	4.76442	5.72262
rs72847948	6	32365553	C/T	BTNL2	T,0.067492	0.0208	0.0865	0.0734	0.1342	0.0256	4.43683	5.03957
rs3129954	6	32365580	A/G	BTNL2	A,0.245407	0.7421	0.7075	0.8154	0.7097	0.7648	4.82399	5.85167
rs3129955	6	32365840	T/C	BTNL2	T,0.245407	0.7421	0.7075	0.8154	0.7097	0.7648	4.82399	5.85167
rs4248166	6	32366421	T/C	BTNL2	C,0.178315	0.2183	0.2133	0.1596	0.2107	0.1043	4.20514	4.5835
rs60817888	6	32366432	C/T	BTNL2	T,0.0417332	0.0913	0.0908	0.0121	0.0318	0.0061	4.34958	4.86519
rs59833897	6	32366537	C/T	BTNL2	T,0.0417332	0.0913	0.0908	0.0121	0.0318	0.0061	4.34958	4.86519
rs3117116	6	32367017	G/A	BTNL2	G,0.114617	0.879	0.928	0.8873	0.8777	0.8671	4.6397	5.45728
rs2294884	6	32367259	T/G	BTNL2	G,0.178315	0.2192	0.2089	0.1422	0.2147	0.1258	4.34336	4.85287
rs2294882	6	32367515	T/C	BTNL2	C,0.233027	0.3363	0.2262	0.1619	0.2177	0.2434	4.3975	4.96056
rs2294881	6	32367604	T/C	BTNL2	C,0.232228	0.3363	0.2262	0.1611	0.2177	0.2403	4.3975	4.96056
rs2294880	6	32367722	A/G	BTNL2	G,0.204273	0.1141	0.3084	0.1566	0.2724	0.2178	5.13143	6.54129
rs2294878	6	32367795	G/T	BTNL2	T,0.385783	0.3333	0.5187	0.3101	0.4881	0.3425	4.98197	6.20107
rs3817966	6	32367847	T/C	BTNL2	C,0.26238	0.2321	0.3314	0.1853	0.2763	0.3344	4.6132	5.40174
rs3817963	6	32368087	T/C	BTNL2	C,0.256589	0.2312	0.3256	0.1679	0.2763	0.3333	4.6132	5.40174
rs3817962	6	32368314	C/A	BTNL2	A,0.213059	0.1141	0.3184	0.1846	0.2734	0.2168	4.22408	4.61993
rs73400833	6	32370406	C/T	BTNL2,LOC101929163	T,0.0473243	0.0208	0.0605	0.0681	0.0258	0.0593	4.08074	4.34783
rs62404561	6	32370646	A/G	BTNL2,LOC101929163	G,0.188898	0.3155	0.1556	0.1558	0.1004	0.2178	4.71137	5.60896
rs2076523	6	32370835	T/C	BTNL2,LOC101929163	C,0.396366	0.4296	0.4683	0.3222	0.3738	0.4346	4.99532	6.23108
rs78587369	6	32370927	G/A	BTNL2,LOC101929163	A,0.0491214	0.1171	0.013	0.0008	0.003	0.1176	4.55953	5.29015
rs73400843	6	32371500	G/A	BTNL2,LOC101929163	A,0.0465256	0.0208	0.0605	0.0673	0.0258	0.0562	4.27676	4.72209
rs3793127	6	32371915	C/T	BTNL2,LOC101929163	T,0.14976	0.0823	0.2291	0.0855	0.1998	0.1984	4.3524	4.87077
rs10947260	6	32373185	T/C	BTNL2,LOC101929163	C,0.139577	0.1984	0.1427	0.1543	0.0974	0.1002	3.93933	4.08773
rs10947261	6	32373232	G/T	BTNL2,LOC101929163	T,0.183307	0.3155	0.1499	0.1377	0.1004	0.2178	4.24719	4.66461
rs10947262	6	32373312	C/T	BTNL2,LOC101929163	T,0.188698	0.3155	0.1556	0.1551	0.1004	0.2178	4.24719	4.66461
rs3806156	6	32373698	G/T	BTNL2,LOC101929163	T,0.396565	0.4296	0.4683	0.3222	0.3738	0.4356	4.46303	5.09254
rs73400894	6	32374382	C/A	BTNL2,LOC101929163	A,0.0708866	0.0208	0.0764	0.1362	0.0427	0.0593	4.21653	4.60539
rs2395158	6	32374595	A/G	BTNL2,LOC101929163	G,0.0672923	0.0317	0.0605	0.0976	0.1173	0.0164	4.8887	5.99351
rs3763308	6	32374640	G/A	BTNL2	A,0.0708866	0.0208	0.0764	0.1362	0.0427	0.0593	4.69969	5.5841
rs9268494	6	32375352	A/C	BTNL2	C,0.401158	0.4722	0.3545	0.357	0.3082	0.5164	5.56687	7.5861
rs9268497	6	32375424	G/A	BTNL2	A,0.401957	0.4732	0.3573	0.357	0.3082	0.5174	5.56687	7.5861
rs9268498	6	32375431	T/C	BTNL2	C,0.124401	0.1736	0.1744	0.084	0.0755	0.1431	5.98621	8.66798
rs9268499	6	32375695	G/A	BTNL2	A,0.361022	0.4514	0.3357	0.2791	0.2942	0.4652	5.60799	7.6889
rs3763309	6	32375973	C/A	BTNL2	A,0.149561	0.0823	0.2291	0.0855	0.1998	0.1973	5.538	7.51437
rs3763311	6	32376176	C/T	BTNL2	T,0.311901	0.3343	0.3228	0.2784	0.2913	0.3476	5.80787	8.19879
rs3763312	6	32376348	G/A	BTNL2	A,0.149161	0.0823	0.2291	0.0847	0.1988	0.1973	5.51635	7.46079
rs3763313	6	32376471	A/C	BTNL2	C,0.214257	0.2163	0.2104	0.2065	0.2455	0.1933	5.94612	8.56134
rs3763317	6	32376788	C/T	BTNL2	C,0.417931	0.6567	0.5029	0.5514	0.497	0.6902	6.07036	8.89406
rs9380293	6	32377284	C/T		T,0.113818	0.2421	0.0317	0.0809	0.0239	0.1769	5.65085	7.79682
rs9268507	6	32377539	A/G		A,0.359625	0.6885	0.5865	0.6331	0.5716	0.7096	5.26938	6.86364
rs5007265	6	32378866	T/G		T,0.359225	0.6885	0.5879	0.6331	0.5716	0.7106	5.26938	6.86364
rs3129961	6	32378940	C/T		C,0.250399	0.7401	0.7075	0.7973	0.7107	0.7648	5.6785	7.86685
rs5007259	6	32379101	T/C		T,0.359625	0.6885	0.5865	0.6331	0.5716	0.7096	5.60303	7.67648
rs9268516	6	32379489	C/T		T,0.209465	0.1171	0.3156	0.1672	0.2763	0.2178	6.33019	9.61108
rs17208888	6	32379506	G/A		A,0.0656949	0.0883	0.0634	0.0212	0.0954	0.0736	6.20183	9.25329
rs17208902	6	32379547	C/T		T,0.216853	0.2153	0.1916	0.2239	0.2505	0.1922	6.53285	10.1902
rs9405098	6	32379736	G/A		A,0.113419	0.2421	0.0317	0.0794	0.0239	0.1769	6.38888	9.77702
rs3129963	6	32380208	A/G		G,0.109026	0.0516	0.121	0.1641	0.1392	0.0542	6.18626	9.21037
rs6932542	6	32380262	A/G		A,0.359625	0.6885	0.5865	0.6331	0.5716	0.7096	6.09119	8.95049
rs9469108	6	32380892	C/T		T,0.216853	0.2113	0.1945	0.2383	0.2445	0.181	4.70295	5.59104
rs9380294	6	32380909	A/C		C,0.113419	0.2421	0.0317	0.0787	0.0239	0.1779	4.25765	4.6849
rs9268528	6	32383108	A/G		G,0.365415	0.4464	0.4539	0.1959	0.3668	0.4468	4.91387	6.04918
rs4959028	6	32383138	A/G		G,0.142372	0.2044	0.098	0.2057	0.0835	0.0849	4.4402	5.04636
rs6930571	6	32383208	G/T		T,0.0712859	0.0387	0.111	0.0514	0.1322	0.0409	4.18241	4.53995
rs9268530	6	32383223	T/C		C,0.0708866	0.0377	0.1124	0.0514	0.1302	0.0409	4.18241	4.53995
rs9268534	6	32383307	T/G		G,0.0712859	0.0387	0.111	0.0514	0.1322	0.0409	4.18241	4.53995
rs6908065	6	32383341	A/C		C,0.0712859	0.0387	0.111	0.0514	0.1322	0.0409	4.18241	4.53995
rs6908056	6	32383360	G/A		A,0.0712859	0.0387	0.111	0.0514	0.1322	0.0409	4.18241	4.53995
rs6930933	6	32383410	G/T		T,0.0712859	0.0387	0.111	0.0514	0.1322	0.0409	4.18241	4.53995
rs3135382	6	32383441	T/G		G,0.0712859	0.0387	0.111	0.0514	0.1322	0.0409	4.18241	4.53995
rs6912701	6	32383573	C/T		T,0.10024	0.1319	0.0461	0.1452	0.0229	0.1247	4.20706	4.58718
rs2001097	6	32383858	G/T		T,0.0712859	0.0387	0.111	0.0514	0.1322	0.0409	4.05799	4.30542
rs9268541	6	32384527	T/C		C,0.103235	0.127	0.0908	0.0832	0.0646	0.1544	4.0762	4.33935
rs3135380	6	32384677	A/C		C,0.0714856	0.0387	0.111	0.0514	0.1332	0.0409	3.99523	4.18956
rs72847996	6	32384892	G/A		A,0.057508	0.0198	0.085	0.0469	0.1203	0.0266	3.9309	4.07249
rs3135378	6	32385099	G/A		A,0.0714856	0.0387	0.1124	0.0514	0.1322	0.0409	3.98252	4.16628
rs10807101	6	32385414	A/C		C,0.0377396	0.0288	0.0115	0.0242	0.0268	0.0951	4.20803	4.58904
rs9268544	6	32385453	G/A		A,0.366813	0.4464	0.4539	0.1952	0.3748	0.4468	4.66465	5.50984
rs3135376	6	32385470	A/G		G,0.0710863	0.0387	0.111	0.0507	0.1322	0.0409	4.17879	4.53304
rs3135375	6	32385573	G/A		A,0.0714856	0.0387	0.1124	0.0514	0.1322	0.0409	4.17879	4.53304
rs3135374	6	32385605	C/A		A,0.0714856	0.0387	0.111	0.0514	0.1322	0.0419	4.17879	4.53304
rs3135372	6	32385782	C/A		A,0.0712859	0.0387	0.111	0.0514	0.1322	0.0409	4.17879	4.53304
rs2187820	6	32385873	C/T		T,0.0712859	0.0387	0.111	0.0514	0.1322	0.0409	4.17879	4.53304
rs2157336	6	32386061	C/T		T,0.0720847	0.0397	0.111	0.0522	0.1322	0.0429	4.17879	4.53304
rs3135370	6	32386707	T/C		C,0.0712859	0.0387	0.111	0.0514	0.1322	0.0409	4.2292	4.62981
rs9268556	6	32386964	T/C		C,0.366813	0.4464	0.4539	0.1959	0.3738	0.4468	4.66355	5.50752
rs2395162	6	32387780	G/T		T,0.0710863	0.0377	0.111	0.0514	0.1322	0.0409	4.33739	4.84108
rs2395163	6	32387809	T/C		C,0.153155	0.0873	0.2262	0.0893	0.1978	0.2096	4.74161	5.67361
rs2395164	6	32387860	C/T		T,0.0712859	0.0377	0.111	0.0514	0.1332	0.0409	4.20308	4.57954
rs2395166	6	32388275	C/T		C,0.327077	0.8214	0.7017	0.5772	0.6054	0.6984	5.36392	7.0892
rs2395167	6	32388308	C/T		T,0.0712859	0.0377	0.111	0.0522	0.1322	0.0409	4.26526	4.69969
rs9461744	6	32388317	A/G		G,0.072484	0.1696	0.0115	0.0809	0.0189	0.0593	3.97681	4.15586
rs2213580	6	32388574	T/C		C,0.0710863	0.0377	0.111	0.0514	0.1322	0.0409	4.06097	4.31096
rs3135365	6	32389255	C/A		C,0.209465	0.8165	0.8473	0.7489	0.8111	0.7587	4.10119	4.38612
rs9268557	6	32389305	T/C		C,0.45627	0.5248	0.5476	0.3094	0.5	0.4744	4.52847	5.22612
rs3129848	6	32397049	G/A		A,0.192692	0.1756	0.2205	0.1467	0.2744	0.1687	4.3909	4.94737
rs3129849	6	32397309	A/G		A,0.169728	0.869	0.9006	0.8124	0.8141	0.7812	4.95558	6.14197
rs9268585	6	32397403	T/G		G,0.388379	0.4514	0.451	0.2708	0.3767	0.4499	5.01583	6.27732
rs17202717	6	32397863	G/T		T,0.0882588	0.0407	0.098	0.0938	0.1312	0.0787	4.71597	5.61878
rs9268589	6	32398202	G/A		A,0.427117	0.5188	0.4568	0.3442	0.3807	0.4714	4.78415	5.76519
rs9469110	6	32398525	G/T		T,0.194688	0.1567	0.2133	0.2995	0.1372	0.138	4.61073	5.39658
rs3129853	6	32398648	G/A		A,0.192891	0.1756	0.2205	0.1467	0.2753	0.1687	4.54299	5.25601
rs4321864	6	32399187	C/A		A,0.313099	0.38	0.3631	0.2315	0.3171	0.3149	5.00644	6.25612
rs9501624	6	32399286	A/G		G,0.0930511	0.0288	0.0461	0.1732	0.0845	0.093	4.13228	4.44469
rs2395172	6	32399842	T/C		C,0.192692	0.1756	0.2205	0.1467	0.2744	0.1687	4.22274	4.61735
rs9268606	6	32400070	G/A		A,0.427117	0.5188	0.4568	0.3442	0.3807	0.4714	4.45831	5.08298
rs9501626	6	32400344	C/A		A,0.194888	0.1567	0.2133	0.2995	0.1372	0.1391	4.36141	4.88865
rs3129858	6	32400520	G/A		A,0.193091	0.1776	0.2205	0.1467	0.2744	0.1687	4.32863	4.8238
rs3129860	6	32401079	A/G		A,0.0902556	0.88	0.9366	0.972	0.8767	0.8712	4.30208	4.7716
rs3135338	6	32401217	C/T		C,0.380192	0.6944	0.6772	0.4909	0.6551	0.6401	4.41236	4.99034
rs7773756	6	32402464	T/C		C,0.427516	0.5188	0.4582	0.3442	0.3807	0.4724	4.3185	4.80384
rs2027856	6	32402705	G/A		A,0.194688	0.1567	0.2133	0.2995	0.1372	0.138	4.36301	4.89182
rs9268614	6	32402778	T/G		G,0.160144	0.0823	0.2305	0.1157	0.2018	0.2076	4.91942	6.06148
rs9268615	6	32402889	G/A		A,0.428315	0.5188	0.4611	0.3442	0.3837	0.4714	4.77554	5.74659
rs983561	6	32403655	T/C,G		G,0.192891	0,0.1756	0,0.2205	0.0083,0.1475	0,0.2744	0,0.1687	4.57772	5.32783
rs3129868	6	32404377	A/C		A,0.0902556	0.88	0.9366	0.972	0.8767	0.8712	4.48019	5.1274
rs2395173	6	32404859	A/G		A,0.380391	0.6944	0.6772	0.4902	0.6551	0.6401	4.55674	5.28439
rs2395175	6	32405026	G/A		A,0.0982428	0.0496	0.1844	0.056	0.1541	0.0869	4.72448	5.63694
rs3135395	6	32405192	T/G		T,0.380192	0.6944	0.6772	0.4909	0.6551	0.6401	4.40761	4.98082
rs9268628	6	32405865	A/C	HLA-DRA	C,0.228634	0.37	0.2205	0.1551	0.1759	0.2423	4.64062	5.45921
rs3129871	6	32406342	A/C	HLA-DRA	A,0.411941	0.6736	0.6484	0.4486	0.6302	0.6022	4.767	5.72817
rs9268633	6	32406473	A/G	HLA-DRA	A,0.169728	0.869	0.9006	0.8124	0.8141	0.7812	4.70375	5.59272
rs9405035	6	32407068	G/A	HLA-DRA	A,0.0519169	0.1766	0.0663	0.0023	0.0179	0.0153	4.8508	5.91023
rs3129875	6	32407468	T/C	HLA-DRA	C,0.23103	0.2421	0.2262	0.2201	0.2783	0.1892	4.21881	4.60978
rs14004	6	32407709	C/A	HLA-DRA	A,0.409345	0.4534	0.4856	0.3215	0.3877	0.4509	4.48042	5.12786
rs3129876	6	32408012	G/A	HLA-DRA	A,0.233227	0.2421	0.2305	0.2284	0.2744	0.1902	4.16602	4.50869
rs9268644	6	32408044	A/C	HLA-DRA	A,0.235823	0.8185	0.732	0.8245	0.6044	0.8139	4.34502	4.85617
rs3129878	6	32408735	A/C	HLA-DRA	C,0.300919	0.3571	0.2767	0.2663	0.2922	0.316	4.56473	5.30091
rs6903608	6	32428285	C/T		C,0.344249	0.6111	0.7709	0.6195	0.6978	0.6258	3.89233	4.00311
rs114335056	6	32559191	A/G	HLA-DRB1	G,0.0826677	0.0823	0.1556	0.031	0.1163	0.0665	4.22464	4.62102
rs75928817	6	32559212	A/G	HLA-DRB1	G,0.236621	0.2609	0.3069	0.1384	0.2684	0.2618	4.68799	5.55925
rs79966773	6	32560341	T/C		C,0.18131	0.0496	0.2089	0.3033	0.1938	0.1196	4.35189	4.86977
rs28366321	6	32561576	A/G		G,0.13139	0.1319	0.1441	0.0968	0.1252	0.1748	3.89632	4.01025
rs28366362	6	32565213	T/C		C,0.319089	0.2956	0.4251	0.2337	0.3598	0.3415	4.34019	4.84662
rs28366363	6	32565355	G/A		A,0.10623	0.0437	0.1009	0.0658	0.1412	0.1933	4.53451	5.23854
rs11757382	6	32569637	A/C		C,0.251398	0.3353	0.1787	0.2496	0.1938	0.2781	4.94954	6.12848
rs477515	6	32569691	G/A		A,0.253594	0.1667	0.3372	0.205	0.3151	0.2863	5.37732	7.12146
rs28383180	6	32571118	A/C		C,0.267173	0.1796	0.3516	0.2209	0.334	0.2914	5.37732	7.12146
rs680151	6	32571166	A/G		G,0.439497	0.5744	0.3905	0.5204	0.334	0.3344	5.88042	8.38805
rs9270898	6	32571903	T/C		T,0.32488	0.6895	0.6931	0.7345	0.6372	0.6063	5.49823	7.4161
rs2858870	6	32572251	T/C		C,0.11262	0.0407	0.1066	0.1089	0.1272	0.181	5.66039	7.82094
rs9270944	6	32572911	A/G		A,0.260583	0.749	0.7723	0.7753	0.7087	0.6892	5.47823	7.36693
rs13215135	6	32573025									5.57701	7.61139
rs602875	6	32573629									6.99744	11.5839
rs9270984	6	32573991	T/G		T,0.172524	0.7887	0.9006	0.8585	0.8628	0.7372	6.03272	8.79257
rs9270986	6	32574060	A/C		A,0.173522	0.7887	0.8991	0.8578	0.8618	0.7352	6.0196	8.75735
rs2858867	6	32575325	A/G		G,0.458267	0.5893	0.4035	0.5431	0.3559	0.3528	6.5588	10.2657
rs9461776	6	32575735	A/G		G,0.0750799	0.0516	0.0677	0.1082	0.0845	0.0501	6.56205	10.2751
rs117222852	6	32575843	C/A		A,0.0425319	0.1498	0.0576	0	0.0109	0.0112	6.44938	9.94958
rs12660719	6	32575983									5.87146	8.36453
rs9271100	6	32576478	T/C		T,0.238419	0.7679	0.7925	0.8003	0.7346	0.7086	5.94154	8.54919
rs9271109	6	32576687	T/C		T,0.239816	0.7669	0.7882	0.7988	0.7346	0.7076	5.94154	8.54919
rs9271117	6	32576795	C/T		C,0.311102	0.6935	0.7176	0.7307	0.666	0.6309	5.94154	8.54919
rs660895	6	32577380	A/G		G,0.198482	0.2401	0.2925	0.1346	0.2177	0.1554	6.28906	9.49567
rs9271155	6	32577586	G/A		G,0.176518	0.7837	0.8977	0.8555	0.8579	0.7331	5.97663	8.64245
rs532098	6	32578052	G/A		A,0.426917	0.3899	0.487	0.3828	0.4662	0.4417	6.37449	9.73618
rs674313	6	32578082	C/T		T,0.304712	0.2867	0.2997	0.4486	0.2406	0.1984	6.636	10.4917
rs17204995	6	32578328	G/A		A,0.432708	0.3968	0.4986	0.3888	0.4682	0.4458	6.25549	9.402
rs9271192	6	32578530	C/A		C,0.23742	0.7688	0.7939	0.8018	0.7346	0.7096	6.22784	9.32522
rs5021728	6	32578653									6.26367	9.42479
rs9271209	6	32579035	G/A		G,0.247804	0.7639	0.7867	0.7935	0.7187	0.6943	6.11063	9.00331
rs13207945	6	32579708	T/C		C,0.425319	0.3879	0.487	0.3805	0.4642	0.4407	6.22051	9.30493
rs9271255	6	32580357	C/T		C,0.239018	0.7679	0.7925	0.8003	0.7326	0.7076	5.80892	8.20149
rs35759989	6	32581096	T/C		C,0.0609026	0.1032	0.0231	0.0923	0.0388	0.0245	5.7469	8.04146
rs10947319	6	32581454	C/T		T,0.123802	0.0417	0.1182	0.115	0.1501	0.1973	6.15813	9.13307
rs4530903	6	32581889	C/T		T,0.0640974	0.0208	0.1052	0.0567	0.1262	0.0256	6.12937	9.0544
rs522308	6	32581922	C/T		T,0.223043	0.1081	0.3141	0.1573	0.3072	0.2791	6.34036	9.63972
rs521539	6	32581973	G/A		A,0.198882	0.2401	0.2925	0.1362	0.2177	0.1554	6.02712	8.77753
rs642093	6	32582075	G/A		A,0.25639	0.2649	0.2781	0.3442	0.2266	0.1442	6.18978	9.22005
rs112627226	6	32582969	T/C		C,0.0455272	0.0198	0.0677	0.0159	0.1153	0.0245	5.89194	8.41829
rs13208475	6	32583255	C/T		T,0.204473	0.1558	0.1527	0.1876	0.1948	0.3241	6.17587	9.18177
rs9271344	6	32583328	T/C		C,0.321086	0.2857	0.3833	0.4017	0.3549	0.1697	6.21197	9.28129
rs28752513	6	32583459	A/C		C,0.115815	0.0437	0.1066	0.0961	0.1402	0.1984	5.64497	7.78197
rs77015620	6	32583783	A/G		G,0.0599042	0.1012	0.0231	0.0908	0.0378	0.0245	5.59459	7.65533
rs28383232	6	32584108	C/T		T,0.125399	0.0437	0.1225	0.115	0.1531	0.1973	5.63764	7.76348
rs11751024	6	32586236	C/A		A,0.392572	0.3333	0.3631	0.3903	0.4324	0.4366	5.81856	8.22654
rs28383304	6	32586720	C/T		T,0.121605	0.0427	0.1182	0.1097	0.1531	0.1892	5.81195	8.20937
rs9271366	6	32586854	G/A		G,0.14976	0.8383	0.9337	0.8737	0.8777	0.7434	5.87343	8.36971
rs9271375	6	32587067	G/A		A,0.39397	0.244	0.4986	0.4992	0.4433	0.2812	6.72816	10.7649
rs28589559	6	32587716	G/T		T,0.159545	0.1895	0.2176	0.115	0.2058	0.1002	6.12244	9.0355
rs11756432	6	32587895									6.16435	9.15014
rs11751846	6	32587949									6.16435	9.15014
rs34304006	6	32588007	T/C		C,0.129393	0.12	0.0908	0.1324	0.1083	0.184	6.35303	9.67549
rs9271435	6	32588069	C/T		T,0.389976	0.4058	0.4452	0.3003	0.3877	0.4581	6.79835	10.9754
rs9271469	6	32588630	T/C		C,0.269768	0.2927	0.3631	0.1762	0.2952	0.2802	6.73661	10.7902
rs11751439	6	32588758									6.67198	10.598
rs9271488	6	32589000	G/T		T,0.283347	0.3175	0.3761	0.1876	0.3082	0.2863	6.71406	10.7229
rs28669773	6	32589095	A/G		G,0.0886581	0.1131	0.0461	0.0923	0.0547	0.1237	6.22861	9.32736
rs34846487	6	32589101	T/G		G,0.0788738	0.1131	0.0303	0.0734	0.0417	0.1237	6.1219	9.03403
rs35407883	6	32590529	A/G		G,0.0796725	0.1131	0.0303	0.0734	0.0417	0.1278	6.10535	8.98896
rs17533090	6	32590722	G/T		T,0.153554	0.1339	0.1513	0.1498	0.1829	0.1503	6.17887	9.19003
rs34831921	6	32590768	C/A		A,0.103634	0.1062	0.072	0.1331	0.0964	0.091	6.27217	9.44849
rs2097431	6	32590833	A/G,T		A,0.239217	0.5387,0.1339	0.7003,0.1513	0.6672,0.1498	0.6193,0.1829	0.5174,0.1513	6.62488	10.459
rs3129763	6	32590925	G/A		A,0.195288	0.1151	0.2378	0.2648	0.2147	0.1339	6.90942	11.3128
rs9271588	6	32590953	T/C		C,0.440096	0.4514	0.5317	0.3404	0.4911	0.4458	6.86009	11.1623
rs28383319	6	32591038	A/G		G,0.115615	0.0437	0.1066	0.0961	0.1392	0.1984	6.79849	10.9758
rs17599077	6	32591058	A/C		C,0.0646965	0.0208	0.1052	0.0575	0.1282	0.0256	6.57609	10.3161
rs112396255	6	32591469	A/G		G,0.151757	0.1319	0.147	0.1483	0.1819	0.1493	6.56533	10.2847
rs73728619	6	32591629	C/T		T,0.0597045	0.1002	0.0231	0.0908	0.0368	0.0256	6.17899	9.19036
rs4959030	6	32591751	A/G		A,0.121406	0.9038	0.9352	0.7965	0.8827	0.9192	6.08234	8.9265
rs34224986	6	32591812	T/C		C,0.0425319	0.1498	0.0576	0	0.0109	0.0112	6.29825	9.52139
rs9271640	6	32592200	T/C		T,0.288139	0.6687	0.8228	0.6581	0.7992	0.6605	5.48583	7.3856
rs28421666	6	32592737	A/G		G,0.0896565	0.1101	0.0922	0.1104	0.0606	0.0685	5.16763	6.62509
rs28383322	6	32592796	C/T		T,0.21845	0.1498	0.1787	0.2277	0.2356	0.2873	5.45563	7.31158
rs9271695	6	32593080	A/G		A,0.289337	0.6667	0.8242	0.6634	0.7972	0.6503	5.00518	6.2533
rs72848204	6	32594073	G/T		T,0.267372	0.2093	0.2882	0.3238	0.2972	0.2055	5.32743	7.00169
rs34518860	6	32594103	G/A		A,0.10024	0.1002	0.0663	0.1331	0.0954	0.0849	5.13113	6.5406
rs9271775	6	32594328	C/T		C,0.271166	0.7292	0.8271	0.6679	0.8181	0.6493	5.04942	6.35346
rs3104391	6	32594901	T/C		T,0.215455	0.8016	0.8991	0.739	0.8439	0.6861	5.02605	6.30043
rs9271847	6	32594993	A/G		G,0.276957	0.1915	0.3069	0.3162	0.3459	0.2198	5.52389	7.47943
rs9271848	6	32595027	A/G		G,0.373203	0.3046	0.3833	0.4259	0.4344	0.3027	5.52389	7.47943
rs112513571	6	32595072	G/A		A,0.0223642	0.0556	0.0058	0.0182	0.0189	0.0092	5.62339	7.7276
rs3129768	6	32595083	G/T		G,0.290935	0.6607	0.817	0.6634	0.7853	0.6656	5.57002	7.59396
[truncated: 388 more rows]
