# Supplementary material for: Genomic Insights Into the Genetic Structure and Natural Selection of Mongolians
Source: Front Genet. 2021 Dec 8;12:735786. doi: 10.3389/fgene.2021.735786 (PMC8693022; doi:10.3389/fgene.2021.735786)
Supplement: Supplementary file 30 [file Table8.xlsx]

## Sheet: A.distantly related outgroups
Table S8 . The ancestry heterogeneity in Mongolia and Han since Bronze Age with more powerful set of outgroups based on qpWave test. p values of qpWave for each pair of populations values lower than 0.05 and higher than 0.01 were shaded in light green, p values of qpWave for each pair of populations values greater than 0.05 were shaded in light orange.
A. Some populations showed some extent of genetic homogeneity in a set of distantly related reference populations.
Outgroups:Mbuti.DG Russia_MA1_HG.SG Russia_Lokomotiv_Eneolithic.SG Iran_C_SehGabi Russia_Sintashta_MLBA.SG Mongolia_N_North Ulchi Liangdao2 YR_LN
	Buryat	Daur	Mongol	Mongola_HGDP	Mongolia_EIA_1_SlabGrave	Mongolia_EIA_7_Xiongnu	Mongolia_Khovsgol_LBA	Mongolia_Medieval	Mongolia_Mongol	Mongolian_BCET	Mongolian_BX	Mongolian_NHT	Mongolian_inner	Mongolian_mid	Mongolian_outer
Buryat	NA	5.71994e-114	3.05294e-44	2.77207e-143	2.594e-109	0.0083153	5.23795e-122	0.132791	1.71781e-23	3.13692e-134	5.77152e-12	3.01104e-60	4.87018e-196	1.62024e-124	1.73972e-47
Daur	5.71994e-114	NA	2.87941e-116	2.03422e-21	5.35914e-76	9.38587e-12	6.11443e-211	4.78736e-11	2.22606e-58	3.23007e-25	1.2827e-26	9.13959e-141	1.97817e-38	4.91937e-43	1.21001e-44
Mongol	3.05294e-44	2.87941e-116	NA	1.51844e-106	1.53331e-137	0.000425902	2.43905e-109	0.00984457	7.26086e-17	6.4805e-84	0.0162401	4.71034e-34	3.06256e-113	3.20666e-64	7.44267e-11
Mongola_HGDP	2.77207e-143	2.03422e-21	1.51844e-106	NA	1.1236e-98	7.73095e-16	6.52044e-179	4.08026e-14	7.32757e-52	0.117689	7.54911e-30	3.60352e-137	0.0160652	1.1835e-23	1.67174e-50
Mongolia_EIA_1_SlabGrave	2.594e-109	5.35914e-76	1.53331e-137	1.1236e-98	NA	8.71283e-07	3.09149e-115	8.63125e-11	4.6055e-56	9.9497e-101	4.34457e-60	3.83568e-164	4.24215e-108	1.19982e-116	2.16964e-99
Mongolia_EIA_7_Xiongnu	0.0083153	9.38587e-12	0.000425902	7.73095e-16	8.71283e-07	NA	3.60102e-10	0.00726762	1.10187e-07	4.029e-16	0.00362442	7.46967e-08	7.651e-17	9.78645e-09	8.14316e-05
Mongolia_Khovsgol_LBA	5.23795e-122	6.11443e-211	2.43905e-109	6.52044e-179	3.09149e-115	3.60102e-10	NA	0.000180831	3.46993e-11	1.79565e-161	2.71565e-66	2.09706e-60	5.3651e-169	3.78071e-151	7.49949e-129
Mongolia_Medieval	0.132791	4.78736e-11	0.00984457	4.08026e-14	8.63125e-11	0.00726762	0.000180831	NA	9.88861e-05	1.73274e-14	0.0215831	0.00473063	4.6926e-14	2.09212e-07	0.000336584
Mongolia_Mongol	1.71781e-23	2.22606e-58	7.26086e-17	7.32757e-52	4.6055e-56	1.10187e-07	3.46993e-11	9.88861e-05	NA	7.9644e-42	1.20723e-14	0.0064242	1.05863e-43	2.14583e-32	7.60715e-24
Mongolian_BCET	3.13692e-134	3.23007e-25	6.4805e-84	0.117689	9.9497e-101	4.029e-16	1.79565e-161	1.73274e-14	7.9644e-42	NA	1.23411e-23	1.24436e-122	0.608623	5.46858e-15	1.13886e-40
Mongolian_BX	5.77152e-12	1.2827e-26	0.0162401	7.54911e-30	4.34457e-60	0.00362442	2.71565e-66	0.0215831	1.20723e-14	1.23411e-23	NA	2.17491e-17	2.04609e-25	1.88619e-08	0.0228609
Mongolian_NHT	3.01104e-60	9.13959e-141	4.71034e-34	3.60352e-137	3.83568e-164	7.46967e-08	2.09706e-60	0.00473063	0.0064242	1.24436e-122	2.17491e-17	NA	4.66764e-141	1.01302e-95	1.5834e-58
Mongolian_inner	4.87018e-196	1.97817e-38	3.06256e-113	0.0160652	4.24215e-108	7.651e-17	5.3651e-169	4.6926e-14	1.05863e-43	0.608623	2.04609e-25	4.66764e-141	NA	6.78665e-15	6.95812e-49
Mongolian_mid	1.62024e-124	4.91937e-43	3.20666e-64	1.1835e-23	1.19982e-116	9.78645e-09	3.78071e-151	2.09212e-07	2.14583e-32	5.46858e-15	1.88619e-08	1.01302e-95	6.78665e-15	NA	3.07964e-14
Mongolian_outer	1.73972e-47	1.21001e-44	7.44267e-11	1.67174e-50	2.16964e-99	8.14316e-05	7.49949e-129	0.000336584	7.60715e-24	1.13886e-40	0.0228609	1.5834e-58	6.95812e-49	3.07964e-14	NA

## Sheet: B.qpwave homogeneity test
B. Genteic heterogeneity among population shhowed obviously when adding outgroups that are genetically closer to the tested groups.
Outgroups:Mbuti.DG Russia_MA1_HG.SG Russia_Lokomotiv_Eneolithic.SG Iran_C_SehGabi Russia_Sintashta_MLBA.SG Mongolia_N_North Ulchi Mongolia_LBA_2_Ulaanzukh Mongolia_EIA_4_Sagly Liangdao2 YR_LN WLR_BA
	Buryat	Daur	Mongol	Mongola_HGDP	Mongolia_EIA_1_SlabGrave	Mongolia_EIA_7_Xiongnu	Mongolia_Khovsgol_LBA	Mongolia_Medieval	Mongolia_Mongol	Mongolian_BCET	Mongolian_BX	Mongolian_inner	Mongolian_mid	Mongolian_NHT	Mongolian_outer
Buryat	NA	2.14694e-118	1.06904e-42	4.37112e-146	2.594e-109	0.0083153	5.23795e-122	0.132791	1.71781e-23	2.98583e-137	1.02619e-11	1.06661e-199	8.10515e-122	5.5464e-61	5.47101e-46
Daur	2.14694e-118	NA	3.38186e-122	1.37973e-20	5.35914e-76	9.38587e-12	6.11443e-211	4.78736e-11	2.22606e-58	2.49907e-25	2.69407e-27	3.45481e-37	1.27672e-44	2.20743e-149	2.87769e-46
Mongol	1.06904e-42	3.38186e-122	NA	7.88768e-111	1.53331e-137	0.000425902	3.48872e-160	0.00984457	7.26086e-17	3.85855e-89	0.00243589	1.06333e-125	1.46713e-65	3.37284e-33	1.25841e-11
Mongola_HGDP	4.37112e-146	1.37973e-20	7.88768e-111	NA	1.1236e-98	7.73095e-16	8.31273e-233	4.08026e-14	7.32757e-52	0.0462968	4.00168e-29	0.0248087	1.47393e-23	4.48855e-142	6.95858e-50
Mongolia_EIA_1_SlabGrave	9.72593e-157	6.59082e-114	7.80972e-177	1.06956e-128	NA	8.71283e-07	3.09149e-115	8.63125e-11	4.6055e-56	1.01782e-135	9.17889e-78	1.76423e-137	2.7107e-140	4.22826e-189	4.30826e-121
Mongolia_EIA_7_Xiongnu	1.72998e-08	2.15044e-23	2.11228e-10	4.10684e-26	8.71283e-07	NA	3.60102e-10	0.00726762	1.10187e-07	1.69879e-26	4.0242e-10	8.39314e-28	5.17263e-17	2.14497e-13	1.74855e-11
Mongolia_Khovsgol_LBA	2.13302e-176	2.17618e-276	3.48872e-160	8.31273e-233	3.09149e-115	3.60102e-10	NA	0.000180831	3.46993e-11	1.78252e-220	1.98054e-102	4.91139e-234	1.59924e-206	1.525e-90	3.38193e-180
Mongolia_Medieval	0.00154843	1.50582e-15	0.000350104	5.84727e-18	8.63125e-11	0.00726762	0.000180831	NA	9.88861e-05	7.99679e-18	0.000116862	1.5525e-17	2.77241e-10	0.000563843	8.64321e-07
Mongolia_Mongol	1.45834e-25	2.74643e-66	8.49667e-19	1.07012e-58	4.6055e-56	1.10187e-07	3.46993e-11	9.88861e-05	NA	1.83671e-49	8.28653e-18	4.56323e-52	4.73052e-37	0.00141061	7.78209e-28
Mongolian_BCET	2.98583e-137	2.49907e-25	3.85855e-89	0.0462968	1.01782e-135	1.69879e-26	1.78252e-220	7.99679e-18	1.83671e-49	NA	3.01425e-24	0.601281	2.28436e-14	2.68445e-132	2.03205e-42
Mongolian_BX	1.02619e-11	2.69407e-27	0.00243589	4.00168e-29	9.17889e-78	4.0242e-10	1.98054e-102	0.000116862	8.28653e-18	3.01425e-24	NA	2.58435e-26	2.01553e-08	7.90653e-20	0.0338632
Mongolian_inner	1.06661e-199	3.45481e-37	1.06333e-125	0.0248087	4.24215e-108	7.651e-17	4.91139e-234	4.6926e-14	1.05863e-43	0.601281	2.58435e-26	NA	6.61801e-15	6.50133e-153	6.21852e-52
Mongolian_mid	8.10515e-122	1.27672e-44	1.46713e-65	1.47393e-23	1.19982e-116	9.78645e-09	1.59924e-206	2.09212e-07	2.14583e-32	2.28436e-14	2.01553e-08	6.61801e-15	NA	5.78832e-98	1.19557e-13
Mongolian_NHT	5.5464e-61	2.20743e-149	3.37284e-33	4.48855e-142	4.22826e-189	2.14497e-13	1.525e-90	0.000563843	0.00141061	2.68445e-132	7.90653e-20	6.50133e-153	5.78832e-98	NA	5.37405e-61
Mongolian_outer	5.47101e-46	2.87769e-46	1.25841e-11	6.95858e-50	2.16964e-99	8.14316e-05	3.38193e-180	0.000336584	7.60715e-24	2.03205e-42	0.0338632	6.21852e-52	1.19557e-13	5.37405e-61	NA
